# Supplementary material for: Genomic variation across distribution of Micro-Tom, a model cultivar of tomato (Solanum lycopersicum)
Source: DNA Res. 2024 Jun 7;31(5):dsae016. doi: 10.1093/dnares/dsae016 (PMC11481021; doi:10.1093/dnares/dsae016)
Supplement: dsae016_suppl_Supplementary_Tables [file dsae016_suppl_supplementary_tables.xlsx]

## Sheet: Table S1
Supplementary Table S1. Illumina short-reads used for de novo assembly of Micro-Tom KDRI line
Platform	Library	Expected insert size (bases)	Length (nt)	Number of reads	Total bases	Coverage	Number of reads (after trimming)	Total bases (after trimming)	Trimmed (%)	Coverage	Accession numbers
Illumina HiSeq 2000	Paired-end	220	100	1312646402	126670377793	163.266	554648225	53492517592	42.2297	68.9469	DRR000741
Illumina MiSeq	Paired-end	587	301	77321066	23273640866	29.9976	69382180	20761733583	89.2071	26.7599	DRR118528-DRR118529
Illumina HiSeq 2000	Mate-pair	3000	101	815884712	82404355912	106.212	125311272	12531127200	15.2069	16.1515	DRR118530-DRR118537
Illumina HiSeq 2000	Mate-pair	5000	101	741431494	74884580894	96.5192	51481846	5148184600	6.87483	6.63553	DRR118538-DRR118545
Illumina HiSeq 2000	Mate-pair	10000	101	476041686	48080210286	61.9709	67606314	6760631400	14.0612	8.71382	DRR118546-DRR118553
Illumina HiSeq 2000	Mate-pair	15000	101	386269600	39013229600	50.2844	17854908	1785490800	4.57663	2.30133	DRR118554-DRR118561
Illumina HiSeq 2000	Mate-pair	20000	101	580419242	58622343442	75.5587	6678224	667822400	1.13919	0.860761	DRR118562-DRR118569
Total				4390014202	452948738793	583.809	892962969	101147507575		130.37

## Sheet: Table S2
Supplementary Table S2. Statistics of the genome assembly of Micro-Tom KDRI line
		MaSuRCA v2.3.2			SSPACE2.0	GapFiller	SLM_r1.2 (pseudomolecule)
		Contigs	Scaffolds	Scaffolds (wo contami.)	Super-scaffolds	SLM_r1.1
Total	Number of sequences	48634	16580	8572	8522	2925	13
	Total length (bases)	787342812	802355516	797356672	798379313	795391938	795697831
	Average length (bases)	16189.1	48393	93018.7	93684.5	271929	6.12075e+07
	Max length (bases)	709927	17201825	17201825	17201825	17215460	92770581
	Min length (bases)	64	64	64	64	2002	1759554
	N50 length (bases)	69098	4254532	4272034	4573463	4575759	67510114
	A	257983116	257987147	256631883	256626774	256373749	256406076
	T	258027229	258023198	256667836	256672893	256418591	256385575
	G	135722859	135721960	134703441	134689618	134485862	134460807
	C	135609608	135610507	134599268	134613088	134411137	134436114
	n	0	0	0	17	0	0
	N	0	15012704	14754244	15776923	13702599	14009259
	others	0	0	0	0	0	0
	Total	787342812	802355516	797356672	798379313	795391938	795697831
	GC%	34.4618	33.817	33.7744	33.7312	33.8069	33.7938
	Total (ATGC)	787342812	787342812	782602428	782602373	781689339	781688572
	GC% (ATGC)	34.4618	34.4618	34.4112	34.4112	34.3995	34.3995
≥100 kb	Number of sequences	1677	347	347	317	317	13
	Total length (bases)	265922130	763890150	763890150	765546211	766100592	795697831
	Average length (bases)	158570	2.20141e+06	2.20141e+06	2.41497e+06	2.41672e+06	6.12075e+07
≥500 kb	Number of sequences	1	255	255	229	229	13
	Total length (bases)	709927	742203815	742203815	745170226	745711459	795697831
	Average length (bases)	709927	2.9106e+06	2.9106e+06	3.25402e+06	3.25638e+06	6.12075e+07
≥1 Mb	Number of sequences	0	182	182	173	173	13
	Total length (bases)	0	688293452	688293452	702898571	703404791	795697831
	Average length (bases)	0	3.78183e+06	3.78183e+06	4.063e+06	4.06592e+06	6.12075e+07
≥2 Mb	Number of sequences	0	132	132	130	130	12
	Total length (bases)	0	613022547	613022547	639276289	639724269	793938277
	Average length (bases)	0	4.64411e+06	4.64411e+06	4.91751e+06	4.92096e+06	6.61615e+07
≥3 Mb	Number of sequences	0	92	92	94	94	12
	Total length (bases)	0	516389753	516389753	550922708	551292218	793938277
	Average length (bases)	0	5.61293e+06	5.61293e+06	5.86088e+06	5.86481e+06	6.61615e+07
≥4 Mb	Number of sequences	0	67	67	73	73	12
	Total length (bases)	0	429947174	429947174	477436169	477752644	793938277
	Average length (bases)	0	6417122	6417122	6.54022e+06	6.54456e+06	6.61615e+07
≥5 Mb	Number of sequences	0	42	42	45	45	12
	Total length (bases)	0	318915760	318915760	352285173	352519615	793938277
	Average length (bases)	0	7.59323e+06	7.59323e+06	7.82856e+06	7.83377e+06	6.61615e+07
≥10 Mb	Number of sequences	0	7	7	10	10	12
	Total length (bases)	0	92103350	92103350	128036200	128120431	793938277
	Average length (bases)	0	1.31576e+07	1.31576e+07	12803620	1.2812e+07	6.61615e+07
≥50 Mb	Number of sequences	0	0	0	0	0	11
	Total length (bases)	0	0	0	0	0	744641333
	Average length (bases)	0	0	0	0	0	6.76947e+07
≥100 Mb	Number of sequences	0	0	0	0	0	0
	Total length (bases)	0	0	0	0	0	0
	Average length (bases)	0	0	0	0	0	0
BUSCO v5 (embryophyta_odb10; 1614)	Complete%	87.8	97.8	97.8	97.8	98.1	98
	Complete and single-copy%	87.2	97.2	97.2	97.2	97.5	97.3
	Complete and duplicated%	0.6	0.6	0.6	0.6	0.6	0.7
	Fragmented%	8.7	1	1	1	0.7	0.8
	Missing%	3.5	1.2	1.2	1.2	1.2	1.2
BUSCO v5.3.2 was performed in genomic mode using embryophyta_odb10 (1,614 BUSCOs).

## Sheet: Table S3
Supplementary Table S3. Statistics of pseudomolecules of Micro-Tom KDRI line (SLM_r1.2) and Heinz 1706 (SL4.0).
		Micro-Tom (SLM_r1.2)			Heinz 1706 (SL4.0)
		ch00-12	ch01-12	ch00	ch00-12	ch01-12	ch00
Total	Number of sequences	13	12	1	13	12	1
	Total length (bases)	795697831	793938277	1759554	782520033	772876783	9643250
	Average length (bases)	6.12075e+07	6.61615e+07	1759554	6.01938e+07	6.44064e+07	9643250
	Max length (bases)	92770581	92770581	1759554	90863682	90863682	9643250
	Min length (bases)	1759554	49296944	1759554	9643250	47258699	9643250
	N50 length (bases)	67510114	67510114	1759554	65269487	65269487	9643250
	A	256406076	256160721	245355	256823773	254146309	2677464
	T	256385575	256144754	240821	256936861	254251976	2684885
	G	134460807	134310814	149993	134386510	132246558	2139952
	C	134436114	134292653	143461	134328158	132204809	2123349
	n	0	0	0	15000	0	15000
	N	14009259	13029335	979924	29731	27131	2600
	others	0	0	0	0	0	0
	Total	795697831	793938277	1759554	782520033	772876783	9643250
	GC%	33.7938	33.8318	16.6777	34.3397	34.2165	44.2102
	Total (ATGC)	781688572	780908942	779630	782475302	772849652	9625650
	GC% (ATGC)	34.3995	34.3963	37.6402	34.3416	34.2177	44.291
≥100 kb	Number of sequences	13	12	1	13	12	1
	Total length (bases)	795697831	793938277	1759554	782520033	772876783	9643250
	Average length (bases)	6.12075e+07	6.61615e+07	1759554	6.01938e+07	6.44064e+07	9643250
≥500 kb	Number of sequences	13	12	1	13	12	1
	Total length (bases)	795697831	793938277	1759554	782520033	772876783	9643250
	Average length (bases)	6.12075e+07	6.61615e+07	1759554	6.01938e+07	6.44064e+07	9643250
≥1 Mb	Number of sequences	13	12	1	13	12	1
	Total length (bases)	795697831	793938277	1759554	782520033	772876783	9643250
	Average length (bases)	6.12075e+07	6.61615e+07	1759554	6.01938e+07	6.44064e+07	9643250
≥2 Mb	Number of sequences	12	12	0	13	12	1
	Total length (bases)	793938277	793938277	0	782520033	772876783	9643250
	Average length (bases)	6.61615e+07	6.61615e+07	0	6.01938e+07	6.44064e+07	9643250
≥3 Mb	Number of sequences	12	12	0	13	12	1
	Total length (bases)	793938277	793938277	0	782520033	772876783	9643250
	Average length (bases)	6.61615e+07	6.61615e+07	0	6.01938e+07	6.44064e+07	9643250
≥4 Mb	Number of sequences	12	12	0	13	12	1
	Total length (bases)	793938277	793938277	0	782520033	772876783	9643250
	Average length (bases)	6.61615e+07	6.61615e+07	0	6.01938e+07	6.44064e+07	9643250
≥5 Mb	Number of sequences	12	12	0	13	12	1
	Total length (bases)	793938277	793938277	0	782520033	772876783	9643250
	Average length (bases)	6.61615e+07	6.61615e+07	0	6.01938e+07	6.44064e+07	9643250
≥10 Mb	Number of sequences	12	12	0	12	12	0
	Total length (bases)	793938277	793938277	0	772876783	772876783	0
	Average length (bases)	6.61615e+07	6.61615e+07	0	6.44064e+07	6.44064e+07	0
≥50 Mb	Number of sequences	11	11	0	11	11	0
	Total length (bases)	744641333	744641333	0	725618084	725618084	0
	Average length (bases)	6.76947e+07	6.76947e+07	0	6.59653e+07	6.59653e+07	0
≥100 Mb	Number of sequences	0	0	0	0	0	0
	Total length (bases)	0	0	0	0	0	0
	Average length (bases)	0	0	0	0	0	0
BUSCO v5 (embryophyta_odb10; 1614)	Complete%	98	98.1	0	98.6	98.5	0
	Complete and single-copy%	97.3	97.4	0	98	97.9	0
	Complete and duplicated%	0.7	0.7	0	0.6	0.6	0
	Fragmented%	0.8	0.7	0	0.5	0.5	0
	Missing%	1.2	1.2	100	0.9	1	100
BUSCO v5.3.2 was performed in genomic mode using embryophyta_odb10 (1,614 BUSCOs).

## Sheet: Table S4
Supplementary Table S4. Statistics of predicted genes of Micro-Tom KDRI line (SLM_r1.2) and Heinz 1706 (SL4.0).
		Micro-Tom (SLM_r1.2) chr00-12			Micro-Tom (SLM_r1.2) chr01-12			Micro-Tom (SLM_r1.2) chr00			Heinz 1706 (SL4.0)
		HC	LC	TE	HC	LC	TE	HC	LC	TE	ch00-12	ch01-12	chr00
Total	Number of sequences	34526	47787	37328	34499	47681	37273	27	106	55	34075	33562	513
	Total length (bases)	40262319	27025017	44774085	40247838	26978055	44713158	14481	46962	60927	34993605	34584666	408939
	Average length (bases)	1166.14	565.531	1199.48	1166.64	565.803	1199.61	536.333	443.038	1107.76	1026.96	1030.47	797.152
	Max length (bases)	16428	14343	11622	16428	14343	11622	1353	3852	4446	15315	15315	6624
	Min length (bases)	114	27	165	114	27	165	201	201	291	6	6	123
	N50 length (bases)	1542	636	1689	1542	636	1689	690	450	1329	1452	1455	1140
	A	12069188	7633258	13020114	12064955	7619508	13002782	4233	13750	17332	10425980	10309701	116279
	T	11312308	6785636	12531871	11308467	6775693	12514834	3841	9943	17037	9978261	9861172	117089
	G	9314744	6758472	11136807	9311343	6745485	11121226	3401	12987	15581	7980749	7889491	91258
	C	7557431	5816953	8055856	7554526	5807473	8044984	2905	9480	10872	6608615	6524302	84313
	n	94	453	127	94	453	127	0	0	0	0	0	0
	N	8554	30245	29310	8453	29443	29205	101	802	105	0	0	0
	others	0	0	0	0	0	0	0	0	0	0	0	0
	Total	40262319	27025017	44774085	40247838	26978055	44713158	14481	46962	60927	34993605	34584666	408939
	GC%	41.9056	46.5325	42.8656	41.905	46.5303	42.8648	43.5467	47.8408	43.4175	41.6915	41.6768	42.9333
	Total (ATGC)	40253671	26994319	44744648	40239291	26948159	44683826	14380	46160	60822	34993605	34584666	408939
	GC% (ATGC)	41.9146	46.5855	42.8938	41.9139	46.5819	42.8929	43.8526	48.672	43.4925	41.6915	41.6768	42.9333
≥100 kb	Number of sequences	34526	47777	37328	34499	47671	37273	27	106	55	33845	33332	513
	Total length (bases)	40262319	27024369	44774085	40247838	26977407	44713158	14481	46962	60927	34976391	34567452	408939
	Average length (bases)	1166.14	565.636	1199.48	1166.64	565.908	1199.61	536.333	443.038	1107.76	1033.43	1037.07	797.152
≥500 kb	Number of sequences	34511	47738	37324	34484	47632	37269	27	106	55	32064	31581	483
	Total length (bases)	40259985	27018072	44773359	40245504	26971110	44712432	14481	46962	60927	34682655	34278882	403773
	Average length (bases)	1166.58	565.966	1199.59	1167.08	566.239	1199.72	536.333	443.038	1107.76	1081.67	1085.43	835.969
≥1 Mb	Number of sequences	31812	38270	35254	31793	38208	35201	19	62	53	28912	28510	402
	Total length (bases)	39584160	24656019	44240226	39571695	24619458	44179887	12465	36561	60339	33904665	33520728	383937
	Average length (bases)	1244.32	644.265	1254.9	1244.67	644.353	1255.07	656.053	589.694	1138.47	1172.68	1175.75	955.067
≥2 Mb	Number of sequences	29032	27487	31977	29018	27442	31928	14	45	49	25873	25550	323
	Total length (bases)	38613174	20897436	43090497	38602488	20866692	43031616	10686	30744	58881	32847228	32490720	356508
	Average length (bases)	1330.02	760.266	1347.55	1330.29	760.393	1347.77	763.286	683.2	1201.65	1269.56	1271.65	1103.74
≥3 Mb	Number of sequences	26263	19581	28324	26254	19558	28284	9	23	40	23303	23048	255
	Total length (bases)	37367166	17365683	41445564	37358682	17344509	41390811	8484	21174	54753	31693509	31367403	326106
	Average length (bases)	1422.81	886.864	1463.27	1422.97	886.824	1463.4	942.667	920.609	1368.83	1360.06	1360.96	1278.85
≥4 Mb	Number of sequences	15998	4893	15907	15995	4890	15883	3	3	24	13801	13679	122
	Total length (bases)	29809677	7375608	32450034	29806026	7368387	32406822	3651	7221	43212	24738897	24503736	235161
	Average length (bases)	1863.34	1507.38	2039.98	1863.46	1506.83	2040.35	1217	2407	1800.5	1792.54	1791.34	1927.55
≥5 Mb	Number of sequences	4786	653	6318	4786	651	6313	0	2	5	3698	3670	28
	Total length (bases)	14059800	1756512	19054530	14059800	1750491	19038339	0	6021	16191	10567089	10461378	105711
	Average length (bases)	2937.69	2689.91	3015.91	2937.69	2688.93	3015.74	0	3010.5	3238.2	2857.51	2850.51	3775.39
≥10 Mb	Number of sequences	1553	129	2722	1553	128	2719	0	1	3	1061	1049	12
	Total length (bases)	6281028	521547	10291329	6281028	517695	10279329	0	3852	12000	4243431	4176861	66570
	Average length (bases)	4044.45	4043	3780.8	4044.45	4044.49	3780.55	0	3852	4000	3999.46	3981.76	5547.5
≥50 Mb	Number of sequences	535	48	810	535	48	809	0	0	1	355	344	11
	Total length (bases)	2838903	246906	3732831	2838903	246906	3728385	0	0	4446	1860261	1797210	63051
	Average length (bases)	5306.36	5143.88	4608.43	5306.36	5143.88	4608.63	0	0	4446	5240.17	5224.45	5731.91
≥100 Mb	Number of sequences	227	22	138	227	22	138	0	0	0	156	150	6
	Total length (bases)	1488336	133425	822000	1488336	133425	822000	0	0	0	985461	945717	39744
	Average length (bases)	6556.55	6064.77	5956.52	6556.55	6064.77	5956.52	0	0	0	6317.06	6304.78	6624
BUSCO v5 (embryophyta_odb10; 1614)	Complete%	92.3	0.1	1.1	92.3	0.1	1.1	0	0	0	91.5	91.5	0
	Complete and single-copy%	91.7	0.1	1.1	91.7	0.1	1.1	0	0	0	90.4	90.4	0
	Complete and duplicated%	0.6	0	0	0.6	0	0	0	0	0	1.1	1.1	0
	Fragmented%	4.2	0.1	0.6	4.2	0.1	0.6	0	0	0	5.3	5.3	0
	Missing%	3.5	99.8	98.3	3.5	99.8	98.3	100	100	100	3.2	3.2	100
BUSCO v5.3.2 was performed in protein mode using embryophyta_odb10 (1,614 BUSCOs).

## Sheet: Table S5
Supplementary Table S5. Distribution of lengths of indels (insertions and deletions)
Insertion length (bp)	0	10	20	30	40	50	60	70	80	90	100-	Total
Number of insertions	110281	5063	1494	556	237	150	104	65	31	0	0	341732
Average length of insertions (bp)	2.9
Deletion length (bp)	0	10	20	30	40	50	60	70	80	90	100-	Total
Number of deletions	71945	4485	1444	633	341	203	133	112	63	0	0	79359
Average length of deletions (bp)	3.8

## Sheet: Table S6
Supplementary Table S6. Predicted genes list of Micro-Tom genome (SLM_r1.2) in the deleted regions of Heinz genome
#ch	gapStart	gapEnd	gene	geneStart	geneEnd	SVannotation
SLM_r1.2ch01	4263413	4288243	SLM_r1.2ch01.g005170.1	4264170	4265640	SVTYPE=DEL;END=4288243;SVLEN=-24830
SLM_r1.2ch01	37862110	37873762	SLM_r1.2ch01.g053690.1	37866241	37866815	SVTYPE=DEL;END=37873762;SVLEN=-11652
SLM_r1.2ch01	40328814	40368591	SLM_r1.2ch01.g057190.1	40334643	40336539	SVTYPE=DEL;END=40368591;SVLEN=-39777
SLM_r1.2ch01	40328814	40368591	SLM_r1.2ch01.g057210.1	40340165	40342706	SVTYPE=DEL;END=40368591;SVLEN=-39777
SLM_r1.2ch01	40328814	40368591	SLM_r1.2ch01.g057260.1	40350960	40351694	SVTYPE=DEL;END=40368591;SVLEN=-39777
SLM_r1.2ch01	52464271	52465809	SLM_r1.2ch01.g073420.1	52464731	52465147	SVTYPE=DEL;END=52465809;SVLEN=-1538
SLM_r1.2ch01	65018677	65054215	SLM_r1.2ch01.g090670.1	65045168	65045371	SVTYPE=DEL;END=65054215;SVLEN=-35538
SLM_r1.2ch01	65054003	65143931	SLM_r1.2ch01.g090710.1	65079701	65079997	SVTYPE=DEL;END=65143931;SVLEN=-89928
SLM_r1.2ch01	65054003	65143931	SLM_r1.2ch01.g090730.1	65093551	65093802	SVTYPE=DEL;END=65143931;SVLEN=-89928
SLM_r1.2ch01	72267551	72346423	SLM_r1.2ch01.g100020.1	72269025	72280503	SVTYPE=DEL;END=72346423;SVLEN=-78872
SLM_r1.2ch01	72267551	72346423	SLM_r1.2ch01.g100030.1	72291623	72293868	SVTYPE=DEL;END=72346423;SVLEN=-78872
SLM_r1.2ch01	72267551	72346423	SLM_r1.2ch01.g100060.1	72309313	72314490	SVTYPE=DEL;END=72346423;SVLEN=-78872
SLM_r1.2ch01	72267551	72346423	SLM_r1.2ch01.g100140.1	72342607	72345385	SVTYPE=DEL;END=72346423;SVLEN=-78872
SLM_r1.2ch01	75375918	75380994	SLM_r1.2ch01.g103480.1	75376161	75377517	SVTYPE=DEL;END=75380994;SVLEN=-5076
SLM_r1.2ch01	80966173	80987060	SLM_r1.2ch01.g110140.1	80970216	80971775	SVTYPE=DEL;END=80987060;SVLEN=-20887
SLM_r1.2ch01	80966173	80987060	SLM_r1.2ch01.g110150.1	80972194	80972664	SVTYPE=DEL;END=80987060;SVLEN=-20887
SLM_r1.2ch01	80966173	80987060	SLM_r1.2ch01.g110170.1	80983076	80985161	SVTYPE=DEL;END=80987060;SVLEN=-20887
SLM_r1.2ch01	85369817	85382832	SLM_r1.2ch01.g115960.1	85376168	85381048	SVTYPE=DEL;END=85382832;SVLEN=-13015
SLM_r1.2ch01	85951309	85967310	SLM_r1.2ch01.g116620.1	85955308	85966708	SVTYPE=DEL;END=85967310;SVLEN=-16001
SLM_r1.2ch01	88201588	88208299	SLM_r1.2ch01.g119810.1	88201948	88206640	SVTYPE=DEL;END=88208299;SVLEN=-6711
SLM_r1.2ch02	1944660	1954572	SLM_r1.2ch02.g002880.1	1945458	1946888	SVTYPE=DEL;END=1954572;SVLEN=-9912
SLM_r1.2ch02	1944660	1954572	SLM_r1.2ch02.g002890.1	1949092	1950075	SVTYPE=DEL;END=1954572;SVLEN=-9912
SLM_r1.2ch02	2633228	2673040	SLM_r1.2ch02.g003870.1	2635718	2638363	SVTYPE=DEL;END=2673040;SVLEN=-39812
SLM_r1.2ch02	2633228	2673040	SLM_r1.2ch02.g003880.1	2650327	2655954	SVTYPE=DEL;END=2673040;SVLEN=-39812
SLM_r1.2ch02	2633228	2673040	SLM_r1.2ch02.g003890.1	2659267	2661775	SVTYPE=DEL;END=2673040;SVLEN=-39812
SLM_r1.2ch02	3763546	3850786	SLM_r1.2ch02.g005950.1	3830487	3830954	SVTYPE=DEL;END=3850786;SVLEN=-87240
SLM_r1.2ch02	3763546	3850786	SLM_r1.2ch02.g005970.1	3847845	3849730	SVTYPE=DEL;END=3850786;SVLEN=-87240
SLM_r1.2ch02	6622856	6638176	SLM_r1.2ch02.g009590.1	6625037	6628837	SVTYPE=DEL;END=6638176;SVLEN=-15320
SLM_r1.2ch02	11493005	11500152	SLM_r1.2ch02.g018560.1	11497680	11499616	SVTYPE=DEL;END=11500152;SVLEN=-7147
SLM_r1.2ch02	11493005	11500152	SLM_r1.2ch02.g018570.1	11499880	11500113	SVTYPE=DEL;END=11500152;SVLEN=-7147
SLM_r1.2ch02	12434688	12445608	SLM_r1.2ch02.g019540.1	12438574	12439119	SVTYPE=DEL;END=12445608;SVLEN=-10920
SLM_r1.2ch02	14004492	14040914	SLM_r1.2ch02.g021560.1	14013815	14017376	SVTYPE=DEL;END=14040914;SVLEN=-36422
SLM_r1.2ch02	17640395	17676516	SLM_r1.2ch02.g026620.1	17648397	17650973	SVTYPE=DEL;END=17676516;SVLEN=-36121
SLM_r1.2ch02	17640395	17676516	SLM_r1.2ch02.g026630.1	17651071	17654454	SVTYPE=DEL;END=17676516;SVLEN=-36121
SLM_r1.2ch02	17640395	17676516	SLM_r1.2ch02.g026640.1	17654827	17656164	SVTYPE=DEL;END=17676516;SVLEN=-36121
SLM_r1.2ch02	17640395	17676516	SLM_r1.2ch02.g026650.1	17657564	17659651	SVTYPE=DEL;END=17676516;SVLEN=-36121
SLM_r1.2ch02	17856582	17899424	SLM_r1.2ch02.g026970.1	17887263	17892052	SVTYPE=DEL;END=17899424;SVLEN=-42842
SLM_r1.2ch02	17856582	17899424	SLM_r1.2ch02.g026980.1	17895073	17896098	SVTYPE=DEL;END=17899424;SVLEN=-42842
SLM_r1.2ch02	19025493	19075362	SLM_r1.2ch02.g028460.1	19048615	19049052	SVTYPE=DEL;END=19075362;SVLEN=-49869
SLM_r1.2ch02	19025493	19075362	SLM_r1.2ch02.g028480.1	19055136	19061135	SVTYPE=DEL;END=19075362;SVLEN=-49869
SLM_r1.2ch02	22011618	22076466	SLM_r1.2ch02.g032320.1	22014252	22016176	SVTYPE=DEL;END=22076466;SVLEN=-64848
SLM_r1.2ch02	22011618	22076466	SLM_r1.2ch02.g032330.1	22042184	22043299	SVTYPE=DEL;END=22076466;SVLEN=-64848
SLM_r1.2ch02	23855872	23865863	SLM_r1.2ch02.g035060.1	23855969	23856821	SVTYPE=DEL;END=23865863;SVLEN=-9991
SLM_r1.2ch02	24872058	24932303	SLM_r1.2ch02.g036440.1	24930209	24931543	SVTYPE=DEL;END=24932303;SVLEN=-60245
SLM_r1.2ch02	25420476	25426548	SLM_r1.2ch02.g037160.1	25423504	25424868	SVTYPE=DEL;END=25426548;SVLEN=-6072
SLM_r1.2ch02	26816980	26861911	SLM_r1.2ch02.g039190.1	26861417	26861704	SVTYPE=DEL;END=26861911;SVLEN=-44931
SLM_r1.2ch02	27211919	27250408	SLM_r1.2ch02.g039930.1	27218007	27219665	SVTYPE=DEL;END=27250408;SVLEN=-38489
SLM_r1.2ch02	27211919	27250408	SLM_r1.2ch02.g039960.1	27223098	27225361	SVTYPE=DEL;END=27250408;SVLEN=-38489
SLM_r1.2ch02	27600313	27648759	SLM_r1.2ch02.g040430.1	27606899	27608541	SVTYPE=DEL;END=27648759;SVLEN=-48446
SLM_r1.2ch02	28304985	28351231	SLM_r1.2ch02.g041290.1	28342099	28347142	SVTYPE=DEL;END=28351231;SVLEN=-46246
SLM_r1.2ch02	28470467	28520408	SLM_r1.2ch02.g041390.1	28502252	28505213	SVTYPE=DEL;END=28520408;SVLEN=-49941
SLM_r1.2ch02	30811337	30823316	SLM_r1.2ch02.g044600.1	30816480	30818691	SVTYPE=DEL;END=30823316;SVLEN=-11979
SLM_r1.2ch02	31004792	31008222	SLM_r1.2ch02.g044860.1	31006386	31008049	SVTYPE=DEL;END=31008222;SVLEN=-3430
SLM_r1.2ch02	31342125	31350377	SLM_r1.2ch02.g045340.1	31343392	31343729	SVTYPE=DEL;END=31350377;SVLEN=-8252
SLM_r1.2ch02	31806337	31813362	SLM_r1.2ch02.g046090.1	31806426	31808625	SVTYPE=DEL;END=31813362;SVLEN=-7025
SLM_r1.2ch02	32078548	32081244	SLM_r1.2ch02.g046400.1	32079219	32080543	SVTYPE=DEL;END=32081244;SVLEN=-2696
SLM_r1.2ch02	32730209	32735074	SLM_r1.2ch02.g047120.1	32730460	32734726	SVTYPE=DEL;END=32735074;SVLEN=-4865
SLM_r1.2ch02	32858706	32862687	SLM_r1.2ch02.g047270.1	32859316	32862181	SVTYPE=DEL;END=32862687;SVLEN=-3981
SLM_r1.2ch02	33281242	33287775	SLM_r1.2ch02.g047760.1	33285417	33286893	SVTYPE=DEL;END=33287775;SVLEN=-6533
SLM_r1.2ch02	35677980	35681877	SLM_r1.2ch02.g050670.1	35679474	35680346	SVTYPE=DEL;END=35681877;SVLEN=-3897
SLM_r1.2ch02	43789473	43795508	SLM_r1.2ch02.g062010.1	43789559	43790000	SVTYPE=DEL;END=43795508;SVLEN=-6035
SLM_r1.2ch02	43789473	43795508	SLM_r1.2ch02.g062020.1	43790064	43793654	SVTYPE=DEL;END=43795508;SVLEN=-6035
SLM_r1.2ch02	43789473	43795508	SLM_r1.2ch02.g062030.1	43793781	43794872	SVTYPE=DEL;END=43795508;SVLEN=-6035
SLM_r1.2ch02	46552420	46559780	SLM_r1.2ch02.g065980.1	46554235	46555352	SVTYPE=DEL;END=46559780;SVLEN=-7360
SLM_r1.2ch02	46552420	46559780	SLM_r1.2ch02.g065990.1	46558294	46559143	SVTYPE=DEL;END=46559780;SVLEN=-7360
SLM_r1.2ch02	52107931	52113629	SLM_r1.2ch02.g073630.1	52109498	52111879	SVTYPE=DEL;END=52113629;SVLEN=-5698
SLM_r1.2ch02	54716748	54733137	SLM_r1.2ch02.g077300.1	54722511	54727460	SVTYPE=DEL;END=54733137;SVLEN=-16389
SLM_r1.2ch02	54764501	54804142	SLM_r1.2ch02.g077460.1	54776073	54780921	SVTYPE=DEL;END=54804142;SVLEN=-39641
SLM_r1.2ch02	54764501	54804142	SLM_r1.2ch02.g077480.1	54783481	54784074	SVTYPE=DEL;END=54804142;SVLEN=-39641
SLM_r1.2ch02	54764501	54804142	SLM_r1.2ch02.g077490.1	54784233	54789493	SVTYPE=DEL;END=54804142;SVLEN=-39641
SLM_r1.2ch02	54764501	54804142	SLM_r1.2ch02.g077510.1	54796108	54798742	SVTYPE=DEL;END=54804142;SVLEN=-39641
SLM_r1.2ch02	54764501	54804142	SLM_r1.2ch02.g077520.1	54799117	54800466	SVTYPE=DEL;END=54804142;SVLEN=-39641
SLM_r1.2ch03	412682	421076	SLM_r1.2ch03.g001030.1	414753	416204	SVTYPE=DEL;END=421076;SVLEN=-8394
SLM_r1.2ch03	412682	421076	SLM_r1.2ch03.g001050.1	416929	418201	SVTYPE=DEL;END=421076;SVLEN=-8394
SLM_r1.2ch03	412682	421076	SLM_r1.2ch03.g001060.1	418633	419034	SVTYPE=DEL;END=421076;SVLEN=-8394
SLM_r1.2ch03	5780512	5796002	SLM_r1.2ch03.g013560.1	5785489	5785947	SVTYPE=DEL;END=5796002;SVLEN=-15490
SLM_r1.2ch03	5780512	5796002	SLM_r1.2ch03.g013570.1	5786039	5787837	SVTYPE=DEL;END=5796002;SVLEN=-15490
SLM_r1.2ch03	5780512	5796002	SLM_r1.2ch03.g013580.1	5790168	5790830	SVTYPE=DEL;END=5796002;SVLEN=-15490
SLM_r1.2ch03	5780512	5796002	SLM_r1.2ch03.g013590.1	5790878	5792677	SVTYPE=DEL;END=5796002;SVLEN=-15490
SLM_r1.2ch03	6041006	6042032	SLM_r1.2ch03.g013830.1	6041094	6041909	SVTYPE=DEL;END=6042032;SVLEN=-1026
SLM_r1.2ch03	7013084	7107175	SLM_r1.2ch03.g015200.1	7058580	7059884	SVTYPE=DEL;END=7107175;SVLEN=-94091
SLM_r1.2ch03	7013084	7107175	SLM_r1.2ch03.g015210.1	7059987	7062923	SVTYPE=DEL;END=7107175;SVLEN=-94091
SLM_r1.2ch03	7013084	7107175	SLM_r1.2ch03.g015230.1	7071161	7075763	SVTYPE=DEL;END=7107175;SVLEN=-94091
SLM_r1.2ch03	7233032	7236096	SLM_r1.2ch03.g015500.1	7233068	7233883	SVTYPE=DEL;END=7236096;SVLEN=-3064
SLM_r1.2ch03	7248469	7325612	SLM_r1.2ch03.g015540.1	7253373	7256550	SVTYPE=DEL;END=7325612;SVLEN=-77143
SLM_r1.2ch03	7248469	7325612	SLM_r1.2ch03.g015550.1	7262046	7263336	SVTYPE=DEL;END=7325612;SVLEN=-77143
SLM_r1.2ch03	7248469	7325612	SLM_r1.2ch03.g015580.1	7289321	7292621	SVTYPE=DEL;END=7325612;SVLEN=-77143
SLM_r1.2ch03	7248469	7325612	SLM_r1.2ch03.g015590.1	7302366	7305532	SVTYPE=DEL;END=7325612;SVLEN=-77143
SLM_r1.2ch03	7248469	7325612	SLM_r1.2ch03.g015600.1	7308963	7310394	SVTYPE=DEL;END=7325612;SVLEN=-77143
SLM_r1.2ch03	7248469	7325612	SLM_r1.2ch03.g015610.1	7312388	7315077	SVTYPE=DEL;END=7325612;SVLEN=-77143
SLM_r1.2ch03	7248469	7325612	SLM_r1.2ch03.g015620.1	7320399	7320746	SVTYPE=DEL;END=7325612;SVLEN=-77143
SLM_r1.2ch03	7444955	7445937	SLM_r1.2ch03.g015860.1	7445344	7445760	SVTYPE=DEL;END=7445937;SVLEN=-982
SLM_r1.2ch03	14913349	14922010	SLM_r1.2ch03.g031960.1	14917166	14919297	SVTYPE=DEL;END=14922010;SVLEN=-8661
SLM_r1.2ch03	27268073	27272175	SLM_r1.2ch03.g050140.1	27269265	27270147	SVTYPE=DEL;END=27272175;SVLEN=-4102
SLM_r1.2ch03	43673450	43714341	SLM_r1.2ch03.g071230.1	43686165	43687723	SVTYPE=DEL;END=43714341;SVLEN=-40891
SLM_r1.2ch03	45939828	45961564	SLM_r1.2ch03.g073950.1	45943830	45945945	SVTYPE=DEL;END=45961564;SVLEN=-21736
SLM_r1.2ch03	46851034	46871977	SLM_r1.2ch03.g075640.1	46852506	46853459	SVTYPE=DEL;END=46871977;SVLEN=-20943
SLM_r1.2ch03	46851034	46871977	SLM_r1.2ch03.g075650.1	46854031	46855968	SVTYPE=DEL;END=46871977;SVLEN=-20943
SLM_r1.2ch03	51082543	51096727	SLM_r1.2ch03.g081600.1	51093250	51093937	SVTYPE=DEL;END=51096727;SVLEN=-14184
SLM_r1.2ch03	51993622	52029387	SLM_r1.2ch03.g083050.1	52013439	52020446	SVTYPE=DEL;END=52029387;SVLEN=-35765
SLM_r1.2ch03	52001049	52036314	SLM_r1.2ch03.g083050.1	52013439	52020446	SVTYPE=DEL;END=52036314;SVLEN=-35265
SLM_r1.2ch03	53640295	53661194	SLM_r1.2ch03.g085200.1	53654049	53660104	SVTYPE=DEL;END=53661194;SVLEN=-20899
SLM_r1.2ch03	54643032	54672309	SLM_r1.2ch03.g086960.1	54654959	54655837	SVTYPE=DEL;END=54672309;SVLEN=-29277
SLM_r1.2ch03	54643032	54672309	SLM_r1.2ch03.g086970.1	54655935	54664269	SVTYPE=DEL;END=54672309;SVLEN=-29277
SLM_r1.2ch03	58132486	58138091	SLM_r1.2ch03.g091550.1	58132820	58134556	SVTYPE=DEL;END=58138091;SVLEN=-5605
SLM_r1.2ch03	58132486	58138091	SLM_r1.2ch03.g091570.1	58135775	58137266	SVTYPE=DEL;END=58138091;SVLEN=-5605
SLM_r1.2ch03	58259111	58263330	SLM_r1.2ch03.g091760.1	58260790	58263023	SVTYPE=DEL;END=58263330;SVLEN=-4219
SLM_r1.2ch03	61571195	61587468	SLM_r1.2ch03.g096260.1	61582791	61584431	SVTYPE=DEL;END=61587468;SVLEN=-16273
SLM_r1.2ch04	8056659	8059772	SLM_r1.2ch04.g012360.1	8057330	8057626	SVTYPE=DEL;END=8059772;SVLEN=-3113
SLM_r1.2ch04	10244729	10261541	SLM_r1.2ch04.g015210.1	10250293	10253221	SVTYPE=DEL;END=10261541;SVLEN=-16812
SLM_r1.2ch04	12758536	12799898	SLM_r1.2ch04.g018740.1	12777009	12781532	SVTYPE=DEL;END=12799898;SVLEN=-41362
SLM_r1.2ch04	12758536	12799898	SLM_r1.2ch04.g018750.1	12786444	12787004	SVTYPE=DEL;END=12799898;SVLEN=-41362
SLM_r1.2ch04	12758536	12799898	SLM_r1.2ch04.g018760.1	12787455	12791148	SVTYPE=DEL;END=12799898;SVLEN=-41362
SLM_r1.2ch04	12758536	12799898	SLM_r1.2ch04.g018770.1	12793315	12796112	SVTYPE=DEL;END=12799898;SVLEN=-41362
SLM_r1.2ch04	12799935	12804015	SLM_r1.2ch04.g018780.1	12800703	12801918	SVTYPE=DEL;END=12804015;SVLEN=-4080
SLM_r1.2ch04	14309397	14317943	SLM_r1.2ch04.g020920.1	14315281	14317538	SVTYPE=DEL;END=14317943;SVLEN=-8546
SLM_r1.2ch04	29496444	29523368	SLM_r1.2ch04.g042780.1	29497490	29497732	SVTYPE=DEL;END=29523368;SVLEN=-26924
SLM_r1.2ch04	51107954	51116625	SLM_r1.2ch04.g070520.1	51115268	51115579	SVTYPE=DEL;END=51116625;SVLEN=-8671
SLM_r1.2ch04	51215075	51277145	SLM_r1.2ch04.g070750.1	51228266	51229507	SVTYPE=DEL;END=51277145;SVLEN=-62070
SLM_r1.2ch04	55280664	55306898	SLM_r1.2ch04.g076140.1	55290279	55290794	SVTYPE=DEL;END=55306898;SVLEN=-26234
SLM_r1.2ch04	55280664	55306898	SLM_r1.2ch04.g076160.1	55297745	55305845	SVTYPE=DEL;END=55306898;SVLEN=-26234
SLM_r1.2ch04	55292836	55312053	SLM_r1.2ch04.g076160.1	55297745	55305845	SVTYPE=DEL;END=55312053;SVLEN=-19217
SLM_r1.2ch04	55292836	55312053	SLM_r1.2ch04.g076170.1	55306662	55309868	SVTYPE=DEL;END=55312053;SVLEN=-19217
SLM_r1.2ch04	58525690	58528767	SLM_r1.2ch04.g080490.1	58526212	58528203	SVTYPE=DEL;END=58528767;SVLEN=-3077
SLM_r1.2ch04	58872618	58874073	SLM_r1.2ch04.g080960.1	58872765	58873073	SVTYPE=DEL;END=58874073;SVLEN=-1455
SLM_r1.2ch04	61634608	61644530	SLM_r1.2ch04.g084370.1	61635079	61640122	SVTYPE=DEL;END=61644530;SVLEN=-9922
SLM_r1.2ch04	61806948	61812437	SLM_r1.2ch04.g084600.1	61807870	61809529	SVTYPE=DEL;END=61812437;SVLEN=-5489
SLM_r1.2ch05	5848204	5857050	SLM_r1.2ch05.g007670.1	5848518	5851007	SVTYPE=DEL;END=5857050;SVLEN=-8846;SVANN=TANDEM
SLM_r1.2ch05	5848204	5857050	SLM_r1.2ch05.g007680.1	5851544	5854940	SVTYPE=DEL;END=5857050;SVLEN=-8846;SVANN=TANDEM
SLM_r1.2ch05	5954889	5957075	SLM_r1.2ch05.g007810.1	5955348	5955689	SVTYPE=DEL;END=5957075;SVLEN=-2186
SLM_r1.2ch05	5975771	5981707	SLM_r1.2ch05.g007860.1	5977023	5977415	SVTYPE=DEL;END=5981707;SVLEN=-5936
SLM_r1.2ch05	6409145	6422892	SLM_r1.2ch05.g008720.1	6421561	6421782	SVTYPE=DEL;END=6422892;SVLEN=-13747
SLM_r1.2ch05	6660148	6666389	SLM_r1.2ch05.g009050.1	6661162	6665659	SVTYPE=DEL;END=6666389;SVLEN=-6241
SLM_r1.2ch05	6841134	6867432	SLM_r1.2ch05.g009290.1	6861592	6862134	SVTYPE=DEL;END=6867432;SVLEN=-26298
SLM_r1.2ch05	9897790	9899782	SLM_r1.2ch05.g013510.1	9897987	9899014	SVTYPE=DEL;END=9899782;SVLEN=-1992
SLM_r1.2ch05	10468852	10474111	SLM_r1.2ch05.g014350.1	10472614	10473750	SVTYPE=DEL;END=10474111;SVLEN=-5259;SVANN=TANDEM
SLM_r1.2ch05	10880243	10907953	SLM_r1.2ch05.g014940.1	10902074	10902322	SVTYPE=DEL;END=10907953;SVLEN=-27710
SLM_r1.2ch05	11205989	11286315	SLM_r1.2ch05.g015450.1	11209304	11210508	SVTYPE=DEL;END=11286315;SVLEN=-80326
SLM_r1.2ch05	11205989	11286315	SLM_r1.2ch05.g015480.1	11232697	11232960	SVTYPE=DEL;END=11286315;SVLEN=-80326
SLM_r1.2ch05	11205989	11286315	SLM_r1.2ch05.g015490.1	11234999	11235646	SVTYPE=DEL;END=11286315;SVLEN=-80326
SLM_r1.2ch05	11205989	11286315	SLM_r1.2ch05.g015510.1	11237312	11239384	SVTYPE=DEL;END=11286315;SVLEN=-80326
SLM_r1.2ch05	11205989	11286315	SLM_r1.2ch05.g015530.1	11255657	11256612	SVTYPE=DEL;END=11286315;SVLEN=-80326
SLM_r1.2ch05	11205989	11286315	SLM_r1.2ch05.g015540.1	11258051	11261415	SVTYPE=DEL;END=11286315;SVLEN=-80326
SLM_r1.2ch05	13860988	13889738	SLM_r1.2ch05.g019480.1	13862220	13864017	SVTYPE=DEL;END=13889738;SVLEN=-28750
SLM_r1.2ch05	13961073	13965956	SLM_r1.2ch05.g019640.1	13962689	13963518	SVTYPE=DEL;END=13965956;SVLEN=-4883
SLM_r1.2ch05	21204896	21253989	SLM_r1.2ch05.g029610.1	21238233	21239126	SVTYPE=DEL;END=21253989;SVLEN=-49093
SLM_r1.2ch05	21230009	21312417	SLM_r1.2ch05.g029610.1	21238233	21239126	SVTYPE=DEL;END=21312417;SVLEN=-82408
SLM_r1.2ch05	21809917	21873466	SLM_r1.2ch05.g030450.1	21851770	21854054	SVTYPE=DEL;END=21873466;SVLEN=-63549
SLM_r1.2ch05	21809917	21873466	SLM_r1.2ch05.g030460.1	21854608	21855021	SVTYPE=DEL;END=21873466;SVLEN=-63549
SLM_r1.2ch05	21917069	21926232	SLM_r1.2ch05.g030540.1	21919096	21923446	SVTYPE=DEL;END=21926232;SVLEN=-9163
SLM_r1.2ch05	21917069	21926232	SLM_r1.2ch05.g030550.1	21923603	21924873	SVTYPE=DEL;END=21926232;SVLEN=-9163
SLM_r1.2ch05	22566201	22585739	SLM_r1.2ch05.g031600.1	22572783	22573745	SVTYPE=DEL;END=22585739;SVLEN=-19538
SLM_r1.2ch05	24038952	24050748	SLM_r1.2ch05.g033790.1	24039801	24049287	SVTYPE=DEL;END=24050748;SVLEN=-11796
SLM_r1.2ch05	26187290	26202726	SLM_r1.2ch05.g036890.1	26187834	26189405	SVTYPE=DEL;END=26202726;SVLEN=-15436
SLM_r1.2ch05	29279569	29287319	SLM_r1.2ch05.g041710.1	29282888	29285274	SVTYPE=DEL;END=29287319;SVLEN=-7750
SLM_r1.2ch05	29819418	29829931	SLM_r1.2ch05.g042610.1	29824861	29827844	SVTYPE=DEL;END=29829931;SVLEN=-10513
SLM_r1.2ch05	30547599	30578568	SLM_r1.2ch05.g043620.1	30560081	30560404	SVTYPE=DEL;END=30578568;SVLEN=-30969
SLM_r1.2ch05	30547599	30578568	SLM_r1.2ch05.g043630.1	30565103	30571373	SVTYPE=DEL;END=30578568;SVLEN=-30969
SLM_r1.2ch05	31161703	31168505	SLM_r1.2ch05.g044570.1	31164077	31165519	SVTYPE=DEL;END=31168505;SVLEN=-6802
SLM_r1.2ch05	31648701	31685450	SLM_r1.2ch05.g045430.1	31672352	31677639	SVTYPE=DEL;END=31685450;SVLEN=-36749
SLM_r1.2ch05	33979924	34009984	SLM_r1.2ch05.g049000.1	34000193	34001130	SVTYPE=DEL;END=34009984;SVLEN=-30060
SLM_r1.2ch05	33979924	34009984	SLM_r1.2ch05.g049010.1	34001896	34007293	SVTYPE=DEL;END=34009984;SVLEN=-30060
SLM_r1.2ch05	38135018	38150904	SLM_r1.2ch05.g054620.1	38136267	38136617	SVTYPE=DEL;END=38150904;SVLEN=-15886
SLM_r1.2ch05	38135018	38150904	SLM_r1.2ch05.g054630.1	38136906	38137157	SVTYPE=DEL;END=38150904;SVLEN=-15886
SLM_r1.2ch05	38135018	38150904	SLM_r1.2ch05.g054680.1	38148624	38149211	SVTYPE=DEL;END=38150904;SVLEN=-15886
SLM_r1.2ch05	38160579	38166967	SLM_r1.2ch05.g054740.1	38164085	38164420	SVTYPE=DEL;END=38166967;SVLEN=-6388
SLM_r1.2ch05	40385619	40406118	SLM_r1.2ch05.g057330.1	40395525	40399530	SVTYPE=DEL;END=40406118;SVLEN=-20499
SLM_r1.2ch05	42723219	42792078	SLM_r1.2ch05.g060550.1	42732176	42733372	SVTYPE=DEL;END=42792078;SVLEN=-68859
SLM_r1.2ch05	45548603	45579777	SLM_r1.2ch05.g064250.1	45549555	45549968	SVTYPE=DEL;END=45579777;SVLEN=-31174
SLM_r1.2ch05	45548603	45579777	SLM_r1.2ch05.g064280.1	45558789	45560264	SVTYPE=DEL;END=45579777;SVLEN=-31174
SLM_r1.2ch05	45548603	45579777	SLM_r1.2ch05.g064320.1	45569117	45575078	SVTYPE=DEL;END=45579777;SVLEN=-31174
SLM_r1.2ch05	45557959	45614403	SLM_r1.2ch05.g064280.1	45558789	45560264	SVTYPE=DEL;END=45614403;SVLEN=-56444
SLM_r1.2ch05	45557959	45614403	SLM_r1.2ch05.g064320.1	45569117	45575078	SVTYPE=DEL;END=45614403;SVLEN=-56444
SLM_r1.2ch05	45557959	45614403	SLM_r1.2ch05.g064350.1	45592162	45592377	SVTYPE=DEL;END=45614403;SVLEN=-56444
SLM_r1.2ch05	52152052	52193111	SLM_r1.2ch05.g072540.1	52172886	52178460	SVTYPE=DEL;END=52193111;SVLEN=-41059
SLM_r1.2ch05	58825715	58847316	SLM_r1.2ch05.g081460.1	58835428	58835838	SVTYPE=DEL;END=58847316;SVLEN=-21601
SLM_r1.2ch05	58825715	58847316	SLM_r1.2ch05.g081470.1	58836256	58837851	SVTYPE=DEL;END=58847316;SVLEN=-21601
SLM_r1.2ch05	58825715	58847316	SLM_r1.2ch05.g081490.1	58842710	58843857	SVTYPE=DEL;END=58847316;SVLEN=-21601
SLM_r1.2ch05	59044486	59054037	SLM_r1.2ch05.g081830.1	59047705	59052150	SVTYPE=DEL;END=59054037;SVLEN=-9551
SLM_r1.2ch05	60374654	60427636	SLM_r1.2ch05.g083710.1	60415045	60417255	SVTYPE=DEL;END=60427636;SVLEN=-52982
SLM_r1.2ch05	60374654	60427636	SLM_r1.2ch05.g083730.1	60420931	60422305	SVTYPE=DEL;END=60427636;SVLEN=-52982
SLM_r1.2ch05	61930252	61948134	SLM_r1.2ch05.g085930.1	61935037	61935582	SVTYPE=DEL;END=61948134;SVLEN=-17882
SLM_r1.2ch05	61933278	61936222	SLM_r1.2ch05.g085930.1	61935037	61935582	SVTYPE=DEL;END=61936222;SVLEN=-2944
SLM_r1.2ch05	62440015	62449405	SLM_r1.2ch05.g086590.1	62443637	62448959	SVTYPE=DEL;END=62449405;SVLEN=-9390
SLM_r1.2ch05	62592003	62599163	SLM_r1.2ch05.g086800.1	62594403	62596771	SVTYPE=DEL;END=62599163;SVLEN=-7160
SLM_r1.2ch05	62592003	62599163	SLM_r1.2ch05.g086810.1	62597002	62598089	SVTYPE=DEL;END=62599163;SVLEN=-7160
SLM_r1.2ch05	62613085	62625328	SLM_r1.2ch05.g086830.1	62617963	62620809	SVTYPE=DEL;END=62625328;SVLEN=-12243
SLM_r1.2ch06	3206513	3228045	SLM_r1.2ch06.g004960.1	3213468	3216432	SVTYPE=DEL;END=3228045;SVLEN=-21532
SLM_r1.2ch06	3745643	3756597	SLM_r1.2ch06.g005680.1	3748607	3749447	SVTYPE=DEL;END=3756597;SVLEN=-10954
SLM_r1.2ch06	8433826	8451043	SLM_r1.2ch06.g012480.1	8434320	8435533	SVTYPE=DEL;END=8451043;SVLEN=-17217
SLM_r1.2ch06	9685469	9698225	SLM_r1.2ch06.g018010.1	9685577	9686134	SVTYPE=DEL;END=9698225;SVLEN=-12756
SLM_r1.2ch06	12298865	12330807	SLM_r1.2ch06.g030880.1	12301147	12303702	SVTYPE=DEL;END=12330807;SVLEN=-31942
SLM_r1.2ch06	12595305	12609804	SLM_r1.2ch06.g033980.1	12606990	12607277	SVTYPE=DEL;END=12609804;SVLEN=-14499
SLM_r1.2ch06	32757539	32791199	SLM_r1.2ch06.g069470.1	32779335	32780633	SVTYPE=DEL;END=32791199;SVLEN=-33660
SLM_r1.2ch06	32757539	32791199	SLM_r1.2ch06.g069480.1	32780812	32784144	SVTYPE=DEL;END=32791199;SVLEN=-33660
SLM_r1.2ch06	32757539	32791199	SLM_r1.2ch06.g069510.1	32785342	32788061	SVTYPE=DEL;END=32791199;SVLEN=-33660
SLM_r1.2ch06	35594677	35658973	SLM_r1.2ch06.g073230.1	35605789	35608442	SVTYPE=DEL;END=35658973;SVLEN=-64296
SLM_r1.2ch06	35594677	35658973	SLM_r1.2ch06.g073260.1	35619789	35620493	SVTYPE=DEL;END=35658973;SVLEN=-64296
SLM_r1.2ch06	35594677	35658973	SLM_r1.2ch06.g073270.1	35628303	35631198	SVTYPE=DEL;END=35658973;SVLEN=-64296
SLM_r1.2ch06	35594677	35658973	SLM_r1.2ch06.g073280.1	35643792	35644783	SVTYPE=DEL;END=35658973;SVLEN=-64296
SLM_r1.2ch06	35594677	35658973	SLM_r1.2ch06.g073290.1	35649598	35650705	SVTYPE=DEL;END=35658973;SVLEN=-64296
SLM_r1.2ch06	35610717	35658655	SLM_r1.2ch06.g073260.1	35619789	35620493	SVTYPE=DEL;END=35658655;SVLEN=-47938
SLM_r1.2ch06	35610717	35658655	SLM_r1.2ch06.g073270.1	35628303	35631198	SVTYPE=DEL;END=35658655;SVLEN=-47938
SLM_r1.2ch06	35610717	35658655	SLM_r1.2ch06.g073280.1	35643792	35644783	SVTYPE=DEL;END=35658655;SVLEN=-47938
SLM_r1.2ch06	35610717	35658655	SLM_r1.2ch06.g073290.1	35649598	35650705	SVTYPE=DEL;END=35658655;SVLEN=-47938
SLM_r1.2ch06	44037227	44063447	SLM_r1.2ch06.g084540.1	44041396	44043867	SVTYPE=DEL;END=44063447;SVLEN=-26220
SLM_r1.2ch06	44037227	44063447	SLM_r1.2ch06.g084550.1	44044379	44048393	SVTYPE=DEL;END=44063447;SVLEN=-26220
SLM_r1.2ch06	44037227	44063447	SLM_r1.2ch06.g084560.1	44053384	44058706	SVTYPE=DEL;END=44063447;SVLEN=-26220
SLM_r1.2ch07	182572	187200	SLM_r1.2ch07.g000530.1	182611	182832	SVTYPE=DEL;END=187200;SVLEN=-4628
SLM_r1.2ch07	546165	587866	SLM_r1.2ch07.g001520.1	546441	546926	SVTYPE=DEL;END=587866;SVLEN=-41701
SLM_r1.2ch07	546165	587866	SLM_r1.2ch07.g001570.1	552462	552722	SVTYPE=DEL;END=587866;SVLEN=-41701
SLM_r1.2ch07	546165	587866	SLM_r1.2ch07.g001580.1	553329	553733	SVTYPE=DEL;END=587866;SVLEN=-41701
SLM_r1.2ch07	546165	587866	SLM_r1.2ch07.g001620.1	556637	556897	SVTYPE=DEL;END=587866;SVLEN=-41701
SLM_r1.2ch07	546165	587866	SLM_r1.2ch07.g001650.1	568119	571696	SVTYPE=DEL;END=587866;SVLEN=-41701
SLM_r1.2ch07	546165	587866	SLM_r1.2ch07.g001690.1	576233	576838	SVTYPE=DEL;END=587866;SVLEN=-41701
SLM_r1.2ch07	546165	587866	SLM_r1.2ch07.g001710.1	577695	578799	SVTYPE=DEL;END=587866;SVLEN=-41701
SLM_r1.2ch07	546165	587866	SLM_r1.2ch07.g001730.1	583180	583521	SVTYPE=DEL;END=587866;SVLEN=-41701
SLM_r1.2ch07	3343565	3377662	SLM_r1.2ch07.g004820.1	3349591	3351187	SVTYPE=DEL;END=3377662;SVLEN=-34097
SLM_r1.2ch07	3343565	3377662	SLM_r1.2ch07.g004830.1	3356340	3356717	SVTYPE=DEL;END=3377662;SVLEN=-34097
SLM_r1.2ch07	3343565	3377662	SLM_r1.2ch07.g004840.1	3356745	3357338	SVTYPE=DEL;END=3377662;SVLEN=-34097
SLM_r1.2ch07	3343565	3377662	SLM_r1.2ch07.g004850.1	3362089	3363490	SVTYPE=DEL;END=3377662;SVLEN=-34097
SLM_r1.2ch07	3343565	3377662	SLM_r1.2ch07.g004870.1	3367516	3368715	SVTYPE=DEL;END=3377662;SVLEN=-34097
SLM_r1.2ch07	3379860	3385093	SLM_r1.2ch07.g004900.1	3382568	3384510	SVTYPE=DEL;END=3385093;SVLEN=-5233
SLM_r1.2ch07	3608679	3616178	SLM_r1.2ch07.g005100.1	3610459	3612476	SVTYPE=DEL;END=3616178;SVLEN=-7499
SLM_r1.2ch07	4169764	4174143	SLM_r1.2ch07.g005650.1	4171893	4173875	SVTYPE=DEL;END=4174143;SVLEN=-4379
SLM_r1.2ch07	4502637	4505891	SLM_r1.2ch07.g005950.1	4504422	4505372	SVTYPE=DEL;END=4505891;SVLEN=-3254
SLM_r1.2ch07	8365123	8386274	SLM_r1.2ch07.g011290.1	8368653	8370493	SVTYPE=DEL;END=8386274;SVLEN=-21151
SLM_r1.2ch07	20722101	20733543	SLM_r1.2ch07.g028930.1	20725484	20733331	SVTYPE=DEL;END=20733543;SVLEN=-11442
SLM_r1.2ch07	36692241	36712939	SLM_r1.2ch07.g050720.1	36694285	36695172	SVTYPE=DEL;END=36712939;SVLEN=-20698
SLM_r1.2ch07	38067062	38105006	SLM_r1.2ch07.g052360.1	38069641	38072387	SVTYPE=DEL;END=38105006;SVLEN=-37944
SLM_r1.2ch07	57801276	57807402	SLM_r1.2ch07.g079480.1	57802877	57806025	SVTYPE=DEL;END=57807402;SVLEN=-6126
SLM_r1.2ch07	57985165	58021324	SLM_r1.2ch07.g079710.1	57991827	57994978	SVTYPE=DEL;END=58021324;SVLEN=-36159
SLM_r1.2ch07	58047322	58080972	SLM_r1.2ch07.g079750.1	58056305	58056879	SVTYPE=DEL;END=58080972;SVLEN=-33650
SLM_r1.2ch07	58047322	58080972	SLM_r1.2ch07.g079800.1	58066127	58068884	SVTYPE=DEL;END=58080972;SVLEN=-33650
SLM_r1.2ch07	59863957	59870135	SLM_r1.2ch07.g082320.1	59865247	59868909	SVTYPE=DEL;END=59870135;SVLEN=-6178
SLM_r1.2ch07	60705285	60771463	SLM_r1.2ch07.g083520.1	60741886	60748437	SVTYPE=DEL;END=60771463;SVLEN=-66178
SLM_r1.2ch07	60705285	60771463	SLM_r1.2ch07.g083530.1	60749273	60749650	SVTYPE=DEL;END=60771463;SVLEN=-66178
SLM_r1.2ch07	60705285	60771463	SLM_r1.2ch07.g083550.1	60751485	60755400	SVTYPE=DEL;END=60771463;SVLEN=-66178
SLM_r1.2ch07	64231563	64232382	SLM_r1.2ch07.g088480.1	64231706	64232335	SVTYPE=DEL;END=64232382;SVLEN=-819
SLM_r1.2ch08	1847517	1848567	SLM_r1.2ch08.g002720.1	1847721	1848385	SVTYPE=DEL;END=1848567;SVLEN=-1050
SLM_r1.2ch08	7700093	7782102	SLM_r1.2ch08.g010470.1	7700221	7701734	SVTYPE=DEL;END=7782102;SVLEN=-82009
SLM_r1.2ch08	7700093	7782102	SLM_r1.2ch08.g010480.1	7701839	7703627	SVTYPE=DEL;END=7782102;SVLEN=-82009
SLM_r1.2ch08	7700093	7782102	SLM_r1.2ch08.g010490.1	7716663	7726161	SVTYPE=DEL;END=7782102;SVLEN=-82009
SLM_r1.2ch08	11754940	11847551	SLM_r1.2ch08.g038860.1	11843805	11844494	SVTYPE=DEL;END=11847551;SVLEN=-92611
SLM_r1.2ch08	11838300	11844937	SLM_r1.2ch08.g038860.1	11843805	11844494	SVTYPE=DEL;END=11844937;SVLEN=-6637
SLM_r1.2ch08	53411817	53464598	SLM_r1.2ch08.g106440.1	53413327	53413822	SVTYPE=DEL;END=53464598;SVLEN=-52781
SLM_r1.2ch08	53411817	53464598	SLM_r1.2ch08.g106500.1	53441540	53444001	SVTYPE=DEL;END=53464598;SVLEN=-52781
SLM_r1.2ch08	53411817	53464598	SLM_r1.2ch08.g106510.1	53444022	53448769	SVTYPE=DEL;END=53464598;SVLEN=-52781
SLM_r1.2ch08	53411817	53464598	SLM_r1.2ch08.g106520.1	53454250	53454733	SVTYPE=DEL;END=53464598;SVLEN=-52781
SLM_r1.2ch08	53411817	53464598	SLM_r1.2ch08.g106530.1	53457552	53462567	SVTYPE=DEL;END=53464598;SVLEN=-52781
SLM_r1.2ch08	54713641	54714636	SLM_r1.2ch08.g108440.1	54713750	54714037	SVTYPE=DEL;END=54714636;SVLEN=-995
SLM_r1.2ch08	56569999	56583459	SLM_r1.2ch08.g111110.1	56570914	56577305	SVTYPE=DEL;END=56583459;SVLEN=-13460
SLM_r1.2ch08	56582397	56587222	SLM_r1.2ch08.g111120.1	56583460	56584676	SVTYPE=DEL;END=56587222;SVLEN=-4825
SLM_r1.2ch08	56583334	56587016	SLM_r1.2ch08.g111120.1	56583460	56584676	SVTYPE=DEL;END=56587016;SVLEN=-3682
SLM_r1.2ch08	56876295	56892267	SLM_r1.2ch08.g111450.1	56878728	56881310	SVTYPE=DEL;END=56892267;SVLEN=-15972
SLM_r1.2ch08	59134098	59135547	SLM_r1.2ch08.g114190.1	59134192	59134713	SVTYPE=DEL;END=59135547;SVLEN=-1449;SVANN=TANDEM
SLM_r1.2ch09	602929	607989	SLM_r1.2ch09.g001020.1	604456	605187	SVTYPE=DEL;END=607989;SVLEN=-5060
SLM_r1.2ch09	602929	607989	SLM_r1.2ch09.g001030.1	605987	606319	SVTYPE=DEL;END=607989;SVLEN=-5060
SLM_r1.2ch09	3008352	3009829	SLM_r1.2ch09.g003970.1	3008537	3009232	SVTYPE=DEL;END=3009829;SVLEN=-1477
SLM_r1.2ch09	3208081	3247942	SLM_r1.2ch09.g004280.1	3212430	3213273	SVTYPE=DEL;END=3247942;SVLEN=-39861
SLM_r1.2ch09	3208081	3247942	SLM_r1.2ch09.g004290.1	3215501	3216340	SVTYPE=DEL;END=3247942;SVLEN=-39861
SLM_r1.2ch09	3208081	3247942	SLM_r1.2ch09.g004390.1	3242120	3242895	SVTYPE=DEL;END=3247942;SVLEN=-39861
SLM_r1.2ch09	3211700	3248150	SLM_r1.2ch09.g004280.1	3212430	3213273	SVTYPE=DEL;END=3248150;SVLEN=-36450
SLM_r1.2ch09	3211700	3248150	SLM_r1.2ch09.g004290.1	3215501	3216340	SVTYPE=DEL;END=3248150;SVLEN=-36450
SLM_r1.2ch09	3211700	3248150	SLM_r1.2ch09.g004390.1	3242120	3242895	SVTYPE=DEL;END=3248150;SVLEN=-36450
SLM_r1.2ch09	3918733	3925893	SLM_r1.2ch09.g005250.1	3921099	3922390	SVTYPE=DEL;END=3925893;SVLEN=-7160
SLM_r1.2ch09	20919449	20995526	SLM_r1.2ch09.g029760.1	20937591	20941748	SVTYPE=DEL;END=20995526;SVLEN=-76077
SLM_r1.2ch09	50418343	50425132	SLM_r1.2ch09.g068360.1	50420575	50421162	SVTYPE=DEL;END=50425132;SVLEN=-6789
SLM_r1.2ch09	57283143	57301919	SLM_r1.2ch09.g078070.1	57283886	57284260	SVTYPE=DEL;END=57301919;SVLEN=-18776
SLM_r1.2ch09	63411716	63419753	SLM_r1.2ch09.g085720.1	63415393	63415836	SVTYPE=DEL;END=63419753;SVLEN=-8037
SLM_r1.2ch09	63411716	63419753	SLM_r1.2ch09.g085730.1	63416502	63418399	SVTYPE=DEL;END=63419753;SVLEN=-8037
SLM_r1.2ch09	64479352	64491603	SLM_r1.2ch09.g088190.1	64482092	64484423	SVTYPE=DEL;END=64491603;SVLEN=-12251
SLM_r1.2ch09	64479352	64491603	SLM_r1.2ch09.g088200.1	64485004	64488482	SVTYPE=DEL;END=64491603;SVLEN=-12251
SLM_r1.2ch09	66962058	66963138	SLM_r1.2ch09.g091320.1	66962175	66962476	SVTYPE=DEL;END=66963138;SVLEN=-1080
SLM_r1.2ch10	2772887	2797956	SLM_r1.2ch10.g005240.1	2777365	2778639	SVTYPE=DEL;END=2797956;SVLEN=-25069
SLM_r1.2ch10	4045811	4115590	SLM_r1.2ch10.g006760.1	4054439	4057296	SVTYPE=DEL;END=4115590;SVLEN=-69779
SLM_r1.2ch10	4045811	4115590	SLM_r1.2ch10.g006780.1	4068589	4071155	SVTYPE=DEL;END=4115590;SVLEN=-69779
SLM_r1.2ch10	4045811	4115590	SLM_r1.2ch10.g006790.1	4081334	4082119	SVTYPE=DEL;END=4115590;SVLEN=-69779
SLM_r1.2ch10	25834165	25919032	SLM_r1.2ch10.g035080.1	25897093	25903944	SVTYPE=DEL;END=25919032;SVLEN=-84867
SLM_r1.2ch10	36279574	36339138	SLM_r1.2ch10.g048270.1	36323312	36325939	SVTYPE=DEL;END=36339138;SVLEN=-59564
SLM_r1.2ch10	50342827	50424682	SLM_r1.2ch10.g067160.1	50399798	50404911	SVTYPE=DEL;END=50424682;SVLEN=-81855
SLM_r1.2ch10	50342827	50424682	SLM_r1.2ch10.g067170.1	50407670	50409856	SVTYPE=DEL;END=50424682;SVLEN=-81855
SLM_r1.2ch10	50342827	50424682	SLM_r1.2ch10.g067230.1	50418797	50421282	SVTYPE=DEL;END=50424682;SVLEN=-81855
SLM_r1.2ch10	50342827	50424682	SLM_r1.2ch10.g067240.1	50421807	50422220	SVTYPE=DEL;END=50424682;SVLEN=-81855
SLM_r1.2ch10	50342827	50424682	SLM_r1.2ch10.g067250.1	50422337	50424141	SVTYPE=DEL;END=50424682;SVLEN=-81855
SLM_r1.2ch10	52157134	52158051	SLM_r1.2ch10.g069800.1	52157170	52157685	SVTYPE=DEL;END=52158051;SVLEN=-917
SLM_r1.2ch10	56181201	56233313	SLM_r1.2ch10.g076060.1	56183260	56186386	SVTYPE=DEL;END=56233313;SVLEN=-52112
SLM_r1.2ch10	56181201	56233313	SLM_r1.2ch10.g076090.1	56205758	56206773	SVTYPE=DEL;END=56233313;SVLEN=-52112
SLM_r1.2ch10	56591588	56597873	SLM_r1.2ch10.g076690.1	56597145	56597754	SVTYPE=DEL;END=56597873;SVLEN=-6285
SLM_r1.2ch10	57292305	57315980	SLM_r1.2ch10.g077300.1	57309287	57310192	SVTYPE=DEL;END=57315980;SVLEN=-23675
SLM_r1.2ch10	57359884	57372445	SLM_r1.2ch10.g077360.1	57367744	57368724	SVTYPE=DEL;END=57372445;SVLEN=-12561
SLM_r1.2ch10	65141775	65165138	SLM_r1.2ch10.g088680.1	65146164	65147027	SVTYPE=DEL;END=65165138;SVLEN=-23363
SLM_r1.2ch11	2482400	2488145	SLM_r1.2ch11.g003440.1	2486318	2486676	SVTYPE=DEL;END=2488145;SVLEN=-5745
SLM_r1.2ch11	4784425	4812546	SLM_r1.2ch11.g006260.1	4788365	4790780	SVTYPE=DEL;END=4812546;SVLEN=-28121
SLM_r1.2ch11	4784425	4812546	SLM_r1.2ch11.g006300.1	4805249	4806259	SVTYPE=DEL;END=4812546;SVLEN=-28121
SLM_r1.2ch11	4784425	4812546	SLM_r1.2ch11.g006310.1	4808799	4809635	SVTYPE=DEL;END=4812546;SVLEN=-28121
SLM_r1.2ch11	5061237	5070931	SLM_r1.2ch11.g006660.1	5064479	5064820	SVTYPE=DEL;END=5070931;SVLEN=-9694
SLM_r1.2ch11	6723471	6759566	SLM_r1.2ch11.g008560.1	6732368	6734357	SVTYPE=DEL;END=6759566;SVLEN=-36095
SLM_r1.2ch11	7942060	7947641	SLM_r1.2ch11.g009950.1	7946504	7946713	SVTYPE=DEL;END=7947641;SVLEN=-5581
SLM_r1.2ch11	8631371	8658404	SLM_r1.2ch11.g010740.1	8637801	8640488	SVTYPE=DEL;END=8658404;SVLEN=-27033
SLM_r1.2ch11	8753414	8756033	SLM_r1.2ch11.g010990.1	8753777	8754013	SVTYPE=DEL;END=8756033;SVLEN=-2619
SLM_r1.2ch11	9573534	9581928	SLM_r1.2ch11.g012160.1	9578289	9580690	SVTYPE=DEL;END=9581928;SVLEN=-8394
SLM_r1.2ch11	10201569	10206042	SLM_r1.2ch11.g013000.1	10204044	10205878	SVTYPE=DEL;END=10206042;SVLEN=-4473
SLM_r1.2ch11	10951776	10977396	SLM_r1.2ch11.g014210.1	10962750	10967287	SVTYPE=DEL;END=10977396;SVLEN=-25620
SLM_r1.2ch11	11227871	11275353	SLM_r1.2ch11.g014690.1	11256853	11257287	SVTYPE=DEL;END=11275353;SVLEN=-47482
SLM_r1.2ch11	11227871	11275353	SLM_r1.2ch11.g014710.1	11258484	11263284	SVTYPE=DEL;END=11275353;SVLEN=-47482
SLM_r1.2ch11	15775177	15791327	SLM_r1.2ch11.g021990.1	15786439	15789406	SVTYPE=DEL;END=15791327;SVLEN=-16150
SLM_r1.2ch11	19471376	19548214	SLM_r1.2ch11.g041600.1	19518808	19519273	SVTYPE=DEL;END=19548214;SVLEN=-76838
SLM_r1.2ch11	19471376	19548214	SLM_r1.2ch11.g041930.1	19546972	19547289	SVTYPE=DEL;END=19548214;SVLEN=-76838
SLM_r1.2ch11	21835156	21836300	SLM_r1.2ch11.g046060.1	21835239	21836133	SVTYPE=DEL;END=21836300;SVLEN=-1144
SLM_r1.2ch11	24224701	24237336	SLM_r1.2ch11.g050720.1	24233931	24235907	SVTYPE=DEL;END=24237336;SVLEN=-12635
SLM_r1.2ch11	24224701	24237336	SLM_r1.2ch11.g050730.1	24236160	24236659	SVTYPE=DEL;END=24237336;SVLEN=-12635
SLM_r1.2ch11	29601660	29608963	SLM_r1.2ch11.g059260.1	29603735	29604595	SVTYPE=DEL;END=29608963;SVLEN=-7303
SLM_r1.2ch11	30896551	30936485	SLM_r1.2ch11.g060840.1	30909991	30916234	SVTYPE=DEL;END=30936485;SVLEN=-39934
SLM_r1.2ch11	31751984	31772924	SLM_r1.2ch11.g061710.1	31756538	31758230	SVTYPE=DEL;END=31772924;SVLEN=-20940
SLM_r1.2ch11	46636053	46685921	SLM_r1.2ch11.g081220.1	46676046	46676318	SVTYPE=DEL;END=46685921;SVLEN=-49868
SLM_r1.2ch11	50114538	50116258	SLM_r1.2ch11.g086000.1	50115616	50115951	SVTYPE=DEL;END=50116258;SVLEN=-1720
SLM_r1.2ch11	50152146	50153712	SLM_r1.2ch11.g086070.1	50152299	50153348	SVTYPE=DEL;END=50153712;SVLEN=-1566
SLM_r1.2ch11	50456665	50538054	SLM_r1.2ch11.g087180.1	50472462	50473183	SVTYPE=DEL;END=50538054;SVLEN=-81389
SLM_r1.2ch11	50456665	50538054	SLM_r1.2ch11.g087190.1	50473558	50475000	SVTYPE=DEL;END=50538054;SVLEN=-81389
SLM_r1.2ch11	50456665	50538054	SLM_r1.2ch11.g087200.1	50475814	50476667	SVTYPE=DEL;END=50538054;SVLEN=-81389
SLM_r1.2ch11	50456665	50538054	SLM_r1.2ch11.g087220.1	50479287	50480008	SVTYPE=DEL;END=50538054;SVLEN=-81389
SLM_r1.2ch11	50456665	50538054	SLM_r1.2ch11.g087230.1	50479411	50481829	SVTYPE=DEL;END=50538054;SVLEN=-81389
SLM_r1.2ch11	50456665	50538054	SLM_r1.2ch11.g087240.1	50482709	50485817	SVTYPE=DEL;END=50538054;SVLEN=-81389
SLM_r1.2ch11	50456665	50538054	SLM_r1.2ch11.g087270.1	50489110	50490191	SVTYPE=DEL;END=50538054;SVLEN=-81389
SLM_r1.2ch11	50456665	50538054	SLM_r1.2ch11.g087300.1	50492041	50493151	SVTYPE=DEL;END=50538054;SVLEN=-81389
SLM_r1.2ch11	50456665	50538054	SLM_r1.2ch11.g087310.1	50493256	50493878	SVTYPE=DEL;END=50538054;SVLEN=-81389
SLM_r1.2ch11	50456665	50538054	SLM_r1.2ch11.g087770.1	50534690	50535525	SVTYPE=DEL;END=50538054;SVLEN=-81389
SLM_r1.2ch11	50551530	50583595	SLM_r1.2ch11.g088280.1	50580857	50581687	SVTYPE=DEL;END=50583595;SVLEN=-32065
SLM_r1.2ch11	50717476	50792447	SLM_r1.2ch11.g089920.1	50717593	50717910	SVTYPE=DEL;END=50792447;SVLEN=-74971
SLM_r1.2ch11	50717476	50792447	SLM_r1.2ch11.g090730.1	50781045	50781620	SVTYPE=DEL;END=50792447;SVLEN=-74971
SLM_r1.2ch11	50717476	50792447	SLM_r1.2ch11.g090740.1	50781687	50783761	SVTYPE=DEL;END=50792447;SVLEN=-74971
SLM_r1.2ch11	51683448	51696885	SLM_r1.2ch11.g094580.1	51691016	51695486	SVTYPE=DEL;END=51696885;SVLEN=-13437
SLM_r1.2ch11	52507982	52509883	SLM_r1.2ch11.g095620.1	52508626	52509372	SVTYPE=DEL;END=52509883;SVLEN=-1901
SLM_r1.2ch11	52632672	52635811	SLM_r1.2ch11.g095760.1	52633376	52633681	SVTYPE=DEL;END=52635811;SVLEN=-3139
SLM_r1.2ch11	52632672	52635811	SLM_r1.2ch11.g095770.1	52633752	52634929	SVTYPE=DEL;END=52635811;SVLEN=-3139
SLM_r1.2ch11	56817743	56838296	SLM_r1.2ch11.g100960.1	56823940	56824672	SVTYPE=DEL;END=56838296;SVLEN=-20553
SLM_r1.2ch11	56817743	56838296	SLM_r1.2ch11.g100970.1	56825048	56825248	SVTYPE=DEL;END=56838296;SVLEN=-20553
SLM_r1.2ch11	56817743	56838296	SLM_r1.2ch11.g100980.1	56825946	56827052	SVTYPE=DEL;END=56838296;SVLEN=-20553
SLM_r1.2ch11	58117717	58139358	SLM_r1.2ch11.g102630.1	58121339	58122850	SVTYPE=DEL;END=58139358;SVLEN=-21641
SLM_r1.2ch11	58191230	58221694	SLM_r1.2ch11.g102790.1	58218954	58220744	SVTYPE=DEL;END=58221694;SVLEN=-30464
SLM_r1.2ch12	8260463	8260941	SLM_r1.2ch12.g011720.1	8260556	8260774	SVTYPE=DEL;END=8260941;SVLEN=-478
SLM_r1.2ch12	17871630	17947994	SLM_r1.2ch12.g026000.1	17889452	17890796	SVTYPE=DEL;END=17947994;SVLEN=-76364
SLM_r1.2ch12	17871630	17947994	SLM_r1.2ch12.g026130.1	17915507	17915878	SVTYPE=DEL;END=17947994;SVLEN=-76364
SLM_r1.2ch12	17871630	17947994	SLM_r1.2ch12.g026190.1	17922800	17925244	SVTYPE=DEL;END=17947994;SVLEN=-76364
SLM_r1.2ch12	20358512	20372712	SLM_r1.2ch12.g031450.1	20362873	20363364	SVTYPE=DEL;END=20372712;SVLEN=-14200
SLM_r1.2ch12	31063633	31120187	SLM_r1.2ch12.g046720.1	31073429	31074562	SVTYPE=DEL;END=31120187;SVLEN=-56554
SLM_r1.2ch12	38496317	38594114	SLM_r1.2ch12.g057020.1	38505079	38509115	SVTYPE=DEL;END=38594114;SVLEN=-97797
SLM_r1.2ch12	38496317	38594114	SLM_r1.2ch12.g057050.1	38527069	38527678	SVTYPE=DEL;END=38594114;SVLEN=-97797
SLM_r1.2ch12	38496317	38594114	SLM_r1.2ch12.g057060.1	38527699	38528049	SVTYPE=DEL;END=38594114;SVLEN=-97797
SLM_r1.2ch12	38496317	38594114	SLM_r1.2ch12.g057070.1	38536106	38539953	SVTYPE=DEL;END=38594114;SVLEN=-97797
SLM_r1.2ch12	38496317	38594114	SLM_r1.2ch12.g057080.1	38540426	38545829	SVTYPE=DEL;END=38594114;SVLEN=-97797
SLM_r1.2ch12	56934128	56956205	SLM_r1.2ch12.g083220.1	56936677	56937267	SVTYPE=DEL;END=56956205;SVLEN=-22077
SLM_r1.2ch12	59487350	59498845	SLM_r1.2ch12.g087000.1	59488592	59490978	SVTYPE=DEL;END=59498845;SVLEN=-11495
SLM_r1.2ch12	59853263	59909009	SLM_r1.2ch12.g087470.1	59868975	59871859	SVTYPE=DEL;END=59909009;SVLEN=-55746
SLM_r1.2ch12	61066598	61075002	SLM_r1.2ch12.g089010.1	61071595	61072614	SVTYPE=DEL;END=61075002;SVLEN=-8404
SLM_r1.2ch12	61878185	61968427	SLM_r1.2ch12.g090110.1	61879593	61882420	SVTYPE=DEL;END=61968427;SVLEN=-90242
SLM_r1.2ch12	61878185	61968427	SLM_r1.2ch12.g090140.1	61940765	61946597	SVTYPE=DEL;END=61968427;SVLEN=-90242
SLM_r1.2ch12	61878185	61968427	SLM_r1.2ch12.g090150.1	61949962	61951785	SVTYPE=DEL;END=61968427;SVLEN=-90242
SLM_r1.2ch12	61878185	61968427	SLM_r1.2ch12.g090160.1	61952284	61953165	SVTYPE=DEL;END=61968427;SVLEN=-90242
SLM_r1.2ch12	61878185	61968427	SLM_r1.2ch12.g090180.1	61955511	61957493	SVTYPE=DEL;END=61968427;SVLEN=-90242
SLM_r1.2ch12	62774293	62778612	SLM_r1.2ch12.g091200.1	62777158	62777388	SVTYPE=DEL;END=62778612;SVLEN=-4319
SLM_r1.2ch12	63293868	63341133	SLM_r1.2ch12.g091760.1	63308758	63312707	SVTYPE=DEL;END=63341133;SVLEN=-47265
SLM_r1.2ch12	63293868	63341133	SLM_r1.2ch12.g091770.1	63313316	63319054	SVTYPE=DEL;END=63341133;SVLEN=-47265
SLM_r1.2ch12	63293868	63341133	SLM_r1.2ch12.g091820.1	63333398	63334166	SVTYPE=DEL;END=63341133;SVLEN=-47265
SLM_r1.2ch12	63324751	63335833	SLM_r1.2ch12.g091820.1	63333398	63334166	SVTYPE=DEL;END=63335833;SVLEN=-11082
SLM_r1.2ch12	63535775	63536697	SLM_r1.2ch12.g092020.1	63536123	63536633	SVTYPE=DEL;END=63536697;SVLEN=-922
SLM_r1.2ch12	67588257	67590444	SLM_r1.2ch12.g097860.1	67589527	67590147	SVTYPE=DEL;END=67590444;SVLEN=-2187
# The deleted regions in SL4.0 genome were identified by nucmer alignment between SLM_r1.2 and SL4.0 and mapping by pbmm2 between SLM_r1.2 and PacBio reads of Heinz (SRR14191280).
# SV annotations were added by results of pbsv.
