# Supplementary material for: Genomic variation across distribution of Micro-Tom, a model cultivar of tomato (Solanum lycopersicum)
Source: DNA Res. 2024 Jun 7;31(5):dsae016. doi: 10.1093/dnares/dsae016 (PMC11481021; doi:10.1093/dnares/dsae016)
Supplement: dsae016_suppl_Supplementary_Data_S1 [file dsae016_suppl_supplementary_data_s1.xlsx]

## Sheet: Supplementary Data1Table-1
Supplementary Data1Table-1. Phenotypic features of six Micro-Tom lines (NBRP, KDRI, NIVTS, USA, BRA, and FRA) in the cultivation room and greenhouse on Jun 25, 2018, and Jul 5, 2018, respectively.
Line name	Phenotypic features
	Cultivation room	Greenhouse
NBRP	A large numbers of total fruits High fruiting rate Long branch	A large numbers of total fruits A large numbers of smaller fruits A few number of green fruits High fruiting rate A large number of branches
KDRI	High fruiting rate Short stem length The plant posture was similar to NBRP	A few numbers of total fruits Larger fruits than NBRP The plant posture was similar to NBRP
NIVTS	Most branch numbers Short branch length Long branch	Most branch numbers Long branch
USA	The fruits were smaller than others Late fruit setting Late ripening A few number of branches	Few numbers of red fruits The fruits were smaller than others Late ripening A few numbers of leaves A few numbers of branch
BRA	A large numbers of total fruits The fruits were bigger than others Long branch Long internode	The large number of red-ripe fruits The fruits were bigger than others The plant posture were similar to USA
FRA	A few number of branches Long internode	Bigest ftuit Tallest height

## Sheet: Supplementary Data1Table-2
Supplementary Data1Table-2. List of CAPs markers to detect genetic polymorphism between FRA line and four Micro-Tom lines (KDRI, NIVTS, USA, and BRA).
#	Chromosome	Position	Fw primer name	Sequence 5'-3'	Rv primer name	Sequence 5'-3'	Enzyme	Parent line	Detected fragment size (bp)	Parent line	Detected fragment size (bp)
1	ch01	48036764	ch01_48036764Fw	TCGTGTTTACCTTAGTTGGGTG	ch01_48036764Rv	TTCAAGAGCACACATGGGAA	Hind III	FRA	219, 109	KDRI, NIVTS, USA	328
2	ch02	45201969	ch02_45201969Fw	CGACCCGTCTAAAAACCTCA	ch02_45201969Rv	GGGCAATTGGATTGAGAATG	Eco RI	FRA	235, 84	KDRI, USA	319
3	ch03	2809702	ch03_2809702Fw	TGATGCTTGAAACAACAAGTGA	ch03_2809702Rv	GGGGGCAACATAGTTCAAGA	Eco RI	FRA	341	NIVTS	183, 158
4	ch03	2877822	ch03_2877822Fw	TGTGGTCTTAATCATACCAGGTG	ch03_2877822Rv	ATTGTTTGCGTGGTCCAGAT	Dra I	FRA	236, 73	NIVTS	309
5	ch03	2891403	ch03_2891403Fw	CTTCCCTGAATTTGCCTCTG	ch03_2891403Rv	TTCAGTTGGTCTCCGGTAGC	Dra I	FRA	177, 85	NIVTS	262
6	ch04	57389992	ch04_57389992Fw	AGATTAGTGGAAGGAGGGGG	ch04_57389992Rv	GGTTCGTTTATTGCGTCTTCC	Eco RI	FRA	305	KDRI, NIVTS, USA	235, 70
7	ch04	21782097	ch04_21782097Fw	CCCACACCCCAATATGACTT	ch04_21782097Rv	CCTTTCATGCAAGAATCCAA	MboI	FRA	349	BRA	205, 144
8	ch05	56253476	ch05_56253476Fw	CGGATTTTAAAAGGAGTCTCCAC	ch05_56253476Rv	ACCATTGAGCCATTCGAAAA	Eco RI	FRA	182, 158	NIVTS	340
9	ch06	39769349	ch06_39769349Fw	AACAACCCTGGTGCCATAAG	ch06_39769349Rv	CCCCAAGAAACAGGGGTAAT	Eco RI	FRA	173, 121	KDRI, NIVTS, USA	294
10	ch06	40582361	ch06_40582361Fw	GGCCACAAGGAACACAACTT	ch06_40582361Rv	TCCTGACCTGGATAAGCACC	Hind III	FRA	318	KDRI, NIVTS, USA	225, 93
11	ch07	4330687	ch07_4330687Fw	GCGCCAAGTTCAGCATTATT	ch07_4330687Rv	TGTGGTGAGTCATCGTCAAAA	Hind III	FRA	341	KDRI, NIVTS, USA	202, 139
12	ch08	60156805	ch08_60156805Fw	TGGGGACTTTTTAAGGGTAAGA	ch08_60156805Rv	GGGGAATCCTGCAAGTATGA	Hind III	FRA	273	KDRI, NIVTS, USA	181, 92,
13	ch08	59957415	ch08_59957415Fw	CCCGTAAACCATTAATTCCTTC	ch08_59957415Rv	TTGGACACCGAAATATTCTTATG	Dra I	FRA	331	KDRI, NIVTS, USA	266, 75
14	ch09	1266409	ch09_1266409Fw	TCCTAATAGAGATTATCATATTGCCA	ch09_1266409Rv	CGGAAAAGTATCGCTTCGAG	Dra I	FRA	305	KDRI, NIVTS, USA	NA
15	ch09	1273812	ch09_1273812Fw	TCTCGATGTGAGTGCAACAA	ch09_1273812Rv	GCGTCATAATCTTATCCGTCG	Dra I	FRA	250	KDRI, NIVTS, USA	NA
16	ch10	33528016	ch10_33528016Fw	CAAACCAGTTGGTTCTCTCTTTTT	ch10_33528016Rv	TGGCATAATAAAAGGGTTTGC	Eco RI	FRA	179, 90	BRA	269
17	ch10	38560256	ch10_38560256Fw	TCAATCAAAACATCGGGACA	ch10_38560256Rv	GTGAATGCCTTCTTGGGAAA	Eco RI	FRA	314	NIVTS	231, 83
18	ch10	6557808	ch10_6557808Fw	AAAATAAAACTGCAAATAGCTGAACA	ch10_6557808Rv	TCTGACGGTATGTATCTTTACGTTG	Dra I	FRA	288	KDRI, NIVTS, USA	292, 86
19	ch11	20011685	ch11_20011685Fw	GGGAATGTCTTTGGCAGTGT	ch11_20011685Rv	TTGTGAAGCTTGGAGGTCAA	Eco RI	FRA	251	NIVTS	145, 106
20	ch11	7079325	ch11_7079325Fw	CAAATGATTTCACCAAATTCCA	ch11_7079325Rv	GGGTTGTGTCTTTGGGTAGC	Eco RI	FRA	234, 107	NIVTS	341
21	ch11	41912777	ch11_41912777Fw	AAATCCAAATTTTACGCAATTCA	ch11_41912777Rv	CCTAGTGTTCCCGAGGATGA	Dra I	FRA	345	BRA	238, 107
22	ch12	9968440	ch12_9968440Fw	CGCAAATGGTTGTTAGCTTTT	ch12_9968440Rv	CGGAAGTATGTGCACCTCAA	Eco RI	FRA	309	NIVTS, USA	213, 96
23	ch12	17217078	ch12_17217078Fw	AAGTTTTTCACGACCAGGGA	ch12_17217078Rv	TGGGATTATGCCAAAATTTGTA	Eco RI	FRA	299	NIVTS, USA	220, 79
24	ch12	1032198	ch12_1032198Fw	AGCAATCAACTTGGTGAGCA	ch12_1032198Rv	CAAACCTTCTTGAAACTTTGGTG	Dra I	FRA	249, 76	KDRI, USA	325
25	ch12	1118258	ch12_1118258Fw	ACAAAGATCCGATGGTGGTT	ch12_1118258Rv	TGTTCAGTTGCCAGTTGAGG	Dra I	FRA	337	KDRI, USA	199, 138
26	ch12	1137206	ch12_1137206Fw	AAAACAACGACACAATCACATAAA	ch12_1137206Rv	TTCGGTCATAGTCTAGGGGG	Dra I	FRA	240, 75	KDRI, USA	315
27	ch12	1227518	ch12_1227518Fw	GAAGGTTTCGTTCAAAACGG	ch12_1227518Rv	GCCATCGAAGCCCATTAGTA	Dra I	FRA	154, 138	KDRI, USA	292
28	ch12	21806040	ch12_21806040Fw	GCATCACAAGTTACCCCAATC	ch12_21806040Rv	GCAAATTCAATGGTGAGTCCT	Dra I	FRA	343	NIVTS, USA	242, 101
29	ch12	24458772	ch12_24458772Fw	AAATGGATCTGGCAATTTCG	ch12_24458772Rv	GACTCGTGATTTTGGGTCGT	Dra I	FRA	136, 87	NIVTS, USA	223
30	ch12	24982559	ch12_24982559Fw	TACACAAATTGCACCCCAAA	ch12_24982559Rv	ATTTCTCCTGTCGGTGTTCG	Dra I	FRA	254	NIVTS, USA	150, 104
