# Supplementary material for: Genomic variation across distribution of Micro-Tom, a model cultivar of tomato (Solanum lycopersicum)
Source: DNA Res. 2024 Jun 7;31(5):dsae016. doi: 10.1093/dnares/dsae016 (PMC11481021; doi:10.1093/dnares/dsae016)
Supplement: dsae016_suppl_Supplementary_Data_S2 [file dsae016_suppl_supplementary_data_s2.zip › SupplementaryData2.vcf]

##fileformat=VCFv4.1
##FORMAT=<ID=GT,Number=1,Type=String,Description="Genotype">
#CHROM	POS	ID	REF	ALT	QUAL	FILTER	INFO	FORMAT	sample1
SL4.0ch01	16380	.	A	ATA	30	PASS	.	GT	1/1
SL4.0ch01	16955	.	A	AA	30	PASS	.	GT	1/1
SL4.0ch01	19656	.	T	TATATATAT	30	PASS	.	GT	1/1
SL4.0ch01	22240	.	A	AG	30	PASS	.	GT	1/1
SL4.0ch01	22534	.	A	AA	30	PASS	.	GT	1/1
SL4.0ch01	24148	.	T	TT	30	PASS	.	GT	1/1
SL4.0ch01	24173	.	A	AA	30	PASS	.	GT	1/1
SL4.0ch01	25099	.	A	AA	30	PASS	.	GT	1/1
SL4.0ch01	31377	.	T	C	30	PASS	.	GT	1/1
SL4.0ch01	32907	.	C	T	30	PASS	.	GT	1/1
SL4.0ch01	32913	.	C	CNNNNNNNNNNNNNNNNNN	30	PASS	.	GT	1/1
SL4.0ch01	35869	.	C	T	30	PASS	.	GT	1/1
SL4.0ch01	39014	.	T	TT	30	PASS	.	GT	1/1
SL4.0ch01	52689	.	AA	A	30	PASS	.	GT	1/1
SL4.0ch01	61025	.	C	T	30	PASS	.	GT	1/1
SL4.0ch01	65828	.	T	TT	30	PASS	.	GT	1/1
SL4.0ch01	69296	.	T	TT	30	PASS	.	GT	1/1
SL4.0ch01	73006	.	A	T	30	PASS	.	GT	1/1
SL4.0ch01	73009	.	T	A	30	PASS	.	GT	1/1
SL4.0ch01	73061	.	A	AC	30	PASS	.	GT	1/1
SL4.0ch01	75206	.	A	ATA	30	PASS	.	GT	1/1
SL4.0ch01	75379	.	A	G	30	PASS	.	GT	1/1
SL4.0ch01	78471	.	T	C	30	PASS	.	GT	1/1
SL4.0ch01	100407	.	T	C	30	PASS	.	GT	1/1
SL4.0ch01	100684	.	ATATATATATATATA	A	30	PASS	.	GT	1/1
SL4.0ch01	103786	.	A	G	30	PASS	.	GT	1/1
SL4.0ch01	121895	.	AA	A	30	PASS	.	GT	1/1
SL4.0ch01	123077	.	GGGGGGGG	G	30	PASS	.	GT	1/1
SL4.0ch01	123086	.	G	T	30	PASS	.	GT	1/1
SL4.0ch01	123413	.	TT	T	30	PASS	.	GT	1/1
SL4.0ch01	124368	.	A	AA	30	PASS	.	GT	1/1
SL4.0ch01	125591	.	T	TT	30	PASS	.	GT	1/1
SL4.0ch01	128682	.	G	A	30	PASS	.	GT	1/1
SL4.0ch01	129192	.	A	AA	30	PASS	.	GT	1/1
SL4.0ch01	132491	.	T	TT	30	PASS	.	GT	1/1
SL4.0ch01	137774	.	C	CC	30	PASS	.	GT	1/1
SL4.0ch01	144270	.	T	TT	30	PASS	.	GT	1/1
SL4.0ch01	146614	.	C	CC	30	PASS	.	GT	1/1
SL4.0ch01	147903	.	A	AA	30	PASS	.	GT	1/1
SL4.0ch01	148705	.	A	ACNGA	30	PASS	.	GT	1/1
SL4.0ch01	151774	.	CAAGGTTCCCCCCCCCCCCCCCC	C	30	PASS	.	GT	1/1
SL4.0ch01	151950	.	TATAT	T	30	PASS	.	GT	1/1
SL4.0ch01	154389	.	A	AA	30	PASS	.	GT	1/1
SL4.0ch01	179633	.	CAGCTGAAAGATGGTTTAGGAGATGATGAAATTGAGGTTATATATGTTGGTTGTCTTAAGGAAGAAATCCA	C	30	PASS	.	GT	1/1
SL4.0ch01	180214	.	G	GG	30	PASS	.	GT	1/1
SL4.0ch01	182460	.	A	G	30	PASS	.	GT	1/1
SL4.0ch01	182461	.	C	T	30	PASS	.	GT	1/1
SL4.0ch01	182462	.	G	C	30	PASS	.	GT	1/1
SL4.0ch01	182472	.	A	G	30	PASS	.	GT	1/1
SL4.0ch01	182486	.	GT	G	30	PASS	.	GT	1/1
SL4.0ch01	182490	.	C	A	30	PASS	.	GT	1/1
SL4.0ch01	182493	.	G	A	30	PASS	.	GT	1/1
SL4.0ch01	185812	.	A	AA	30	PASS	.	GT	1/1
SL4.0ch01	186890	.	TT	T	30	PASS	.	GT	1/1
SL4.0ch01	191437	.	A	AA	30	PASS	.	GT	1/1
SL4.0ch01	195136	.	T	TT	30	PASS	.	GT	1/1
SL4.0ch01	213314	.	T	TT	30	PASS	.	GT	1/1
SL4.0ch01	217038	.	CCCCCCC	C	30	PASS	.	GT	1/1
SL4.0ch01	240315	.	T	A	30	PASS	.	GT	1/1
SL4.0ch01	244190	.	ATGATTA	A	30	PASS	.	GT	1/1
SL4.0ch01	244339	.	T	A	30	PASS	.	GT	1/1
SL4.0ch01	251189	.	A	AA	30	PASS	.	GT	1/1
SL4.0ch01	251192	.	A	AT	30	PASS	.	GT	1/1
SL4.0ch01	252518	.	T	TT	30	PASS	.	GT	1/1
SL4.0ch01	253013	.	A	T	30	PASS	.	GT	1/1
SL4.0ch01	254798	.	T	TT	30	PASS	.	GT	1/1
SL4.0ch01	260201	.	A	ATA	30	PASS	.	GT	1/1
SL4.0ch01	260750	.	T	A	30	PASS	.	GT	1/1
SL4.0ch01	263653	.	A	ATAT	30	PASS	.	GT	1/1
SL4.0ch01	263654	.	A	AT	30	PASS	.	GT	1/1
SL4.0ch01	270207	.	ATATA	A	30	PASS	.	GT	1/1
SL4.0ch01	274277	.	T	G	30	PASS	.	GT	1/1
SL4.0ch01	274561	.	C	A	30	PASS	.	GT	1/1
SL4.0ch01	280297	.	A	AA	30	PASS	.	GT	1/1
SL4.0ch01	281188	.	A	AA	30	PASS	.	GT	1/1
SL4.0ch01	283404	.	A	ATATA	30	PASS	.	GT	1/1
SL4.0ch01	285777	.	G	GGG	30	PASS	.	GT	1/1
SL4.0ch01	285976	.	T	C	30	PASS	.	GT	1/1
SL4.0ch01	289649	.	C	T	30	PASS	.	GT	1/1
SL4.0ch01	289963	.	GGGGGG	G	30	PASS	.	GT	1/1
SL4.0ch01	291583	.	T	TT	30	PASS	.	GT	1/1
SL4.0ch01	293867	.	GGGGG	G	30	PASS	.	GT	1/1
SL4.0ch01	294019	.	A	AGG	30	PASS	.	GT	1/1
SL4.0ch01	294096	.	A	AT	30	PASS	.	GT	1/1
SL4.0ch01	294258	.	G	T	30	PASS	.	GT	1/1
SL4.0ch01	294259	.	T	G	30	PASS	.	GT	1/1
SL4.0ch01	303828	.	A	T	30	PASS	.	GT	1/1
SL4.0ch01	303831	.	A	T	30	PASS	.	GT	1/1
SL4.0ch01	308622	.	T	C	30	PASS	.	GT	1/1
SL4.0ch01	308781	.	G	T	30	PASS	.	GT	1/1
SL4.0ch01	308927	.	G	A	30	PASS	.	GT	1/1
SL4.0ch01	309013	.	AA	A	30	PASS	.	GT	1/1
SL4.0ch01	309156	.	T	C	30	PASS	.	GT	1/1
SL4.0ch01	309217	.	C	T	30	PASS	.	GT	1/1
SL4.0ch01	309262	.	T	G	30	PASS	.	GT	1/1
SL4.0ch01	309314	.	C	A	30	PASS	.	GT	1/1
SL4.0ch01	309375	.	G	A	30	PASS	.	GT	1/1
SL4.0ch01	309379	.	A	G	30	PASS	.	GT	1/1
SL4.0ch01	309490	.	TAC	T	30	PASS	.	GT	1/1
SL4.0ch01	309494	.	AG	A	30	PASS	.	GT	1/1
SL4.0ch01	309497	.	CATTTT	C	30	PASS	.	GT	1/1
SL4.0ch01	309544	.	ATATA	A	30	PASS	.	GT	1/1
SL4.0ch01	309581	.	A	T	30	PASS	.	GT	1/1
SL4.0ch01	309587	.	CAA	C	30	PASS	.	GT	1/1
SL4.0ch01	309619	.	T	TTA	30	PASS	.	GT	1/1
SL4.0ch01	309651	.	A	T	30	PASS	.	GT	1/1
SL4.0ch01	309652	.	T	A	30	PASS	.	GT	1/1
SL4.0ch01	309706	.	T	G	30	PASS	.	GT	1/1
SL4.0ch01	309862	.	A	G	30	PASS	.	GT	1/1
SL4.0ch01	309919	.	G	T	30	PASS	.	GT	1/1
SL4.0ch01	309928	.	A	C	30	PASS	.	GT	1/1
SL4.0ch01	310018	.	TTT	T	30	PASS	.	GT	1/1
SL4.0ch01	310313	.	A	ATAA	30	PASS	.	GT	1/1
SL4.0ch01	310401	.	A	AA	30	PASS	.	GT	1/1
SL4.0ch01	310427	.	T	TTCT	30	PASS	.	GT	1/1
SL4.0ch01	310433	.	C	T	30	PASS	.	GT	1/1
SL4.0ch01	310469	.	C	T	30	PASS	.	GT	1/1
SL4.0ch01	310481	.	C	T	30	PASS	.	GT	1/1
SL4.0ch01	310607	.	A	G	30	PASS	.	GT	1/1
SL4.0ch01	310728	.	T	TGGTGTA	30	PASS	.	GT	1/1
SL4.0ch01	310731	.	G	GTATCCCATAT	30	PASS	.	GT	1/1
SL4.0ch01	310733	.	G	A	30	PASS	.	GT	1/1
SL4.0ch01	310768	.	G	A	30	PASS	.	GT	1/1
SL4.0ch01	310770	.	C	T	30	PASS	.	GT	1/1
SL4.0ch01	310779	.	A	G	30	PASS	.	GT	1/1
SL4.0ch01	310794	.	T	G	30	PASS	.	GT	1/1
SL4.0ch01	310829	.	T	C	30	PASS	.	GT	1/1
SL4.0ch01	310839	.	A	G	30	PASS	.	GT	1/1
SL4.0ch01	310840	.	A	T	30	PASS	.	GT	1/1
SL4.0ch01	310888	.	A	C	30	PASS	.	GT	1/1
SL4.0ch01	310914	.	G	GG	30	PASS	.	GT	1/1
SL4.0ch01	310951	.	A	G	30	PASS	.	GT	1/1
SL4.0ch01	310989	.	ATTAATATA	A	30	PASS	.	GT	1/1
SL4.0ch01	311009	.	G	A	30	PASS	.	GT	1/1
SL4.0ch01	311014	.	C	T	30	PASS	.	GT	1/1
SL4.0ch01	311050	.	A	G	30	PASS	.	GT	1/1
SL4.0ch01	311053	.	C	T	30	PASS	.	GT	1/1
SL4.0ch01	311080	.	G	A	30	PASS	.	GT	1/1
SL4.0ch01	311081	.	G	A	30	PASS	.	GT	1/1
SL4.0ch01	311088	.	C	T	30	PASS	.	GT	1/1
SL4.0ch01	311094	.	G	A	30	PASS	.	GT	1/1
SL4.0ch01	311122	.	G	C	30	PASS	.	GT	1/1
SL4.0ch01	311125	.	T	C	30	PASS	.	GT	1/1
SL4.0ch01	311134	.	T	C	30	PASS	.	GT	1/1
SL4.0ch01	311148	.	T	A	30	PASS	.	GT	1/1
SL4.0ch01	311155	.	A	G	30	PASS	.	GT	1/1
SL4.0ch01	311172	.	T	C	30	PASS	.	GT	1/1
SL4.0ch01	311218	.	T	C	30	PASS	.	GT	1/1
SL4.0ch01	311221	.	G	A	30	PASS	.	GT	1/1
SL4.0ch01	311263	.	G	T	30	PASS	.	GT	1/1
SL4.0ch01	311339	.	A	T	30	PASS	.	GT	1/1
SL4.0ch01	311447	.	TGTG	T	30	PASS	.	GT	1/1
SL4.0ch01	311453	.	T	G	30	PASS	.	GT	1/1
SL4.0ch01	311469	.	G	T	30	PASS	.	GT	1/1
SL4.0ch01	311492	.	T	C	30	PASS	.	GT	1/1
SL4.0ch01	311494	.	C	T	30	PASS	.	GT	1/1
SL4.0ch01	311517	.	G	T	30	PASS	.	GT	1/1
SL4.0ch01	311529	.	G	A	30	PASS	.	GT	1/1
SL4.0ch01	311533	.	T	G	30	PASS	.	GT	1/1
SL4.0ch01	311540	.	A	G	30	PASS	.	GT	1/1
SL4.0ch01	311542	.	T	C	30	PASS	.	GT	1/1
SL4.0ch01	311547	.	C	T	30	PASS	.	GT	1/1
SL4.0ch01	311560	.	C	T	30	PASS	.	GT	1/1
SL4.0ch01	311562	.	T	G	30	PASS	.	GT	1/1
SL4.0ch01	311570	.	G	A	30	PASS	.	GT	1/1
SL4.0ch01	311573	.	G	A	30	PASS	.	GT	1/1
SL4.0ch01	311574	.	T	C	30	PASS	.	GT	1/1
SL4.0ch01	311578	.	C	T	30	PASS	.	GT	1/1
SL4.0ch01	311590	.	G	A	30	PASS	.	GT	1/1
SL4.0ch01	311591	.	A	G	30	PASS	.	GT	1/1
SL4.0ch01	311597	.	G	A	30	PASS	.	GT	1/1
SL4.0ch01	311600	.	G	A	30	PASS	.	GT	1/1
SL4.0ch01	311603	.	C	T	30	PASS	.	GT	1/1
SL4.0ch01	311607	.	A	G	30	PASS	.	GT	1/1
SL4.0ch01	311609	.	T	C	30	PASS	.	GT	1/1
SL4.0ch01	311622	.	TTCTAAGTTATGTACCTA	T	30	PASS	.	GT	1/1
SL4.0ch01	311641	.	TGAATATTA	T	30	PASS	.	GT	1/1
SL4.0ch01	311650	.	TAGG	T	30	PASS	.	GT	1/1
SL4.0ch01	311674	.	T	C	30	PASS	.	GT	1/1
SL4.0ch01	311679	.	C	T	30	PASS	.	GT	1/1
SL4.0ch01	311682	.	G	A	30	PASS	.	GT	1/1
SL4.0ch01	311715	.	G	A	30	PASS	.	GT	1/1
SL4.0ch01	311724	.	C	T	30	PASS	.	GT	1/1
SL4.0ch01	311727	.	T	G	30	PASS	.	GT	1/1
SL4.0ch01	311760	.	T	C	30	PASS	.	GT	1/1
SL4.0ch01	311771	.	A	G	30	PASS	.	GT	1/1
SL4.0ch01	311787	.	ATGATTT	A	30	PASS	.	GT	1/1
SL4.0ch01	311800	.	G	A	30	PASS	.	GT	1/1
SL4.0ch01	311807	.	C	A	30	PASS	.	GT	1/1
SL4.0ch01	312073	.	G	A	30	PASS	.	GT	1/1
SL4.0ch01	312285	.	TAA	T	30	PASS	.	GT	1/1
SL4.0ch01	312347	.	G	A	30	PASS	.	GT	1/1
SL4.0ch01	312558	.	A	G	30	PASS	.	GT	1/1
SL4.0ch01	312560	.	C	T	30	PASS	.	GT	1/1
SL4.0ch01	312665	.	T	A	30	PASS	.	GT	1/1
SL4.0ch01	312781	.	T	A	30	PASS	.	GT	1/1
SL4.0ch01	312807	.	TT	T	30	PASS	.	GT	1/1
SL4.0ch01	312815	.	T	TATAA	30	PASS	.	GT	1/1
SL4.0ch01	312819	.	A	AT	30	PASS	.	GT	1/1
SL4.0ch01	312849	.	A	G	30	PASS	.	GT	1/1
SL4.0ch01	312934	.	G	GA	30	PASS	.	GT	1/1
SL4.0ch01	312935	.	G	A	30	PASS	.	GT	1/1
SL4.0ch01	312936	.	G	A	30	PASS	.	GT	1/1
SL4.0ch01	313024	.	A	T	30	PASS	.	GT	1/1
SL4.0ch01	313051	.	G	C	30	PASS	.	GT	1/1
SL4.0ch01	313073	.	A	G	30	PASS	.	GT	1/1
SL4.0ch01	313267	.	A	G	30	PASS	.	GT	1/1
SL4.0ch01	313329	.	G	A	30	PASS	.	GT	1/1
SL4.0ch01	313340	.	G	A	30	PASS	.	GT	1/1
SL4.0ch01	313429	.	G	A	30	PASS	.	GT	1/1
SL4.0ch01	313537	.	A	G	30	PASS	.	GT	1/1
SL4.0ch01	313683	.	A	G	30	PASS	.	GT	1/1
SL4.0ch01	313875	.	G	C	30	PASS	.	GT	1/1
SL4.0ch01	313881	.	G	T	30	PASS	.	GT	1/1
SL4.0ch01	313895	.	C	T	30	PASS	.	GT	1/1
SL4.0ch01	313945	.	G	C	30	PASS	.	GT	1/1
SL4.0ch01	313978	.	G	A	30	PASS	.	GT	1/1
SL4.0ch01	313997	.	G	C	30	PASS	.	GT	1/1
SL4.0ch01	314002	.	A	G	30	PASS	.	GT	1/1
SL4.0ch01	314015	.	C	T	30	PASS	.	GT	1/1
SL4.0ch01	314036	.	T	A	30	PASS	.	GT	1/1
SL4.0ch01	314042	.	T	A	30	PASS	.	GT	1/1
SL4.0ch01	314053	.	A	C	30	PASS	.	GT	1/1
SL4.0ch01	314080	.	G	T	30	PASS	.	GT	1/1
SL4.0ch01	314108	.	G	T	30	PASS	.	GT	1/1
SL4.0ch01	314123	.	A	G	30	PASS	.	GT	1/1
SL4.0ch01	314208	.	G	A	30	PASS	.	GT	1/1
SL4.0ch01	314224	.	G	A	30	PASS	.	GT	1/1
SL4.0ch01	314225	.	G	A	30	PASS	.	GT	1/1
SL4.0ch01	314228	.	A	C	30	PASS	.	GT	1/1
SL4.0ch01	314262	.	C	A	30	PASS	.	GT	1/1
SL4.0ch01	314268	.	A	G	30	PASS	.	GT	1/1
SL4.0ch01	314278	.	T	A	30	PASS	.	GT	1/1
SL4.0ch01	314295	.	T	TG	30	PASS	.	GT	1/1
SL4.0ch01	314317	.	C	CCCTCTTACAAAT	30	PASS	.	GT	1/1
SL4.0ch01	314319	.	C	CAGAAACAACTTG	30	PASS	.	GT	1/1
SL4.0ch01	314343	.	C	G	30	PASS	.	GT	1/1
SL4.0ch01	314354	.	T	G	30	PASS	.	GT	1/1
SL4.0ch01	314365	.	A	G	30	PASS	.	GT	1/1
SL4.0ch01	314401	.	C	T	30	PASS	.	GT	1/1
SL4.0ch01	314423	.	T	G	30	PASS	.	GT	1/1
SL4.0ch01	314431	.	G	A	30	PASS	.	GT	1/1
SL4.0ch01	314587	.	A	T	30	PASS	.	GT	1/1
SL4.0ch01	314590	.	C	T	30	PASS	.	GT	1/1
SL4.0ch01	314598	.	A	G	30	PASS	.	GT	1/1
SL4.0ch01	314614	.	A	C	30	PASS	.	GT	1/1
SL4.0ch01	314635	.	T	C	30	PASS	.	GT	1/1
SL4.0ch01	314643	.	G	A	30	PASS	.	GT	1/1
SL4.0ch01	314659	.	G	A	30	PASS	.	GT	1/1
SL4.0ch01	314722	.	A	G	30	PASS	.	GT	1/1
SL4.0ch01	314757	.	C	CA	30	PASS	.	GT	1/1
SL4.0ch01	314771	.	G	C	30	PASS	.	GT	1/1
SL4.0ch01	314786	.	T	A	30	PASS	.	GT	1/1
SL4.0ch01	314807	.	A	AA	30	PASS	.	GT	1/1
SL4.0ch01	314817	.	A	G	30	PASS	.	GT	1/1
SL4.0ch01	314820	.	A	G	30	PASS	.	GT	1/1
SL4.0ch01	314821	.	A	T	30	PASS	.	GT	1/1
SL4.0ch01	314858	.	A	G	30	PASS	.	GT	1/1
SL4.0ch01	314862	.	T	C	30	PASS	.	GT	1/1
SL4.0ch01	314870	.	C	T	30	PASS	.	GT	1/1
SL4.0ch01	314896	.	A	G	30	PASS	.	GT	1/1
SL4.0ch01	314914	.	A	C	30	PASS	.	GT	1/1
SL4.0ch01	314979	.	CC	C	30	PASS	.	GT	1/1
SL4.0ch01	314989	.	C	T	30	PASS	.	GT	1/1
SL4.0ch01	314990	.	T	TA	30	PASS	.	GT	1/1
SL4.0ch01	314991	.	C	A	30	PASS	.	GT	1/1
SL4.0ch01	315004	.	T	C	30	PASS	.	GT	1/1
SL4.0ch01	315010	.	A	C	30	PASS	.	GT	1/1
SL4.0ch01	315023	.	A	G	30	PASS	.	GT	1/1
SL4.0ch01	315041	.	A	G	30	PASS	.	GT	1/1
SL4.0ch01	315045	.	A	G	30	PASS	.	GT	1/1
SL4.0ch01	315083	.	G	T	30	PASS	.	GT	1/1
SL4.0ch01	315115	.	A	G	30	PASS	.	GT	1/1
SL4.0ch01	315131	.	A	T	30	PASS	.	GT	1/1
SL4.0ch01	315143	.	C	T	30	PASS	.	GT	1/1
SL4.0ch01	315157	.	A	T	30	PASS	.	GT	1/1
SL4.0ch01	315162	.	C	G	30	PASS	.	GT	1/1
SL4.0ch01	315192	.	G	C	30	PASS	.	GT	1/1
SL4.0ch01	315194	.	G	A	30	PASS	.	GT	1/1
SL4.0ch01	315214	.	ATTGCCTCTACAGACTTTTACAAGATAGTCTCATGGTGAATAATACCAAACATTATTATGTGTTTTGATGAGTACGGG	A	30	PASS	.	GT	1/1
SL4.0ch01	315292	.	GTCAA	G	30	PASS	.	GT	1/1
SL4.0ch01	315309	.	A	G	30	PASS	.	GT	1/1
SL4.0ch01	315328	.	T	C	30	PASS	.	GT	1/1
SL4.0ch01	315378	.	C	CA	30	PASS	.	GT	1/1
SL4.0ch01	315380	.	G	C	30	PASS	.	GT	1/1
SL4.0ch01	315464	.	T	A	30	PASS	.	GT	1/1
SL4.0ch01	315467	.	C	A	30	PASS	.	GT	1/1
SL4.0ch01	315584	.	T	G	30	PASS	.	GT	1/1
SL4.0ch01	315590	.	G	A	30	PASS	.	GT	1/1
SL4.0ch01	315714	.	A	T	30	PASS	.	GT	1/1
SL4.0ch01	315730	.	G	T	30	PASS	.	GT	1/1
SL4.0ch01	315732	.	T	G	30	PASS	.	GT	1/1
SL4.0ch01	315807	.	CTTACGTTAGATTCAAAAGTAA	C	30	PASS	.	GT	1/1
SL4.0ch01	315831	.	CTTCATTTATTTCCAGA	C	30	PASS	.	GT	1/1
SL4.0ch01	315875	.	T	G	30	PASS	.	GT	1/1
SL4.0ch01	315916	.	C	G	30	PASS	.	GT	1/1
SL4.0ch01	316003	.	G	A	30	PASS	.	GT	1/1
SL4.0ch01	316035	.	A	G	30	PASS	.	GT	1/1
SL4.0ch01	316072	.	T	G	30	PASS	.	GT	1/1
SL4.0ch01	316074	.	C	A	30	PASS	.	GT	1/1
SL4.0ch01	316077	.	T	C	30	PASS	.	GT	1/1
SL4.0ch01	316086	.	G	T	30	PASS	.	GT	1/1
SL4.0ch01	316167	.	A	C	30	PASS	.	GT	1/1
SL4.0ch01	316181	.	C	A	30	PASS	.	GT	1/1
SL4.0ch01	316182	.	T	A	30	PASS	.	GT	1/1
SL4.0ch01	316209	.	T	A	30	PASS	.	GT	1/1
SL4.0ch01	316217	.	A	T	30	PASS	.	GT	1/1
SL4.0ch01	316221	.	G	T	30	PASS	.	GT	1/1
SL4.0ch01	316228	.	C	T	30	PASS	.	GT	1/1
SL4.0ch01	316340	.	A	G	30	PASS	.	GT	1/1
SL4.0ch01	316353	.	A	G	30	PASS	.	GT	1/1
SL4.0ch01	316416	.	G	A	30	PASS	.	GT	1/1
SL4.0ch01	316444	.	T	A	30	PASS	.	GT	1/1
SL4.0ch01	316481	.	C	CCCCG	30	PASS	.	GT	1/1
SL4.0ch01	316482	.	T	A	30	PASS	.	GT	1/1
SL4.0ch01	316483	.	T	C	30	PASS	.	GT	1/1
SL4.0ch01	316485	.	T	TGC	30	PASS	.	GT	1/1
SL4.0ch01	316496	.	A	G	30	PASS	.	GT	1/1
SL4.0ch01	316501	.	A	AGTT	30	PASS	.	GT	1/1
SL4.0ch01	316532	.	G	A	30	PASS	.	GT	1/1
SL4.0ch01	316536	.	T	G	30	PASS	.	GT	1/1
SL4.0ch01	316952	.	A	G	30	PASS	.	GT	1/1
SL4.0ch01	317063	.	G	A	30	PASS	.	GT	1/1
SL4.0ch01	317189	.	C	T	30	PASS	.	GT	1/1
SL4.0ch01	317258	.	G	C	30	PASS	.	GT	1/1
SL4.0ch01	317434	.	C	G	30	PASS	.	GT	1/1
SL4.0ch01	317755	.	T	C	30	PASS	.	GT	1/1
SL4.0ch01	317828	.	T	G	30	PASS	.	GT	1/1
SL4.0ch01	318026	.	T	C	30	PASS	.	GT	1/1
SL4.0ch01	318078	.	T	C	30	PASS	.	GT	1/1
SL4.0ch01	318101	.	C	G	30	PASS	.	GT	1/1
SL4.0ch01	318493	.	A	T	30	PASS	.	GT	1/1
SL4.0ch01	318596	.	CAGCATTTTAA	C	30	PASS	.	GT	1/1
SL4.0ch01	318896	.	AA	A	30	PASS	.	GT	1/1
SL4.0ch01	319313	.	G	A	30	PASS	.	GT	1/1
SL4.0ch01	322054	.	C	CC	30	PASS	.	GT	1/1
SL4.0ch01	326410	.	G	A	30	PASS	.	GT	1/1
SL4.0ch01	326761	.	T	C	30	PASS	.	GT	1/1
SL4.0ch01	328414	.	T	TT	30	PASS	.	GT	1/1
SL4.0ch01	335823	.	T	TT	30	PASS	.	GT	1/1
SL4.0ch01	337153	.	A	AA	30	PASS	.	GT	1/1
SL4.0ch01	338253	.	T	TTA	30	PASS	.	GT	1/1
SL4.0ch01	338254	.	A	AT	30	PASS	.	GT	1/1
SL4.0ch01	345281	.	T	TT	30	PASS	.	GT	1/1
SL4.0ch01	350513	.	T	A	30	PASS	.	GT	1/1
SL4.0ch01	357314	.	TAT	T	30	PASS	.	GT	1/1
SL4.0ch01	360017	.	T	TT	30	PASS	.	GT	1/1
SL4.0ch01	360496	.	A	AA	30	PASS	.	GT	1/1
SL4.0ch01	362297	.	T	TT	30	PASS	.	GT	1/1
SL4.0ch01	362330	.	A	T	30	PASS	.	GT	1/1
SL4.0ch01	362623	.	ATA	A	30	PASS	.	GT	1/1
SL4.0ch01	362714	.	A	AAA	30	PASS	.	GT	1/1
SL4.0ch01	362898	.	CAA	C	30	PASS	.	GT	1/1
SL4.0ch01	363056	.	A	G	30	PASS	.	GT	1/1
SL4.0ch01	363081	.	T	C	30	PASS	.	GT	1/1
SL4.0ch01	363239	.	TT	T	30	PASS	.	GT	1/1
SL4.0ch01	363552	.	CTCCTTCTTC	C	30	PASS	.	GT	1/1
SL4.0ch01	363815	.	G	A	30	PASS	.	GT	1/1
SL4.0ch01	364111	.	C	T	30	PASS	.	GT	1/1
SL4.0ch01	364390	.	G	A	30	PASS	.	GT	1/1
SL4.0ch01	364410	.	G	A	30	PASS	.	GT	1/1
SL4.0ch01	365161	.	C	G	30	PASS	.	GT	1/1
SL4.0ch01	365518	.	G	A	30	PASS	.	GT	1/1
SL4.0ch01	366296	.	TA	T	30	PASS	.	GT	1/1
SL4.0ch01	366609	.	A	C	30	PASS	.	GT	1/1
SL4.0ch01	366697	.	T	C	30	PASS	.	GT	1/1
SL4.0ch01	367036	.	AGA	A	30	PASS	.	GT	1/1
SL4.0ch01	369394	.	A	ATGTATATA	30	PASS	.	GT	1/1
SL4.0ch01	369470	.	G	GG	30	PASS	.	GT	1/1
SL4.0ch01	369603	.	T	A	30	PASS	.	GT	1/1
SL4.0ch01	369936	.	TCA	T	30	PASS	.	GT	1/1
SL4.0ch01	369939	.	ACC	A	30	PASS	.	GT	1/1
SL4.0ch01	369955	.	G	C	30	PASS	.	GT	1/1
SL4.0ch01	370011	.	T	C	30	PASS	.	GT	1/1
SL4.0ch01	370070	.	A	G	30	PASS	.	GT	1/1
SL4.0ch01	370143	.	T	A	30	PASS	.	GT	1/1
SL4.0ch01	370148	.	T	C	30	PASS	.	GT	1/1
SL4.0ch01	370287	.	AT	A	30	PASS	.	GT	1/1
SL4.0ch01	370377	.	A	G	30	PASS	.	GT	1/1
SL4.0ch01	370382	.	T	C	30	PASS	.	GT	1/1
SL4.0ch01	370385	.	G	GGTAGACACAA	30	PASS	.	GT	1/1
SL4.0ch01	370509	.	G	A	30	PASS	.	GT	1/1
SL4.0ch01	370560	.	A	G	30	PASS	.	GT	1/1
SL4.0ch01	370812	.	A	T	30	PASS	.	GT	1/1
SL4.0ch01	370923	.	T	TT	30	PASS	.	GT	1/1
SL4.0ch01	370970	.	G	A	30	PASS	.	GT	1/1
SL4.0ch01	371038	.	G	A	30	PASS	.	GT	1/1
SL4.0ch01	371077	.	A	AG	30	PASS	.	GT	1/1
SL4.0ch01	371099	.	C	T	30	PASS	.	GT	1/1
SL4.0ch01	371110	.	TG	T	30	PASS	.	GT	1/1
SL4.0ch01	371112	.	AC	A	30	PASS	.	GT	1/1
SL4.0ch01	371114	.	TCG	T	30	PASS	.	GT	1/1
SL4.0ch01	371277	.	A	G	30	PASS	.	GT	1/1
SL4.0ch01	371741	.	C	T	30	PASS	.	GT	1/1
SL4.0ch01	371811	.	G	C	30	PASS	.	GT	1/1
SL4.0ch01	371825	.	T	C	30	PASS	.	GT	1/1
SL4.0ch01	371878	.	C	T	30	PASS	.	GT	1/1
SL4.0ch01	372015	.	A	T	30	PASS	.	GT	1/1
SL4.0ch01	372059	.	T	G	30	PASS	.	GT	1/1
SL4.0ch01	372060	.	C	T	30	PASS	.	GT	1/1
SL4.0ch01	372075	.	C	T	30	PASS	.	GT	1/1
SL4.0ch01	372101	.	AA	A	30	PASS	.	GT	1/1
SL4.0ch01	372182	.	G	C	30	PASS	.	GT	1/1
SL4.0ch01	372248	.	G	A	30	PASS	.	GT	1/1
SL4.0ch01	372271	.	C	A	30	PASS	.	GT	1/1
SL4.0ch01	372366	.	AATA	A	30	PASS	.	GT	1/1
SL4.0ch01	372372	.	A	T	30	PASS	.	GT	1/1
SL4.0ch01	394566	.	AT	A	30	PASS	.	GT	1/1
SL4.0ch01	403374	.	A	ATA	30	PASS	.	GT	1/1
SL4.0ch01	424153	.	C	CC	30	PASS	.	GT	1/1
SL4.0ch01	424286	.	T	TT	30	PASS	.	GT	1/1
SL4.0ch01	426159	.	A	AA	30	PASS	.	GT	1/1
SL4.0ch01	429285	.	TT	T	30	PASS	.	GT	1/1
SL4.0ch01	438303	.	T	TT	30	PASS	.	GT	1/1
SL4.0ch01	438728	.	G	GNNNNNNNNNNNNNNNNNNNNNNNNGGAAGGGATGTGGA	30	PASS	.	GT	1/1
SL4.0ch01	438735	.	G	GA	30	PASS	.	GT	1/1
SL4.0ch01	438736	.	G	GA	30	PASS	.	GT	1/1
SL4.0ch01	438743	.	A	T	30	PASS	.	GT	1/1
SL4.0ch01	441273	.	TT	T	30	PASS	.	GT	1/1
SL4.0ch01	444588	.	C	CC	30	PASS	.	GT	1/1
SL4.0ch01	453210	.	A	AA	30	PASS	.	GT	1/1
SL4.0ch01	468468	.	T	TT	30	PASS	.	GT	1/1
SL4.0ch01	473274	.	T	TAT	30	PASS	.	GT	1/1
SL4.0ch01	481223	.	T	TT	30	PASS	.	GT	1/1
SL4.0ch01	482072	.	T	TT	30	PASS	.	GT	1/1
SL4.0ch01	490272	.	ATC	A	30	PASS	.	GT	1/1
SL4.0ch01	523871	.	T	TT	30	PASS	.	GT	1/1
SL4.0ch01	532246	.	A	ATATA	30	PASS	.	GT	1/1
SL4.0ch01	532586	.	A	G	30	PASS	.	GT	1/1
SL4.0ch01	539961	.	G	GG	30	PASS	.	GT	1/1
SL4.0ch01	550775	.	T	TT	30	PASS	.	GT	1/1
SL4.0ch01	565201	.	T	G	30	PASS	.	GT	1/1
SL4.0ch01	565245	.	A	AT	30	PASS	.	GT	1/1
SL4.0ch01	565304	.	T	A	30	PASS	.	GT	1/1
SL4.0ch01	565311	.	TAG	T	30	PASS	.	GT	1/1
SL4.0ch01	565321	.	G	A	30	PASS	.	GT	1/1
SL4.0ch01	565338	.	C	A	30	PASS	.	GT	1/1
SL4.0ch01	565340	.	T	C	30	PASS	.	GT	1/1
SL4.0ch01	568072	.	T	TT	30	PASS	.	GT	1/1
SL4.0ch01	585425	.	CCTA	C	30	PASS	.	GT	1/1
SL4.0ch01	601098	.	AA	A	30	PASS	.	GT	1/1
SL4.0ch01	612994	.	G	GG	30	PASS	.	GT	1/1
SL4.0ch01	614936	.	A	AA	30	PASS	.	GT	1/1
SL4.0ch01	615807	.	T	TT	30	PASS	.	GT	1/1
SL4.0ch01	627756	.	T	TT	30	PASS	.	GT	1/1
SL4.0ch01	636281	.	A	AA	30	PASS	.	GT	1/1
SL4.0ch01	636515	.	A	AA	30	PASS	.	GT	1/1
SL4.0ch01	638395	.	T	TT	30	PASS	.	GT	1/1
SL4.0ch01	638852	.	TT	T	30	PASS	.	GT	1/1
SL4.0ch01	639082	.	TT	T	30	PASS	.	GT	1/1
SL4.0ch01	639313	.	A	AA	30	PASS	.	GT	1/1
SL4.0ch01	644170	.	T	G	30	PASS	.	GT	1/1
SL4.0ch01	646701	.	A	AA	30	PASS	.	GT	1/1
SL4.0ch01	647847	.	A	AA	30	PASS	.	GT	1/1
SL4.0ch01	650790	.	T	TT	30	PASS	.	GT	1/1
SL4.0ch01	652185	.	A	AA	30	PASS	.	GT	1/1
SL4.0ch01	662336	.	G	GG	30	PASS	.	GT	1/1
SL4.0ch01	673234	.	A	AA	30	PASS	.	GT	1/1
SL4.0ch01	684244	.	CT	C	30	PASS	.	GT	1/1
SL4.0ch01	684247	.	C	T	30	PASS	.	GT	1/1
SL4.0ch01	686705	.	TT	T	30	PASS	.	GT	1/1
SL4.0ch01	694989	.	A	AA	30	PASS	.	GT	1/1
SL4.0ch01	701277	.	C	CC	30	PASS	.	GT	1/1
SL4.0ch01	718581	.	G	A	30	PASS	.	GT	1/1
SL4.0ch01	718582	.	G	A	30	PASS	.	GT	1/1
SL4.0ch01	723425	.	T	A	30	PASS	.	GT	1/1
SL4.0ch01	723439	.	G	GNNN	30	PASS	.	GT	1/1
SL4.0ch01	726367	.	C	CCCCCCCCCC	30	PASS	.	GT	1/1
SL4.0ch01	726369	.	T	C	30	PASS	.	GT	1/1
SL4.0ch01	736477	.	C	CCCCC	30	PASS	.	GT	1/1
SL4.0ch01	742671	.	T	TATAT	30	PASS	.	GT	1/1
SL4.0ch01	742800	.	A	AA	30	PASS	.	GT	1/1
SL4.0ch01	749223	.	C	CCC	30	PASS	.	GT	1/1
SL4.0ch01	749226	.	C	T	30	PASS	.	GT	1/1
SL4.0ch01	749229	.	C	CNNNNNNNNNNNNNNNNNNNNNNNNNNNNNNNNNNNNN	30	PASS	.	GT	1/1
SL4.0ch01	751448	.	A	ATA	30	PASS	.	GT	1/1
SL4.0ch01	757085	.	T	TT	30	PASS	.	GT	1/1
SL4.0ch01	764182	.	G	GG	30	PASS	.	GT	1/1
SL4.0ch01	787792	.	T	TT	30	PASS	.	GT	1/1
SL4.0ch01	794958	.	A	AA	30	PASS	.	GT	1/1
SL4.0ch01	800581	.	A	T	30	PASS	.	GT	1/1
SL4.0ch01	806335	.	A	ATA	30	PASS	.	GT	1/1
SL4.0ch01	811769	.	T	TT	30	PASS	.	GT	1/1
SL4.0ch01	827897	.	G	GG	30	PASS	.	GT	1/1
SL4.0ch01	845364	.	AA	A	30	PASS	.	GT	1/1
SL4.0ch01	848537	.	GG	G	30	PASS	.	GT	1/1
SL4.0ch01	857909	.	C	CC	30	PASS	.	GT	1/1
SL4.0ch01	860312	.	A	AA	30	PASS	.	GT	1/1
SL4.0ch01	862182	.	C	CCC	30	PASS	.	GT	1/1
SL4.0ch01	862184	.	T	C	30	PASS	.	GT	1/1
SL4.0ch01	892599	.	A	AA	30	PASS	.	GT	1/1
SL4.0ch01	893382	.	T	TT	30	PASS	.	GT	1/1
SL4.0ch01	900093	.	G	GNNNNNNN	30	PASS	.	GT	1/1
SL4.0ch01	906242	.	T	TT	30	PASS	.	GT	1/1
SL4.0ch01	912225	.	T	TT	30	PASS	.	GT	1/1
SL4.0ch01	912470	.	A	AT	30	PASS	.	GT	1/1
SL4.0ch01	914103	.	T	TAT	30	PASS	.	GT	1/1
SL4.0ch01	915052	.	T	TT	30	PASS	.	GT	1/1
SL4.0ch01	929968	.	G	GG	30	PASS	.	GT	1/1
SL4.0ch01	954733	.	C	CC	30	PASS	.	GT	1/1
SL4.0ch01	967329	.	A	C	30	PASS	.	GT	1/1
SL4.0ch01	968116	.	A	AA	30	PASS	.	GT	1/1
SL4.0ch01	970171	.	C	CNNNNNNNNNNNNNNNNNNNNNN	30	PASS	.	GT	1/1
SL4.0ch01	990059	.	T	TT	30	PASS	.	GT	1/1
SL4.0ch01	1013918	.	T	C	30	PASS	.	GT	1/1
SL4.0ch01	1016435	.	AA	A	30	PASS	.	GT	1/1
SL4.0ch01	1025026	.	C	CC	30	PASS	.	GT	1/1
SL4.0ch01	1027560	.	T	TAT	30	PASS	.	GT	1/1
SL4.0ch01	1034847	.	A	AA	30	PASS	.	GT	1/1
SL4.0ch01	1036289	.	A	AA	30	PASS	.	GT	1/1
SL4.0ch01	1038752	.	A	ATA	30	PASS	.	GT	1/1
SL4.0ch01	1046207	.	A	AA	30	PASS	.	GT	1/1
SL4.0ch01	1053337	.	T	TT	30	PASS	.	GT	1/1
SL4.0ch01	1076327	.	G	A	30	PASS	.	GT	1/1
SL4.0ch01	1078489	.	A	AA	30	PASS	.	GT	1/1
SL4.0ch01	1087145	.	A	AA	30	PASS	.	GT	1/1
SL4.0ch01	1092995	.	A	AA	30	PASS	.	GT	1/1
SL4.0ch01	1094747	.	A	ATG	30	PASS	.	GT	1/1
SL4.0ch01	1104338	.	A	AA	30	PASS	.	GT	1/1
SL4.0ch01	1104594	.	A	AA	30	PASS	.	GT	1/1
SL4.0ch01	1106556	.	T	TT	30	PASS	.	GT	1/1
SL4.0ch01	1114121	.	A	AA	30	PASS	.	GT	1/1
SL4.0ch01	1114870	.	AA	A	30	PASS	.	GT	1/1
SL4.0ch01	1119321	.	T	TT	30	PASS	.	GT	1/1
SL4.0ch01	1120278	.	C	CC	30	PASS	.	GT	1/1
SL4.0ch01	1121271	.	T	TAT	30	PASS	.	GT	1/1
SL4.0ch01	1122416	.	A	ANNNNNNNNNNN	30	PASS	.	GT	1/1
SL4.0ch01	1123559	.	C	CC	30	PASS	.	GT	1/1
SL4.0ch01	1125884	.	T	TT	30	PASS	.	GT	1/1
SL4.0ch01	1141801	.	A	ATA	30	PASS	.	GT	1/1
SL4.0ch01	1142259	.	A	AA	30	PASS	.	GT	1/1
SL4.0ch01	1143813	.	T	TT	30	PASS	.	GT	1/1
SL4.0ch01	1147791	.	T	TATAT	30	PASS	.	GT	1/1
SL4.0ch01	1148089	.	T	TT	30	PASS	.	GT	1/1
SL4.0ch01	1150484	.	TT	T	30	PASS	.	GT	1/1
SL4.0ch01	1153749	.	C	CC	30	PASS	.	GT	1/1
SL4.0ch01	1160350	.	G	GG	30	PASS	.	GT	1/1
SL4.0ch01	1162805	.	A	AA	30	PASS	.	GT	1/1
SL4.0ch01	1168108	.	T	TT	30	PASS	.	GT	1/1
SL4.0ch01	1187746	.	A	ATA	30	PASS	.	GT	1/1
SL4.0ch01	1189198	.	A	AA	30	PASS	.	GT	1/1
SL4.0ch01	1189411	.	C	CNNNNN	30	PASS	.	GT	1/1
SL4.0ch01	1192839	.	C	A	30	PASS	.	GT	1/1
SL4.0ch01	1195171	.	T	TT	30	PASS	.	GT	1/1
SL4.0ch01	1230557	.	AAA	A	30	PASS	.	GT	1/1
SL4.0ch01	1232153	.	T	TT	30	PASS	.	GT	1/1
SL4.0ch01	1267359	.	A	AT	30	PASS	.	GT	1/1
SL4.0ch01	1276550	.	T	A	30	PASS	.	GT	1/1
SL4.0ch01	1276556	.	G	T	30	PASS	.	GT	1/1
SL4.0ch01	1276573	.	T	C	30	PASS	.	GT	1/1
SL4.0ch01	1276589	.	G	T	30	PASS	.	GT	1/1
SL4.0ch01	1279784	.	G	GTG	30	PASS	.	GT	1/1
SL4.0ch01	1279873	.	TT	T	30	PASS	.	GT	1/1
SL4.0ch01	1279932	.	GGTGGGGGGTGGGG	G	30	PASS	.	GT	1/1
SL4.0ch01	1279949	.	GGGGTAGAAGAGAACAAGAGGGGTTT	G	30	PASS	.	GT	1/1
SL4.0ch01	1295455	.	A	AN	30	PASS	.	GT	1/1
SL4.0ch01	1302542	.	A	AA	30	PASS	.	GT	1/1
SL4.0ch01	1305012	.	TTGGCTGTAA	T	30	PASS	.	GT	1/1
SL4.0ch01	1320178	.	T	TT	30	PASS	.	GT	1/1
SL4.0ch01	1321110	.	A	G	30	PASS	.	GT	1/1
SL4.0ch01	1336690	.	A	AA	30	PASS	.	GT	1/1
SL4.0ch01	1342328	.	A	AA	30	PASS	.	GT	1/1
SL4.0ch01	1369540	.	T	TT	30	PASS	.	GT	1/1
SL4.0ch01	1382607	.	T	TT	30	PASS	.	GT	1/1
SL4.0ch01	1383204	.	A	C	30	PASS	.	GT	1/1
SL4.0ch01	1399967	.	G	GG	30	PASS	.	GT	1/1
SL4.0ch01	1400521	.	T	TT	30	PASS	.	GT	1/1
SL4.0ch01	1400734	.	T	TT	30	PASS	.	GT	1/1
SL4.0ch01	1403084	.	C	CNNNNN	30	PASS	.	GT	1/1
SL4.0ch01	1403138	.	AA	A	30	PASS	.	GT	1/1
SL4.0ch01	1403937	.	T	TT	30	PASS	.	GT	1/1
SL4.0ch01	1411777	.	T	TT	30	PASS	.	GT	1/1
SL4.0ch01	1417753	.	C	CC	30	PASS	.	GT	1/1
SL4.0ch01	1417900	.	A	AA	30	PASS	.	GT	1/1
SL4.0ch01	1424045	.	T	TATAT	30	PASS	.	GT	1/1
SL4.0ch01	1430211	.	ATTA	A	30	PASS	.	GT	1/1
SL4.0ch01	1437053	.	T	TT	30	PASS	.	GT	1/1
SL4.0ch01	1447752	.	A	ATA	30	PASS	.	GT	1/1
SL4.0ch01	1447996	.	A	AA	30	PASS	.	GT	1/1
SL4.0ch01	1450375	.	G	A	30	PASS	.	GT	1/1
SL4.0ch01	1450854	.	G	T	30	PASS	.	GT	1/1
SL4.0ch01	1450931	.	A	G	30	PASS	.	GT	1/1
SL4.0ch01	1452366	.	T	C	30	PASS	.	GT	1/1
SL4.0ch01	1452544	.	A	G	30	PASS	.	GT	1/1
SL4.0ch01	1453163	.	T	C	30	PASS	.	GT	1/1
SL4.0ch01	1453373	.	G	A	30	PASS	.	GT	1/1
SL4.0ch01	1454022	.	T	C	30	PASS	.	GT	1/1
SL4.0ch01	1454379	.	G	A	30	PASS	.	GT	1/1
SL4.0ch01	1454743	.	C	T	30	PASS	.	GT	1/1
SL4.0ch01	1455014	.	G	T	30	PASS	.	GT	1/1
SL4.0ch01	1455102	.	G	A	30	PASS	.	GT	1/1
SL4.0ch01	1455103	.	T	A	30	PASS	.	GT	1/1
SL4.0ch01	1455509	.	T	TT	30	PASS	.	GT	1/1
SL4.0ch01	1455798	.	T	C	30	PASS	.	GT	1/1
SL4.0ch01	1458428	.	T	A	30	PASS	.	GT	1/1
SL4.0ch01	1458603	.	G	A	30	PASS	.	GT	1/1
SL4.0ch01	1458658	.	TTT	T	30	PASS	.	GT	1/1
SL4.0ch01	1458765	.	G	A	30	PASS	.	GT	1/1
SL4.0ch01	1459609	.	G	A	30	PASS	.	GT	1/1
SL4.0ch01	1459808	.	G	GA	30	PASS	.	GT	1/1
SL4.0ch01	1459943	.	C	A	30	PASS	.	GT	1/1
SL4.0ch01	1460120	.	G	T	30	PASS	.	GT	1/1
SL4.0ch01	1460132	.	G	A	30	PASS	.	GT	1/1
SL4.0ch01	1460133	.	G	A	30	PASS	.	GT	1/1
SL4.0ch01	1460483	.	A	G	30	PASS	.	GT	1/1
SL4.0ch01	1461252	.	C	T	30	PASS	.	GT	1/1
SL4.0ch01	1461968	.	T	TGT	30	PASS	.	GT	1/1
SL4.0ch01	1461970	.	C	T	30	PASS	.	GT	1/1
SL4.0ch01	1462031	.	T	C	30	PASS	.	GT	1/1
SL4.0ch01	1462352	.	A	C	30	PASS	.	GT	1/1
SL4.0ch01	1462829	.	T	C	30	PASS	.	GT	1/1
SL4.0ch01	1463052	.	G	A	30	PASS	.	GT	1/1
SL4.0ch01	1463124	.	GA	G	30	PASS	.	GT	1/1
SL4.0ch01	1463126	.	T	G	30	PASS	.	GT	1/1
SL4.0ch01	1464269	.	GAG	G	30	PASS	.	GT	1/1
SL4.0ch01	1464379	.	GG	G	30	PASS	.	GT	1/1
SL4.0ch01	1464483	.	T	C	30	PASS	.	GT	1/1
SL4.0ch01	1465232	.	T	C	30	PASS	.	GT	1/1
SL4.0ch01	1465493	.	GTG	G	30	PASS	.	GT	1/1
SL4.0ch01	1465996	.	G	A	30	PASS	.	GT	1/1
SL4.0ch01	1466069	.	T	TT	30	PASS	.	GT	1/1
SL4.0ch01	1466100	.	G	A	30	PASS	.	GT	1/1
SL4.0ch01	1466106	.	C	CTTT	30	PASS	.	GT	1/1
SL4.0ch01	1466196	.	G	A	30	PASS	.	GT	1/1
SL4.0ch01	1466345	.	C	T	30	PASS	.	GT	1/1
SL4.0ch01	1466424	.	C	T	30	PASS	.	GT	1/1
SL4.0ch01	1466431	.	T	G	30	PASS	.	GT	1/1
SL4.0ch01	1466477	.	T	A	30	PASS	.	GT	1/1
SL4.0ch01	1466544	.	A	T	30	PASS	.	GT	1/1
SL4.0ch01	1466686	.	G	A	30	PASS	.	GT	1/1
SL4.0ch01	1466772	.	A	G	30	PASS	.	GT	1/1
SL4.0ch01	1467119	.	T	C	30	PASS	.	GT	1/1
SL4.0ch01	1467158	.	C	T	30	PASS	.	GT	1/1
SL4.0ch01	1467172	.	C	T	30	PASS	.	GT	1/1
SL4.0ch01	1467472	.	G	C	30	PASS	.	GT	1/1
SL4.0ch01	1467825	.	A	G	30	PASS	.	GT	1/1
SL4.0ch01	1467860	.	G	C	30	PASS	.	GT	1/1
SL4.0ch01	1467908	.	A	AATAATTTGTGAAATGCGACAACTTCTTGTACATCTGAATCGAACTTTGA	30	PASS	.	GT	1/1
SL4.0ch01	1467925	.	T	C	30	PASS	.	GT	1/1
SL4.0ch01	1467942	.	C	T	30	PASS	.	GT	1/1
SL4.0ch01	1468032	.	C	T	30	PASS	.	GT	1/1
SL4.0ch01	1468055	.	A	G	30	PASS	.	GT	1/1
SL4.0ch01	1468153	.	GGAAGGGGGGA	G	30	PASS	.	GT	1/1
SL4.0ch01	1468311	.	A	T	30	PASS	.	GT	1/1
SL4.0ch01	1468462	.	T	TT	30	PASS	.	GT	1/1
SL4.0ch01	1468584	.	ATATATATATAT	A	30	PASS	.	GT	1/1
SL4.0ch01	1468596	.	AT	A	30	PASS	.	GT	1/1
SL4.0ch01	1468657	.	A	ATA	30	PASS	.	GT	1/1
SL4.0ch01	1468772	.	T	TATATATATATA	30	PASS	.	GT	1/1
SL4.0ch01	1468773	.	T	TA	30	PASS	.	GT	1/1
SL4.0ch01	1468796	.	T	TAA	30	PASS	.	GT	1/1
SL4.0ch01	1469123	.	A	T	30	PASS	.	GT	1/1
SL4.0ch01	1469124	.	A	C	30	PASS	.	GT	1/1
SL4.0ch01	1469125	.	T	G	30	PASS	.	GT	1/1
SL4.0ch01	1469127	.	G	A	30	PASS	.	GT	1/1
SL4.0ch01	1469171	.	T	C	30	PASS	.	GT	1/1
SL4.0ch01	1469204	.	T	C	30	PASS	.	GT	1/1
SL4.0ch01	1469211	.	A	G	30	PASS	.	GT	1/1
SL4.0ch01	1469227	.	T	C	30	PASS	.	GT	1/1
SL4.0ch01	1469244	.	G	A	30	PASS	.	GT	1/1
SL4.0ch01	1469250	.	A	G	30	PASS	.	GT	1/1
SL4.0ch01	1469254	.	T	TA	30	PASS	.	GT	1/1
SL4.0ch01	1469255	.	C	A	30	PASS	.	GT	1/1
SL4.0ch01	1469265	.	A	AT	30	PASS	.	GT	1/1
SL4.0ch01	1469272	.	C	T	30	PASS	.	GT	1/1
SL4.0ch01	1469293	.	T	TT	30	PASS	.	GT	1/1
SL4.0ch01	1469300	.	AGGTGT	A	30	PASS	.	GT	1/1
SL4.0ch01	1469576	.	T	TTTT	30	PASS	.	GT	1/1
SL4.0ch01	1469578	.	A	T	30	PASS	.	GT	1/1
SL4.0ch01	1469579	.	A	T	30	PASS	.	GT	1/1
SL4.0ch01	1469721	.	T	C	30	PASS	.	GT	1/1
SL4.0ch01	1469773	.	T	A	30	PASS	.	GT	1/1
SL4.0ch01	1469787	.	A	T	30	PASS	.	GT	1/1
SL4.0ch01	1469976	.	A	G	30	PASS	.	GT	1/1
SL4.0ch01	1470004	.	G	A	30	PASS	.	GT	1/1
SL4.0ch01	1470091	.	T	C	30	PASS	.	GT	1/1
SL4.0ch01	1470368	.	TT	T	30	PASS	.	GT	1/1
SL4.0ch01	1470388	.	AA	A	30	PASS	.	GT	1/1
SL4.0ch01	1470679	.	T	TT	30	PASS	.	GT	1/1
SL4.0ch01	1470681	.	G	C	30	PASS	.	GT	1/1
SL4.0ch01	1471117	.	AA	A	30	PASS	.	GT	1/1
SL4.0ch01	1471149	.	TT	T	30	PASS	.	GT	1/1
SL4.0ch01	1471411	.	T	TACTGAAATCGATATTTGAG	30	PASS	.	GT	1/1
SL4.0ch01	1471898	.	C	A	30	PASS	.	GT	1/1
SL4.0ch01	1471929	.	C	CC	30	PASS	.	GT	1/1
SL4.0ch01	1472035	.	T	A	30	PASS	.	GT	1/1
SL4.0ch01	1472051	.	C	T	30	PASS	.	GT	1/1
SL4.0ch01	1472075	.	T	C	30	PASS	.	GT	1/1
SL4.0ch01	1472133	.	A	G	30	PASS	.	GT	1/1
SL4.0ch01	1472271	.	T	C	30	PASS	.	GT	1/1
SL4.0ch01	1472354	.	A	T	30	PASS	.	GT	1/1
SL4.0ch01	1472480	.	T	C	30	PASS	.	GT	1/1
SL4.0ch01	1472568	.	T	TTT	30	PASS	.	GT	1/1
SL4.0ch01	1472653	.	T	TTT	30	PASS	.	GT	1/1
SL4.0ch01	1472687	.	G	A	30	PASS	.	GT	1/1
SL4.0ch01	1472696	.	T	C	30	PASS	.	GT	1/1
SL4.0ch01	1472738	.	G	A	30	PASS	.	GT	1/1
SL4.0ch01	1472749	.	C	T	30	PASS	.	GT	1/1
SL4.0ch01	1472755	.	G	T	30	PASS	.	GT	1/1
SL4.0ch01	1472772	.	C	T	30	PASS	.	GT	1/1
SL4.0ch01	1472801	.	T	C	30	PASS	.	GT	1/1
SL4.0ch01	1472810	.	T	C	30	PASS	.	GT	1/1
SL4.0ch01	1472826	.	A	T	30	PASS	.	GT	1/1
SL4.0ch01	1472842	.	C	G	30	PASS	.	GT	1/1
SL4.0ch01	1472852	.	C	G	30	PASS	.	GT	1/1
SL4.0ch01	1472904	.	T	C	30	PASS	.	GT	1/1
SL4.0ch01	1472936	.	T	TCT	30	PASS	.	GT	1/1
SL4.0ch01	1473000	.	G	C	30	PASS	.	GT	1/1
SL4.0ch01	1473081	.	A	T	30	PASS	.	GT	1/1
SL4.0ch01	1474630	.	ATTCTTTCTATCTGTGTAGTCTGTAATAGATGGCTTGTCTCTTCTTTAGTGTTTCAAGAAATTCTGAAGAACCGTTTTTG	A	30	PASS	.	GT	1/1
SL4.0ch01	1474853	.	G	T	30	PASS	.	GT	1/1
SL4.0ch01	1476094	.	G	A	30	PASS	.	GT	1/1
SL4.0ch01	1477682	.	G	A	30	PASS	.	GT	1/1
SL4.0ch01	1478041	.	C	A	30	PASS	.	GT	1/1
SL4.0ch01	1478098	.	A	C	30	PASS	.	GT	1/1
SL4.0ch01	1478117	.	C	T	30	PASS	.	GT	1/1
SL4.0ch01	1478729	.	G	A	30	PASS	.	GT	1/1
SL4.0ch01	1478733	.	A	T	30	PASS	.	GT	1/1
SL4.0ch01	1479178	.	A	T	30	PASS	.	GT	1/1
SL4.0ch01	1479275	.	A	G	30	PASS	.	GT	1/1
SL4.0ch01	1479334	.	C	A	30	PASS	.	GT	1/1
SL4.0ch01	1479335	.	C	T	30	PASS	.	GT	1/1
SL4.0ch01	1479406	.	A	G	30	PASS	.	GT	1/1
SL4.0ch01	1479416	.	C	A	30	PASS	.	GT	1/1
SL4.0ch01	1479429	.	T	C	30	PASS	.	GT	1/1
SL4.0ch01	1479430	.	T	C	30	PASS	.	GT	1/1
SL4.0ch01	1479900	.	A	T	30	PASS	.	GT	1/1
SL4.0ch01	1480020	.	AA	A	30	PASS	.	GT	1/1
SL4.0ch01	1480319	.	G	A	30	PASS	.	GT	1/1
SL4.0ch01	1480428	.	C	A	30	PASS	.	GT	1/1
SL4.0ch01	1483894	.	T	A	30	PASS	.	GT	1/1
SL4.0ch01	1484583	.	T	A	30	PASS	.	GT	1/1
SL4.0ch01	1484965	.	C	CC	30	PASS	.	GT	1/1
SL4.0ch01	1485014	.	A	AA	30	PASS	.	GT	1/1
SL4.0ch01	1485056	.	AA	A	30	PASS	.	GT	1/1
SL4.0ch01	1485059	.	A	C	30	PASS	.	GT	1/1
SL4.0ch01	1485068	.	GT	G	30	PASS	.	GT	1/1
SL4.0ch01	1485076	.	C	A	30	PASS	.	GT	1/1
SL4.0ch01	1485077	.	C	A	30	PASS	.	GT	1/1
SL4.0ch01	1485160	.	G	C	30	PASS	.	GT	1/1
SL4.0ch01	1485161	.	TAA	T	30	PASS	.	GT	1/1
SL4.0ch01	1485179	.	T	G	30	PASS	.	GT	1/1
SL4.0ch01	1485341	.	A	AA	30	PASS	.	GT	1/1
SL4.0ch01	1485343	.	C	A	30	PASS	.	GT	1/1
SL4.0ch01	1485380	.	G	A	30	PASS	.	GT	1/1
SL4.0ch01	1485407	.	G	A	30	PASS	.	GT	1/1
SL4.0ch01	1485445	.	T	C	30	PASS	.	GT	1/1
SL4.0ch01	1485462	.	G	A	30	PASS	.	GT	1/1
SL4.0ch01	1485494	.	TA	T	30	PASS	.	GT	1/1
SL4.0ch01	1485501	.	A	T	30	PASS	.	GT	1/1
SL4.0ch01	1485510	.	CA	C	30	PASS	.	GT	1/1
SL4.0ch01	1485580	.	AG	A	30	PASS	.	GT	1/1
SL4.0ch01	1485583	.	G	T	30	PASS	.	GT	1/1
SL4.0ch01	1485596	.	T	C	30	PASS	.	GT	1/1
SL4.0ch01	1485670	.	T	C	30	PASS	.	GT	1/1
SL4.0ch01	1485777	.	A	G	30	PASS	.	GT	1/1
SL4.0ch01	1485819	.	A	AA	30	PASS	.	GT	1/1
SL4.0ch01	1485976	.	G	A	30	PASS	.	GT	1/1
SL4.0ch01	1486062	.	T	C	30	PASS	.	GT	1/1
SL4.0ch01	1486073	.	T	C	30	PASS	.	GT	1/1
SL4.0ch01	1486167	.	A	AA	30	PASS	.	GT	1/1
SL4.0ch01	1486283	.	A	AA	30	PASS	.	GT	1/1
SL4.0ch01	1486343	.	G	A	30	PASS	.	GT	1/1
SL4.0ch01	1486630	.	A	ATAAATA	30	PASS	.	GT	1/1
SL4.0ch01	1487197	.	T	TA	30	PASS	.	GT	1/1
SL4.0ch01	1487200	.	A	G	30	PASS	.	GT	1/1
SL4.0ch01	1487974	.	T	C	30	PASS	.	GT	1/1
SL4.0ch01	1488071	.	A	AA	30	PASS	.	GT	1/1
SL4.0ch01	1488113	.	A	G	30	PASS	.	GT	1/1
SL4.0ch01	1488130	.	G	A	30	PASS	.	GT	1/1
SL4.0ch01	1488137	.	T	C	30	PASS	.	GT	1/1
SL4.0ch01	1488167	.	A	C	30	PASS	.	GT	1/1
SL4.0ch01	1488194	.	G	T	30	PASS	.	GT	1/1
SL4.0ch01	1488200	.	A	G	30	PASS	.	GT	1/1
SL4.0ch01	1488202	.	C	G	30	PASS	.	GT	1/1
SL4.0ch01	1488204	.	T	C	30	PASS	.	GT	1/1
SL4.0ch01	1488205	.	T	G	30	PASS	.	GT	1/1
SL4.0ch01	1488206	.	A	G	30	PASS	.	GT	1/1
SL4.0ch01	1488212	.	C	T	30	PASS	.	GT	1/1
SL4.0ch01	1488229	.	C	T	30	PASS	.	GT	1/1
SL4.0ch01	1488247	.	G	A	30	PASS	.	GT	1/1
SL4.0ch01	1488251	.	C	T	30	PASS	.	GT	1/1
SL4.0ch01	1488260	.	C	A	30	PASS	.	GT	1/1
SL4.0ch01	1488262	.	C	T	30	PASS	.	GT	1/1
SL4.0ch01	1488268	.	G	A	30	PASS	.	GT	1/1
SL4.0ch01	1488269	.	A	G	30	PASS	.	GT	1/1
SL4.0ch01	1488272	.	C	T	30	PASS	.	GT	1/1
SL4.0ch01	1488275	.	T	C	30	PASS	.	GT	1/1
SL4.0ch01	1488302	.	A	G	30	PASS	.	GT	1/1
SL4.0ch01	1488314	.	T	C	30	PASS	.	GT	1/1
SL4.0ch01	1488321	.	C	CT	30	PASS	.	GT	1/1
SL4.0ch01	1488342	.	T	C	30	PASS	.	GT	1/1
SL4.0ch01	1488356	.	G	A	30	PASS	.	GT	1/1
SL4.0ch01	1488357	.	G	T	30	PASS	.	GT	1/1
SL4.0ch01	1488371	.	T	C	30	PASS	.	GT	1/1
SL4.0ch01	1488375	.	C	T	30	PASS	.	GT	1/1
SL4.0ch01	1488459	.	A	AA	30	PASS	.	GT	1/1
SL4.0ch01	1488463	.	G	A	30	PASS	.	GT	1/1
SL4.0ch01	1488468	.	A	G	30	PASS	.	GT	1/1
SL4.0ch01	1488511	.	G	A	30	PASS	.	GT	1/1
SL4.0ch01	1488578	.	TAC	T	30	PASS	.	GT	1/1
SL4.0ch01	1488582	.	TAAC	T	30	PASS	.	GT	1/1
SL4.0ch01	1488624	.	T	G	30	PASS	.	GT	1/1
SL4.0ch01	1488648	.	T	C	30	PASS	.	GT	1/1
SL4.0ch01	1488708	.	T	A	30	PASS	.	GT	1/1
SL4.0ch01	1488720	.	C	G	30	PASS	.	GT	1/1
SL4.0ch01	1488740	.	T	C	30	PASS	.	GT	1/1
SL4.0ch01	1488783	.	T	C	30	PASS	.	GT	1/1
SL4.0ch01	1488824	.	AA	A	30	PASS	.	GT	1/1
SL4.0ch01	1488827	.	C	T	30	PASS	.	GT	1/1
SL4.0ch01	1489036	.	A	G	30	PASS	.	GT	1/1
SL4.0ch01	1489068	.	G	A	30	PASS	.	GT	1/1
SL4.0ch01	1489092	.	A	T	30	PASS	.	GT	1/1
SL4.0ch01	1489096	.	A	ATT	30	PASS	.	GT	1/1
SL4.0ch01	1489097	.	A	T	30	PASS	.	GT	1/1
SL4.0ch01	1489098	.	A	T	30	PASS	.	GT	1/1
SL4.0ch01	1489100	.	C	T	30	PASS	.	GT	1/1
SL4.0ch01	1489155	.	T	C	30	PASS	.	GT	1/1
SL4.0ch01	1489177	.	A	AC	30	PASS	.	GT	1/1
SL4.0ch01	1489210	.	T	A	30	PASS	.	GT	1/1
SL4.0ch01	1489263	.	C	G	30	PASS	.	GT	1/1
SL4.0ch01	1489347	.	T	G	30	PASS	.	GT	1/1
SL4.0ch01	1489374	.	T	C	30	PASS	.	GT	1/1
SL4.0ch01	1489415	.	C	T	30	PASS	.	GT	1/1
SL4.0ch01	1489433	.	T	C	30	PASS	.	GT	1/1
SL4.0ch01	1489481	.	A	ATA	30	PASS	.	GT	1/1
SL4.0ch01	1489565	.	A	G	30	PASS	.	GT	1/1
SL4.0ch01	1489579	.	C	T	30	PASS	.	GT	1/1
SL4.0ch01	1489628	.	T	C	30	PASS	.	GT	1/1
SL4.0ch01	1489687	.	T	C	30	PASS	.	GT	1/1
SL4.0ch01	1489735	.	G	A	30	PASS	.	GT	1/1
SL4.0ch01	1489871	.	A	G	30	PASS	.	GT	1/1
SL4.0ch01	1490182	.	AAACAA	A	30	PASS	.	GT	1/1
SL4.0ch01	1490454	.	AT	A	30	PASS	.	GT	1/1
SL4.0ch01	1490457	.	T	A	30	PASS	.	GT	1/1
SL4.0ch01	1490522	.	G	A	30	PASS	.	GT	1/1
SL4.0ch01	1491175	.	T	G	30	PASS	.	GT	1/1
SL4.0ch01	1491625	.	T	G	30	PASS	.	GT	1/1
SL4.0ch01	1492592	.	T	TT	30	PASS	.	GT	1/1
SL4.0ch01	1492690	.	C	CAT	30	PASS	.	GT	1/1
SL4.0ch01	1492692	.	C	T	30	PASS	.	GT	1/1
SL4.0ch01	1492694	.	C	T	30	PASS	.	GT	1/1
SL4.0ch01	1492751	.	C	G	30	PASS	.	GT	1/1
SL4.0ch01	1492781	.	T	TTCATA	30	PASS	.	GT	1/1
SL4.0ch01	1492822	.	G	A	30	PASS	.	GT	1/1
SL4.0ch01	1492881	.	A	T	30	PASS	.	GT	1/1
SL4.0ch01	1492959	.	TT	T	30	PASS	.	GT	1/1
SL4.0ch01	1493337	.	T	C	30	PASS	.	GT	1/1
SL4.0ch01	1493379	.	T	A	30	PASS	.	GT	1/1
SL4.0ch01	1493453	.	T	C	30	PASS	.	GT	1/1
SL4.0ch01	1493454	.	A	T	30	PASS	.	GT	1/1
SL4.0ch01	1493549	.	C	T	30	PASS	.	GT	1/1
SL4.0ch01	1493754	.	A	G	30	PASS	.	GT	1/1
SL4.0ch01	1493810	.	A	G	30	PASS	.	GT	1/1
SL4.0ch01	1493816	.	C	T	30	PASS	.	GT	1/1
SL4.0ch01	1493870	.	T	G	30	PASS	.	GT	1/1
SL4.0ch01	1493872	.	A	C	30	PASS	.	GT	1/1
SL4.0ch01	1493889	.	T	C	30	PASS	.	GT	1/1
SL4.0ch01	1493914	.	A	G	30	PASS	.	GT	1/1
SL4.0ch01	1494030	.	T	A	30	PASS	.	GT	1/1
SL4.0ch01	1494053	.	T	C	30	PASS	.	GT	1/1
SL4.0ch01	1494128	.	A	T	30	PASS	.	GT	1/1
SL4.0ch01	1494129	.	C	T	30	PASS	.	GT	1/1
SL4.0ch01	1494181	.	G	GTCCAAGAAAAACTATGAT	30	PASS	.	GT	1/1
SL4.0ch01	1494207	.	C	T	30	PASS	.	GT	1/1
SL4.0ch01	1494295	.	G	A	30	PASS	.	GT	1/1
SL4.0ch01	1494326	.	G	A	30	PASS	.	GT	1/1
SL4.0ch01	1494351	.	C	A	30	PASS	.	GT	1/1
SL4.0ch01	1494379	.	A	G	30	PASS	.	GT	1/1
SL4.0ch01	1494380	.	G	T	30	PASS	.	GT	1/1
SL4.0ch01	1494487	.	T	G	30	PASS	.	GT	1/1
SL4.0ch01	1494514	.	C	A	30	PASS	.	GT	1/1
SL4.0ch01	1494805	.	T	TTAGAATA	30	PASS	.	GT	1/1
SL4.0ch01	1494808	.	G	GA	30	PASS	.	GT	1/1
SL4.0ch01	1494853	.	T	A	30	PASS	.	GT	1/1
SL4.0ch01	1495469	.	C	G	30	PASS	.	GT	1/1
SL4.0ch01	1495511	.	AA	A	30	PASS	.	GT	1/1
SL4.0ch01	1495668	.	T	C	30	PASS	.	GT	1/1
SL4.0ch01	1495867	.	A	C	30	PASS	.	GT	1/1
SL4.0ch01	1496010	.	AA	A	30	PASS	.	GT	1/1
SL4.0ch01	1496062	.	T	C	30	PASS	.	GT	1/1
SL4.0ch01	1496236	.	C	T	30	PASS	.	GT	1/1
SL4.0ch01	1496411	.	C	A	30	PASS	.	GT	1/1
SL4.0ch01	1496416	.	A	G	30	PASS	.	GT	1/1
SL4.0ch01	1496445	.	C	A	30	PASS	.	GT	1/1
SL4.0ch01	1496551	.	T	C	30	PASS	.	GT	1/1
SL4.0ch01	1496599	.	A	G	30	PASS	.	GT	1/1
SL4.0ch01	1496606	.	G	GTTGTACTTACCAAAACCTAACTTTAAAT	30	PASS	.	GT	1/1
SL4.0ch01	1496691	.	A	G	30	PASS	.	GT	1/1
SL4.0ch01	1496700	.	G	A	30	PASS	.	GT	1/1
SL4.0ch01	1496777	.	AACTTGGCTGCAA	A	30	PASS	.	GT	1/1
SL4.0ch01	1497166	.	C	T	30	PASS	.	GT	1/1
SL4.0ch01	1497284	.	A	T	30	PASS	.	GT	1/1
SL4.0ch01	1499081	.	A	G	30	PASS	.	GT	1/1
SL4.0ch01	1499351	.	A	T	30	PASS	.	GT	1/1
SL4.0ch01	1499669	.	C	T	30	PASS	.	GT	1/1
SL4.0ch01	1499732	.	C	G	30	PASS	.	GT	1/1
SL4.0ch01	1500044	.	T	C	30	PASS	.	GT	1/1
SL4.0ch01	1500725	.	A	G	30	PASS	.	GT	1/1
SL4.0ch01	1500777	.	G	T	30	PASS	.	GT	1/1
SL4.0ch01	1500790	.	G	A	30	PASS	.	GT	1/1
SL4.0ch01	1501026	.	G	A	30	PASS	.	GT	1/1
SL4.0ch01	1501112	.	T	C	30	PASS	.	GT	1/1
SL4.0ch01	1501170	.	T	C	30	PASS	.	GT	1/1
SL4.0ch01	1501189	.	T	C	30	PASS	.	GT	1/1
SL4.0ch01	1501209	.	C	CA	30	PASS	.	GT	1/1
SL4.0ch01	1501210	.	C	A	30	PASS	.	GT	1/1
SL4.0ch01	1501267	.	C	G	30	PASS	.	GT	1/1
SL4.0ch01	1501466	.	C	T	30	PASS	.	GT	1/1
SL4.0ch01	1501562	.	G	A	30	PASS	.	GT	1/1
SL4.0ch01	1501970	.	G	A	30	PASS	.	GT	1/1
SL4.0ch01	1502828	.	G	C	30	PASS	.	GT	1/1
SL4.0ch01	1502864	.	A	C	30	PASS	.	GT	1/1
SL4.0ch01	1502903	.	T	TT	30	PASS	.	GT	1/1
SL4.0ch01	1503168	.	G	A	30	PASS	.	GT	1/1
SL4.0ch01	1503179	.	T	G	30	PASS	.	GT	1/1
SL4.0ch01	1503224	.	T	TTGAAA	30	PASS	.	GT	1/1
SL4.0ch01	1503345	.	G	C	30	PASS	.	GT	1/1
SL4.0ch01	1503400	.	G	T	30	PASS	.	GT	1/1
SL4.0ch01	1503457	.	A	G	30	PASS	.	GT	1/1
SL4.0ch01	1503462	.	T	A	30	PASS	.	GT	1/1
SL4.0ch01	1503507	.	AG	A	30	PASS	.	GT	1/1
SL4.0ch01	1503542	.	A	G	30	PASS	.	GT	1/1
SL4.0ch01	1503779	.	T	C	30	PASS	.	GT	1/1
SL4.0ch01	1503874	.	C	T	30	PASS	.	GT	1/1
SL4.0ch01	1503900	.	T	C	30	PASS	.	GT	1/1
SL4.0ch01	1503944	.	C	CAATAGTTC	30	PASS	.	GT	1/1
SL4.0ch01	1504096	.	G	T	30	PASS	.	GT	1/1
SL4.0ch01	1504298	.	GTGACGAAATGAATTAAAAAAATAATTCGGTTG	G	30	PASS	.	GT	1/1
SL4.0ch01	1504413	.	T	C	30	PASS	.	GT	1/1
SL4.0ch01	1504644	.	A	G	30	PASS	.	GT	1/1
SL4.0ch01	1504668	.	C	G	30	PASS	.	GT	1/1
SL4.0ch01	1504682	.	C	T	30	PASS	.	GT	1/1
SL4.0ch01	1504685	.	T	TA	30	PASS	.	GT	1/1
SL4.0ch01	1504747	.	A	AA	30	PASS	.	GT	1/1
SL4.0ch01	1504756	.	C	T	30	PASS	.	GT	1/1
SL4.0ch01	1504775	.	A	ATATATATA	30	PASS	.	GT	1/1
SL4.0ch01	1504834	.	C	T	30	PASS	.	GT	1/1
SL4.0ch01	1504840	.	G	C	30	PASS	.	GT	1/1
SL4.0ch01	1504863	.	A	G	30	PASS	.	GT	1/1
SL4.0ch01	1504878	.	G	GAAAAATATGTAATACATATATCTT	30	PASS	.	GT	1/1
SL4.0ch01	1504906	.	C	T	30	PASS	.	GT	1/1
SL4.0ch01	1504910	.	A	C	30	PASS	.	GT	1/1
SL4.0ch01	1504934	.	C	T	30	PASS	.	GT	1/1
SL4.0ch01	1505001	.	AACTCCATCCATAATTTAACACCAAACTATTTAAGAA	A	30	PASS	.	GT	1/1
SL4.0ch01	1505050	.	G	GT	30	PASS	.	GT	1/1
SL4.0ch01	1505114	.	G	A	30	PASS	.	GT	1/1
SL4.0ch01	1505123	.	TATAC	T	30	PASS	.	GT	1/1
SL4.0ch01	1505130	.	TATA	T	30	PASS	.	GT	1/1
SL4.0ch01	1505164	.	A	AA	30	PASS	.	GT	1/1
SL4.0ch01	1505248	.	AA	A	30	PASS	.	GT	1/1
SL4.0ch01	1505260	.	A	C	30	PASS	.	GT	1/1
SL4.0ch01	1505281	.	C	T	30	PASS	.	GT	1/1
SL4.0ch01	1505290	.	T	C	30	PASS	.	GT	1/1
SL4.0ch01	1505296	.	CA	C	30	PASS	.	GT	1/1
SL4.0ch01	1505480	.	T	G	30	PASS	.	GT	1/1
SL4.0ch01	1505509	.	G	A	30	PASS	.	GT	1/1
SL4.0ch01	1505556	.	T	TT	30	PASS	.	GT	1/1
SL4.0ch01	1505785	.	C	T	30	PASS	.	GT	1/1
SL4.0ch01	1505830	.	C	T	30	PASS	.	GT	1/1
SL4.0ch01	1505971	.	A	T	30	PASS	.	GT	1/1
SL4.0ch01	1506065	.	T	G	30	PASS	.	GT	1/1
SL4.0ch01	1506067	.	AAT	A	30	PASS	.	GT	1/1
SL4.0ch01	1506164	.	A	C	30	PASS	.	GT	1/1
SL4.0ch01	1506523	.	G	A	30	PASS	.	GT	1/1
SL4.0ch01	1506555	.	G	GGAAAA	30	PASS	.	GT	1/1
SL4.0ch01	1506556	.	A	AC	30	PASS	.	GT	1/1
SL4.0ch01	1506595	.	T	G	30	PASS	.	GT	1/1
SL4.0ch01	1506598	.	G	A	30	PASS	.	GT	1/1
SL4.0ch01	1506616	.	G	A	30	PASS	.	GT	1/1
SL4.0ch01	1506692	.	C	T	30	PASS	.	GT	1/1
SL4.0ch01	1506829	.	T	TT	30	PASS	.	GT	1/1
SL4.0ch01	1507163	.	T	A	30	PASS	.	GT	1/1
SL4.0ch01	1507164	.	C	T	30	PASS	.	GT	1/1
SL4.0ch01	1507165	.	A	G	30	PASS	.	GT	1/1
SL4.0ch01	1507291	.	T	C	30	PASS	.	GT	1/1
SL4.0ch01	1507466	.	G	A	30	PASS	.	GT	1/1
SL4.0ch01	1507523	.	T	C	30	PASS	.	GT	1/1
SL4.0ch01	1507582	.	C	A	30	PASS	.	GT	1/1
SL4.0ch01	1507601	.	G	A	30	PASS	.	GT	1/1
SL4.0ch01	1507692	.	AA	A	30	PASS	.	GT	1/1
SL4.0ch01	1507705	.	AATATATTTTTTTT	A	30	PASS	.	GT	1/1
SL4.0ch01	1507828	.	A	T	30	PASS	.	GT	1/1
SL4.0ch01	1507849	.	TTT	T	30	PASS	.	GT	1/1
SL4.0ch01	1508191	.	G	GG	30	PASS	.	GT	1/1
SL4.0ch01	1508237	.	T	TACATATATATATATATATATAT	30	PASS	.	GT	1/1
SL4.0ch01	1508316	.	T	TTA	30	PASS	.	GT	1/1
SL4.0ch01	1508381	.	T	C	30	PASS	.	GT	1/1
SL4.0ch01	1508382	.	C	T	30	PASS	.	GT	1/1
SL4.0ch01	1508474	.	T	G	30	PASS	.	GT	1/1
SL4.0ch01	1508485	.	G	C	30	PASS	.	GT	1/1
SL4.0ch01	1508494	.	C	T	30	PASS	.	GT	1/1
SL4.0ch01	1508536	.	T	TTAATT	30	PASS	.	GT	1/1
SL4.0ch01	1508552	.	C	T	30	PASS	.	GT	1/1
SL4.0ch01	1508568	.	A	G	30	PASS	.	GT	1/1
SL4.0ch01	1508589	.	T	A	30	PASS	.	GT	1/1
SL4.0ch01	1508596	.	A	G	30	PASS	.	GT	1/1
SL4.0ch01	1508605	.	T	G	30	PASS	.	GT	1/1
SL4.0ch01	1508607	.	A	G	30	PASS	.	GT	1/1
SL4.0ch01	1508623	.	C	A	30	PASS	.	GT	1/1
SL4.0ch01	1508632	.	T	TTTTATA	30	PASS	.	GT	1/1
SL4.0ch01	1508645	.	T	TA	30	PASS	.	GT	1/1
SL4.0ch01	1508646	.	T	TA	30	PASS	.	GT	1/1
SL4.0ch01	1508749	.	C	T	30	PASS	.	GT	1/1
SL4.0ch01	1508909	.	T	TAATAATAATAAT	30	PASS	.	GT	1/1
SL4.0ch01	1508977	.	C	T	30	PASS	.	GT	1/1
SL4.0ch01	1509030	.	T	C	30	PASS	.	GT	1/1
SL4.0ch01	1509041	.	CA	C	30	PASS	.	GT	1/1
SL4.0ch01	1509043	.	G	T	30	PASS	.	GT	1/1
SL4.0ch01	1509098	.	G	A	30	PASS	.	GT	1/1
SL4.0ch01	1509128	.	A	G	30	PASS	.	GT	1/1
SL4.0ch01	1509141	.	G	A	30	PASS	.	GT	1/1
SL4.0ch01	1509174	.	T	A	30	PASS	.	GT	1/1
SL4.0ch01	1509280	.	T	G	30	PASS	.	GT	1/1
SL4.0ch01	1509396	.	G	A	30	PASS	.	GT	1/1
SL4.0ch01	1509463	.	T	TTCTT	30	PASS	.	GT	1/1
SL4.0ch01	1509471	.	C	T	30	PASS	.	GT	1/1
SL4.0ch01	1509582	.	TAGAAAAA	T	30	PASS	.	GT	1/1
SL4.0ch01	1509614	.	T	C	30	PASS	.	GT	1/1
SL4.0ch01	1509637	.	T	C	30	PASS	.	GT	1/1
SL4.0ch01	1509651	.	G	A	30	PASS	.	GT	1/1
SL4.0ch01	1509664	.	G	A	30	PASS	.	GT	1/1
SL4.0ch01	1509704	.	G	T	30	PASS	.	GT	1/1
SL4.0ch01	1509706	.	A	G	30	PASS	.	GT	1/1
SL4.0ch01	1509731	.	G	A	30	PASS	.	GT	1/1
SL4.0ch01	1509765	.	A	G	30	PASS	.	GT	1/1
SL4.0ch01	1509778	.	T	C	30	PASS	.	GT	1/1
SL4.0ch01	1509780	.	T	C	30	PASS	.	GT	1/1
SL4.0ch01	1509787	.	T	C	30	PASS	.	GT	1/1
SL4.0ch01	1509788	.	C	T	30	PASS	.	GT	1/1
SL4.0ch01	1509790	.	TA	T	30	PASS	.	GT	1/1
SL4.0ch01	1509807	.	A	G	30	PASS	.	GT	1/1
SL4.0ch01	1509810	.	A	T	30	PASS	.	GT	1/1
SL4.0ch01	1509820	.	C	T	30	PASS	.	GT	1/1
SL4.0ch01	1509837	.	T	G	30	PASS	.	GT	1/1
SL4.0ch01	1509877	.	A	AA	30	PASS	.	GT	1/1
SL4.0ch01	1509879	.	T	A	30	PASS	.	GT	1/1
SL4.0ch01	1509966	.	T	G	30	PASS	.	GT	1/1
SL4.0ch01	1510047	.	T	A	30	PASS	.	GT	1/1
SL4.0ch01	1510255	.	TT	T	30	PASS	.	GT	1/1
SL4.0ch01	1510895	.	A	G	30	PASS	.	GT	1/1
SL4.0ch01	1510905	.	A	G	30	PASS	.	GT	1/1
SL4.0ch01	1510935	.	G	A	30	PASS	.	GT	1/1
SL4.0ch01	1511148	.	C	T	30	PASS	.	GT	1/1
SL4.0ch01	1511226	.	T	C	30	PASS	.	GT	1/1
SL4.0ch01	1511312	.	C	A	30	PASS	.	GT	1/1
SL4.0ch01	1511478	.	C	T	30	PASS	.	GT	1/1
SL4.0ch01	1512153	.	T	A	30	PASS	.	GT	1/1
SL4.0ch01	1512154	.	A	T	30	PASS	.	GT	1/1
SL4.0ch01	1512365	.	A	T	30	PASS	.	GT	1/1
SL4.0ch01	1512366	.	A	T	30	PASS	.	GT	1/1
SL4.0ch01	1512470	.	T	TT	30	PASS	.	GT	1/1
SL4.0ch01	1512495	.	A	G	30	PASS	.	GT	1/1
SL4.0ch01	1512499	.	C	T	30	PASS	.	GT	1/1
SL4.0ch01	1512505	.	T	C	30	PASS	.	GT	1/1
SL4.0ch01	1512516	.	T	C	30	PASS	.	GT	1/1
SL4.0ch01	1512644	.	A	AATTTTTGGTTACGTCTTAATAGAAAAA	30	PASS	.	GT	1/1
SL4.0ch01	1512675	.	C	T	30	PASS	.	GT	1/1
SL4.0ch01	1512755	.	T	C	30	PASS	.	GT	1/1
SL4.0ch01	1512758	.	C	T	30	PASS	.	GT	1/1
SL4.0ch01	1512777	.	C	T	30	PASS	.	GT	1/1
SL4.0ch01	1512787	.	C	T	30	PASS	.	GT	1/1
SL4.0ch01	1512792	.	C	G	30	PASS	.	GT	1/1
SL4.0ch01	1512947	.	A	T	30	PASS	.	GT	1/1
SL4.0ch01	1512949	.	A	G	30	PASS	.	GT	1/1
SL4.0ch01	1512965	.	G	A	30	PASS	.	GT	1/1
SL4.0ch01	1513150	.	T	C	30	PASS	.	GT	1/1
SL4.0ch01	1513463	.	A	T	30	PASS	.	GT	1/1
SL4.0ch01	1513842	.	C	T	30	PASS	.	GT	1/1
SL4.0ch01	1513970	.	G	A	30	PASS	.	GT	1/1
SL4.0ch01	1514503	.	T	A	30	PASS	.	GT	1/1
SL4.0ch01	1514698	.	T	TTCT	30	PASS	.	GT	1/1
SL4.0ch01	1514792	.	A	T	30	PASS	.	GT	1/1
SL4.0ch01	1515190	.	G	A	30	PASS	.	GT	1/1
SL4.0ch01	1516392	.	C	T	30	PASS	.	GT	1/1
SL4.0ch01	1516494	.	T	C	30	PASS	.	GT	1/1
SL4.0ch01	1516695	.	A	G	30	PASS	.	GT	1/1
SL4.0ch01	1516979	.	A	G	30	PASS	.	GT	1/1
SL4.0ch01	1517242	.	G	GG	30	PASS	.	GT	1/1
SL4.0ch01	1517922	.	A	G	30	PASS	.	GT	1/1
SL4.0ch01	1518201	.	G	A	30	PASS	.	GT	1/1
SL4.0ch01	1518309	.	G	A	30	PASS	.	GT	1/1
SL4.0ch01	1518335	.	A	T	30	PASS	.	GT	1/1
SL4.0ch01	1518408	.	A	G	30	PASS	.	GT	1/1
SL4.0ch01	1518463	.	C	T	30	PASS	.	GT	1/1
SL4.0ch01	1518563	.	A	T	30	PASS	.	GT	1/1
SL4.0ch01	1518633	.	G	A	30	PASS	.	GT	1/1
SL4.0ch01	1518878	.	A	G	30	PASS	.	GT	1/1
SL4.0ch01	1519149	.	A	G	30	PASS	.	GT	1/1
SL4.0ch01	1519166	.	A	G	30	PASS	.	GT	1/1
SL4.0ch01	1519203	.	A	G	30	PASS	.	GT	1/1
SL4.0ch01	1519245	.	ATATAAATATGA	A	30	PASS	.	GT	1/1
SL4.0ch01	1519329	.	T	C	30	PASS	.	GT	1/1
SL4.0ch01	1519442	.	GTTTTTT	G	30	PASS	.	GT	1/1
SL4.0ch01	1519452	.	C	T	30	PASS	.	GT	1/1
SL4.0ch01	1519773	.	A	G	30	PASS	.	GT	1/1
SL4.0ch01	1520467	.	C	T	30	PASS	.	GT	1/1
SL4.0ch01	1520501	.	A	G	30	PASS	.	GT	1/1
SL4.0ch01	1521079	.	G	A	30	PASS	.	GT	1/1
SL4.0ch01	1521203	.	G	A	30	PASS	.	GT	1/1
SL4.0ch01	1521356	.	C	A	30	PASS	.	GT	1/1
SL4.0ch01	1521441	.	A	G	30	PASS	.	GT	1/1
SL4.0ch01	1521442	.	G	C	30	PASS	.	GT	1/1
SL4.0ch01	1522217	.	A	T	30	PASS	.	GT	1/1
SL4.0ch01	1522218	.	A	T	30	PASS	.	GT	1/1
SL4.0ch01	1522380	.	T	G	30	PASS	.	GT	1/1
SL4.0ch01	1522960	.	C	A	30	PASS	.	GT	1/1
SL4.0ch01	1523146	.	A	AAGGG	30	PASS	.	GT	1/1
SL4.0ch01	1523935	.	G	T	30	PASS	.	GT	1/1
SL4.0ch01	1524063	.	G	A	30	PASS	.	GT	1/1
SL4.0ch01	1524156	.	T	C	30	PASS	.	GT	1/1
SL4.0ch01	1524183	.	C	T	30	PASS	.	GT	1/1
SL4.0ch01	1524822	.	G	A	30	PASS	.	GT	1/1
SL4.0ch01	1524892	.	C	T	30	PASS	.	GT	1/1
SL4.0ch01	1525169	.	T	G	30	PASS	.	GT	1/1
SL4.0ch01	1525333	.	T	C	30	PASS	.	GT	1/1
SL4.0ch01	1525387	.	G	A	30	PASS	.	GT	1/1
SL4.0ch01	1525405	.	A	G	30	PASS	.	GT	1/1
SL4.0ch01	1525476	.	AA	A	30	PASS	.	GT	1/1
SL4.0ch01	1525583	.	G	A	30	PASS	.	GT	1/1
SL4.0ch01	1525731	.	A	G	30	PASS	.	GT	1/1
SL4.0ch01	1525732	.	G	A	30	PASS	.	GT	1/1
SL4.0ch01	1525904	.	GT	G	30	PASS	.	GT	1/1
SL4.0ch01	1525907	.	G	T	30	PASS	.	GT	1/1
SL4.0ch01	1525981	.	G	A	30	PASS	.	GT	1/1
SL4.0ch01	1526024	.	AAAACTAAAATTGTAGATGATA	A	30	PASS	.	GT	1/1
SL4.0ch01	1526246	.	T	G	30	PASS	.	GT	1/1
SL4.0ch01	1526252	.	G	T	30	PASS	.	GT	1/1
SL4.0ch01	1526406	.	A	G	30	PASS	.	GT	1/1
SL4.0ch01	1526455	.	CATTTTTATATGAATATTTCGATGATTGATGAACTGTATCTTATGACTTTAAGATTATTCAAAATTTAAATAA	C	30	PASS	.	GT	1/1
SL4.0ch01	1526528	.	GCTCAACA	G	30	PASS	.	GT	1/1
SL4.0ch01	1526609	.	C	T	30	PASS	.	GT	1/1
SL4.0ch01	1526659	.	C	T	30	PASS	.	GT	1/1
SL4.0ch01	1526797	.	T	A	30	PASS	.	GT	1/1
SL4.0ch01	1526798	.	T	A	30	PASS	.	GT	1/1
SL4.0ch01	1527027	.	C	T	30	PASS	.	GT	1/1
SL4.0ch01	1527082	.	C	T	30	PASS	.	GT	1/1
SL4.0ch01	1527089	.	C	T	30	PASS	.	GT	1/1
SL4.0ch01	1527202	.	AATCGTT	A	30	PASS	.	GT	1/1
SL4.0ch01	1527254	.	C	T	30	PASS	.	GT	1/1
SL4.0ch01	1527295	.	C	T	30	PASS	.	GT	1/1
SL4.0ch01	1527331	.	C	T	30	PASS	.	GT	1/1
SL4.0ch01	1527363	.	TGCATAGCT	T	30	PASS	.	GT	1/1
SL4.0ch01	1527409	.	G	A	30	PASS	.	GT	1/1
SL4.0ch01	1527627	.	T	G	30	PASS	.	GT	1/1
SL4.0ch01	1527740	.	C	G	30	PASS	.	GT	1/1
SL4.0ch01	1527875	.	G	A	30	PASS	.	GT	1/1
SL4.0ch01	1528186	.	A	C	30	PASS	.	GT	1/1
SL4.0ch01	1528275	.	A	T	30	PASS	.	GT	1/1
SL4.0ch01	1528505	.	TT	T	30	PASS	.	GT	1/1
SL4.0ch01	1528523	.	A	C	30	PASS	.	GT	1/1
SL4.0ch01	1528630	.	A	T	30	PASS	.	GT	1/1
SL4.0ch01	1528772	.	C	T	30	PASS	.	GT	1/1
SL4.0ch01	1528884	.	T	G	30	PASS	.	GT	1/1
SL4.0ch01	1529716	.	T	C	30	PASS	.	GT	1/1
SL4.0ch01	1530590	.	A	G	30	PASS	.	GT	1/1
SL4.0ch01	1530801	.	C	T	30	PASS	.	GT	1/1
SL4.0ch01	1530808	.	T	A	30	PASS	.	GT	1/1
SL4.0ch01	1530992	.	T	A	30	PASS	.	GT	1/1
SL4.0ch01	1531156	.	G	T	30	PASS	.	GT	1/1
SL4.0ch01	1532375	.	C	A	30	PASS	.	GT	1/1
SL4.0ch01	1532834	.	G	A	30	PASS	.	GT	1/1
SL4.0ch01	1533051	.	TT	T	30	PASS	.	GT	1/1
SL4.0ch01	1533480	.	C	G	30	PASS	.	GT	1/1
SL4.0ch01	1534123	.	T	G	30	PASS	.	GT	1/1
SL4.0ch01	1534162	.	T	C	30	PASS	.	GT	1/1
SL4.0ch01	1534673	.	G	A	30	PASS	.	GT	1/1
SL4.0ch01	1534795	.	A	G	30	PASS	.	GT	1/1
SL4.0ch01	1534970	.	T	A	30	PASS	.	GT	1/1
SL4.0ch01	1535264	.	AA	A	30	PASS	.	GT	1/1
SL4.0ch01	1536231	.	G	A	30	PASS	.	GT	1/1
SL4.0ch01	1536246	.	GGA	G	30	PASS	.	GT	1/1
SL4.0ch01	1536250	.	GA	G	30	PASS	.	GT	1/1
SL4.0ch01	1536255	.	GA	G	30	PASS	.	GT	1/1
SL4.0ch01	1536522	.	T	C	30	PASS	.	GT	1/1
SL4.0ch01	1536551	.	G	T	30	PASS	.	GT	1/1
SL4.0ch01	1536636	.	C	T	30	PASS	.	GT	1/1
SL4.0ch01	1537437	.	T	A	30	PASS	.	GT	1/1
SL4.0ch01	1537453	.	C	A	30	PASS	.	GT	1/1
SL4.0ch01	1537574	.	G	A	30	PASS	.	GT	1/1
SL4.0ch01	1537581	.	A	AG	30	PASS	.	GT	1/1
SL4.0ch01	1537582	.	A	AT	30	PASS	.	GT	1/1
SL4.0ch01	1537592	.	G	A	30	PASS	.	GT	1/1
SL4.0ch01	1538564	.	G	A	30	PASS	.	GT	1/1
SL4.0ch01	1538615	.	A	G	30	PASS	.	GT	1/1
SL4.0ch01	1538681	.	G	A	30	PASS	.	GT	1/1
SL4.0ch01	1538792	.	A	G	30	PASS	.	GT	1/1
SL4.0ch01	1538889	.	AA	A	30	PASS	.	GT	1/1
SL4.0ch01	1538947	.	C	A	30	PASS	.	GT	1/1
SL4.0ch01	1539072	.	A	AAAAAACA	30	PASS	.	GT	1/1
SL4.0ch01	1539487	.	G	A	30	PASS	.	GT	1/1
SL4.0ch01	1539608	.	A	G	30	PASS	.	GT	1/1
SL4.0ch01	1540614	.	C	T	30	PASS	.	GT	1/1
SL4.0ch01	1540637	.	T	C	30	PASS	.	GT	1/1
SL4.0ch01	1540730	.	T	C	30	PASS	.	GT	1/1
SL4.0ch01	1540788	.	T	G	30	PASS	.	GT	1/1
SL4.0ch01	1540868	.	A	C	30	PASS	.	GT	1/1
SL4.0ch01	1541281	.	G	A	30	PASS	.	GT	1/1
SL4.0ch01	1541593	.	T	C	30	PASS	.	GT	1/1
SL4.0ch01	1541700	.	G	T	30	PASS	.	GT	1/1
SL4.0ch01	1542081	.	T	C	30	PASS	.	GT	1/1
SL4.0ch01	1542335	.	T	C	30	PASS	.	GT	1/1
SL4.0ch01	1542926	.	T	A	30	PASS	.	GT	1/1
SL4.0ch01	1542942	.	C	T	30	PASS	.	GT	1/1
SL4.0ch01	1543206	.	T	C	30	PASS	.	GT	1/1
SL4.0ch01	1543215	.	A	G	30	PASS	.	GT	1/1
SL4.0ch01	1543269	.	A	AA	30	PASS	.	GT	1/1
SL4.0ch01	1543892	.	C	T	30	PASS	.	GT	1/1
SL4.0ch01	1544321	.	A	AT	30	PASS	.	GT	1/1
SL4.0ch01	1544327	.	T	C	30	PASS	.	GT	1/1
SL4.0ch01	1544534	.	C	G	30	PASS	.	GT	1/1
SL4.0ch01	1544663	.	G	A	30	PASS	.	GT	1/1
SL4.0ch01	1545990	.	A	G	30	PASS	.	GT	1/1
SL4.0ch01	1546135	.	C	G	30	PASS	.	GT	1/1
SL4.0ch01	1546372	.	AACA	A	30	PASS	.	GT	1/1
SL4.0ch01	1546776	.	A	G	30	PASS	.	GT	1/1
SL4.0ch01	1546935	.	C	T	30	PASS	.	GT	1/1
SL4.0ch01	1546941	.	G	T	30	PASS	.	GT	1/1
SL4.0ch01	1547012	.	AA	A	30	PASS	.	GT	1/1
SL4.0ch01	1547123	.	A	G	30	PASS	.	GT	1/1
SL4.0ch01	1547146	.	C	CAAAAACGCATTTTAC	30	PASS	.	GT	1/1
SL4.0ch01	1547289	.	C	T	30	PASS	.	GT	1/1
SL4.0ch01	1547323	.	T	A	30	PASS	.	GT	1/1
SL4.0ch01	1547441	.	T	C	30	PASS	.	GT	1/1
SL4.0ch01	1547462	.	T	C	30	PASS	.	GT	1/1
SL4.0ch01	1547468	.	A	G	30	PASS	.	GT	1/1
SL4.0ch01	1547588	.	T	C	30	PASS	.	GT	1/1
SL4.0ch01	1547666	.	G	A	30	PASS	.	GT	1/1
SL4.0ch01	1547685	.	T	C	30	PASS	.	GT	1/1
SL4.0ch01	1547779	.	G	A	30	PASS	.	GT	1/1
SL4.0ch01	1547786	.	T	C	30	PASS	.	GT	1/1
SL4.0ch01	1547876	.	T	TAT	30	PASS	.	GT	1/1
SL4.0ch01	1547880	.	A	AG	30	PASS	.	GT	1/1
SL4.0ch01	1547884	.	A	T	30	PASS	.	GT	1/1
SL4.0ch01	1547904	.	A	G	30	PASS	.	GT	1/1
SL4.0ch01	1548296	.	T	C	30	PASS	.	GT	1/1
SL4.0ch01	1548418	.	A	T	30	PASS	.	GT	1/1
SL4.0ch01	1548539	.	A	T	30	PASS	.	GT	1/1
SL4.0ch01	1549213	.	A	G	30	PASS	.	GT	1/1
SL4.0ch01	1549332	.	T	C	30	PASS	.	GT	1/1
SL4.0ch01	1549335	.	A	T	30	PASS	.	GT	1/1
SL4.0ch01	1550098	.	G	A	30	PASS	.	GT	1/1
SL4.0ch01	1550235	.	C	T	30	PASS	.	GT	1/1
SL4.0ch01	1551290	.	C	T	30	PASS	.	GT	1/1
SL4.0ch01	1551638	.	T	TT	30	PASS	.	GT	1/1
SL4.0ch01	1552150	.	T	TAT	30	PASS	.	GT	1/1
SL4.0ch01	1552179	.	C	G	30	PASS	.	GT	1/1
SL4.0ch01	1552192	.	C	A	30	PASS	.	GT	1/1
SL4.0ch01	1552383	.	AA	A	30	PASS	.	GT	1/1
SL4.0ch01	1553054	.	C	G	30	PASS	.	GT	1/1
SL4.0ch01	1553310	.	C	CC	30	PASS	.	GT	1/1
SL4.0ch01	1554059	.	C	A	30	PASS	.	GT	1/1
SL4.0ch01	1554079	.	A	G	30	PASS	.	GT	1/1
SL4.0ch01	1554086	.	AC	A	30	PASS	.	GT	1/1
SL4.0ch01	1554139	.	G	GTCCA	30	PASS	.	GT	1/1
SL4.0ch01	1554142	.	C	G	30	PASS	.	GT	1/1
SL4.0ch01	1554144	.	A	ACC	30	PASS	.	GT	1/1
SL4.0ch01	1554145	.	T	TGAAGCA	30	PASS	.	GT	1/1
SL4.0ch01	1554638	.	G	T	30	PASS	.	GT	1/1
SL4.0ch01	1555130	.	A	T	30	PASS	.	GT	1/1
SL4.0ch01	1555437	.	C	G	30	PASS	.	GT	1/1
SL4.0ch01	1557101	.	C	T	30	PASS	.	GT	1/1
SL4.0ch01	1557233	.	G	A	30	PASS	.	GT	1/1
SL4.0ch01	1558104	.	A	G	30	PASS	.	GT	1/1
SL4.0ch01	1558176	.	G	A	30	PASS	.	GT	1/1
SL4.0ch01	1558318	.	CT	C	30	PASS	.	GT	1/1
SL4.0ch01	1558524	.	C	A	30	PASS	.	GT	1/1
SL4.0ch01	1558572	.	A	G	30	PASS	.	GT	1/1
SL4.0ch01	1558582	.	G	GTATCA	30	PASS	.	GT	1/1
SL4.0ch01	1558709	.	G	A	30	PASS	.	GT	1/1
SL4.0ch01	1558837	.	G	T	30	PASS	.	GT	1/1
SL4.0ch01	1558856	.	A	C	30	PASS	.	GT	1/1
SL4.0ch01	1558891	.	A	G	30	PASS	.	GT	1/1
SL4.0ch01	1559467	.	C	T	30	PASS	.	GT	1/1
SL4.0ch01	1559924	.	A	G	30	PASS	.	GT	1/1
SL4.0ch01	1560023	.	A	G	30	PASS	.	GT	1/1
SL4.0ch01	1560040	.	T	C	30	PASS	.	GT	1/1
SL4.0ch01	1560803	.	G	A	30	PASS	.	GT	1/1
SL4.0ch01	1561078	.	C	T	30	PASS	.	GT	1/1
SL4.0ch01	1561515	.	G	A	30	PASS	.	GT	1/1
SL4.0ch01	1561685	.	G	A	30	PASS	.	GT	1/1
SL4.0ch01	1562990	.	A	G	30	PASS	.	GT	1/1
SL4.0ch01	1563023	.	G	A	30	PASS	.	GT	1/1
SL4.0ch01	1563037	.	T	C	30	PASS	.	GT	1/1
SL4.0ch01	1563059	.	T	TTATTTTCGGTAGACCCTCGAC	30	PASS	.	GT	1/1
SL4.0ch01	1563224	.	G	C	30	PASS	.	GT	1/1
SL4.0ch01	1563404	.	C	A	30	PASS	.	GT	1/1
SL4.0ch01	1563439	.	T	G	30	PASS	.	GT	1/1
SL4.0ch01	1563887	.	T	A	30	PASS	.	GT	1/1
SL4.0ch01	1564041	.	AT	A	30	PASS	.	GT	1/1
SL4.0ch01	1564904	.	A	T	30	PASS	.	GT	1/1
SL4.0ch01	1565160	.	T	C	30	PASS	.	GT	1/1
SL4.0ch01	1565248	.	G	T	30	PASS	.	GT	1/1
SL4.0ch01	1565400	.	A	G	30	PASS	.	GT	1/1
SL4.0ch01	1565636	.	T	A	30	PASS	.	GT	1/1
SL4.0ch01	1565690	.	A	G	30	PASS	.	GT	1/1
SL4.0ch01	1565825	.	G	T	30	PASS	.	GT	1/1
SL4.0ch01	1565893	.	C	T	30	PASS	.	GT	1/1
SL4.0ch01	1566374	.	C	T	30	PASS	.	GT	1/1
SL4.0ch01	1566692	.	A	G	30	PASS	.	GT	1/1
SL4.0ch01	1566701	.	T	G	30	PASS	.	GT	1/1
SL4.0ch01	1567707	.	G	A	30	PASS	.	GT	1/1
SL4.0ch01	1568293	.	A	C	30	PASS	.	GT	1/1
SL4.0ch01	1568297	.	A	G	30	PASS	.	GT	1/1
SL4.0ch01	1568363	.	G	A	30	PASS	.	GT	1/1
SL4.0ch01	1568456	.	T	A	30	PASS	.	GT	1/1
SL4.0ch01	1568480	.	A	AAA	30	PASS	.	GT	1/1
SL4.0ch01	1568570	.	T	A	30	PASS	.	GT	1/1
SL4.0ch01	1568671	.	T	TAA	30	PASS	.	GT	1/1
SL4.0ch01	1568672	.	T	TA	30	PASS	.	GT	1/1
SL4.0ch01	1568675	.	T	A	30	PASS	.	GT	1/1
SL4.0ch01	1568678	.	T	A	30	PASS	.	GT	1/1
SL4.0ch01	1568699	.	C	CT	30	PASS	.	GT	1/1
SL4.0ch01	1568896	.	C	T	30	PASS	.	GT	1/1
SL4.0ch01	1568952	.	A	AAA	30	PASS	.	GT	1/1
SL4.0ch01	1569104	.	AAAAACAA	A	30	PASS	.	GT	1/1
SL4.0ch01	1569152	.	ATATAAAATAAT	A	30	PASS	.	GT	1/1
SL4.0ch01	1569259	.	C	T	30	PASS	.	GT	1/1
SL4.0ch01	1569356	.	C	T	30	PASS	.	GT	1/1
SL4.0ch01	1569389	.	TT	T	30	PASS	.	GT	1/1
SL4.0ch01	1569392	.	T	C	30	PASS	.	GT	1/1
SL4.0ch01	1569448	.	A	G	30	PASS	.	GT	1/1
SL4.0ch01	1569457	.	A	C	30	PASS	.	GT	1/1
SL4.0ch01	1569514	.	T	TTA	30	PASS	.	GT	1/1
SL4.0ch01	1569573	.	T	TT	30	PASS	.	GT	1/1
SL4.0ch01	1569636	.	T	C	30	PASS	.	GT	1/1
SL4.0ch01	1569648	.	TA	T	30	PASS	.	GT	1/1
SL4.0ch01	1569650	.	A	T	30	PASS	.	GT	1/1
SL4.0ch01	1569702	.	G	A	30	PASS	.	GT	1/1
SL4.0ch01	1569704	.	GA	G	30	PASS	.	GT	1/1
SL4.0ch01	1569763	.	C	T	30	PASS	.	GT	1/1
SL4.0ch01	1569991	.	C	G	30	PASS	.	GT	1/1
SL4.0ch01	1570102	.	C	CC	30	PASS	.	GT	1/1
SL4.0ch01	1570259	.	GTGTGTGTATA	G	30	PASS	.	GT	1/1
SL4.0ch01	1570729	.	TAAT	T	30	PASS	.	GT	1/1
SL4.0ch01	1570837	.	G	C	30	PASS	.	GT	1/1
SL4.0ch01	1571007	.	C	T	30	PASS	.	GT	1/1
SL4.0ch01	1571075	.	ATA	A	30	PASS	.	GT	1/1
SL4.0ch01	1571094	.	G	C	30	PASS	.	GT	1/1
SL4.0ch01	1571098	.	CA	C	30	PASS	.	GT	1/1
SL4.0ch01	1571103	.	A	G	30	PASS	.	GT	1/1
SL4.0ch01	1571130	.	A	G	30	PASS	.	GT	1/1
SL4.0ch01	1571141	.	A	ATAGGACTTTTATAAGATAAAGTGTAAT	30	PASS	.	GT	1/1
SL4.0ch01	1571382	.	C	T	30	PASS	.	GT	1/1
SL4.0ch01	1571433	.	T	TT	30	PASS	.	GT	1/1
SL4.0ch01	1571438	.	C	T	30	PASS	.	GT	1/1
SL4.0ch01	1571446	.	G	GA	30	PASS	.	GT	1/1
SL4.0ch01	1571455	.	G	A	30	PASS	.	GT	1/1
SL4.0ch01	1571554	.	T	G	30	PASS	.	GT	1/1
SL4.0ch01	1571661	.	A	ATA	30	PASS	.	GT	1/1
SL4.0ch01	1572951	.	G	T	30	PASS	.	GT	1/1
SL4.0ch01	1573023	.	T	TT	30	PASS	.	GT	1/1
SL4.0ch01	1573100	.	AA	A	30	PASS	.	GT	1/1
SL4.0ch01	1573166	.	G	A	30	PASS	.	GT	1/1
SL4.0ch01	1573414	.	TT	T	30	PASS	.	GT	1/1
SL4.0ch01	1573441	.	C	T	30	PASS	.	GT	1/1
SL4.0ch01	1573854	.	A	T	30	PASS	.	GT	1/1
SL4.0ch01	1573886	.	A	G	30	PASS	.	GT	1/1
SL4.0ch01	1573905	.	A	G	30	PASS	.	GT	1/1
SL4.0ch01	1573913	.	C	T	30	PASS	.	GT	1/1
SL4.0ch01	1573959	.	A	T	30	PASS	.	GT	1/1
SL4.0ch01	1573973	.	G	A	30	PASS	.	GT	1/1
SL4.0ch01	1574116	.	G	T	30	PASS	.	GT	1/1
SL4.0ch01	1574249	.	C	T	30	PASS	.	GT	1/1
SL4.0ch01	1574286	.	G	A	30	PASS	.	GT	1/1
SL4.0ch01	1574639	.	T	C	30	PASS	.	GT	1/1
SL4.0ch01	1574679	.	C	T	30	PASS	.	GT	1/1
SL4.0ch01	1574921	.	C	CA	30	PASS	.	GT	1/1
SL4.0ch01	1574929	.	C	CTATATAT	30	PASS	.	GT	1/1
SL4.0ch01	1574931	.	C	T	30	PASS	.	GT	1/1
SL4.0ch01	1574932	.	C	A	30	PASS	.	GT	1/1
SL4.0ch01	1574933	.	C	T	30	PASS	.	GT	1/1
SL4.0ch01	1574934	.	C	A	30	PASS	.	GT	1/1
SL4.0ch01	1575139	.	TT	T	30	PASS	.	GT	1/1
SL4.0ch01	1575288	.	T	C	30	PASS	.	GT	1/1
SL4.0ch01	1575294	.	TCCCCCCCC	T	30	PASS	.	GT	1/1
SL4.0ch01	1575303	.	C	T	30	PASS	.	GT	1/1
SL4.0ch01	1575310	.	C	A	30	PASS	.	GT	1/1
SL4.0ch01	1575311	.	C	A	30	PASS	.	GT	1/1
SL4.0ch01	1575312	.	C	A	30	PASS	.	GT	1/1
SL4.0ch01	1575313	.	C	A	30	PASS	.	GT	1/1
SL4.0ch01	1575314	.	C	A	30	PASS	.	GT	1/1
SL4.0ch01	1576647	.	AA	A	30	PASS	.	GT	1/1
SL4.0ch01	1576659	.	TA	T	30	PASS	.	GT	1/1
SL4.0ch01	1576712	.	C	T	30	PASS	.	GT	1/1
SL4.0ch01	1576822	.	C	T	30	PASS	.	GT	1/1
SL4.0ch01	1576919	.	C	A	30	PASS	.	GT	1/1
SL4.0ch01	1577111	.	A	T	30	PASS	.	GT	1/1
SL4.0ch01	1577117	.	A	T	30	PASS	.	GT	1/1
SL4.0ch01	1577131	.	T	C	30	PASS	.	GT	1/1
SL4.0ch01	1577306	.	C	CT	30	PASS	.	GT	1/1
SL4.0ch01	1577338	.	G	GTG	30	PASS	.	GT	1/1
SL4.0ch01	1577352	.	A	T	30	PASS	.	GT	1/1
SL4.0ch01	1577361	.	T	C	30	PASS	.	GT	1/1
SL4.0ch01	1577362	.	A	G	30	PASS	.	GT	1/1
SL4.0ch01	1577374	.	G	A	30	PASS	.	GT	1/1
SL4.0ch01	1577378	.	G	T	30	PASS	.	GT	1/1
SL4.0ch01	1577386	.	G	A	30	PASS	.	GT	1/1
SL4.0ch01	1577390	.	C	G	30	PASS	.	GT	1/1
SL4.0ch01	1577392	.	G	C	30	PASS	.	GT	1/1
SL4.0ch01	1577406	.	G	A	30	PASS	.	GT	1/1
SL4.0ch01	1577430	.	CAGTTTTATATA	C	30	PASS	.	GT	1/1
SL4.0ch01	1577446	.	TAAGTGTC	T	30	PASS	.	GT	1/1
SL4.0ch01	1577455	.	ACTTGTG	A	30	PASS	.	GT	1/1
SL4.0ch01	1577464	.	CA	C	30	PASS	.	GT	1/1
SL4.0ch01	1577466	.	TC	T	30	PASS	.	GT	1/1
SL4.0ch01	1577486	.	G	A	30	PASS	.	GT	1/1
SL4.0ch01	1577494	.	C	T	30	PASS	.	GT	1/1
SL4.0ch01	1577510	.	G	A	30	PASS	.	GT	1/1
SL4.0ch01	1577513	.	A	G	30	PASS	.	GT	1/1
SL4.0ch01	1577515	.	G	A	30	PASS	.	GT	1/1
SL4.0ch01	1577520	.	T	TATA	30	PASS	.	GT	1/1
SL4.0ch01	1577521	.	G	T	30	PASS	.	GT	1/1
SL4.0ch01	1577522	.	A	AT	30	PASS	.	GT	1/1
SL4.0ch01	1577558	.	C	T	30	PASS	.	GT	1/1
SL4.0ch01	1577603	.	A	AC	30	PASS	.	GT	1/1
SL4.0ch01	1577604	.	T	A	30	PASS	.	GT	1/1
SL4.0ch01	1577658	.	TTGTCTAACTAACTAATAATTTCATATTAGATACGTGTAT	T	30	PASS	.	GT	1/1
SL4.0ch01	1577721	.	G	A	30	PASS	.	GT	1/1
SL4.0ch01	1577806	.	T	G	30	PASS	.	GT	1/1
SL4.0ch01	1577943	.	A	T	30	PASS	.	GT	1/1
SL4.0ch01	1577961	.	C	T	30	PASS	.	GT	1/1
SL4.0ch01	1578027	.	G	A	30	PASS	.	GT	1/1
SL4.0ch01	1578065	.	G	C	30	PASS	.	GT	1/1
SL4.0ch01	1578121	.	C	A	30	PASS	.	GT	1/1
SL4.0ch01	1578180	.	T	C	30	PASS	.	GT	1/1
SL4.0ch01	1578188	.	G	T	30	PASS	.	GT	1/1
SL4.0ch01	1578192	.	G	A	30	PASS	.	GT	1/1
SL4.0ch01	1578227	.	T	C	30	PASS	.	GT	1/1
SL4.0ch01	1578524	.	C	T	30	PASS	.	GT	1/1
SL4.0ch01	1578603	.	T	C	30	PASS	.	GT	1/1
SL4.0ch01	1578612	.	T	C	30	PASS	.	GT	1/1
SL4.0ch01	1578664	.	T	C	30	PASS	.	GT	1/1
SL4.0ch01	1580419	.	TTC	T	30	PASS	.	GT	1/1
SL4.0ch01	1580435	.	G	A	30	PASS	.	GT	1/1
SL4.0ch01	1580446	.	A	G	30	PASS	.	GT	1/1
SL4.0ch01	1580474	.	G	A	30	PASS	.	GT	1/1
SL4.0ch01	1580475	.	G	C	30	PASS	.	GT	1/1
SL4.0ch01	1580549	.	AA	A	30	PASS	.	GT	1/1
SL4.0ch01	1580574	.	TT	T	30	PASS	.	GT	1/1
SL4.0ch01	1580659	.	T	A	30	PASS	.	GT	1/1
SL4.0ch01	1580767	.	T	G	30	PASS	.	GT	1/1
SL4.0ch01	1580810	.	A	AT	30	PASS	.	GT	1/1
SL4.0ch01	1580839	.	T	C	30	PASS	.	GT	1/1
SL4.0ch01	1580858	.	A	C	30	PASS	.	GT	1/1
SL4.0ch01	1580905	.	A	C	30	PASS	.	GT	1/1
SL4.0ch01	1580912	.	T	C	30	PASS	.	GT	1/1
SL4.0ch01	1580916	.	A	G	30	PASS	.	GT	1/1
SL4.0ch01	1581042	.	C	A	30	PASS	.	GT	1/1
SL4.0ch01	1581071	.	AT	A	30	PASS	.	GT	1/1
SL4.0ch01	1581244	.	C	T	30	PASS	.	GT	1/1
SL4.0ch01	1581262	.	T	A	30	PASS	.	GT	1/1
SL4.0ch01	1581280	.	A	C	30	PASS	.	GT	1/1
SL4.0ch01	1581503	.	T	C	30	PASS	.	GT	1/1
SL4.0ch01	1581509	.	T	A	30	PASS	.	GT	1/1
SL4.0ch01	1581609	.	A	G	30	PASS	.	GT	1/1
SL4.0ch01	1581633	.	C	T	30	PASS	.	GT	1/1
SL4.0ch01	1581989	.	C	T	30	PASS	.	GT	1/1
SL4.0ch01	1582171	.	A	T	30	PASS	.	GT	1/1
SL4.0ch01	1582383	.	A	G	30	PASS	.	GT	1/1
SL4.0ch01	1582468	.	C	T	30	PASS	.	GT	1/1
SL4.0ch01	1582506	.	T	TT	30	PASS	.	GT	1/1
SL4.0ch01	1582527	.	A	AA	30	PASS	.	GT	1/1
SL4.0ch01	1582540	.	T	C	30	PASS	.	GT	1/1
SL4.0ch01	1582544	.	A	G	30	PASS	.	GT	1/1
SL4.0ch01	1582571	.	AAATTATGATAAATAATACAAGACGAAGGGAGT	A	30	PASS	.	GT	1/1
SL4.0ch01	1582718	.	TAT	T	30	PASS	.	GT	1/1
SL4.0ch01	1582758	.	A	G	30	PASS	.	GT	1/1
SL4.0ch01	1583043	.	A	T	30	PASS	.	GT	1/1
SL4.0ch01	1583098	.	T	A	30	PASS	.	GT	1/1
SL4.0ch01	1583112	.	T	TA	30	PASS	.	GT	1/1
SL4.0ch01	1583154	.	AA	A	30	PASS	.	GT	1/1
SL4.0ch01	1583273	.	T	C	30	PASS	.	GT	1/1
SL4.0ch01	1583322	.	T	G	30	PASS	.	GT	1/1
SL4.0ch01	1583584	.	A	ACCCCTCGTAGATTCAGAATGCATAAAATTAAAATCGT	30	PASS	.	GT	1/1
SL4.0ch01	1583843	.	C	T	30	PASS	.	GT	1/1
SL4.0ch01	1583847	.	GT	G	30	PASS	.	GT	1/1
SL4.0ch01	1583881	.	T	TT	30	PASS	.	GT	1/1
SL4.0ch01	1583883	.	A	T	30	PASS	.	GT	1/1
SL4.0ch01	1583931	.	T	C	30	PASS	.	GT	1/1
SL4.0ch01	1583951	.	A	ACGTTTAGGTTTTGGATATATCA	30	PASS	.	GT	1/1
SL4.0ch01	1583974	.	C	T	30	PASS	.	GT	1/1
SL4.0ch01	1584000	.	C	T	30	PASS	.	GT	1/1
SL4.0ch01	1584012	.	T	C	30	PASS	.	GT	1/1
SL4.0ch01	1584050	.	C	T	30	PASS	.	GT	1/1
SL4.0ch01	1584279	.	CC	C	30	PASS	.	GT	1/1
SL4.0ch01	1585885	.	T	A	30	PASS	.	GT	1/1
SL4.0ch01	1586038	.	A	AA	30	PASS	.	GT	1/1
SL4.0ch01	1586055	.	AAATT	A	30	PASS	.	GT	1/1
SL4.0ch01	1586062	.	AGT	A	30	PASS	.	GT	1/1
SL4.0ch01	1586066	.	AG	A	30	PASS	.	GT	1/1
SL4.0ch01	1586090	.	G	A	30	PASS	.	GT	1/1
SL4.0ch01	1586103	.	C	T	30	PASS	.	GT	1/1
SL4.0ch01	1586151	.	G	A	30	PASS	.	GT	1/1
SL4.0ch01	1586190	.	T	C	30	PASS	.	GT	1/1
SL4.0ch01	1586198	.	C	T	30	PASS	.	GT	1/1
SL4.0ch01	1586233	.	C	T	30	PASS	.	GT	1/1
SL4.0ch01	1586254	.	AAA	A	30	PASS	.	GT	1/1
SL4.0ch01	1586369	.	T	TT	30	PASS	.	GT	1/1
SL4.0ch01	1586474	.	G	C	30	PASS	.	GT	1/1
SL4.0ch01	1586475	.	G	C	30	PASS	.	GT	1/1
SL4.0ch01	1586507	.	T	G	30	PASS	.	GT	1/1
SL4.0ch01	1586508	.	A	G	30	PASS	.	GT	1/1
SL4.0ch01	1586536	.	T	C	30	PASS	.	GT	1/1
SL4.0ch01	1586537	.	G	A	30	PASS	.	GT	1/1
SL4.0ch01	1586725	.	T	TTTTATATATATATA	30	PASS	.	GT	1/1
SL4.0ch01	1586820	.	T	C	30	PASS	.	GT	1/1
SL4.0ch01	1587046	.	T	C	30	PASS	.	GT	1/1
SL4.0ch01	1587333	.	C	G	30	PASS	.	GT	1/1
SL4.0ch01	1587420	.	G	T	30	PASS	.	GT	1/1
SL4.0ch01	1587423	.	T	C	30	PASS	.	GT	1/1
SL4.0ch01	1587427	.	A	G	30	PASS	.	GT	1/1
SL4.0ch01	1587514	.	T	C	30	PASS	.	GT	1/1
SL4.0ch01	1587683	.	A	G	30	PASS	.	GT	1/1
SL4.0ch01	1587865	.	A	AG	30	PASS	.	GT	1/1
SL4.0ch01	1587867	.	A	G	30	PASS	.	GT	1/1
SL4.0ch01	1587869	.	A	G	30	PASS	.	GT	1/1
SL4.0ch01	1587948	.	C	G	30	PASS	.	GT	1/1
SL4.0ch01	1588093	.	A	T	30	PASS	.	GT	1/1
SL4.0ch01	1588165	.	G	C	30	PASS	.	GT	1/1
SL4.0ch01	1588166	.	T	G	30	PASS	.	GT	1/1
SL4.0ch01	1588171	.	C	G	30	PASS	.	GT	1/1
SL4.0ch01	1588203	.	A	G	30	PASS	.	GT	1/1
SL4.0ch01	1588348	.	A	T	30	PASS	.	GT	1/1
SL4.0ch01	1588350	.	A	T	30	PASS	.	GT	1/1
SL4.0ch01	1588378	.	A	G	30	PASS	.	GT	1/1
SL4.0ch01	1588401	.	A	T	30	PASS	.	GT	1/1
SL4.0ch01	1588418	.	G	A	30	PASS	.	GT	1/1
SL4.0ch01	1588422	.	G	A	30	PASS	.	GT	1/1
SL4.0ch01	1588435	.	T	A	30	PASS	.	GT	1/1
SL4.0ch01	1588438	.	T	C	30	PASS	.	GT	1/1
SL4.0ch01	1588458	.	T	C	30	PASS	.	GT	1/1
SL4.0ch01	1588499	.	A	AA	30	PASS	.	GT	1/1
SL4.0ch01	1588565	.	GCTATTGAGGCA	G	30	PASS	.	GT	1/1
SL4.0ch01	1588625	.	C	A	30	PASS	.	GT	1/1
SL4.0ch01	1588658	.	T	C	30	PASS	.	GT	1/1
SL4.0ch01	1588662	.	G	GAAACTTA	30	PASS	.	GT	1/1
SL4.0ch01	1588700	.	A	G	30	PASS	.	GT	1/1
SL4.0ch01	1588711	.	GTTATTTTT	G	30	PASS	.	GT	1/1
SL4.0ch01	1588723	.	ATT	A	30	PASS	.	GT	1/1
SL4.0ch01	1588733	.	A	C	30	PASS	.	GT	1/1
SL4.0ch01	1588788	.	A	ATA	30	PASS	.	GT	1/1
SL4.0ch01	1588839	.	G	A	30	PASS	.	GT	1/1
SL4.0ch01	1588870	.	A	T	30	PASS	.	GT	1/1
SL4.0ch01	1588877	.	T	C	30	PASS	.	GT	1/1
SL4.0ch01	1589263	.	T	C	30	PASS	.	GT	1/1
SL4.0ch01	1589269	.	T	C	30	PASS	.	GT	1/1
SL4.0ch01	1589271	.	C	T	30	PASS	.	GT	1/1
SL4.0ch01	1589277	.	C	T	30	PASS	.	GT	1/1
SL4.0ch01	1589285	.	T	C	30	PASS	.	GT	1/1
SL4.0ch01	1589297	.	T	A	30	PASS	.	GT	1/1
SL4.0ch01	1589309	.	C	A	30	PASS	.	GT	1/1
SL4.0ch01	1589323	.	G	T	30	PASS	.	GT	1/1
SL4.0ch01	1589336	.	TA	T	30	PASS	.	GT	1/1
SL4.0ch01	1589343	.	C	T	30	PASS	.	GT	1/1
SL4.0ch01	1589344	.	C	T	30	PASS	.	GT	1/1
SL4.0ch01	1589410	.	A	G	30	PASS	.	GT	1/1
SL4.0ch01	1589494	.	G	A	30	PASS	.	GT	1/1
SL4.0ch01	1589495	.	T	A	30	PASS	.	GT	1/1
SL4.0ch01	1589596	.	C	T	30	PASS	.	GT	1/1
SL4.0ch01	1589654	.	A	T	30	PASS	.	GT	1/1
SL4.0ch01	1591429	.	TA	T	30	PASS	.	GT	1/1
SL4.0ch01	1591436	.	A	T	30	PASS	.	GT	1/1
SL4.0ch01	1591440	.	TAA	T	30	PASS	.	GT	1/1
SL4.0ch01	1591443	.	TAA	T	30	PASS	.	GT	1/1
SL4.0ch01	1591450	.	A	T	30	PASS	.	GT	1/1
SL4.0ch01	1591477	.	T	A	30	PASS	.	GT	1/1
SL4.0ch01	1591495	.	C	T	30	PASS	.	GT	1/1
SL4.0ch01	1591505	.	AAAAATAAATATATAT	A	30	PASS	.	GT	1/1
SL4.0ch01	1591564	.	T	G	30	PASS	.	GT	1/1
SL4.0ch01	1591565	.	T	C	30	PASS	.	GT	1/1
SL4.0ch01	1591569	.	A	G	30	PASS	.	GT	1/1
SL4.0ch01	1591590	.	T	C	30	PASS	.	GT	1/1
SL4.0ch01	1591599	.	T	C	30	PASS	.	GT	1/1
SL4.0ch01	1591619	.	C	T	30	PASS	.	GT	1/1
SL4.0ch01	1591675	.	A	G	30	PASS	.	GT	1/1
SL4.0ch01	1591738	.	G	A	30	PASS	.	GT	1/1
SL4.0ch01	1591792	.	A	AA	30	PASS	.	GT	1/1
SL4.0ch01	1591891	.	G	A	30	PASS	.	GT	1/1
SL4.0ch01	1591960	.	G	A	30	PASS	.	GT	1/1
SL4.0ch01	1591978	.	A	G	30	PASS	.	GT	1/1
SL4.0ch01	1592016	.	AA	A	30	PASS	.	GT	1/1
SL4.0ch01	1592140	.	TT	T	30	PASS	.	GT	1/1
SL4.0ch01	1592241	.	C	T	30	PASS	.	GT	1/1
SL4.0ch01	1592242	.	G	T	30	PASS	.	GT	1/1
SL4.0ch01	1592268	.	C	T	30	PASS	.	GT	1/1
SL4.0ch01	1592271	.	G	T	30	PASS	.	GT	1/1
SL4.0ch01	1592284	.	A	G	30	PASS	.	GT	1/1
SL4.0ch01	1592285	.	T	C	30	PASS	.	GT	1/1
SL4.0ch01	1592294	.	G	A	30	PASS	.	GT	1/1
SL4.0ch01	1592296	.	T	C	30	PASS	.	GT	1/1
SL4.0ch01	1592342	.	A	G	30	PASS	.	GT	1/1
SL4.0ch01	1592352	.	A	G	30	PASS	.	GT	1/1
SL4.0ch01	1592365	.	C	G	30	PASS	.	GT	1/1
SL4.0ch01	1592390	.	T	C	30	PASS	.	GT	1/1
SL4.0ch01	1592420	.	T	C	30	PASS	.	GT	1/1
SL4.0ch01	1592428	.	A	G	30	PASS	.	GT	1/1
SL4.0ch01	1592499	.	A	T	30	PASS	.	GT	1/1
SL4.0ch01	1592559	.	G	T	30	PASS	.	GT	1/1
SL4.0ch01	1592565	.	CT	C	30	PASS	.	GT	1/1
SL4.0ch01	1592610	.	A	C	30	PASS	.	GT	1/1
SL4.0ch01	1592685	.	AA	A	30	PASS	.	GT	1/1
SL4.0ch01	1592745	.	TTT	T	30	PASS	.	GT	1/1
SL4.0ch01	1592771	.	T	C	30	PASS	.	GT	1/1
SL4.0ch01	1592772	.	T	C	30	PASS	.	GT	1/1
SL4.0ch01	1592804	.	G	A	30	PASS	.	GT	1/1
SL4.0ch01	1592805	.	A	G	30	PASS	.	GT	1/1
SL4.0ch01	1592810	.	T	C	30	PASS	.	GT	1/1
SL4.0ch01	1592939	.	A	G	30	PASS	.	GT	1/1
SL4.0ch01	1593139	.	T	C	30	PASS	.	GT	1/1
SL4.0ch01	1593196	.	G	A	30	PASS	.	GT	1/1
SL4.0ch01	1593256	.	T	C	30	PASS	.	GT	1/1
SL4.0ch01	1593357	.	G	A	30	PASS	.	GT	1/1
SL4.0ch01	1593374	.	T	C	30	PASS	.	GT	1/1
SL4.0ch01	1593440	.	G	A	30	PASS	.	GT	1/1
SL4.0ch01	1593805	.	G	T	30	PASS	.	GT	1/1
SL4.0ch01	1593889	.	GA	G	30	PASS	.	GT	1/1
SL4.0ch01	1594327	.	A	G	30	PASS	.	GT	1/1
SL4.0ch01	1594374	.	G	A	30	PASS	.	GT	1/1
SL4.0ch01	1594642	.	TT	T	30	PASS	.	GT	1/1
SL4.0ch01	1594664	.	A	AA	30	PASS	.	GT	1/1
SL4.0ch01	1594685	.	G	C	30	PASS	.	GT	1/1
SL4.0ch01	1594810	.	CCC	C	30	PASS	.	GT	1/1
SL4.0ch01	1594817	.	G	A	30	PASS	.	GT	1/1
SL4.0ch01	1594824	.	T	C	30	PASS	.	GT	1/1
SL4.0ch01	1594825	.	C	T	30	PASS	.	GT	1/1
SL4.0ch01	1594833	.	C	G	30	PASS	.	GT	1/1
SL4.0ch01	1594938	.	AA	A	30	PASS	.	GT	1/1
SL4.0ch01	1594945	.	T	C	30	PASS	.	GT	1/1
SL4.0ch01	1595038	.	G	A	30	PASS	.	GT	1/1
SL4.0ch01	1595056	.	A	T	30	PASS	.	GT	1/1
SL4.0ch01	1595332	.	G	T	30	PASS	.	GT	1/1
SL4.0ch01	1595372	.	T	C	30	PASS	.	GT	1/1
SL4.0ch01	1595384	.	T	C	30	PASS	.	GT	1/1
SL4.0ch01	1595419	.	C	T	30	PASS	.	GT	1/1
SL4.0ch01	1595605	.	G	A	30	PASS	.	GT	1/1
SL4.0ch01	1595637	.	A	T	30	PASS	.	GT	1/1
SL4.0ch01	1595785	.	T	A	30	PASS	.	GT	1/1
SL4.0ch01	1595836	.	T	TT	30	PASS	.	GT	1/1
SL4.0ch01	1595862	.	T	TT	30	PASS	.	GT	1/1
SL4.0ch01	1596897	.	C	T	30	PASS	.	GT	1/1
SL4.0ch01	1596932	.	A	G	30	PASS	.	GT	1/1
SL4.0ch01	1597250	.	C	G	30	PASS	.	GT	1/1
SL4.0ch01	1597310	.	T	C	30	PASS	.	GT	1/1
SL4.0ch01	1597527	.	C	T	30	PASS	.	GT	1/1
SL4.0ch01	1597654	.	C	G	30	PASS	.	GT	1/1
SL4.0ch01	1598074	.	G	A	30	PASS	.	GT	1/1
SL4.0ch01	1598100	.	C	T	30	PASS	.	GT	1/1
SL4.0ch01	1598532	.	C	T	30	PASS	.	GT	1/1
SL4.0ch01	1598695	.	T	TT	30	PASS	.	GT	1/1
SL4.0ch01	1598864	.	A	G	30	PASS	.	GT	1/1
SL4.0ch01	1599163	.	C	T	30	PASS	.	GT	1/1
SL4.0ch01	1599221	.	T	C	30	PASS	.	GT	1/1
SL4.0ch01	1599380	.	A	AA	30	PASS	.	GT	1/1
SL4.0ch01	1599670	.	A	T	30	PASS	.	GT	1/1
SL4.0ch01	1599704	.	A	G	30	PASS	.	GT	1/1
SL4.0ch01	1599728	.	G	A	30	PASS	.	GT	1/1
SL4.0ch01	1599751	.	T	A	30	PASS	.	GT	1/1
SL4.0ch01	1599786	.	TT	T	30	PASS	.	GT	1/1
SL4.0ch01	1599792	.	G	A	30	PASS	.	GT	1/1
SL4.0ch01	1599796	.	T	A	30	PASS	.	GT	1/1
SL4.0ch01	1599861	.	C	T	30	PASS	.	GT	1/1
SL4.0ch01	1599932	.	TT	T	30	PASS	.	GT	1/1
SL4.0ch01	1599935	.	T	G	30	PASS	.	GT	1/1
SL4.0ch01	1599961	.	AAC	A	30	PASS	.	GT	1/1
SL4.0ch01	1599968	.	A	G	30	PASS	.	GT	1/1
SL4.0ch01	1600064	.	A	T	30	PASS	.	GT	1/1
SL4.0ch01	1600121	.	A	AA	30	PASS	.	GT	1/1
SL4.0ch01	1600442	.	C	T	30	PASS	.	GT	1/1
SL4.0ch01	1600490	.	T	A	30	PASS	.	GT	1/1
SL4.0ch01	1600492	.	A	T	30	PASS	.	GT	1/1
SL4.0ch01	1600496	.	A	T	30	PASS	.	GT	1/1
SL4.0ch01	1600501	.	T	C	30	PASS	.	GT	1/1
SL4.0ch01	1600520	.	A	C	30	PASS	.	GT	1/1
SL4.0ch01	1600532	.	G	A	30	PASS	.	GT	1/1
SL4.0ch01	1600533	.	A	C	30	PASS	.	GT	1/1
SL4.0ch01	1600549	.	G	C	30	PASS	.	GT	1/1
SL4.0ch01	1600571	.	C	CATCATA	30	PASS	.	GT	1/1
SL4.0ch01	1600581	.	G	C	30	PASS	.	GT	1/1
SL4.0ch01	1600636	.	A	T	30	PASS	.	GT	1/1
SL4.0ch01	1600641	.	C	A	30	PASS	.	GT	1/1
SL4.0ch01	1600676	.	C	T	30	PASS	.	GT	1/1
SL4.0ch01	1600714	.	T	G	30	PASS	.	GT	1/1
SL4.0ch01	1600764	.	A	G	30	PASS	.	GT	1/1
SL4.0ch01	1600780	.	C	T	30	PASS	.	GT	1/1
SL4.0ch01	1600809	.	C	T	30	PASS	.	GT	1/1
SL4.0ch01	1600826	.	G	A	30	PASS	.	GT	1/1
SL4.0ch01	1600846	.	T	A	30	PASS	.	GT	1/1
SL4.0ch01	1600858	.	C	T	30	PASS	.	GT	1/1
SL4.0ch01	1600983	.	A	G	30	PASS	.	GT	1/1
SL4.0ch01	1601010	.	C	T	30	PASS	.	GT	1/1
SL4.0ch01	1601031	.	T	C	30	PASS	.	GT	1/1
SL4.0ch01	1601085	.	C	T	30	PASS	.	GT	1/1
SL4.0ch01	1601131	.	G	T	30	PASS	.	GT	1/1
SL4.0ch01	1601206	.	G	A	30	PASS	.	GT	1/1
SL4.0ch01	1601238	.	T	G	30	PASS	.	GT	1/1
SL4.0ch01	1601262	.	A	G	30	PASS	.	GT	1/1
SL4.0ch01	1601264	.	ATAT	A	30	PASS	.	GT	1/1
SL4.0ch01	1601268	.	AT	A	30	PASS	.	GT	1/1
SL4.0ch01	1601296	.	T	C	30	PASS	.	GT	1/1
SL4.0ch01	1601348	.	G	A	30	PASS	.	GT	1/1
SL4.0ch01	1601423	.	A	T	30	PASS	.	GT	1/1
SL4.0ch01	1601728	.	A	T	30	PASS	.	GT	1/1
SL4.0ch01	1601738	.	CTAA	C	30	PASS	.	GT	1/1
SL4.0ch01	1601761	.	C	G	30	PASS	.	GT	1/1
SL4.0ch01	1601774	.	AAT	A	30	PASS	.	GT	1/1
SL4.0ch01	1601855	.	AAAAAAA	A	30	PASS	.	GT	1/1
SL4.0ch01	1602163	.	TTTC	T	30	PASS	.	GT	1/1
SL4.0ch01	1603455	.	T	TTCCT	30	PASS	.	GT	1/1
SL4.0ch01	1603730	.	C	T	30	PASS	.	GT	1/1
SL4.0ch01	1603822	.	G	A	30	PASS	.	GT	1/1
SL4.0ch01	1603850	.	A	T	30	PASS	.	GT	1/1
SL4.0ch01	1604057	.	G	C	30	PASS	.	GT	1/1
SL4.0ch01	1604502	.	GAAAAGAAAT	G	30	PASS	.	GT	1/1
SL4.0ch01	1604534	.	G	A	30	PASS	.	GT	1/1
SL4.0ch01	1605055	.	T	A	30	PASS	.	GT	1/1
SL4.0ch01	1605081	.	A	T	30	PASS	.	GT	1/1
SL4.0ch01	1605112	.	G	A	30	PASS	.	GT	1/1
SL4.0ch01	1605453	.	CC	C	30	PASS	.	GT	1/1
SL4.0ch01	1605784	.	A	G	30	PASS	.	GT	1/1
SL4.0ch01	1606267	.	C	T	30	PASS	.	GT	1/1
SL4.0ch01	1606509	.	C	T	30	PASS	.	GT	1/1
SL4.0ch01	1607126	.	C	T	30	PASS	.	GT	1/1
SL4.0ch01	1607371	.	G	T	30	PASS	.	GT	1/1
SL4.0ch01	1607443	.	C	A	30	PASS	.	GT	1/1
SL4.0ch01	1607600	.	C	T	30	PASS	.	GT	1/1
SL4.0ch01	1607663	.	TAC	T	30	PASS	.	GT	1/1
SL4.0ch01	1607693	.	C	T	30	PASS	.	GT	1/1
SL4.0ch01	1607719	.	C	A	30	PASS	.	GT	1/1
SL4.0ch01	1607813	.	A	AAA	30	PASS	.	GT	1/1
SL4.0ch01	1607893	.	A	T	30	PASS	.	GT	1/1
SL4.0ch01	1607907	.	C	CA	30	PASS	.	GT	1/1
SL4.0ch01	1608083	.	T	C	30	PASS	.	GT	1/1
SL4.0ch01	1608149	.	G	A	30	PASS	.	GT	1/1
SL4.0ch01	1608595	.	C	T	30	PASS	.	GT	1/1
SL4.0ch01	1608727	.	A	G	30	PASS	.	GT	1/1
SL4.0ch01	1608748	.	G	C	30	PASS	.	GT	1/1
SL4.0ch01	1608837	.	T	C	30	PASS	.	GT	1/1
SL4.0ch01	1609575	.	T	C	30	PASS	.	GT	1/1
SL4.0ch01	1609741	.	T	G	30	PASS	.	GT	1/1
SL4.0ch01	1609809	.	T	A	30	PASS	.	GT	1/1
SL4.0ch01	1609961	.	ACGTGTT	A	30	PASS	.	GT	1/1
SL4.0ch01	1610917	.	T	A	30	PASS	.	GT	1/1
SL4.0ch01	1610918	.	T	A	30	PASS	.	GT	1/1
SL4.0ch01	1610919	.	T	A	30	PASS	.	GT	1/1
SL4.0ch01	1610920	.	T	A	30	PASS	.	GT	1/1
SL4.0ch01	1610921	.	T	A	30	PASS	.	GT	1/1
SL4.0ch01	1611057	.	A	G	30	PASS	.	GT	1/1
SL4.0ch01	1611614	.	C	T	30	PASS	.	GT	1/1
SL4.0ch01	1611619	.	G	A	30	PASS	.	GT	1/1
SL4.0ch01	1611637	.	T	C	30	PASS	.	GT	1/1
SL4.0ch01	1612052	.	C	CCAC	30	PASS	.	GT	1/1
SL4.0ch01	1612200	.	A	T	30	PASS	.	GT	1/1
SL4.0ch01	1612515	.	A	ATA	30	PASS	.	GT	1/1
SL4.0ch01	1612880	.	A	AA	30	PASS	.	GT	1/1
SL4.0ch01	1613118	.	C	T	30	PASS	.	GT	1/1
SL4.0ch01	1613134	.	C	T	30	PASS	.	GT	1/1
SL4.0ch01	1613177	.	C	T	30	PASS	.	GT	1/1
SL4.0ch01	1613223	.	C	T	30	PASS	.	GT	1/1
SL4.0ch01	1613794	.	A	G	30	PASS	.	GT	1/1
SL4.0ch01	1613811	.	A	G	30	PASS	.	GT	1/1
SL4.0ch01	1614097	.	T	A	30	PASS	.	GT	1/1
SL4.0ch01	1614103	.	A	AAATATATAT	30	PASS	.	GT	1/1
SL4.0ch01	1614124	.	TA	T	30	PASS	.	GT	1/1
SL4.0ch01	1614126	.	A	T	30	PASS	.	GT	1/1
SL4.0ch01	1614379	.	T	C	30	PASS	.	GT	1/1
SL4.0ch01	1614412	.	G	A	30	PASS	.	GT	1/1
SL4.0ch01	1614588	.	T	C	30	PASS	.	GT	1/1
SL4.0ch01	1614603	.	G	A	30	PASS	.	GT	1/1
SL4.0ch01	1614712	.	A	T	30	PASS	.	GT	1/1
SL4.0ch01	1614834	.	A	G	30	PASS	.	GT	1/1
SL4.0ch01	1615016	.	T	C	30	PASS	.	GT	1/1
SL4.0ch01	1615020	.	G	T	30	PASS	.	GT	1/1
SL4.0ch01	1615200	.	A	AA	30	PASS	.	GT	1/1
SL4.0ch01	1615319	.	G	T	30	PASS	.	GT	1/1
SL4.0ch01	1615331	.	A	G	30	PASS	.	GT	1/1
SL4.0ch01	1615498	.	T	C	30	PASS	.	GT	1/1
SL4.0ch01	1615506	.	A	G	30	PASS	.	GT	1/1
SL4.0ch01	1615520	.	T	C	30	PASS	.	GT	1/1
SL4.0ch01	1615579	.	A	AAGATTTGAATA	30	PASS	.	GT	1/1
SL4.0ch01	1615649	.	A	G	30	PASS	.	GT	1/1
SL4.0ch01	1615697	.	A	T	30	PASS	.	GT	1/1
SL4.0ch01	1615760	.	TT	T	30	PASS	.	GT	1/1
SL4.0ch01	1615846	.	G	A	30	PASS	.	GT	1/1
SL4.0ch01	1618043	.	T	TA	30	PASS	.	GT	1/1
SL4.0ch01	1618168	.	A	G	30	PASS	.	GT	1/1
SL4.0ch01	1618177	.	C	T	30	PASS	.	GT	1/1
SL4.0ch01	1618217	.	T	TT	30	PASS	.	GT	1/1
SL4.0ch01	1618235	.	TTTTCATTGGGCCCTATT	T	30	PASS	.	GT	1/1
SL4.0ch01	1618534	.	TTTTAAAAATGTA	T	30	PASS	.	GT	1/1
SL4.0ch01	1618915	.	T	A	30	PASS	.	GT	1/1
SL4.0ch01	1619171	.	T	TT	30	PASS	.	GT	1/1
SL4.0ch01	1619303	.	A	G	30	PASS	.	GT	1/1
SL4.0ch01	1619394	.	G	A	30	PASS	.	GT	1/1
SL4.0ch01	1619460	.	T	C	30	PASS	.	GT	1/1
SL4.0ch01	1619592	.	C	T	30	PASS	.	GT	1/1
SL4.0ch01	1619607	.	A	G	30	PASS	.	GT	1/1
SL4.0ch01	1619633	.	G	T	30	PASS	.	GT	1/1
SL4.0ch01	1619981	.	G	A	30	PASS	.	GT	1/1
SL4.0ch01	1620025	.	A	G	30	PASS	.	GT	1/1
SL4.0ch01	1620055	.	G	A	30	PASS	.	GT	1/1
SL4.0ch01	1620109	.	C	G	30	PASS	.	GT	1/1
SL4.0ch01	1620132	.	G	T	30	PASS	.	GT	1/1
SL4.0ch01	1620147	.	GGGGGA	G	30	PASS	.	GT	1/1
SL4.0ch01	1620190	.	A	T	30	PASS	.	GT	1/1
SL4.0ch01	1620445	.	T	G	30	PASS	.	GT	1/1
SL4.0ch01	1620497	.	G	A	30	PASS	.	GT	1/1
SL4.0ch01	1620518	.	T	G	30	PASS	.	GT	1/1
SL4.0ch01	1620522	.	A	G	30	PASS	.	GT	1/1
SL4.0ch01	1620533	.	G	C	30	PASS	.	GT	1/1
SL4.0ch01	1620551	.	C	T	30	PASS	.	GT	1/1
SL4.0ch01	1620601	.	T	TTT	30	PASS	.	GT	1/1
SL4.0ch01	1620615	.	TAA	T	30	PASS	.	GT	1/1
SL4.0ch01	1620711	.	A	C	30	PASS	.	GT	1/1
SL4.0ch01	1620737	.	TTAT	T	30	PASS	.	GT	1/1
SL4.0ch01	1620904	.	T	C	30	PASS	.	GT	1/1
SL4.0ch01	1620907	.	G	A	30	PASS	.	GT	1/1
SL4.0ch01	1620966	.	TATCGT	T	30	PASS	.	GT	1/1
SL4.0ch01	1621012	.	T	C	30	PASS	.	GT	1/1
SL4.0ch01	1621235	.	A	C	30	PASS	.	GT	1/1
SL4.0ch01	1621280	.	T	A	30	PASS	.	GT	1/1
SL4.0ch01	1621314	.	T	C	30	PASS	.	GT	1/1
SL4.0ch01	1621351	.	A	G	30	PASS	.	GT	1/1
SL4.0ch01	1621355	.	TCCCCCCCC	T	30	PASS	.	GT	1/1
SL4.0ch01	1621418	.	T	C	30	PASS	.	GT	1/1
SL4.0ch01	1621694	.	G	A	30	PASS	.	GT	1/1
SL4.0ch01	1621744	.	A	T	30	PASS	.	GT	1/1
SL4.0ch01	1621804	.	C	CACAT	30	PASS	.	GT	1/1
SL4.0ch01	1622095	.	TT	T	30	PASS	.	GT	1/1
SL4.0ch01	1622098	.	T	A	30	PASS	.	GT	1/1
SL4.0ch01	1622107	.	A	G	30	PASS	.	GT	1/1
SL4.0ch01	1622111	.	C	T	30	PASS	.	GT	1/1
SL4.0ch01	1622133	.	T	TT	30	PASS	.	GT	1/1
SL4.0ch01	1622135	.	A	T	30	PASS	.	GT	1/1
SL4.0ch01	1622245	.	C	T	30	PASS	.	GT	1/1
SL4.0ch01	1622751	.	T	A	30	PASS	.	GT	1/1
SL4.0ch01	1622795	.	C	A	30	PASS	.	GT	1/1
SL4.0ch01	1623048	.	A	G	30	PASS	.	GT	1/1
SL4.0ch01	1623166	.	T	TA	30	PASS	.	GT	1/1
SL4.0ch01	1623231	.	G	A	30	PASS	.	GT	1/1
SL4.0ch01	1623436	.	T	C	30	PASS	.	GT	1/1
SL4.0ch01	1623581	.	C	A	30	PASS	.	GT	1/1
SL4.0ch01	1623662	.	A	C	30	PASS	.	GT	1/1
SL4.0ch01	1623970	.	G	A	30	PASS	.	GT	1/1
SL4.0ch01	1624049	.	T	C	30	PASS	.	GT	1/1
SL4.0ch01	1624074	.	G	A	30	PASS	.	GT	1/1
SL4.0ch01	1624122	.	A	T	30	PASS	.	GT	1/1
SL4.0ch01	1624179	.	T	A	30	PASS	.	GT	1/1
SL4.0ch01	1624187	.	G	GAA	30	PASS	.	GT	1/1
SL4.0ch01	1624446	.	AA	A	30	PASS	.	GT	1/1
SL4.0ch01	1624489	.	T	C	30	PASS	.	GT	1/1
SL4.0ch01	1624508	.	G	T	30	PASS	.	GT	1/1
SL4.0ch01	1624535	.	C	T	30	PASS	.	GT	1/1
SL4.0ch01	1624571	.	A	G	30	PASS	.	GT	1/1
SL4.0ch01	1624646	.	G	A	30	PASS	.	GT	1/1
SL4.0ch01	1624873	.	A	C	30	PASS	.	GT	1/1
SL4.0ch01	1624915	.	G	T	30	PASS	.	GT	1/1
SL4.0ch01	1624925	.	GACAAT	G	30	PASS	.	GT	1/1
SL4.0ch01	1624933	.	T	C	30	PASS	.	GT	1/1
SL4.0ch01	1624955	.	T	C	30	PASS	.	GT	1/1
SL4.0ch01	1624971	.	A	G	30	PASS	.	GT	1/1
SL4.0ch01	1624984	.	T	A	30	PASS	.	GT	1/1
SL4.0ch01	1625068	.	C	T	30	PASS	.	GT	1/1
SL4.0ch01	1625150	.	G	T	30	PASS	.	GT	1/1
SL4.0ch01	1625250	.	G	A	30	PASS	.	GT	1/1
SL4.0ch01	1625328	.	T	C	30	PASS	.	GT	1/1
SL4.0ch01	1625349	.	T	TTT	30	PASS	.	GT	1/1
SL4.0ch01	1625492	.	C	T	30	PASS	.	GT	1/1
SL4.0ch01	1625657	.	C	T	30	PASS	.	GT	1/1
SL4.0ch01	1625669	.	T	A	30	PASS	.	GT	1/1
SL4.0ch01	1626004	.	A	C	30	PASS	.	GT	1/1
SL4.0ch01	1626016	.	T	A	30	PASS	.	GT	1/1
SL4.0ch01	1626273	.	T	C	30	PASS	.	GT	1/1
SL4.0ch01	1626286	.	G	A	30	PASS	.	GT	1/1
SL4.0ch01	1626396	.	C	T	30	PASS	.	GT	1/1
SL4.0ch01	1628487	.	A	T	30	PASS	.	GT	1/1
SL4.0ch01	1628677	.	A	AACAAA	30	PASS	.	GT	1/1
SL4.0ch01	1628878	.	T	C	30	PASS	.	GT	1/1
SL4.0ch01	1628964	.	T	C	30	PASS	.	GT	1/1
SL4.0ch01	1629045	.	T	C	30	PASS	.	GT	1/1
SL4.0ch01	1629308	.	C	T	30	PASS	.	GT	1/1
SL4.0ch01	1629363	.	C	CT	30	PASS	.	GT	1/1
SL4.0ch01	1629636	.	A	AAAATCGAATTATAGAATCGAAAGAGAAA	30	PASS	.	GT	1/1
SL4.0ch01	1629670	.	A	G	30	PASS	.	GT	1/1
SL4.0ch01	1629679	.	G	A	30	PASS	.	GT	1/1
SL4.0ch01	1629743	.	T	C	30	PASS	.	GT	1/1
SL4.0ch01	1629840	.	T	A	30	PASS	.	GT	1/1
SL4.0ch01	1629895	.	G	C	30	PASS	.	GT	1/1
SL4.0ch01	1629973	.	T	A	30	PASS	.	GT	1/1
SL4.0ch01	1630042	.	TTT	T	30	PASS	.	GT	1/1
SL4.0ch01	1630050	.	T	A	30	PASS	.	GT	1/1
SL4.0ch01	1630097	.	AA	A	30	PASS	.	GT	1/1
SL4.0ch01	1630119	.	T	A	30	PASS	.	GT	1/1
SL4.0ch01	1630125	.	T	A	30	PASS	.	GT	1/1
SL4.0ch01	1630126	.	T	A	30	PASS	.	GT	1/1
SL4.0ch01	1630136	.	C	A	30	PASS	.	GT	1/1
SL4.0ch01	1630185	.	A	AA	30	PASS	.	GT	1/1
SL4.0ch01	1630277	.	C	T	30	PASS	.	GT	1/1
SL4.0ch01	1630305	.	C	T	30	PASS	.	GT	1/1
SL4.0ch01	1630310	.	A	G	30	PASS	.	GT	1/1
SL4.0ch01	1630497	.	T	C	30	PASS	.	GT	1/1
SL4.0ch01	1630617	.	C	T	30	PASS	.	GT	1/1
SL4.0ch01	1630682	.	A	AA	30	PASS	.	GT	1/1
SL4.0ch01	1630746	.	G	A	30	PASS	.	GT	1/1
SL4.0ch01	1630841	.	C	T	30	PASS	.	GT	1/1
SL4.0ch01	1631011	.	A	C	30	PASS	.	GT	1/1
SL4.0ch01	1631047	.	G	A	30	PASS	.	GT	1/1
SL4.0ch01	1631349	.	A	G	30	PASS	.	GT	1/1
SL4.0ch01	1631373	.	C	A	30	PASS	.	GT	1/1
SL4.0ch01	1631377	.	A	G	30	PASS	.	GT	1/1
SL4.0ch01	1631431	.	A	T	30	PASS	.	GT	1/1
SL4.0ch01	1631457	.	T	C	30	PASS	.	GT	1/1
SL4.0ch01	1631640	.	A	G	30	PASS	.	GT	1/1
SL4.0ch01	1631672	.	AGGTGAATATTTTTGA	A	30	PASS	.	GT	1/1
SL4.0ch01	1631706	.	G	A	30	PASS	.	GT	1/1
SL4.0ch01	1631761	.	C	T	30	PASS	.	GT	1/1
SL4.0ch01	1631780	.	T	A	30	PASS	.	GT	1/1
SL4.0ch01	1631783	.	A	G	30	PASS	.	GT	1/1
SL4.0ch01	1632055	.	C	T	30	PASS	.	GT	1/1
SL4.0ch01	1632061	.	C	A	30	PASS	.	GT	1/1
SL4.0ch01	1632109	.	T	C	30	PASS	.	GT	1/1
SL4.0ch01	1632120	.	T	C	30	PASS	.	GT	1/1
SL4.0ch01	1632146	.	AA	A	30	PASS	.	GT	1/1
SL4.0ch01	1632149	.	A	G	30	PASS	.	GT	1/1
SL4.0ch01	1632153	.	A	G	30	PASS	.	GT	1/1
SL4.0ch01	1632263	.	A	T	30	PASS	.	GT	1/1
SL4.0ch01	1632298	.	G	A	30	PASS	.	GT	1/1
SL4.0ch01	1632337	.	A	ATTATTA	30	PASS	.	GT	1/1
SL4.0ch01	1632459	.	GA	G	30	PASS	.	GT	1/1
SL4.0ch01	1632467	.	C	T	30	PASS	.	GT	1/1
SL4.0ch01	1632474	.	C	G	30	PASS	.	GT	1/1
SL4.0ch01	1632476	.	A	C	30	PASS	.	GT	1/1
SL4.0ch01	1632479	.	G	C	30	PASS	.	GT	1/1
SL4.0ch01	1632481	.	A	C	30	PASS	.	GT	1/1
SL4.0ch01	1632482	.	C	T	30	PASS	.	GT	1/1
SL4.0ch01	1632656	.	C	G	30	PASS	.	GT	1/1
SL4.0ch01	1632680	.	C	T	30	PASS	.	GT	1/1
SL4.0ch01	1632788	.	T	TT	30	PASS	.	GT	1/1
SL4.0ch01	1632790	.	A	ATT	30	PASS	.	GT	1/1
SL4.0ch01	1633024	.	A	AA	30	PASS	.	GT	1/1
SL4.0ch01	1633255	.	C	G	30	PASS	.	GT	1/1
SL4.0ch01	1633311	.	A	G	30	PASS	.	GT	1/1
SL4.0ch01	1633518	.	TT	T	30	PASS	.	GT	1/1
SL4.0ch01	1633699	.	A	AAAAAAAAGAA	30	PASS	.	GT	1/1
SL4.0ch01	1633856	.	A	G	30	PASS	.	GT	1/1
SL4.0ch01	1633881	.	G	A	30	PASS	.	GT	1/1
SL4.0ch01	1633892	.	C	T	30	PASS	.	GT	1/1
SL4.0ch01	1633907	.	A	G	30	PASS	.	GT	1/1
SL4.0ch01	1633914	.	A	G	30	PASS	.	GT	1/1
SL4.0ch01	1633937	.	A	C	30	PASS	.	GT	1/1
SL4.0ch01	1633986	.	A	G	30	PASS	.	GT	1/1
SL4.0ch01	1634211	.	C	A	30	PASS	.	GT	1/1
SL4.0ch01	1634663	.	T	G	30	PASS	.	GT	1/1
SL4.0ch01	1634915	.	TT	T	30	PASS	.	GT	1/1
SL4.0ch01	1635440	.	T	A	30	PASS	.	GT	1/1
SL4.0ch01	1635447	.	A	AAT	30	PASS	.	GT	1/1
SL4.0ch01	1635851	.	G	A	30	PASS	.	GT	1/1
SL4.0ch01	1636104	.	G	A	30	PASS	.	GT	1/1
SL4.0ch01	1636203	.	ATATA	A	30	PASS	.	GT	1/1
SL4.0ch01	1636266	.	AAG	A	30	PASS	.	GT	1/1
SL4.0ch01	1636292	.	C	T	30	PASS	.	GT	1/1
SL4.0ch01	1636309	.	G	T	30	PASS	.	GT	1/1
SL4.0ch01	1636386	.	G	T	30	PASS	.	GT	1/1
SL4.0ch01	1636413	.	G	A	30	PASS	.	GT	1/1
SL4.0ch01	1636453	.	G	T	30	PASS	.	GT	1/1
SL4.0ch01	1636456	.	ACCGCCG	A	30	PASS	.	GT	1/1
SL4.0ch01	1636480	.	A	C	30	PASS	.	GT	1/1
SL4.0ch01	1636500	.	C	T	30	PASS	.	GT	1/1
SL4.0ch01	1636608	.	A	G	30	PASS	.	GT	1/1
SL4.0ch01	1636676	.	T	C	30	PASS	.	GT	1/1
SL4.0ch01	1636734	.	T	C	30	PASS	.	GT	1/1
SL4.0ch01	1637845	.	TT	T	30	PASS	.	GT	1/1
SL4.0ch01	1638079	.	T	TATAA	30	PASS	.	GT	1/1
SL4.0ch01	1638212	.	T	A	30	PASS	.	GT	1/1
SL4.0ch01	1638711	.	T	C	30	PASS	.	GT	1/1
SL4.0ch01	1639282	.	T	C	30	PASS	.	GT	1/1
SL4.0ch01	1639297	.	G	A	30	PASS	.	GT	1/1
SL4.0ch01	1639402	.	T	G	30	PASS	.	GT	1/1
SL4.0ch01	1639592	.	G	A	30	PASS	.	GT	1/1
SL4.0ch01	1639656	.	A	G	30	PASS	.	GT	1/1
SL4.0ch01	1639664	.	A	T	30	PASS	.	GT	1/1
SL4.0ch01	1639698	.	C	T	30	PASS	.	GT	1/1
SL4.0ch01	1639801	.	T	A	30	PASS	.	GT	1/1
SL4.0ch01	1639846	.	TT	T	30	PASS	.	GT	1/1
SL4.0ch01	1639896	.	C	CC	30	PASS	.	GT	1/1
SL4.0ch01	1640095	.	A	G	30	PASS	.	GT	1/1
SL4.0ch01	1640290	.	T	C	30	PASS	.	GT	1/1
SL4.0ch01	1640344	.	T	TT	30	PASS	.	GT	1/1
SL4.0ch01	1640560	.	G	C	30	PASS	.	GT	1/1
SL4.0ch01	1640575	.	A	AATAAATATATATATATAT	30	PASS	.	GT	1/1
SL4.0ch01	1640763	.	T	G	30	PASS	.	GT	1/1
SL4.0ch01	1640896	.	A	G	30	PASS	.	GT	1/1
SL4.0ch01	1640912	.	T	A	30	PASS	.	GT	1/1
SL4.0ch01	1640964	.	C	G	30	PASS	.	GT	1/1
SL4.0ch01	1641031	.	G	T	30	PASS	.	GT	1/1
SL4.0ch01	1641375	.	A	T	30	PASS	.	GT	1/1
SL4.0ch01	1641530	.	A	T	30	PASS	.	GT	1/1
[truncated: 998,000+ more rows]
