# Supplementary material for: Genomic variation across distribution of Micro-Tom, a model cultivar of tomato (Solanum lycopersicum)
Source: DNA Res. 2024 Jun 7;31(5):dsae016. doi: 10.1093/dnares/dsae016 (PMC11481021; doi:10.1093/dnares/dsae016)
Supplement: dsae016_suppl_Supplementary_Data_S3 [file dsae016_suppl_supplementary_data_s3.zip › SupplementaryData3.fa]

>SLM_r1.2ch00.g000170.1
ATGAAGCGAAGTCAACTCACTAGGGGGCTTAAATTGTTAGGCAACCTTAACCCTTTGCAA
GATTTCGTAGATTTGAAGGAATCGAAGAATCTACCTGCTGTAGCGATTTGGAGGAACGGG
AGAATCCCAGATTTAGTAACTTGGCTCATAAGAGTCATTAATGACAAGTGTATTGCATTG
TTTTTTATCCCAGGTAATAGAAAGTTCCGCTAG
>SLM_r1.2ch00.g000180.1
ATGGTGAAGGACTTAAGAGAGAAGGATCAAACAACAGAAGTTCTTTGGTCAGTGATTAGG
AATGATTTGCGAGCCAATGGCACCTTTGACCGATATGCAGTAGTATGGGTCTCTGTTGTT
GTTGCTGCTAATGAGGTTTATTTGGTCAGCTCTAGTGTGTCAAAAAGTGATAGGATTGGA
GACAAAGTTAAGCTCTGTTGCTTAAGCAAATGCTCCAAGTTTGAATTCTACTGGTTCCAC
AATAACAAGTACTATACAGATGCATAG
>SLM_r1.2ch00.g000190.1
ATGCAACACCTTGCACGTGAGAATGTACAGAAGGTTCTAATGGAGCAAGAAATGTTATGC
TTAGAGCTTGAGAGCAAGAAGAAGAAGCTTGATTCTTGGGGCAGAGAATTGAATAAACGT
GAAGCTTTAACTGAGCGAGAAAAGCAAAATTTTGATGAGGAGAAGAAACAGATTCAAGCA
GAAGCTATACAAGGGTTGCAATTTTGCCATCAAAAGACAGTGGAAAAGGTAGTATTTTGT
GTGGGTATGCACAGGCGAAGTATCTTGCTTGGAATGTAA
>SLM_r1.2ch00.g000200.1
ATGCAGAGGGAATTTGAAGAACGGCGAAGATTGGAAAATGAAGAAGCAATGATGAGGACT
TTTATAGCGCAACCAATCTTGATCGAGGATCCAATTCTACATCCTGAGAAAGTTCGTAAG
CCCCTCACTAAAGTTCAGGAATTTAATGTACACGTGGATCATCGTGCACCAGATAGAGCT
GAGTTTGATAAGCTTTTGCGCATATTAAGGAGAAATGATGAATCAAAGATACAGAGAGGA
GGCAGAAGCTACAAGAATGGTCATCCAAACAAGTGA
>SLM_r1.2ch00.g000210.1
ATGAAACTTGTTCGATGCCAAGACGAAGGTCATCTAAGTAGAAGACACTTCATGGCAGAA
CTAGGAGCAGCTGATCTATTGCCTATTCATCCTTCACATGCTTCTGATGTTTCATCTCCT
CCTGATTCCATGGATGAGTTAGAGAAAGAACATAAAAGAATTAGAAGAGCAACTGCTTCA
ACCTGTAGCTACAGTTTCTGCTGCTCCAGCCCATGCCCATTCCTTCGAAGCAAACAGATT
GAAGAAGAGAGGTCAAGAGTTCCTAAAGAAACTCCATTTCTTTACACAACTGATTACCCA
GTGATTCCaccaaaaccataa
>SLM_r1.2ch00.g000220.1
ATGATTCACTTTGATGATGGCACTTTGCACCCGGAGTACAGATCAAGCTTGGCTGTCAGT
TATGTTTTTGAGATTCGTTATCCCTTCACTGATGCTCATTCTTGTATTTCTGGTGGCTTA
ATCAATGGAATTAATGACATGCCTTCATGGAGCATTTATATACAGTATGATACTGTTAGC
AGATGGTCCCTGTCTGATGCGTTGGTGAATGAATCGCCAGTGTGGATGCTCAGTCATAGG
TCTGTTGATGTGGCTGCAAGAATGGCCCTTGTTGAATACAACACTGAAAATATTGATTCA
CCCATTTTAACCGTTAAGGATGCTGTTGAAAAATCTAGCTTTTGGGCAACACTTCTTCCA
GTATTTCTGCAAGAGCTGTAA
>SLM_r1.2ch00.g000230.1
ATGCTGAAAACGGtgCCTGCAACTACTATTAACTTTGTAACCTCATGGTTGGAGGCACTG
GTGGCAATTCTTAAGGATAATGGTTGCTGCTGCATTATTACTTGTTTGCCTATTGCAGTA
ATTTGTAGgaaaacgtcgataattgaatttgaattgtggctaaaagtcgaaaagtccaaa
agtaaactcgatctattgtag
>SLM_r1.2ch00.g000340.1
ATGAAGGTCAACGTTCTTCAAATAGGTAAAGAGGAAGACTTCAAAAAACCTATAAGAACA
TCTGCAACACCTAGTGCACCTACAACACAATGTGCTTATAGAGCACCTATTGAATCTAAG
AATAGAGAAAGAGGTGGACAAAGAGACACACCTAGTATTGCATTTGCAAAACCTAGTGCA
TCTAATAATGAGAGAAAAAGGAAGATGAATAGAAACACCTATTTCACGTGCCTTAAGGGC
CACCAATGGCCTGTGGATGGGACCACAAATTCGGAGGCCGCGGGCGCGGCGGTCGGTAGG
GTAGTCATCCGCCGTACGNCAAAATATGCTCGAGATCTGTTGCAGAAAGCTGGACTGGAA
AAATGCACCAGTCAACCAACACCGATGGCAGTCTCTTCGTCTACGAATGGAGCCGACACC
CCCTTTGCCAATATCACCCACTTCCGCAGCCTCATTGGGGCTCTACATTATCTGGCCATT
ACCCGTCCTGACATCCAATTTGCTGTTAACCGAGTTGCTCAGCGCATGCATCAACCAAGT
GAACATGATTACCATTGTCTAAAACGCATTCTCAGgatatggctactcgaagAGCTTATA
CTAGAAGGAATGTGTAGGATAATGCGGAAAACGAAGCTCCTCCCGACCTCGTCAGGTTCT
AGTCAATCCTTTGGCCAAAAAATGACTTATGTGGAATTTAGGGATGCTTTTCAAGTGTTG
GCTTCAGCTGTGACATCCCAAACCAATAGTGATGTTGCAGTTCTTGTGAGACCAAATGTG
GGTACGGTTGCTTCTAGTTTGAGGGACTTCACTAAGACGAATCCTCTGGAGTTTTATGGT
TTGAAGGTTTAG
>SLM_r1.2ch00.g000750.1
ATGGAAGGTGGAGCAATTACAACTAAGGATATGAAGGTGGAGATTAATTCATCGACGGAG
CCGGAAAATATATCGCCACCATCGGAAAATGTAACGACGGGAGGATTAGCAAGGCAAGGA
AGTATGTCCAAGAATAATTGTCTTTGTTCTCCGACGACTCATGCAGGTTCATTCAGATGT
AGGCTTCATCGTGCTCCGACGATGACTAATCCAAATCTCCAGAGGACTAAAAGTATTGAA
TCAAATCCTAATAAGGCTAATCCAAATGCTTATACGACTAGCTAG
>SLM_r1.2ch00.g000780.1
ATGGCCAACCGTATGCATAGACAACATCTTGACGGACATCCACGAACAAATTTGGCATTT
TTGACGTCGGAATCGCGATCACCCAAAAAATGGTGTGCAATAGCACACGAAAATCGTCAA
AATGAGGCGTATGCTTGCTTCGGGGCTCGTTTGACCTTCCAAATGGCCCAGAAAAGCCGT
GATGGCCAACCGAAAGTTGAATCACCGCTATGGACAAAGGCAAGAACGTCCAGACGGAGC
TCACTGAGGAGGAATTGCGAAGAAAAATCGAGCGAGTCACTCGAGAAATTCAGAAGATTA
AAGAGAAAGGGCTTAAGAAGTGCGGCACTCGACGAGGAATTGGTGACCCATAGCAACTTA
AAGGGCGGAAAATACCTCGCTCGTGATCAAGGAGCAAATCACAGTGGCCCCAGCTGtgaa
GAAAAATTTCCTCGCCCAAAATTTAGGAAAACTCCTAAAGTATTTACACCATTGAGGGAA
TCTCAAACTCAACTTTATGAAAGGTTGAAAGCAATGGGTAAGCTCTATCCTATAGAAGGA
AGACCAGCCAATCCTTTGGGAAAATTTTACAGAGCTGACCACAGATGCTCTTATCATTCA
GGAGCCGTGGGACATGACACAGAGAATTGTTCAACTCTGAAGCACAAGATACAAAACATG
ATCAACAACAACTTGATCAATATTGAGGAAACCACCTGA
>SLM_r1.2ch00.g000790.1
ATGTACCGTGACCTAAAACAACACTTTTGGTGGAGTAGAATGAAGCGTGATATTGTGGAT
TTTATTGCCAAATGTCCAAACTGTCAACAAGTAAAGTATGAACACCAAAGGCCCGGAGGA
ACACTTCAGAGAATGCCCATTCCTGAATGGAAGTGGGAAAGGATTGCAATGGATTTCGTG
GTTGGTCTTCCAAAGACATTGGGAAAGTTTGATTCTATTTGGGTAATTGTTGAAAGGTTA
ACTAAGTCTGCTCATTTCATTCCGGTCAAGGTTACTTACAATGCAGAGAAGTTAGCCAAA
CTTTACATCTCGGAAGTGGTGCGATNNNNNNNNNNNNNNNNNNNNNNNNNNNNNNNNNNN
NNNNNNNNNNNNNNNNNNNNNNNNNNNNNNNNNNNNNNNNNNNNNNNNNNNNNNNNNNNN
NNNNNGACGTCGGAATCCCGATCACCCAAAAAATGGTGTGCAATAGCACACGAAAATCGT
CAAAATGAGGCGTATGCTCGCTCCGGGGCTTGTTTGACCTTCCAAATGGCCCAGAAAACC
CGTGATGGCCAGCCGTAA
>SLM_r1.2ch00.g000800.1
ATGGCCAACCGTATGCATAGACAATGTCTTGACGGACGTCCACGAACAAATTTGGCATTT
TTGACGTCGGAATCCCGATCACCCAAAAAATGGTGTGCAATAGCACACGAAAATCGTTCA
AATGAGGCGTATGCTCGCTCCGGGGCTCGTTTGTCCTTCCAAATGGCCCAGAAAAGCCGT
GATGGCCAACCGTATGCATAG
>SLM_r1.2ch00.g000810.1
ATGCCAAATTGTTCATGGACGTCCGTCAAGACGTTGTCTATGCATACGGTTGGCCATCAC
GGCTTTTCTGGGCCATTTGGAAGGTCAAACGAGCCCCGAAACGTGCATACGCCTCATTTT
GACGATTTTCGTATGCTATTGCACACCATTTTTTGGGTGATCGGGATTCCAACGTCAAAA
ATGCCAAATTTAAAAGCTGTGATGGCCAACCGTATGCATAGACAATGTCTTGACGGATGT
TCACGAACAAATTTGGCATTTTTGACGTCGGAATCCCGATCACCCAAAAAATGGTGTGCA
ATAGCACACGAAAATTGTCGAAATGAGGCGTATGCTCGCTTCGAGGCTCGTTTGACCTTC
CAAATGGGTCGGAAAAGCCGTGATGGCCAACCGTATGCATAG
>SLM_r1.2ch00.g000900.1
ATGCATACGGTTGGCCATCACGGGTTTTCTGGGCCATTTGGAAGGTCAAACGAGCCCCGG
AGCGAGCATACGCCTCATTTTGACGATTTTCGTGTGCTATTGCACACCATTTTTTGGGTG
ATCAGGATTCCGACGTCTAAAATGCCAAATTTGTTCGTGGACGTCCGTCAAGNNNNNNNN
NNNNNNNNNNNNNNNNNNNNNNNNNNNNNNNNNNNNNNNNNNNNNNNNNNNNNNNNNNNN
NNNNNNNNNNNNNNNNNNNNNNNNNNNNNNNNTGGACGCACGGTCGGACGACGTTGGGCG
TGGCATGACATCACCGCCCTTGGACAGCACACACGGCCAAACGACGTTGGGCGTGGCACG
ACATCGCCGCCTTTGGACAGCACACATTATCGAACGACATTGGGCGTGACATGCCGTTAC
CGCCTTTGGACAGCACACATGTTTAACAACGTCGGGCGTGGATTTAAATCACCGCCCTTG
GATAGCACGCACGGTCGGACGACGTTGGGCGTGGCATGA
>SLM_r1.2ch00.g000910.1
ATGCATACGATTGGCTATCACGGGTTTTCTGGGCCGTTTGGAAGGTCAAACGAGCCCCGG
AACGAGCATACGCCTCATTTTGACGATTTTCGTGTGCTATTGCACACCATTTTTGGGGTG
ATCGGGATTCCGACGTCAAAAATGCCAAATTTGTTCGTGGACGTTGTCAAGATGTTGTCT
ATGCATACGGTTGGCCATCACGGGTTTTCTGGGCCGTTTGGAAGGTCAAACGAGCCCCGG
AGCAAGCATACGCCTCATTTTGACGATTTTCGTGTGCTATTGCACACCATTTTTTGGGTG
ATCAGGATTCCGACGTCAAAAATGCCAAATTTGTTCGTGGATGTCCTTCAAGACGTTGTC
TATGCATACGGTTGGCCATCACGGGTTTTCTGGGCCATTTGGAAGGTCAAACAAGCCCCG
GAGCGAGCATACGCCTCATTTTGA
>SLM_r1.2ch00.g000930.1
ATGGCCAACCGTATGCATAGACAACATCTTGACGGACGTCCACGAACAAATTTGGCATTT
GTGACGTCAAAATCCCGATCACCCAAAAAATGGTGTGCAATAGCACACGAAAATCGTCAA
AATGAGGCGTATGCTCGCTCCGGGGATCGTTTGACCTTCAAATGGCCCAGAAAACCCGTG
ATGGCCAACCGTATGCATAGACAACATCTTGACGGACGTCCACGACCCGATCACCCAAAA
AATGGTGTGCAATAG
>SLM_r1.2ch00.g000950.1
ATGGCCAACCGTATGGATAGACAACGTTTTGATGGACGTCCACGAACAAATTTGGCATTT
TTGACATCGGAATCCCGATCACCCAAAAAATGGTGTGCAATAGCACACGAAAATCGTCAA
AATGAGGCGTATGCTCGCTTCGGGGCTTGTTTGACCTTACAAATGGCCCAGAAAAGCCGT
GATGGCCAACCGTATGCATAG
>SLM_r1.2ch00.g000960.1
ATGCATACGGTTGGCCATCACAGGTTTTCTGGGTCGTTTGGAAGGTCAAACGAGCCCCGG
AGCGAGCATACGCCTCATTTGGACGATTTTCGTGTGCTATTGCACACCATTTTTTGGGTG
ATCGGGATTCCGACGTCAAAAATGCCAATTTGTTCGTGGATGTCCGTCAAGACATTGTCT
ATGCATACGGTTGGCCATCACGGATTTTCTGGGCCATTTGGAAGGTCAAACAAGCCCCGG
AGCGAGCATACGCCTCATTTTGACGATTTTCGTGTGCTATTACACACCATTTTTTGGGTG
ATCGGGATTCCGACGTCAAAAATGCTAAATTTGTTTGTGGACGTCCGTCAAGACGTTGTC
TATCCAGACGGTTGGCCATCACGGCTTTTCTGGGCCATTTGGAAGGTCAAACGAGCCCCG
AAGTGA
>SLM_r1.2ch00.g000970.1
ATGGCCAACCGTATGCATAGACAACGTCTTGACGGACGTCCACGAACAAATTTGGCATTT
TTGACGTCGGAATCCCGATCACCCAAAAAATGGTGTGCAATAGCACACGAAAATCGTCAA
AATGAGGCGTATGCTCGCTTCGGGGCTCATTTGACCTTCCAAATGGCCCAGAAAAGCCGT
GATGGCCAACCAAAAGCCGTGATGGCCAACCGTATGCATAGACAACGTCTTGACGGACGT
CCACGAACAACTTTGGCATTTTTGATGTCGGAATCCCAATCACCCAAAAAATGGTGTGCA
ATAGCACACGAAAATCGTCAAAATGAGGCGTATGCTCGCTCCGGGGCTCGTTTGACCTTC
CAAATGGCCCAGAAAAGCCGTGATGGCCAACCGTATGCATAG
>SLM_r1.2ch00.g000980.1
ATGCATACGGTTGGCCATCACGGCTTTTCCGACCCATTTGGAAGGTCAAACGAGCCCCGT
AGCGAGCATACGCCTCATTTTGATGATTTTCGTGTGCTATTGCACACTATTTTTTGGGTG
ATCGGGATTCCGACGTCAAAAATGCCAAATTTGTTCGTGGACATGCGTCAAGACGTTGTC
TATGCATACGGTTGGCCATCACGGCTTTTCCGACCCATTTGGAAGGTCAAACGAGCCCCG
AAGCGAGCATACGCCTCATTTTGA
>SLM_r1.2ch00.g000990.1
ATGACTACGGTTGTCGATCACGTCTTTTCCGACCCATTTGGAAGGTCAAACGAGCCCCGA
AGCGAGCATACGCCTCATTTTGACGATTTTCGTGTGCTATTGCACACCATTTTTTGGGTG
ATCAGGATTCCGACGTCAAAAATGCCGAATTTGTTCGTAGACGTCCGTCAAGACGTTGTC
TATGCATACGGTTGGCCATCACGGCTTTTCCAACCCATTTGGAAGGTCAAACGAGCCCCG
AAGCGTGCATACGCCTCATTTAAACAATTTTCGTGTGCTATTACACACCATTTTTTGGGT
GATCGGGATTCCGACCTCAAAAATGCCAAATTTGTTCGTGGACGTCTGTCAAGACGTTAT
CTATGCATACGGTTGTCTATCACGTCTTTTCCAACCCATTTGGAAGGTCAAACGAGCCCC
GAAGCGAGCATACGCCTCATTTAA
>SLM_r1.2ch00.g001000.1
ATGGCCAAGCGAATGCATAGACAACTACTTGACAGACGTCCACGAACAAATTTGGCATTT
TTGACGTCGGAATCCCGTTCACCCAAAAAATGGTGTGCAATTGCACACGAAAATCGTCAA
AATGAGGCGTATGCTGGCTTCGGGGCTCGTTTGACCTTCCAAATGGGTCGGAAAAGCCGT
GATGGCCAACCGTATGCATAG
>SLM_r1.2ch00.g001010.1
ATGCATACGGTTGGCCATCACGGCTTTTCTGGGCCATTTGGAAGGTCAAACGAGCCCCGG
AGCGAGCATACGCCTCATTTTGACGATTTTCGTGTGCTATTGCACACCATTTTTTGGGTG
ATCAGGATTCCGACGTCAAAAATGCCAAATTTGTTCCTGGACGTCCGTCAAGACGGTGTC
TATGCATATGGTTGGCCATCACGGCTTTTCCGACCCATTTGGAAGGTCAAACGAGCCCCG
AAGCGAGCATACGCCTCATTTTGA
>SLM_r1.2ch00.g001030.1
ATGCATAGACAACGTCTTGACGGACGTCCACGAACAAATTTGGCATTTTTGACGTCGGAA
TCCCGATCACCCAAAAAATGGTGTGCAATAGCACACGAAAATCCTCAAAATGAGGCGTAT
GCTCGCTCCGGGGCTTGTTTGACCTTCCAAACGGCCCAGAAAACCCGTGATGGCCAACCG
CGTGGCATGCCATCATCGCCTTTGGGAAGCAAAAATGGCCGAACGACGTCGGGCGTGGCA
TGCCATCATCACCTTTGGGAAGCACACACGGTCGAACGACGTCGGGCGTTGCATGCCTGC
ATCGCCTTAAGGCAGCACACACAGTCGAAAGACATCGGGCGTGGCATGACATCACCGTCT
TTTGACAGCACACACGGTCGAACGACGTCGGGAGTGACATGCCATCATAGCCTATGGACG
CCAAACACGATCGAACGACGTCAGGCGTGA
>SLM_r1.2ch00.g001050.1
ATGCCAAATTTGTTCGTGGACGTCCGTCAAGACGTTGTCTATGCATACGGTTGGCCATCA
CGGGTTTTCTGGGCCATTTGGAAGACGTTGTCTATGCATACGGTTGGCCATCATTTCTTT
TCTAGGCCATTTGGAAGGTCAAACGAGCCCCGGAGGGAGCATACGCCTGATTTTGACGAT
TTTCGTGTGCTATTGCACACCATTTTTTGGGTGGTCGGGATTCCAACGTCAAAAATGCTA
AATTTGTTTGTGGACGTCCGTCAAGACGTTGTCTATGCATACGGGTGGCCATCACGGGTT
TTCTGGGCCATTTGGAAGGTCAAACGAGCCCCGGAGCGAGCATACGCCTCATTTTGA
>SLM_r1.2ch00.g001060.1
ATGAAATTCTGGGATTGGTATCTGAAAATTGCTGTTGTTTCGGCCATGATTGGAGGTTCC
ATGGAGTTTTTCATGATTAAGACTGGATTTTATGATAAGGTGACTGTTCTAGAAGCGGAA
AAGAGAGCATGGGAGAATTCTCCTGAAGCCAAGGCTggttccttttccttAAAACCCGTG
ATGGACAACCGTATGCATAGACAACATCTTGAAAGACATCCACGAACAAATTTGGCATTT
TTGACGTCAAAATCCCGATCACCCAAAAAATGGTGTGCAATAGCACACGAAAATCGTCAA
AATGAGGCGTATGCTCGCTCCGGGGCTCGTTTGACCTTCGAATGGCCCAGAAAACCCGTG
ATGGACAACCGTATGCATAGACAACGTCTTGACGGACGTCCACGACCCGATCACCCAAAA
AATGGTGTGCAATAG
>SLM_r1.2ch00.g001070.1
ATGTCCGTCAAGACGTTGTCTATGCATACGGTTGGCCATCACGGGTTTTCTGGGCCGTTT
GGAAGGTCAAACGAGCCCCGGAGCGAGCATACGCCTCATTTTGACGATTTTCGTGTGCTA
TTGCACACCATTTTTTGGGTGATCGGGATTCCGACGTCAAAAATGCCAAATTTGTTCGTA
GACGTCCGTCACGACATTGTCTATGCATACGGTTGGCCATCACGGGTTTTCTGGGCCATT
TGGAAGGTCAAACGAGCCCCGGAGCGAGCATACGCCTCATTTTGA
>SLM_r1.2ch00.g001110.1
ATGGAATTCCATTATATCCCTTGGACGGCAAACACGGCCGAACGACGTCGGGCATGGCAT
GAAATCACCGCCCTTGGACTACACGCACCGTCAAATGACGTCGAGCGTGGCATGACATCA
CCGCCTTTGGACTGCACGCACGGTCGGACGACAGCACACACGGTTGGCAACATTGGGCGC
GGCATGATATCACCGCACTTGGACAACGCACAGTGTCAGACAACTTCAGCACACACGATA
GAACAACGTCGAGTGTGGCATGCCATCATCGCCTTTGGGAAGCACACACGATCGAACTAT
GTTGGGAGTTACATTCCATCACCGCCTTTGGACAACACATCACGGTCGAACGACGTCGAG
CATGGCATGCCATCATCGCCTTTGGACAGCAAAAACGGTCNNNNNNNNNNNNNNNNNNNN
NNNNNNNNNNNNNNNNNNNNNNNNNNNNNNNNNNNNNNNNNNNNNNNNNNNNNNNNNNNN
NNNNNNNNNNNNNNNNNNNNCCGTATGCATAGACAACGTCTTGACAGACGTCCACGAACA
TATTTGGCATTTTTGACGTCCGAATCCCGATCACCCAAAAAATGGTGTGCAATAGCACAC
GAAAATCGTCAAAATGAGGCGTATGCTCGCTTCGGGGCTCGTTTGACCTTCCAAATGGGT
CTGAAAAGCCGTGATGGCCAACCAAAAGCCGTGATGGCCAACCGTATGCATAGACAACGT
CTTGACGGACGTCCACGAACAAATTTGGTATTTTTGACGTCCGAATCCCGATCACCCAAA
AAATGGTGTGCAATAGCACACGAAAATCGTCAAAATGAGGCGTATGCTCGCTTCGGGGCT
CGTTTGACCTTCCAAATGGGTCAGAAAATCCGTGATGGCCAACCGTATGCATAG
>SLM_r1.2ch00.g001120.1
ATGGCCAACCGTATGCATAGACAACGTCTTGACGAACGTGCACGAACAAATTTGGCATTT
TTGACGTCGGAATCCCGATCACCCAAAAAATGGTGTGCAATAGCACACGAAAATCGTCAA
AATGAGGCGTATGCTCGCTTCGGGGCTCGTTTGACCTTCCAAATGGCCCAGAAAAGCCGT
GATCGCCAACCGTATGCATAG
>SLM_r1.2ch00.g001130.1
ATGGCCAACCGTATGCATAGACAACGTCTTGACGGACGTCCACGAACAAATTTGGCATTT
TTGACGTCAGAATCCCGATCACCCAAAAAATGGTGTGCAATAGCACACGAAAATCGTCAA
AATGAGGCGTATGCTCGCTCCGAGGCTCGTTTGACCTTCCAAATGGCCCAGAAAAGCCGT
GATGGCCAACCGTATGCATAG
>SLM_r1.2ch00.g001180.1
ATGCCAAATTTTGTTGTGGACGTCCGTCAAGACCTTGTCTATGCATACGGTTGGCCATCA
CGGCCTGTCCGACCCATTTGGAAGGTCAAACGAGCCCCAAAGCGAGCATACCCCTCATTT
CGACGATTTTCGTGTGCTATAGCACTTCATTTTTTGGGTGATCTGGATTCCGATGTCAAA
AATGCCAAATTATTTTGTGGACGTCTGCCAAGACCTTGTCTATGCATACGGTTGGCCATC
ACGGCTTGTCCGACAAATTTGGAAGGTCAAACGAGCCCCGAAGTGAGCATACCCCTTATT
TCGACGATTTTCGTGTGCTATAGCACACCATTTTTTGGGTGA
>SLM_r1.2ch00.g001190.1
ATGGCCAACCGTATGCATAGAAAAGGTCTTGACGGACGTCCACGAAAAAATTTGGCATTT
TTGACATTGGAATCCGGATCACCCAAAAAATGGTGTGCTATAGCACACAAAAATCGTCGA
AATGAGGGGTATGCTTGCTTTGGGGCTCGTTTGACCTTCCAAATGGGTCGGACAGGCCGT
GATGGCCAACCACAAGGTCTTGACAGACGTCCACGAAAAAATTTGGCATTTTTGACATTG
GAATTCGGATCACCCAAAAAATGGTGTGCTATAGCACACGAAAATCGTCAAAATGAGGGG
TATGCTCGTTTCGGGGCTCGTTTGACCTTCCAACTGGGTCGGACAAGCCGTGATGGCCAA
CCGTATGCATAG
>SLM_r1.2ch00.g001240.1
ATGCATACGGTTGGCCATCACGGGTTTTCTGGGCCGTTTGGAAGGTCAAACGAGCCCCGG
AGCGAGCATACGCCTCATTTTGACGATTTTCGTGTGCCATTGCACACCATTTTTTGGGTG
ATCGAGATTCTGACGTCAAAAATGCAAAATTTGTTCGTGGACGTCCGTCAAGACGTTGTC
TATGCATACAGTTGGCCATCAGGAGTTTTCTGGGCTGTTTGGAAGGTCAAACGAGCCCCG
GAGCGAGCATACGCCTCATTTTGA
>SLM_r1.2ch00.g001260.1
ATGTCCAACCGTATGCATAGACAACGTCTTGACGGACGTCCACGAACAAATTTGGCATTT
TTGACGTCGGAATCCCGATCACCCAAAAAATGGTGTGAAATTGCACACGAAAATCGTCAA
AATGAGGCGTATGCTCGCTTCGGGGCTCGTTTGACCTTCCAAATGGGTCGGAAAAGCCGT
GATGGCCAACCGTATGCATAG
>SLM_r1.2ch00.g001270.1
ATGGCAAACCGTATGCATAGACAATGTCTTGACGGAAGTCCACGAACAAATTTGGCATTT
TTGACATCGGAATCCCGATCACCCAAAAAATGGTGTGCAATAGCACACGAAAATCGTCAA
AATGATGCGCATGCTCGCTCCGGGGCTCGTTTGACCTTTCAAATGGCCCAGAAAAGCCGT
GATGGCCAACCGTATGCATAG
>SLM_r1.2ch00.g001300.1
ATGGCCAACCGTATGCATAGACAACGTCTTGACGGACGTCCACGAACAAATTTGGCATTT
TTGACGTCGGAATCCCGATCACCCAAAAAATGGTGTGCAATAGCACACGAAAATCGTCAA
AATGAGGCGTATGCTCGCTCCGGGGCTCGTTTGACCTTCCAAACGGCCCAGAAAACCCGT
GATGGCCAACCGTATGCGTAG
>SLM_r1.2ch00.g001310.1
ATGACGTCAGGCGTGGCATGCCATCACTGTCCTTGGACAGCACACACGGTAGGACGACGT
CGGGCGTGGTATGAGATCATCGCTCTTGGACTGCACGCATGGACGGACTACGTCATACTT
GGCATGACATCACCACCTTTGGACAACACACACGCACACACAGTCGGGAACGTCGGCATC
GCCGCTATTGGACAGCACGCATGGTCAAACGACATCGGGCATGGCATGACATCACCGCCC
TTGGGCAGCACACACGGTCGGACTACAAAACCCGTGATGGCCAACCGTATGATTAGACAA
CGTCTTGACGGACGTCCACGAACAAATTTGGCATTTTTGACGTCGGAATCCCGATCACCC
AAAAAATGGTGTGCAATAGCACACGAAAATCGTCAAAATGAGGCGTATGCTCGCTACAGG
GCTCGTTTGACCTTCCAAACGGCCCAGAAAACCCGTGATGGCCAACCAAAACCCGTGATG
GCCAACCGTATGCATAGACAACGTCTTGACAGACGTCCACGAACAAATGTTGCATTTTTG
ACGTCGGAATCCCGATCACCCAAAAAATGGTGTGCAATAGCACACGAAAATCGTCCAAAT
GAGGCGTATGCTCGCTCCGGGGCTCGTTTGACCTTCCAAACGGCCCAGAAAACCCGTGAT
GGCCAACCGTATGATTAA
>SLM_r1.2ch00.g001410.1
ATGGCCAACCGTATGGATAGACAACGTCTTGACGGATGTCTACGAACAAATTTGGCATTT
TTGACGTCGGAATCCCGATCACCCAAAAAATGGTGTGCAATAGCACACGAAAATCGTCAA
AATGAGGCGTATGCTCGCTTCGGGGCTCGTTTGACCTTCCAAATGGCCCAGAAAAGCCGT
GATGGCCAACCGTATGGATAG
>SLM_r1.2ch00.g001430.1
ATGGCCAACCGTATGCATAGACATCGTCTTGACGGACGTCCACGTACAAATTTAGCATTT
TTGACGTTGAAATCTGGATCACCCAAAAAATGGTGTGCAATAGCACACGAAAATCGTCAA
AATGAGGCGTATGCTCGCTCCCGGGCTCGTTTGACCTTCCAAACGGCCCAAAAACCCGTG
ACGGCCAACCGTATGCATAGACAACGTCTTGACAGACGTCCACGAACAAATTTGGCATTT
TTGACGTCGGAATCCTGA
>SLM_r1.2ch00.g001440.1
ATGGCCAACCGTATGCATAGACAACGTCTTGACGGACGTCCACGAACAAATTTAGCATTT
TTGACGTTGGAATCTCGATCACCCAAAAAATGGTGTGCAATAGCACACGAAAATCGTCAA
AATGAGGCGTATGCTCGCTCCGGGGCTCGTTTGACCTTCCAAACGGCCCAGAAAACCCGT
NNNNNNNNNNNNNNNNNNNNNNNNNNNNNNNNNNNNNNNNNNNNNNNNNNNNNNNNNNNN
NNNNNNNNNNNNNNNNNNNNNNNNNNNNNNNNNNNNNNNNTCGAACAACGTAGAGCGTGG
CATGCCATCACCGCCTTGGGACATCACACACGGTCAGACAACGTCGGGTGTGGCATGCTA
TCATCGCCTTTGGGCAGCACAAACAGTCGGACGACATCGGGTGTGGCATGCTATAAACGC
CGTTGGATAGCACAGAAGGTCGGATGA
>SLM_r1.2ch00.g001450.1
ATGGCCAACCGTATGCATAGACAACGTCTTGACGGACGTCCACGAACAAATTTGGCATTT
TTGACGTCGGAATCCCGATCACCCAAAAAATGGTGTGCAATAGCACACGAAAATCGTCAA
AATGAGGCGTATGCTCGCTCCGGGGCTCGTTTGACCTTCCAAACGGCCAGAAAACCCGTG
ATGGCCAACCGTATGCATAGACAACGTCTTGACGGACGTCCACGAACAAATTTGGCATTT
TTGACGTCGGAATCTCGATCACCCAAAAAATGGTATGCAATAGCACACGAAAATCGTCAA
AATGAGGCGTATGCTCGCTCCGGGGCTCGTTTGACCTTCCAAACGGCCCAGAAAACCCGT
GATGGCCAACCGGCCATGATGGCATGCCACGCCCGACGATGTCGACCGTGCGTACTGCCC
AAAGGAGATGATGACAATCCACGCCCGACGTCGTTCGACCGTGTTTGCCGTCCAAGGGCG
ACAATGGCATGCCACGCCCGACGCAGTCTGACTGTTTGTGCTGCCCAAAGGCTATTATGG
AATGCCACGCCCGATGTCGTTCGACCGTGTGTGCTGCCCAAAGGTGATGTTGGCAGTCAA
CGCTCGACGTGGTTAGACCGTTTGTGCTTCCCTAAGGCGATGATGGCATGCCACGCCCGA
CTCCGACCGTGTGTGCTGCCCAAGGGCGGTGATGTCATGCCATGCCCGACGTCGTCCGAT
CATGTGCTGTCCTATGGCGGTGATGTCATGCCATGCCCGACCATGCGTGCAGTCCAAGAG
CAGTGA
>SLM_r1.2ch00.g001460.1
ATGGCCAACCGTGTGCATAGACAACGTCTTGACGGACGTCGACGAACAAATTTGGCATTT
TTGACGTCGGAATCCCGATCACCCAAAAAATGGTGTGCAATAGCACACGAAATTCGTCAA
AATGAGGCGTATGCTCGCTCCGGGGCTCGTTTGACCTTCCAAATGGCCCAGAAAAGCCGT
GATGGCCAACCGTATGCATAG
>SLM_r1.2ch00.g001480.1
ATGTTGTCTATGTATACGGTTGGCCATCACGGGTTTTCTAGGCCATTTGGAAGGTCAATC
GAGCCCCGGAGGGAGCATACGCCTCATTTTGACGATTTTCGTGTGCTATTGCACACCATT
TTTTGGGTGATCGGGACTCCGACGTCAAAAATGCCAAATTTGCTCGTGGATGTTCGTCAA
GACGTTGTCTATGCATACGGTTGGCCATCACGGGTTTTCTGGGCCGTTTGGAAGGTCAAA
CGAGCCCCGGAGCGAGCATACGCCTCATTTTGA
>SLM_r1.2ch00.g001490.1
ATGCCAAATTTGTTCGTGGACGTCCGTCAAGACGTTGTCTATGCATACGGTTGGCCATCA
CGGGTTTTCTGGGCCGTTTGGAAGGTCAAACGAGCCCCGGAGCGAGGATATGCCTCATTT
GGACGATTTTCGTGTGCTATTGCACACCATTTTTTGGGTGATCAGGATTCCGACGTCAAA
AATGCAAAATTTGTTCGTGGACGTCCGTCAAGACATTGTCTATGCATTCGGTTGGCCATC
ACGGGTTTTTTGGGCCGTTTGGAAGGTCAAACGAGCCCCAGAGCGAGCATACGCCTCATT
TTGACGATTTTCGTGTGCTATTGCACACCATTTTTTGGGTGA
>SLM_r1.2ch00.g001500.1
ATGCCAAATTTGTTCGTGGACGTCCGTCAAGACGTTGTCTATGCATACGGTTGGCCATCA
CGGGTTTTCTGGGCCGTTTGGAAGGATTCCGACGTCAAAAATGCCAAATTTGTTCGTGGA
CGTCCGTCAAGACGTTGTCTATGCATAAGAAAAGCCGTGATGGCCAACCGTATTCATAGA
CAATGTCTTGACGGACGTCCACGAACAAATTTGGCATTTTTGACGTCGGAATCCCGATCA
CCCAAAAAATGGTGTGCAATAGCACACGGAAATCGTCAAAAAGAGGCGTATGCTCGCTCC
GGGGCTCGTTTGACCTTCCAAATGGCCCAGAAAAGCTGTGATGGCCAACCGTATGCATAG
>SLM_r1.2ch00.g001510.1
ATGGCCAACCGTATGCATAGACAACGTCTTGACGGACGTCCACGAACAAATTTGGCATTT
TTAACGTCGGAATCCCGATCACCCAAAAAATGGTGTGCAGTAGCACACGAAAATCATCAA
AATGAGGCGTATGCTCGCTCCGGGGCTCGTTTGACCTTCCAAACGGCCCAGAAAACCCGT
GATGGCCAACCCATTCCTCAACGACGCCGCGCGCCGCATGAGCCCGGCGCGCCCTTTCGG
GCACAGTCGGGTCCAAGGCAAGCGCGGCAGTCATTCGCAAGGAGCATTCGTTTTGGGCAG
ATAGAAGCCGGTGAAGGCCCCATGCCCACTGCGTCTACCGTATCCGAGAATTCGAGGCGC
CGCTCACGGACCACGCCATCGCACGACGAAGCGAGGGAAGGCGTGGGACGCGAGAGCGTC
TTTTGGGTTCACCCCGCGCATGGGATGCGAGGGGCGAAAGGCGACCGTTTGCACGTGCAC
AATGCCTAG
>SLM_r1.2ch00.g001520.1
ATGGCCAACCGTATGCATAGACAACGTCTTGACGAACGTCCACGAACAAATTTGGCATTT
TTGACGTCGGAATCCCGATCACCCAAAAAATGGTGTGCAATAGCACACGAAAATCGTCAA
AATGAGGCGCATGCTCGCTCCGCGGCTCGTTTGACCTTCCAAATGGCCCAGAAAAGCCGT
GATGGCCAACCGTATGCATAA
>SLM_r1.2ch00.g001530.1
ATGGCCAACCGTATGGATAGACAACGTCTTGACGGACGTCCACGAACAAATTTGTCATTT
TTGACGTCGGAATCTCGATCACCCAAAAAATGGTGTGCAATAGCACACGAGAATCGTCAA
AATGAGGCGTATGCTCGCTTCGGGGCTCGTTTGACCTTCCAAATGGCCCATAAAAGCCGT
GATGGCCAACCGATTCCGACGTCAAAAATGCCAAATTTGTTCGTGGACGTTCGTCAAGAC
GTTGTCTATGCATACGGTTGGCCATCACGGCTTTTCTAG
>SLM_r1.2ch00.g001540.1
ATGGCCAACCTTATGGATAGACAATGTCTTGACGGACGTCCACGAACAAATTTGGCATTT
TTGACGTCGAAATCCCGATCACCCAAAAAATGGTGTGCAATAGCACACGAAAATCGTCAA
AATGAGGCGTATGCTCGCTTCGGGGCTCGTTGGACCTTCCAAATGGCCCAGAAAAGCCGT
GATGGCCAACCGTATGCATAG
>SLM_r1.2ch00.g001560.1
ATGTCAAAAATGCCAAATTTGTTCGTGGACGTCGGTCAAGACGTTTTCTATGTATACGGT
TGGCCATCACGGGTTTTCTGGGCCGTTTGGAAGGTCAAACGAGCCCCGGAGCGAGCATAC
GCCTCATTTAGACGATTATCGTGTGCTATTGCACACCATTTTTTGGGTGATCGGGATTCC
GACGTCAAAAATGCCAAATTTGTTCGTGGACGTCCGTCAAGACGTTGTCTATGCATACGG
TTGTCCATCACGGGTTTTCTGGGCAGTTTTGAAGGTCAAACGAGCCCCGGAGCGAGCATA
CGCCTCATTTTGACGATTTTCGTTCGCTATTGCACACCATTTTTTGGTTGA
>SLM_r1.2ch00.g001570.1
ATGGCCAACCGTATGCATAGACAACGTCTTGACGGACGTCCACGAACAAATTTGGCATTT
TTGACGTCGGAATCCGGATCACCCAAAAAATGGTGTGCAATAGCACACGAAAATCGTCAA
AATGAGGCGTATGCTCGCTCCGGGGCTCGTTTGACCTTCCAAACGGCCCAGAAAACCCGT
GATGGCCATTCACAACCTCTTGACGGACGTCCACGAACAAATTTGGCATTTTTGACGTCG
GAATCCTCATCACCCAAAAAATGGTGTGCAATAGCAAAAGAAAATCGTCAAAATGAGGCG
TATGCTCGCTCCGGGGCTCGTTTGACCTTCCAAATGGCCCAGAAAATCCGTGATGGCCAA
CCGTATGCATAG
>SLM_r1.2ch00.g001590.1
ATGGCCAACCGTATGCATAGACAACGTCTTGACGGACGTCCACGAACAAATTTGGCATTT
TTGACGTCGGAATCCCGATCACCCAAAAAATGGTGTGTAATAGCACACGAAAATCCAAGA
AATGAGGCGTATGCTCGCTTCGGGGCTCGTTTGACCTTCCAAATGGGTCGGAAAATCCGT
GATGGCCAACCGTATGCTTAG
>SLM_r1.2ch00.g001600.1
ATGACATCACCGCCCTTGAAAAGCACACACGGTCGGCAAATTCGGGTGTGGCATGACATC
ATCGCCCTTGGACAGCACACACAATCGGACGACGTCGGGCGTGAAATGAAATCACCGCCT
TTGGATAGCACACACAGTCGNNNNNNNNNNNNNNNNNNNNNNNNNNNNNNNNNNNNNNNN
NNNNNNNNNNNNNNNNNNNNNNNNNNNNNNNNNNNNNNNNNNNNNNNNNNNNNNNNNNNN
CATACGGTTGGCCATCACGGGTTTTCTGGGCCATTTGGAAGGTCAAACGAGCCCCGGAGC
GAGCATACGCCTCATTTTGATGATTTTCGTGTGCTATTGCACACCATTTTTTGGGTGATC
AGGATTCCGACGTCAAAAATGCCAAATTTGTTCGTGGACGTCCGTCAAGACGTTGTCTAT
TCATACGGTTGGCCATCACAGGTTTTCTGGGCCATTTGGAAGGTCAAACGAGCCCCGGAG
CTAGCATACGCCTCATTTTGA
>SLM_r1.2ch00.g001610.1
ATGTCATGCCACGCCCGACGTTGCCAACCGTGTGTGCTGTCCAAGGGCGGTGATGTCATT
CCATGCCCGACGTCGTCGACCGTGTGTGCTATCCAAAGGCGCTGGCCTCCCGTGCGCCCC
GAGCGCGCGGCCGGCCTAAATGCGAGTCCACGTCGACGGACGTCGCGGCAAGTGGTGGTT
GAAACTCAACTCTCTCTTGTTGTCGCGGCTACAGCCCGTCGCGCGTCCGGACTCCCCGAC
CCTCACCGCGCCTCACCAGGCGCTCCGACCGCGACCCCAGGTCAGGCGGGATTACCCGCT
GAGTTTAAGCATATCAATAAGCGGAGGAAAAGAAACTTACAAGGATTCCCCTAG
>SLM_r1.2ch00.g001620.1
ATGCCAAATTTGTTCGGGGACGTCCGTCAAGACGTTGTCTATGCATACGGTTTCGACAAT
GATCCTTCCGCAGGTTCACCTACGGAAACCTTGTTACGACTTCTCCTTCCTCTAAATGAT
ATGGTTCAATGGACTTCTCGCGACGTCGCGGGCAGCGAACCGCCCACGTCGCCGCGATCC
GAACATTTCACCGGATCATTCAATCGGTAG
>SLM_r1.2ch00.g001630.1
ATGCCAAATTTGTTCGTGGACGTCCGTCAAGACGTTGTCTATGCATACGGTTGGCCATCA
CGGGTTTTCTGGGCCGTTTGGAAGACGTTGTCTATGCATACGGTTGGCCATCACGGGTTT
TCTGGACCGTTTGGAAGGTCAAACGAGCCTCAGAGCGAGCATACGCCTCATTTTGATGAT
TTTCGTGTGCTATTGCACACCATTTTTTGGGTGATCAGGATTCCGACGTCAAAAATGCCA
AATTTGTTCGTGGACGTCCGTCAAGACGTTGTCTATGCATACGGTTGGCCATCACGGGTT
TTCTGGGCCGTTTGGAAGGTCAAACGAGCCCTGGAGCGAGCATACGCCTCATATTGA
>SLM_r1.2ch00.g001640.1
ATGGCCAACCGTATGCATAGACAAGGTCTTGACAGACGTCCACGAAAAAATTTGGCACTT
TTGACGTCGGAATCCGGATCACCCAAAAAATGGTGTGCTATAGCACACGAAAATCGTCGA
AATGAGGCGTATGCTCGCTTCGGGGCTCGTTTGACCCTCCAAATGGGCCGGACAATCCGT
GATGGCCAACCGTATGCATAG
>SLM_r1.2ch00.g001650.1
ATGCATACGGTTGGCCATCACGGCTTTTCTGGGCCATTTGGAAGGTCAAACGAGCCCCGG
AGCGAGCATGCGCCTCATTTTGACGATTTTCGTGTGCTATTGCACACCATTTTTTGTGTG
ATCGGGATTTCGACGTCAAAAATGCCAAATTTGTTCGTGGACGTCCGTCAAGACGTTGTC
TATCATACGGTTGGCCATCAAGGCTTTTCTGGGCCATTTGGAAGGGCAATGATAACATGC
CACACGCGACATAGTCTAACCTTGTTTGTTGTCCATGACGATGATGGCATGCCCCTCCTG
ATGTCGTCTGCCTATGTTTCCTGCCCAAGTCAGACGAACGATTTGCACGTCAGTATCGCT
GCGGGCCTCCACCAGAGTTTCCTCTGGCTTCGCCCCGCTCAGGCATAG
>SLM_r1.2ch00.g001660.1
ATGGCGTGTCATTATCGCCCTTGGACTGCTTATACTATTGGACGACATGAAGCGTGGTAT
GCCCACATGGCCCTTGGGAAGCACACATGGTCGGATGATGTCGGGCATTACATGCCATCT
TCGCATTTGGCCAACACACATGGTCACACGACGTCGGGCATGGAATGCCATCTAGCCCTT
GGACAGCCCACTTGCCTGCCCACCCTGGAATCGGCTCAGCCGGAGGTAGGGTCCAGCGGC
TGGAAGAGCACCGCACGTCGCGTGGTGTCCGGTGCGCTCCCGGCGGCCCTTGAAAATCCG
GAGGACCGAATGCCGTCCACGCCCGGTCGTACTCATAACCGCATCAGGTCTCCAAGGTGA
>SLM_r1.2ch00.g001670.1
ATGAATACGGTTGGCAATCATGGGTTTTCTGGGCCATTTGGAAGGTCATACAAGCCCCGG
AGCGAGCATACGCCTCATTTTGACGATTTTCGTGTGCTATTGCACACCATTTTATGGGTG
ATCGGGATTCCGACGTCAAAAATGCCAAATTTGTTCGTGGACGTCCGTCAAGACGTTGTC
TATGCATACGGTTGGCCATCACGGGTTTTCTGGGCCATTTGGAAGGTCAAACGAGCCCCG
GAGCGAGCATACGCCTCATTTTGA
>SLM_r1.2ch00.g001680.1
ATGGCCAACCGTATGCATAGACAACGTCTTGACGGACGTCCACGAACAAATTTTGCATTT
TTGACGTGGGAATCCCGATCACCCAAAAAATGGTGTGCAATAGCATACGAAAATCGTCAA
AATGAGGCGTATGCTCGCTTCGGGGCTCGTTTGACTTTCCTAATGGCCCAGAAAAGCCGT
GATGGCCAACCAAAAGCCGTGATGGCCAACCGTATGCATAGACAACGTCTTGAAGGACGT
CCACGAACAAATTTGGCATTTTTGACGTCCGAATCCCGATCACCCAAAAAATGGTGTGCA
ATAGCACACGAAAATCGTCAAAATGAGGCGTATGCTCGCTTCGGGGCTCGTTTGACCTTC
CAAATGGCCCAGAAAAGCCGTGATGGCCAACCGTATGCATAG
>SLM_r1.2ch00.g001690.1
ATGATGGCCAACCGTATGCATGGACAAGGTCTTCACGGACGTCCACGAAAAAATTTGGCA
TTTTTGACGTCGGAATCCGGATCACCCAAAAAATGGTGTGCTATAGCACACGAAAATCGT
CGAAATGAGGTGTATGCTCGCTTCGGGGATCGTTTGACCCTCCAAATGGCCCGGACAATC
CGTGATGGCCAACCGTATTCACAGACAAGGTCTTTATGGACGTCCACGGAAAAATTTGGC
ATTTTTGACGTCGGAATCCGGATCACCCAAAAAATGGTGATCTATAGCACACGAAAATCG
TCGAAATGA
>SLM_r1.2ch00.g001720.1
ATGCCAAATTTTTGTGTGGACGTCTGTCAAGACCTTGTCTATGCATACGGTTGTCCATCA
CGGCTTGTCCGACCCATTGGAAGGTCAAACGAGCCCCGAAGCGAGCATACCCCTCATTTC
GACGATTTTCGTATGCTATGGCACACCATTTTTTGGGTGATCCGGATTTCGACGTCAAAA
ATGCCAAATTTTTTCATGGACGTCCGTCAAGACCTTGTCTATGCGTACGGTTGGCCATCA
CGGCTTGTTCGACCTATTTTGAAGGTCAAACGAGCCCCGAAGCGAGCATACCCCTCATTT
CGATGA
>SLM_r1.2ch00.g001790.1
ATGGTACCTCTTGTTAAGGTGCCAAAGAAAGATGGATATGCCCACTTATCGGCCATGCAG
ATTGTGAAGGGCCTAAAGAAAGGAGCACCGACCTTCTTAGCCACCATTGCAAGTTCAGGT
GAAGACCATGGTGTTGCGGAGCCCTTGCCACCAATCATAGAAACTGTTTTGGAGGAAAAC
AGTGATGTGATGCCGGAGGAGCTGCCGAAAACACTACCTCCAAGGCGCGAGGTAGACCAC
ATGATAGAGTTGGAGGCTGGAGCCAAGCCACCTGCGCATGCACCTTACCGCATGGCTCCG
CCTGAGTTAGAGGAACTGAGGAAGCAGTTGAAAGAGCTCCTCGAAGCAGGTCACATCCGT
CCATCCAAGGCACCCTATGGTGCGCCAGTGCTGTTTCAAAAGAAGAAAGATGGGTCGATG
CGTCTATGCATTGACTATAGGGCGCTCAACAAGATCACAATTAGGAACAAATATCCAATC
CCGCTGATTGCAGATTTGTTTGACCGTCTTGGACAGGCCAAGTACTTCACCAAGATGGAT
CTTCGGAAAGGCTACTATCAAGTGCGTATCGCAGAGGGGGATGAACCAAAGACAACATGC
GTAACCAGCCCCACTTCAGAGATTCCACCACCTCCCCCACAAGAGCTAGACAAGAGGCAT
AGGGGTCGAGAGGAGAATAAGGTGCGAGCACAGATGAAGGAGCGCCGTGAGATGGAGGCT
GCTAGGAGAGCCTCGCTTGCTGAGGAGGAGGAGTGTCAGATAAGAGCAGAAGAGTTAGCT
GCCGGGGCGTCAAGCTCCAGAACTTTGGAGATAGCGGGAGGCGCTGCTGATAGTGTTGTT
GATGCTGAGGACAACAGTGAGGGTGCCAATATTACAGAGGTAGTGGGTTCCAGGGCATCG
GACCCACCAGCTTGCTGA
>SLM_r1.2ch00.g001810.1
ATGAGGCGTATGCTCGCTTCGGGGCTCGTTTTACCTTCCAAATGGGTCGGAAAAGCTATG
ATAGCCAACCGTATGCATAGACAACGTCTTGACGGACGTCCACGAACAAAATTGGCATTT
TTGACGTCGGAATCCCGATCAACCAAAAAATGGTTTGCAATAGCACACGAAAATCGTCAA
AATGAGGCGTATGCTCGCTACGGGGATCGTTTGACCTTCCAAATGGGTCGGAAAAGCCGT
GATGGCCAACCGTATGCATAG
>SLM_r1.2ch00.g001820.1
ATGGCCAACCGTATGCATAGACAACGTCTTGACGGATGTCCGCGAACAAATTTGGCATTT
TTGACGTCGGAATCCCGATCACCCAAAAAATGGTGTGCAATAGCACACGAAAATCGTCAA
AATGAGGCGTATGCTCGCTTCGGGGCTCGTTTGACCTTCCAAATGGCCCGGAAAAGCCGT
GATGGCCAACCGTATGNNNNNNNNNNNNNNNNNNNNNNNNNNNNNNNNNNNNNNNNNNNN
NNNNNNNNNNNNNNNNNNNNNNNNNNNNNNNNNNNNNNNNNNNNNNNNNNNNNNNNGAGA
ATCCCCTGTGAAACGGTTGATCAAGGAAATACTACTGCGGATTGGATGTCCACTCAGGAT
TGA
>SLM_r1.2ch00.g001830.1
ATGAAGGAATTAGGACTGAAATTGTCAAAATTTGAGTTTAGGTCTCTAGTTTATTCATAT
GGGAAATCAGGATACTTAAGAGATATGAAAAGGATTGTAGTTGAAATGGAGCGCATGGGA
TTTCAATTAGATACAGTTGGCTCGAATATGGTGCTTAATTCATTTGGATCTCACAATGAG
TTGTCAGAATTGGTTTCATCGCTCCAAAAAATTGAAGCTTCAGGTGTTCTGTTTTCTATT
AGAACTTACAATTCAGTTCTGAATTCCTGCCCAACAATTAGTCTATTACTGCAAGATCTG
AAGAGTGTCCCTCTTTCTCTGGAAGAGTTAATGGGCAATCTGGATGAGAATGAAGCGGTT
TTGGTGAAGATATTGGTTGGATCCTCTGTTTTGGAGGAGACAATGCAGTGGAAGCCAAAA
GAGTTGAAGTTGGACTTGCATGGGATGCATTTGACCTCTGCTTATCTGATCATATTACAA
TGGTTTCATCAGCTTCAATGCAAGTTTCTTGCCGAAAATCGTGTTCTTCCAGGTGAAATC
ATAGTGGGATTTAATATCGGAAGACTGGCTTCCAGTATCGTAGCGTTGATCGTCGCTGAT
GTCGAAATGGAACCTAATGCCGGACTTACTGTAACACCTCCATTCCTCAATTCCGGTGAG
GAATACGTCTCTACCCTTAACTCAATATAA
>SLM_r1.2ch00.g001860.1
ATGGCCAACCGTATGCATAGACAACGTCTTGACGGACGTCCACGAACAAATTTGGCATTT
TTGACGTCGGAATCCCGATCACCCAAAACATGGTGTGCAATAGCACACGAAAATCATCAA
AATGAGGCGTATGCTCGCTCCGGGGCTCGTTTGACCTTCCAAATGGCCCAGAAAAGCTGT
GATGGCCAACCGTATGCACAGACAACGTCTTGA
>SLM_r1.2ch01.g000010.1
ATGGCCAACCGTATGCATAGACAACGTCTTGACGGACGTCCACGAACAAATTTGGCATTT
TTGATATCGGAATCCCGATCACCCAAAAAATGGAGTGCAATAGCACACGAATATCATCAA
AATGAGGCGTATGCTCCATTCGAGGCTCGTTTGACCTTCCAGATGGGTCGAAAAAGCTGT
GATGGCCAACCAAAAGCCGTGATGGCCAACCGTATGCATAGACAACGTCTTGACGGACGT
CCACGAACAAATTTGGCATTTTTGACGTCGGAATCCCGATCACCCAAAAAATGGTGTGCA
ATAGCACACGAAAATCGTCAAAATGAGGCGTATGCTCGCTCCGGGGCTCTTTTGACCTTC
CAAATGGCCCAGAAAACCCGTGATGGCCAACCGTATGCATAG
>SLM_r1.2ch01.g000020.1
ATGGCCAACCGTATGCATAGACAACGTCTTGACGGACGTCCACGAACAAATTTTTCATCT
TTGACGTCGGAATCCCGATCACCCAAAAAATGGTGTGCAATAGCACACGAAAATCGTCAA
AATGAGGCGTATGCTCGCTCCGGGGCTCGTTTGACCTTCCAAATGGCCCAGAAAACCCGT
GATGGCCAACCGTATGCATAG
>SLM_r1.2ch01.g000030.1
ATGGCCAACCGTATGCATAGACAACGTCTTGACGGACGTCCACGAACAAATTTGGCATTT
TTGACGTTGGAATCCCGATCACCCAAAAAATGGTGTGCAATAGCACACGAAAATCGTCAA
AATGAGGCGTATGCTCGCTTCGGGGCTCTTTTGACCTTCCAAATGGGTCGGAAAAGCCGT
GATGGCCAACCGTATGCATAG
>SLM_r1.2ch01.g000040.1
ATGCAAAATTTGATCGTGGACGTCCGTCAAGACATTGTCTATGCATACGGTTGGCCATCA
CGGCTTTTCGACCCATTTGGAAGGTCAGAAGAGCCCCGAAGCGAGCATACGCCTCATTTT
GACGATTTTCATGTGCTATTGCACACCATTTTTTGGGTGATCAGGATTCCGACGTCAAAA
ATGCCAAATTTGTTCGTGGACGTCCGTCAAGACATTGTTTATGGATACGGTTGGCCATCA
CGGCTTTTCCAACCCATTTGGAAGGTCAAACGAGCCCCGAAGCGAGCATACGCCTCATTT
AAACAATTTTCGTGTGCTATTACACACCATTTTTTGGGTGATCGGGATTCCGACGTCAAA
AATGCAAAATTTGTTCGTGGACATCCATCAAGACGTTGTATATGCATACGGTTGGCCATC
ACGGCTTTTTCAACCCATTTGGAAGGTCAAACGAGCCCCGAAGCGAGCATACGCCTCATT
TTGACGATTTTCGTGTGCTATTGCACACCATTTTTTGGGTGA
>SLM_r1.2ch01.g000050.1
ATGGCCAACCGTATGCATAGACAACGTCTTGATGGACGTCCACGAACAAATTTGGCATTT
TTGACGTTGGAATCCCGATCACCCAAAAAATGGTGTGTAATAGCACACGAAAATCGTCAA
AATGAGGCGTATGCTCGCTTCGGGGCTCGTTTGACCTTCCAAATGGGTCGGAAAAGCCGT
GATGGCCAATCGTATGCATAG
>SLM_r1.2ch01.g000070.1
ATGGCCAACCGTATGCATAGACAACGTCTTGACGGACGTCCACGAACAAATTTGGCATTT
TTAACGTCGGAATCCCGATCACCCAAAAAATGGGGTGCAATAGCACACGAAAATCGTCAA
AATGAGGCGTATGCTCGCTTCGGGGCTCGTTTGACCTTCCAAATGGGTCGGAAAATCCGT
GATGGCCAACCGTATGCATAG
>SLM_r1.2ch01.g000100.1
ATGCCAAATTTTTTCGTGGACGTCCGTCAAGACGTTGTCTATGTATACGGTTGGCCATCA
CGGCTTTTCCGACCCATTTGGAAGGTCAAACGAGCCCCGAAGCGAGCATACGCCTCATTT
CGACGATTTTTGTGTGCTATTGCACACCATTTTTTGGGTGATCGGGATTCCGATGTCAAA
ATGCCTAATTTTTTCGTGGACGTCCGTCAAGACGTTGTCTATGCATACGGTTGGCCATCA
CGGCTTTTCCGACCTATTTAG
>SLM_r1.2ch01.g000120.1
ATGCCAAATTTTTTTGTGGACGTCCGTCAAGACGTTTTCTATGCATACGGTTGGCCATCA
CGGCTTTTCCGACCCATTTGGAAGGTCAAACGAGCCCCGAAGCGAGCATACGCCTCATTT
CGACGATTTTCGTGTGCTATTGCACACCATTTTTTGGGTGGTCAGGATTCCGACGTCAAA
ATGCCCATTTTTTCATGGACGTCCGTCAAGACGTTGTCTATGCATACGGTTGGCCATCAA
GGCTTGTTCGACCCATTTGGAAGGTCAAACGAGCCTCCAAGTGAGCATACGCCTCATTTC
GACAATTTTCGTGTGCTATTGCACACCATTTTTTGGGTGATCGGGATTCCGACGTCAAAA
ATGTAA
>SLM_r1.2ch01.g000130.1
ATGGCCAACCGTATGCATAGACAATGTCTTGACGGACGTCCACGAAAAAATTTGGCATTT
TTGACATCGGAACACCGATCATTCAAAAAAAGGTGTGCAATAGCACACGAAAGTCATCGA
AATGAGGCGTATGCTCGCTTCATGGCTCGTTTGACCGTCCAAATGGGTCGAAAAAGCCGT
GATGGCCAACCATCACCCAAAAAACGGTGTGCAATAGCACACGAAAATCATCGAAATGAG
GCGTATGCTCGCTTCGTGGCTCGTTTGACCTTCCAAATGGGTCGGAAAATCCGTGATGGC
CCACCGTATGCATAA
>SLM_r1.2ch01.g000160.1
ATGGCCAACCGTATGCATAGACAATGTCTTGACGGACGTCCACGAAAAAATTTGCCATTT
TTGACGTCGGAATCCGGATCACCCAAAAAATGGTGTGCAGTAGCACACGAAAATCGTCGA
AATGAGGCGTATGCTCGCTTCGGGGCTCGTTTGACCTTCCAAATGGGCCGGACAAGCCGT
GATGGCCAACCGTATGCATAG
>SLM_r1.2ch01.g000200.1
ATGGTTCTCTCAAAAACTCCTTCTGATGATTCTGTACACTCCACATTTGCTTCTCGCTAT
GTTCGAACTTCACTACCAAGGTTTGAGATGCTAGAGAAGTCTATACCAAAAGAGGCAGCA
TACCAAATGATTAATGATGAGTTAATGCTTGATGGGAATCCAAGGTTAAATTTGGCATCA
TTTGTAACCACATGGATGGAACCAGAATGTGATAAGCTTATGATGGCTTCAATTAACAAG
AATTATGTTGACATGGATGAATACCCTGTCACCACTGAGCTTCAGAATCGATGTGTAAAC
ATGATAGCGCGTTTATTCAATGCGCCTTTGAAAGAGGAAGAAATAGGAATTGGTGTGGGG
ACAGTGGGGTCATCAGAGGCCATAATGTTAGCAGGGCTGGCCTTCAAGAGGAACTGGCAA
AACAAACGCAAAGCTGAGGGAAAGCCTTATGATAAGCCCAACATTGTCACTGGTGCTAAT
GTTCAGGTGTGTTGGGAGAAATTTGCAAACTACTTTGAAGTGGAATTGAAACAAGTCAAG
TTAAGTGAAGGGTACTATGTGATGGACCCAATCAAAGCTGTGGAAATGGTAGATGACAAC
ACTATTTGTGTTGCTGCTATTTTGGGTTCAACACTTAATGGAGAATTTGAAGATGTCAAA
CTCTTGAATGATCTTTTGATTGAAAAGAATAAACAAACTGGATGGGACACACCTATTCAT
GTGGATGCAGCAAGTGGTGGATTCATTGCACCATTTATCTATCCAGAGTTGGAATGGGAT
TTTAGGCTTCCTTTAGTGAAAAGTATTAATGTGAGTGGACACAAATATGGGCTTGTTTAT
GCTGGTATTGGTTGGGTTATTTGGAGAACTAAACAAGACTTGCCTCAACAACTCATTTTT
CATATCAATTATCTTGGTGCTGATCAGCCTACTTTTACTCTCAATTTCTCTAAAGGTTCA
AGTCAAGTCATTGCTCAATATTATCAGCTTATCCGCTTGGGCTATGAGGGATATCGAAAT
GTAATGGAAAATTGTCGTGAAAATGCAATTGTGCTAAGAAAAGGACTTGAAAAAACAGGA
CGTTTCAATATAATCTCCAAAGATGAAGGTATACCCTTGGTGGCATTTTCCCTCAAAGAC
AATAGCCTCCACAACGAATTCGAGGTCTCTGAGACCCTCCGTAGGTTTGGGTGGATTGTC
CCAGCCTACACTATGCCAGCTGACCTGCAACATGTTACAGTGTTGCGCGTTGTGATTAGA
GAGGACTTCTCCCGAACCCTAGCAGATCGTCTTGTCTCTGACATCGTCAAGGTCCTCCAC
GAGCTCCCGAATGCCAAAAAAGTGGAGGATAATTTGATGATCAATAATGAGAAGAAAACA
GAAATTGAAGTTCAAAGGGCAATTGCTGAGTTTTGGAAGAAATATGTTTTAGCTAGGAAA
GCATCTATTTGTTAG
>SLM_r1.2ch01.g000210.1
ATGGGTGACCTTCACTCAATTGCTTACAATAGCTTCTCTTCCCTAGGTTGTGACTTCCAT
GGCCTAGAAGTTCTCAACAATGATATGTCTCCATTTATGGAGAGCACTCCACCATTTTTG
TCAAATTTTGATTGTGAGTTGTCAAGTGGATATCTACAAGATGCTTTATTCAAATTCAAC
TCAAAAAGAAGGCGTTTATTTTTGTTTAATGATGATGATGACAAGGAGAATTATCAAAAT
AAAGATTCAATTAAGAATTTGTGGAGCTCCACAATTGACCAACAATTTTCTGAGGATTAT
GATTCTTTTAGCCAGATAACCAAGTGTGATAGCTTTTCTGGGGATCCAATGAGCAAAATG
AGTGAAGAATATTCCAAAAGAACAGAGGAGGAAGCAATCTCAGAAAATTATTATTATTCT
TCTAATtcttcaccaacatcatcatctcatcataatAAACAACCTCTACAATATGGAGGA
GGTGATAAAAAGAGAAGAATGTGTGGAAAAATTGTGTATCCATTTGGGCTAGTGAAGCCC
GGAGGGCAAGAAGGAGACGTGACATTAAATGACATTAACGAGAGGATTCTAATGAGGCCG
ACCCGGCCCGTAAGGCATCCGGTTGGGGACTTTGCATGTCGTTCGACCGTATGCCCTGCT
GGACCAGGATTATCCGGCAAGACGGTGGTTGCACTCACCAAAATTCATACTCAAGGGAGG
GGGACAATCACAATTATAAGGACTCGAGGGTGA
>SLM_r1.2ch01.g000220.1
ATGGAGTTGTTAGTAGAAACGAGGCCGTTTAGAATAGTAGAAGAATCAATTTCAGCTGAA
AGTTCAGATCCTACAAATGCTGTCATATTTGTTGGAATCAGTTTGTTATTGGGAATCGGT
TGTAGACATTTGTTGAGGGGTACTAGAGTACCTTACTCTGTTGCTTTGCTTGTTCTTGGT
ATTGGACTTGGGGCTTTAGAGTATGGAACACATCATGGGTTGGGAAGAATTGGCGATGGT
ATCCGTATCTGGGCAAACATTGATCCTGATCTTTTATTGGCGGTTTTCCTTCCTGCTCTT
CTTTTCGAGAGTGCTTTCTCAATGGAAATTCACCAGATAAAGAGGTGTGCAGTACAGATG
CTTTTACTTGCTGGGCCTGGCGTGCTTATTTCCACCTTTTTTCTTGGAGCTGCTCTCAAG
ATTGCTTTTCCTTATAACTGGAGCTGGTCAACATCATTGTTGCTTGGTGGACTTCTAAGC
GCTACTGATCCTGTGGCTGTTGTGGCCCTTCTGAAGGAGCTTGGTGCCAGCAAGAAATTG
GGTACCATAATTGAAGGAGAGTCCTTGATGAATGATGGGACGGCAATTGTTGTCTATCAG
CTACTTTTAAGGATGGTAACTGGTTGGACCTTTAACTGGGGAGCTGTCATCAAATTTCTA
GTACAAGTTTCCCTTGGGGCAGTTGGCTTTGGAATTGCTTTTGGAATAGCTTCTGTTTTA
TGGCTGGGATTCATTTTCAATGACACGGTGATTGAGATCAGCCTGACACTTGCTGTGAGC
TATGTTGCTTACTTCACAGCACAACAAGGGGCTGATGTCTCTGGTGTCTTGACTGTGATG
ACTTTAGGGATGTTCTACTCAGCTGTAGCTAAAACTGCTTTCAAGGGCGAGAGTCATCAA
AGCTTGCATCACTTCTGGGAAATGGTTTCCTACATTGCAAATACATTAATTTTTATTTTA
AGTGGAGTCGTTATAGCTGAAGGAATTCTTGCTGGTGACAATATTTTCAAAATCTATGAT
AATTCGTGGGGCTACCTCATCCTTCTTTATGTGCTTATCCTTGTCTCACGGGCCGTTGTA
GTTGGTGTATTGTATCCATTTTTACGATACTTTGGCTATGGTTTGGACTTGAAAGAGGCT
TTTATTCTTGTCTGGGGTGGCCTTCGAGGTGCTGTAGCGTTGTCCCTTTCATTGTCAGTC
AAGCGTTCCAGTGATGGCTCCCAATACATCAGTTCTGATACTGGAACTCTGTTTGTTTTC
TTGACTGGTGGGGTTGTATTTTTGACGCTCATCATCAACGGTTCAACCACACAGTTTGCT
TTACATTATCTGGGAATGGATAAGCTATCAGCAGCAAAGAAGCGCATATTGAACTACACA
AAATATGAGATGTTGAATAAAGCTCTGGAAGCATTTGGTGATCTTGGAGATGATGAGGAA
CTAGGACCTGCTGACTGGCCAACTGTTAAAAGATATATTACTAGCCTAAATGATGTGGAG
GGTGAACCAGTGCATCCTCATACCTCATCTGGAAATGATGATAATGTGGACCATATGCAT
TTAGAAGATATTCGGATCCGCCTGCTAAATGGTGTTCAAGCAGCATACTGGGAAATGCTC
AATGAGGGCAGGATCCCACAAACTATAGCGAATCTTCTAATGCAATCTGTGGAGGAAGCA
AATGACGTAGTATCGCATGAGCCCTTATGTGATTGGAAGGGTTTAAAATCTTATGTTAAT
ATCCCAAATTATTACAAGTTTCTTCAAACAAGTTTTGTCCACCGGAAGCTTGTTACATAT
TTCACTGTTGAGAGGTTAGAGTCTGCATGCTATATCTGTGCTGGATTTCTCCGGGCGCAT
AGAACTGCCCGACAGCAACTAAATGAATTTATCGGTGAGAGTGAAATTGCTTCCCTTGTT
ATCAAGGAAAGCGAGGAAGAAGGAGAGGATGCACGGAAGTTTCTGGAAGAAGTCCGTGTC
TCATTTCCTCAGGTTCTCCGAGTTGTGAAAACCAGACAAGTTACTTATGCGGTGTTGAAT
CACTTGATTGATTATGTCCATAATCTTGAGAAGATTGGTATATTGGAGGAAAAAGAGATG
GCACATCTTCACGATGCTGTCCAGACTGATTTGAAAAGGCTTGTAAGAAATCCACCTCTG
GTTAAATTTCCGAAAATTCGTGATTTGATTAGTGTCAATCCTTTGTTGGGAGCTCTACCC
CCTACGGTGCGTGAGACACTAATTGGTTCAACCAAGGAGATAATGAAGTTACGTGGTGCA
ACCCTCTATGAAGAGGGATCAAAGGCAACTAGAGTTTGGCTTATTTCAAATGGTGTAGTG
AAGTGGTCAAGTAAGAGCACAAGTAATATTCATCTACTGCATCCAACTTTTTCACATGGG
AGTACTCTAGGTTTATATGAAGTGCTGGTGGGAAAGCCTTACATCTGTGACATTATAACG
GATTCCGTGGCTCTCTGCTTTTCTGTTGATAATGAGAGGATACTTACTGCTCTCAGATCT
GATCCAGCTGTAGAAGATTTCTTTTGGCAGGAAAGTGCACTTGTGCTTGCCAAAGTCTTG
CTTCCTCAAATGTTTGAAACGACAAAAATGCAAGATATGAGAACTCTGGTTGCAGAAAGG
TCAACTATGAGCATATACATAAGAGGGGAAAGTTTTGAATTGCCTCACCATTCCATTGGT
TTTCTGTTGGAGGGATTTGTTAAATCTCATGGTTCACATGAAGGGCTTCTTTCAGCTCCT
GCACCGTTACTGCCTTTGGCATTGGAACAACAAAGCTTCCACAACACAGAAGCATCAGGT
GTCCATGCTGCTAGTTTTTCTCATCAACCTTCTCAGTATCAAGTTGAGACAAGGGCAAGG
GTGATTATGTTTGATATTGCGGGATTTCTATCAGGCAGGGGTCTCCAGAGAAGATCATCT
TCGCTATTATCTCACTCAATTGATCATCCCTCAAGGTCTTTTAGTAGAGAGCTTGGTGGT
TTAATGAGCTGGCCAGAAAATACTTATAAGGCTATGCAACATAGACAGGATGTGGAACGA
ACTGGTCAACAGGAAACCAATATGTCTACCCGCGCAATGCAGCTAAACATCTTCGGAAGC
ATGATAAGCGACACAAGAAGTCGTTCGAGAAGTTTTCCTGGAATTAGTGCAGCCAAAACC
TCTCACAGTCAGTCATATCCAGAGGTTCGATCAGATGGTGTACAAACACTTGTTTCTGTT
AGATCTGAAGGATCTACCACATTGCGAAAGAAGGCTCAAGTGCAAGGAGAGAATAAAGAT
ATGAGTATACAACTTCCAAGCGCACCAATTGAAGAAAGTGACACAAGAGAGTACTCGAGT
GATGATTCTGGTGGCGAGGATGAGCACCTCATCAGAATTGATTCGGGAAGACCAAGCTTT
CCTCAATGGATCGCAGAGGAAGATAAAACATCATAG
>SLM_r1.2ch01.g000230.1
ATGGCTAAAGATATGAAAGGATCTCCTTTGGCAGCCTCTTTCGATTATGAGCTTTATGAA
GGAGATCCTGATCATCTTAGAACTGTTGTTGCTGCACCTGCCCCAGCCGGTCCGTACATT
GATCCTGCTTCAATCAAACTTAAACATAGGATCGGACGTGGATACTTTGGTGATGTTTGG
TCAGCCACACATCATCAATCAGCTACTGAGTACGATGAGCATCATGAAGTAGCTGTAAAA
AGGTTACATCCTATAAATGAGGATCAGGTAAAGGCTTTCTTAAGTAAGTTCGAGGATTTA
TGGGTGAAGTTGAAGTCTAAACAAATCCAAGGTGTTTGTTGGCTGCATGGTATCACTGTA
ATATCTGGAAAGATCTGTATAGTTATGAGATCCTATGAGGGGTCAGTTGGTGATAAAATG
GCTCGTCTGAAAAGAGGGAAGCTCCAGTTACCTGATGTGCTTAGATATGGTATTGAATTG
GGTAAAGTAATACAAGAATTGCATTCAATGAATGTCCTGGTTCTGAACCTTAAGCCAACT
AATTTTCTTCTGAACGAACATGATGAAGTGTTCCTCGGAGACTTTGGTATACCGTATCTT
CTCCTTGGAGTTCAACCGCCTGATTCAGATTTAGCACTAAGGCGTGGGACTCCGAATTAC
ATGGCTCCGGAACAGTGGGAACCTGAGGTTAGAGGCCCAATAACTTGTGAGACTGATGCT
TGGGGATTTGGATGCAGCGTTATCGAGATGTTGACTGGTGTTCAGCCCTGGTTCGGTAAA
TCAGTCTATGATATCTACCGTTTGGTGGTGATAAACCAAGAAAAGCCACAACTTCCTGGT
GGCCTCCCCACTGCTATTGAGAATGTTCTCAATGGCTGTTTTGAGTATGATCTCCGCAAT
CGACCTCTGATGGTGGACATTTTGCAAGCATTTGAAAGCTCAAAGAATGCTGTTTATAGT
GAAGGAGAGGGGAGCGACATAGGAGGAACTCTGTCTGAGAAAAGCAAAACCTGTGGCTTT
ACCACATGGTTCCTTTCAAAAGATCATCTTCAAGTGGGAGATACTATTCGCTCCAGAAAA
ATGTTCAACTCCAGAAATTCTCAAGATTTGGCTGTGTTGGAAGGAAGTGTTGTTGGTCTC
GAGAAAGATACTGATCGAGATGGATTTGTTCTGGTACGAGTCCCCAATTTACGGAGCCCT
CTTCGGGTAAATGCATCAACCATAGAGAGGGTTACATGTGGTTTGGCAACTGGGGATTGG
GTGCGCTTGGTCAATGAAAGTAAGAATCACTTCTCTGTGGGCATCTTACACTCGGTGCAG
CGTGATGGAAGCATCAGTGTTGGTATTTTAGGCTTAGAAACATTATGGACAGGACATTCT
TCTGAAGTCGAAAAAGTTGACCCATATTTCTTGGGACAATTCGTGCAATTGAAATCAAAT
GTTGAAACTCCCAGGTTTGAATGGCCTAAGAAATGGGGAGGAGGATGGGCTACTGGTAGA
ATATCACAGATACTTCCAAATGGTTGTCTTGTCGTTCAATTTCCAGGAAGGTTGGTATTT
GGTGATGAACCTAATACTTTCTTAGCTGATCCAGATGAGGTGATGGAAGTATCATTTGAT
ACATGTCCTGGCATTATCAAGAAGTATCAGCACCTCGAGGACTTTCACTGGTGTATTCGA
CCACTTTCTATTGCGTTTAGCCTACTTACAGCAGCAAAGCTTGGTGTATCTGTAGGAAAA
TGCATTAATGCGAAGCTGAAGAAGGATCATGATCATCGTACTAAGGATGGTGAGGTTGGT
GGCAAGCCGGCCTGGCTTCGACCAAATATCCTGTTTAAGGAAGATTACAATGCCTTAGAT
GATCATTTCTATAAACAAGGAGATCATGTTCCTCTTTTTGCTAATAAAATTGGCCCTTTT
CACAATCCCAGTGAATCATACAGATATTATGATCTGCCATTCTGCATACCAGATCATGTG
AAATTAGAAGAAAATAAGGAAGATGTAGGTGAAGTTTTAAATGGGGATCGACTCATGAGT
GGTCCTTATGCACTCGATTTCTTGGTAGATAAAGACTCGGAAATTCTTTGTCGAAAGAAG
TTAACAAAGGATGAAGTTGCTCAGTTTCGAAGAGCAGTCGATAAGGACTATTACTTTGAG
ATGTACTACGATGAGTTGCCCATATGGGGCCTTATCGGAAGAGTTGAGAATAGGGAAGTG
ACAGAGGATACAAAATATTACAGCTACTTTCTATACAAACACATACATTTCGATATCCAC
TATAATAGGGACCGTGTTATTGAGATCACTGCACGAATGGATCCACATTCTGTTTTGGAC
CTGACAGAGGATAGGGAAGTCGATGCTGAGTTCACATACACTGCGAAATGGAAGGGAACG
GATATTCTGTTTGAGAATCGGATGGATAAGTTCCTGCAGACTACTCTACCGCATATCCAT
TGGTTCTCGATTATCAATTCTTGTGTCACTGTCCTCCTTTTAACCGGCTTCCTTGCCACG
ATTCTTATGCGAGTCCTTAAGAATGATTTTGTCAAGTATGCACATGATGAAGAAGCAGTT
AACGATCAAGAGGAGACAGGATGGAAGTACATACACGGTGATGTCTTTAGGTTCCCGAAA
CACAAATCATTGTTTGCTGCAGCACTCGGTTGTGGTGCTCAGCTCTTTACATTGACAATT
TTTATATTCCTGATGGCGCTTGTCGGGGTGTTTTATCCTTACAATAGAGGAGCTCTATTC
ACTGCCCTGCTGGTTATATATGCACTCACTTCTGGCGTTGGTGGATACACATCAACCTCT
TTCTATTGCCAGCTTGAAGGAACTAATTGGGTAAAGAATCTGATCTGGACAGGATGTCTC
TTCTTTGGGCCTCTCGCGTTAACGTTCTGCTTTCTCAATTCTGTTGCAGCGGAATTGCTG
GCAAAAATAGCAGAACAAATTTCCAAGCTCCATGTCGAACCACAAAGTATCCCAGAGAAA
TTCCAGTACTCCCTTGTAACCGTGTTTGTCACTGTTGCATCGACTTATTTCCAACTAGCC
GCGGAAGATCATAAATGGTGGTGGAGGTCGTTTCTCTGTGGTGGATCAACTGGCCTATTT
ATCTACACCTATTGCTTGTACTACTACGCGAGATCAGGCATGTCTGGTTTCATGCAAACC
TCGTGTTTCTTCGGATACATGGCTTGCATATGCTATGGTTTCTTCCTCATGTTCGGGACC
ATTGGTTTCCGCGCATCATTGCTCTTTGTTCGTCACATTTATCGATCAATCAAGTTAGCA
AGGTTAATTACTATAATTTGTATTGTGGTTTCTATAATTGTATTGAGTAGTAATAAAGTT
ACTTTGGATAATGGATCTAAACTTGAGTATGATTATTACAACTCATACAGGTACATGTTT
GCTGTAATGGTAGCTGGAATTATATACAATACATTTCATATTCCATTTGCTGTATATTAT
CTCATTGCAAAGAAACATCTTATAAAGCACAAGAGCTTTCACAACTTTCAATTTTATGGT
GACAAGATTACATTTGGCATGATAGCAACAGCAGCTGGGGCAGCACTAGGTGCAACTGTG
GATTTACAAAAAGTTGTTTATACAGAAAATAACTCAAAAATTGATTATTTTTTGGGATTA
ATGTATATTCCAAATGCATTTCTTGTTGCTGCATTTGTGAGCTCTGGAATTTCTTCTGTC
CTATCATCTTTGAGTCTCCAAAAGAGTGAATAA
>SLM_r1.2ch01.g000240.1
ATGATTGAATATGATTACGATGAAAAGCCTTTTTCTTCATTTTCATCACCAAATAAAATT
CCATTACTTGTATTAATTGCTAGGGTTGTAACCTTAGCTTCTTTGTTGATTTCATCACTT
GTGATGTATAATAATAAAGTTCCTTATATGAATGGTCAGATTGACTACACCATTTTTGAC
ACATTCAGATTCGTATTTGCTATAATGATAATGGGGATTTGCTACACTATATTGCTACTT
CCTTTTGCAGCATATTACACGATAGCAAAGAAACAACTCATAGATCACCACATATTTCAC
TTGGTTCAACTTATTGCTGACCAGATCATGTTTGGGCTAATGGCAAGTGCAGCTGGAGCA
TCACTAGCTGCAACAGTGGAATTATCAAAGGCTAAATTCGTAGATGACAGCACGACTGAA
AAGATGCATAGCTATTTTGGTCTAATGTATGTCCCTAATGCATTTTTTGTAGTTGGACTT
GTTGCCTCTCTAATTTCTACAATCTTATCCTCCAATAAGAGTGAATGA
>SLM_r1.2ch01.g000250.1
ATGTTGGATAATTCTTCTTCTTCAGAAGCTCTTATTAATTCTGGGGATTCTAATAGAAGG
AAAAGAAGACCAGCTGGTACACCAGATCCAGATGCAGAAGTGGTCTCACTTTCCCCCAAA
ACACTATTGGAATCGGATAGATATATATGTGATATTTGTGATCAAGGTTTTCAAAGGGAT
CAAAATTTGCAAATGCATAGGAGAAGACACAAAGTGCCATGGAAATTAGTGAAGAGAGAA
ATTGAAGTTAAAAAGAGAGTATTTGTATGTCCAGAGCCAAGTTGTTTACACCATGATCCT
TGTCATGCCCTTGGTGATCTTGTTGGGATAAAGAAACATTTTAGAAGAAAACATAGTGAT
AATAAGCAATGGATTTGTGATAAATGTGGAAAAGCTTATGCTGTTCAATCGGATTACAAA
GCACATCTCAAGACTTGTGGTACTAGAGGACATTCTTGTGATTGTGGTCGCGTTTTTTCA
AGAGTGGAAAGTTTTATTGAGCACCAAGACAGTTGCACTATAAGGAGAATTAGGCCAAGA
TTGCAACCAATTACAGCTGCTTGTTCTTCAAGTGACACAAATTTACCAAAATTAGCCATA
ATGCCTTTACCAAAAAACAGTACAAATTTAGAACTTGGCCTAAAAAGTAGTAGTCATCAT
GAAAATACTATTGAAGAAGCACATTTGAAATTATCCATTGGATCATCATCACCAAATCAT
GAGGTACTTAATTTGGTTATGGCTGACAAGGCCTACGCTGAGGAAGCACGTAGGAACGCG
AAGAGGGAGATGGAATACGCGGAGAGGGAATTCGAGAATGCAAAGAGAATTAGACAACAA
GCACAAGCTGAAATTGAAAGAGCAAAACAATTGAAAGAGGAAGCTATTAACAGAATAAGT
TCATCAATTTTGGAAATTACTTGTCATGCTTGCAAAAATAAGTTTCAAACAATTGATAAT
AATGTTGACTCTTCTCCACCTATGAGTTACATGTCTTCAGATGGTGAAAGAGAGCAATAA
>SLM_r1.2ch01.g000260.1
ATGAGGCTATGGAGAAAAGCTTTTGGTCTAGTAAAAGATCATAAAAGCCTCTGGTTAGCT
AGCATTTCAAGACGAACATCATTTCGAAATCCAGAAATGGAAGCTGCTGTGATTAAAGCT
ACGAGTCATGATGAATTAACAATCGACATGAAAAACGTTGATCGCGTTTATAAGTGGCTA
CGATTATCTCCTACCCACCTAAAATCTCTCATTTGGTCCATTTCTTTACGCATGGAAAAA
ACAAAAAGTTGGGTTGTTGCAATAAAAGGATTAATGCTCATGCATGGTGTCTATAGTTCT
AAAATCCCAGCTATCCAAAGGATTGGTAGGCTACCATTCGATTTATCAAATTTCAAAGAT
GGATATTCAGATCCTTATAAAATTTGGGGAATAAATGAATTTATTCGCGCTTATTTCACC
TATCTTGATCAAAAATCCTCTCTGCTATTCATGAATTTGCAAGAAAGGAGGAACTTACAA
AATTTGGAACACATCAATGATGATGATAATAATAATAACAACGTTGTTGTTATGGTTGAA
GGACGTTATTCCATGATACAAGATCTTGTTCTACTACAAAAATTGCAATATTTACTTGAT
ATGTTGCTTGAAATCAGGCCATTATGTGGTAATGCTGTTGTACCTCTTGTTCTTGAAGCT
ATGGATTGTGTTATGATTGAAGTTTTCGACGTATACAGCAGAATTTGCAATGGAATTGCT
AGGATTCTGTTGCGGATTGATTCTGCTGGAAAAGTTGAAGCTAGTATGGCACTTGGGATT
GTACAAAAAGCTATGATGCAAGGTGAAGAATTGTCAGTATATTTCGAGTTATGTCAAAGT
ATAGGGGTGAAAAATGCAGCTGAATTTCCAACAATTGAGCAAATTCCTTATGAAGATATT
AAGGAACTCGAAGAGATTATCAATGGAGTTTCTGAAAAGGAATCGCGAATGCTTCCATAT
CAACATGAAGCTAAAGGTATAGTTGTTGTACGCGAAAAAAATGGTGATCAAAATATCGAA
AAAGAGAGCAAGTTGAGGACAGTGATTACAGATAAATGGGAGAAATTTGATGAAGATTTG
ATGCAAAATGATGGAGTGAAAATTGCACCATATGCAATTAATCCTTTTGAAATATGTACA
TATAATGTACCTATTAAAAGAACTCCAGACTTACCAGATCTAATTAGCTTCTTATAG
>SLM_r1.2ch01.g000270.1
ATGATGCTGGCTTTTGAAAGTCCTTCTTGCTGCAGTATCCATACAAGTCCTACTTGCCAT
ACTTTACTTAGAGAACTAGAGCAAATATGGAAAGACATTGGAGAGACTGAAGCTGATAAA
AACCGTATGCTGTCGGAGCTGGAGAGAGAATGTTTGGAAGTTTATCGGAGAAAAGTTGAA
GAAGCTGCAAATACAAAAGCATGTCTTCATCAATCTGTTGCAACCAAAGAAGCCGAGGTT
GCAACGTTAATGGCTGCTCTTGGTGAACTCAATATTAATTCACTGAAACAGCCAGAGAAG
AAGTCAGCATCATTGAAGGAGCAACTAGCATTCGTTACACCACTTATCGATgatttaaga
gttaagaaagatgaaagagttaagcagttTGCAGATGTAAAGACACAAATCGACAAGATA
ACTAGTGAGATTTCCGAGTATTCTAATATCATCAATGCCATGAGTTCCTTAATTCTGGAA
GATCATGACTTGTCACTGAGAAACCTCTCCGAATACAAGTCTCATCTTCGTGCTCTTCAA
AAGGAGAAGTCTGAGCGGATCCAAAAAGTTGTGGACTGTGTAAACGAGGTGCACTCTTTG
TGTGGTGTCCTGGGGCTGGATTTTGGCAAAACTGTGAGTGATGTGCATCCAAGCTTGCAT
GAAACAAGCCTGGGACAATCCACTAACATTAGTGTCAGCGCATTGGAAAGTCTTGAACAG
GCCATCTTCAGACTGAAGACAGAAAGAAAAGTTCGATATCAGAAGCTAAAAGATGTTGCT
GGATTGTTGTTTGAGCTTTGGACCTTAATGGATACAACCAGAGAAGAAAAGAGTAAGTTA
TCGAGGATCACTTCCGTTCTTCGTCTTTCTGAGGCAGAGGTTACAGAACCAGGTGCTCTT
TCTCTGGAGGTTATTGAACAGATATCGACAGAAGTGGAGAGGCTGACCAAATTGAAAGCA
AGCAGGATGAAGGAGTTGGTCATAAAAAGGAGAGCAGAGCTGGAGGACATATGCTACAAA
AACCATATCGATCCTGACCCAAGTACTTCAGCTGATAAATCTAGTGCAATGATAGACTCT
GGTCTTGTGGACCCTTGTGAACTCCTGGCAAATATTGAAGCACAAATAAACAAAGCAAAG
GATGAAGCTTTAAGTCGAAAAGATATAATGGACAAAATAGACTGGTGGCTTTTTGCTTGT
GAGGAGGAAAACTGGCTTGAAGATTACAACCAGGATTATAGACGTTACAGTGGTGGAAGA
GGTGCTCACATAAACTTAAAGCGTGCTGAGCAAGCTAGAATTAAAGTGACTAAAATTCCA
GTCGTGGTTAAAGCTTTGATTAACAAGACACTAGCTTGGGAGGATGAGAAACAGAAGTTG
TTTCTTTATGATGGGGTGAGATTGGTGTCAATATTGGAGGATTACAAAGTGGTTAGAAAG
CAGAAAGAAGAGTCAAAGAAACGGGCTCAGGATCAGAAGAAACTCCATGATATGCTGCTG
GCAGAGAAGAAATCTTTATATGGTTCCAAACCTAGCCCAAGAAGAAGCAGCAGCTTTAGG
AAGGGAAATGGTTATAATGCCAATGGACATGGATCTGTTACACCCTCGCCACGTAGGAGC
TCAATAATCTCCGCTTCAAGCTTGAACCCACAAATTGAGTTGGTTGATGACCATCAGTCC
ATCCGTAGCAACTGTTTCCTTCAGAGAGAATACCACCTACAATATGCTTGTGAATAA
>SLM_r1.2ch01.g000280.1
ATGTGGCCAAGATTGGTAGCTAGTAAGGTCATAAAGAGATTGGGGAGCACAAATTTTGTG
GCAGATTTTTCAAGTGATAACTCAGAATATATAGTAGAAATTCCCCCTCATTTTGATAAA
AGATCCCTATGTTCCGATGACATTATTTTCCATCATGATCTTGAAGAAACTCAAAACTTC
AGAGTTTTCGTTAATACATGGAACGTCGGAGGAGTTGTACCAACTGATGACTTCAAAGTA
GATGATCTGCTCGACACGTGTCACACCTCATCATGTGACATCTACGTTTTCGGGTTTCAA
GAAGTAGTGCCACTAAGAGCAACAAATGTTCTTGGATCAGAAAGTGGAAGAATTTCAGCA
AAATGGAATTGTTTAATAAGAGAAGCTTTGAACAAGAAAGCAAAGGAAAATAATAATGGG
AAATTATTTCCACAAGAATTTAATTGTATTATTAGTAAACAAATGGTTGGAATATTGATT
TCAGTTTGGGTTAGAAATGATTTAAGTTCATTTATTAAAAACCCTAGTGTTTCTTGTGTT
GGATGTGGAATCATGGGTTGCTTAGGGAACAAGGGTGCAGTATCAGTTAGATTTCAATTA
CATCAAACAAGTTTATGCTTTGTGTGTAGCCATTTAGCTTCTGGTGGTAGAGAAGGAGAT
GAGAAAAATAGAAACTCAAATGTTGGTGAAATATTTACAAGAACAATTTTTCCAAAAGGT
CCTTCACTTGAATTGCCAACAAAGATTCTTGATCACGACCGTGTGATATTTCTTGGAGAT
CTGAATTACAGAATTTCTTTACCAGAATTAACTACAAGATTATTAGTGGAAAAAGGAGAA
TGGAATGCACTCTTGGAAAAAGACCAGTTGAGGATGGAGCTCATGGATGGACAAGTATTT
GAAGGTTGGCAAGAAGGAATAATAAATTTTGCCCCTACATACAAATATTATCCAAATTCA
AGTGAATACTATGGTAGATCAGAGAAAAGAGGGGAAAAGAAACGTTCTCCTGCTTGGTGT
GATAGAATAATTTGGTATGGAGAAGGGTTAAAGCAACTATTATATGATAGAGGTGAATCA
AAATTATCAGATCATAGACCAGTGAAGGCAATTTTTAGCACACAAATTAGAGTTTCAAGA
AAGTTAAAGAAATTAGGAACTTTCTTTTTATCTGAAAGATTTATGTGA
>SLM_r1.2ch01.g000290.1
ATGGCAGATAGTGAACACCCTCGTCTCATTCTCCATAACTTTCTTCCTCTAGATCTTTGC
AAGGAGTTAGAGTTTATACACAAGAGTTGTTGTACAGTAGGGTACAGGCCAAATGTGTTT
TCTACAACTTTATCTCATCTTATTGCAACTAATTGTGCCCATTTCATCATGCCCATCATT
CCAATCAGAGAGAGGCTAAGGGAGAAAGCAGAAGAGTATTTTGGTTGCCAGTACGAGTTG
TTTGTCGAATTCACTGGTCTGATCAGCTGGTGTAGAGGAGCAAGTATCGGTTGGCACAGT
GATGATAATAGACCATACCTTAAACAACGGGATTTTGCGGCAGTGTGTTATTTAAATAGC
TATGATGCGGATTTCAAAGGTGGTATCTTTCACTTCAAGGATGGAGAACCTGCAGACATT
GTGCCCATGACTGGTGATGTTATCATGTACACGGCTGATGACCGGAATATACATTCTGTT
GATGAGATTACTGAAGGGGAGCGAATTACACTTACTTTATGGTTCAGCCGTGATGCATCT
TATGATGAAGATCCTAAACTCATCTCATCTCTCTCACCAGATTTATTGGGTGTTGCAGAA
AGCAAGTTGCATTCATATATACCTGTGCCAGGATCCATCAATATGTACTGGTTTCCACCA
GACAAAGCTTCAAGTTTCTCGTCCGGATTTGATATACGCTGCGGAAGATTGCGTGTTCTT
GGATTCGATATCTATCCATTTCAGAAGACTTTCCATTTATCAGAATCAGAATCCTCTTAC
AACTTACTGGAGTTACTGTCAGGACCACTACTTATAGCACGAGAAAGCAAAATGTTCGAA
CCCCAATTTCTTAATATAATGCATGCACTTCAGATGGTGCAGTTCTATCTCTGGAAGTTC
TCCAATTTAAAGACAAAAGTCGAAGGAACGTCTCCAAATATAACTCCGACTTCCCAGACA
CAAAAAACAGAAATAGATCATCTGAAATCTGTGTTTCTGAAGGATCTTCAACTCGCAGAA
CGCTTCTTTGGCCACTCGAAAACTATCAAGGACATGGAGTATGAATTTGATTGGGATACT
TTTTCAGCTGCAGTTCTTGAATGGGAATGTTATGTTTTAAAATTACAGAAGGAATTGGTT
CTGCATTTACCTCATTGGAAAACTAATCAATCCATCTTTTTTGTTGAATTAGGAGATCTT
GAGGATTAA
>SLM_r1.2ch01.g000300.1
ATGGCTAAAGGGCAGGCTTCATATTCAATATCAGATCCAATGAAACATATCGTGAAGATT
TTGGCGTTATTGCTTGCAGTAACTGCTGTTTGGATAGGCTTGTTGCAGACATCAACTATT
CCAGAGAGCTATACCTGGCTGTTGCCTCTATACCTCATTGTGTCCCTTGGTTGCTATGGT
CTGTTAATGGTTGGTGTTGGTCTAATGAATTTTCCCACGTGTCCTCAAGAGGCTCTTTTC
TTACAGCAGGATATTGTTGAAGCCAGGGAATTCTTGAAGAAAAAAGGGGTAGACGTTGGT
TCTGATTGA
>SLM_r1.2ch01.g000310.1
ATGATCCTTAAAGATGGAAAATCAGTTCATATTTCTCTTGACAAAAGAACAGGGGCTGGA
TTTGTGTCTCAAGACCTTTATTTTCATGGATTTTTTAGTGCTTCTATTAAGTTACCTGCA
GATTATACAGCTGGTGTTGTTGTTGCATTTTATATGTCTAATGGGGATATGTTTGAGAAG
AACCATGATGAAATTGATTTTGAGTTTTTGGGAAATATTAGAGGCAAAGACTGGAGAATT
CAGACTAATATTTATGGGAATGGTAGCACAAATGTTGGCAGAGAAGAAAGATATGGACTT
TGGTTTGATCCTTCTGAAGATTTTCATCAATACAGTATCCTTTGGACTGAGAATTTGATC
ATCTTTTATGTAGATAATGTCCCCATAAGAGAGATCAAGAGGACAAAAGCCATGGGTGGG
GACTTCCCATCTAAGCCAATGTCCTTGATAGCTACAATATGGGATGGTTCTAATTGGGCT
ACAAATGGTGGAAAATACAAAGTCAATTACAAATACGCCCCGTATATCGCTGAGTTCTCC
GATTTCATCCTCCACGGATGCGCGGTTGATCCAATCGAACTGTCATCCAAATGTGACAAC
ACTACGCCAAAAACTCCAACGATCCCTACCGATATCACCCTTGACCAAAGACGAAAGATG
GAGAACTTCAGAAAGAAGCAAATGCAATATTCATACTGCTATGACAAGACCAGGTACAAG
GTCCCTCCTCCCGAGTGCGTGATCGACCCTAAGGAAGCCGAACGACTCCGAGCCTTTGAC
CCCGTTACATTTGGAGGATCCCACCACCATCATGGGAGACGACATCACCGGAGCAGACCA
AAGTTGAAGGGTGATGATGATGTATCCTTTATGTAA
>SLM_r1.2ch01.g000320.1
ATGTCAAATAAGATTAGTAGTTCAAGCTACAAAGTGAAATCTCCAATGGCAATCACAATA
TTTGGACACTTGTTGTTTATAGCTATAACAATACTTGTATTAGTTTGGCTTTTGCACTTT
AGAGAAGGCCTTGCTTTCACTTCATCCAACAAGGCCAAGATTTTCAATATTCATCCAATG
CTTATGGTTATTGGATATGTCTTAATGGCTGGAGAAGCAATTATGGCATACACAACAACT
CCAACATCAAGGAAAAATCATAAATTATTTCACATGATTCTTCATTTGATAGCTCTTTTG
AGTGGAATTATTGGAGTAATTGCAGTTTTCAAATTTCATAATGAATCTGGAATTCCTCAT
ATGTATACATTTCACTCTTGGATTGGTCTTTCCACCATCATTCTCTTTGGTTTGCAGTGG
ATAATGTCCTTTTTGACCTTCTTATACCCCGGGGCGCGATCATCGACAAGATCAAGGGTT
GCACCATGGCATGCCCTAATTGGGATCACCATATTTTTCATGGCAATAGTAGCTACAGAG
ACAGGCTTGGTGCAAAAATTCATATTTTTGGGCCTTACAAGGAACCAAGAAGGACTTATA
GTTAATTTCATTGGGCTTTTGATCCTCCTTTTTGGAATTTCGGTTGGTGTTAGTGTTCTC
GTGTAA
>SLM_r1.2ch01.g000330.1
ATGGATACCATTGTAACGCACCAATACTATCGACCAGCTTCAAGGATAACAATTTTTGCT
TACATTTTTGGCTTTATAGCTGCGATTCTTATGCTTGTTTGGTTGTTGCATTATCGTGGA
GGAGTTGATCTCGATTCATACGATCCTAATAAAATTTTTAATGTCCACCCACTCTTGATG
TTCTTGGGGTTGGTTTTCTTGTCTGGTCAAGCACTTATGGTATATATGACAGTGAGAGCA
GAGAAGAAAGTACAAAAAATTGCACATTTTTTACTTCATTTATGTGCAATTATTTTGGGA
ATTGTTGGATTACATGCTGCATTTAAGTACCATGATAGAAGTGGTTTGAGAAACTTGTAT
AGCTTTCATTCATGGATAGGCATTGGCACCTTTTCCCTCTACATTTTACAGTGGGTGATT
GGACTATGTATGTACATGTTACCATACACAAGAAGAGAAACAAGAGCAGTAAATTTACCA
TTGCACATATGTGGTGGTAGAGCAATATTCTACATGATAATTGTTACTGCATTGACTGGA
TTAATGCAAAAATCAACATTTATGCAACTTCCATTATTTTCTGGAGAAGCAATTTTGATC
AATTTCCTTGCAATTTTCATCCTACTTTTTGGTGTTACTATTGATATTTCTGTTTCTCTT
AGACGTTATGCATGA
>SLM_r1.2ch01.g000340.1
ATGATTGCAACATGGAGAAAAAAGAGAACAGAGAAAAGAGTAACAAAGAGAGGATTTATG
AAGAAAACAAACATGGAGTTAGTGATACCAAGCCAATTTACATGTCCAATTTCATTAGAT
TTAATGAAAGATCCAGTGACTTTATCAACAGGGATTACGTATGATCGAGAAAACATCGAA
AAATGGATAAATGAAGGTGGGAATCAAACATGTCCTATCACAAATCAAGAACTGAAGTCC
TATGGAAATGGCATTGTTGATCCTGTTTTAATTCCAAATCACAATATTCGAAAAATGATT
CAACAATGGTGTGTCGAAAATAAGGAACATGGGATTGATAGGATTCCAACTCCAAGAATC
CCGATTTCATCATCTGATGTCTCTGAATTACTCGCGAAAATAACAAACTCGAGCAAGTTA
GAGATGGAGAAATCAAGTTCATGTGAAGAATTAGTCACTAGTGTGAAGAATTTAGCTAGT
GAAAGTGATCGAAACAAATGTTGTTTCGTCACTAATGGCATAGGAAAGGTGTTATCATCA
GCATTTCTTGAACTATCAAAGGGAAAAAACGCGAAAAATGCTTCAACAGAGGAAGTGATC
TTGTCAACTCTGACACTTTTTTTGCCTTTGGATGTTAAGTCCAAGACAATTCTTGGGTCG
ATATCATCGTTACGTAGCATTGCATGGTTCTTGAAGAATGGGAGTTTATCAAGTAGGAGG
AATGCAGTTGTTGTCCTTAGAGAAATTATGAAATTGGAAGAACAAGAAAAGGTTGAAATC
TTGTTGAATATTGAAGGTGCATTAGAAGGGCTTGTGAAGTTGGTAAAAGAGCCAATTTGT
CCTAATACTACAAAAGCTTCTTTATTAACAATTTATTATATGGTTAATAATTCATCATCA
CAATCATCAAGATCAAGATTTGTAGATGTGGGGTTAGTTGAAATGTTGATAGAAATACTT
GTGAATTGTGACAAAAGCATATGTGAAAAGGCATTAGGTGTTTTGGATGGTATTTTGAGG
TATGAAGAAGGGGTGAAAAGGGCTTCTAGTTATGCACTTAGTGTGCCTGTTTTGGTGAAG
AAATTGTTGAGAGTTTCAGATTTGGCTACTGAATTTTCAGTTTCAATTTTATGGAAGATA
CTATGCAAGAATGAAAATAATGGAGATTGTGGTATTCTTGTTGAAGCACTTCAAGTTGGT
GCATTTCAAAAGCTTTTGGTGATACTGCAAGTTGGTTGTAGTGAAACAACAAAAGAGAAA
GCTAGTGAGTTGTTGAAGTTGTTGAATGTGCATAGGGATAGAGCAGAGTGTGTTGATTCA
TTGGACTTCAAGAGTCTCAAAAGGACATTTTGA
>SLM_r1.2ch01.g000360.1
ATGAAGCGTCTTCTTGACATAAAATGTGACGTGATTTTTATCTTCAGAATCTTAAGGTTC
GGAGCCTGTTCTCTATTCGTAAATTCAGGCCAACTCAAGCAAGTTATGGAGAAGCAGAAT
TTAGACTTGTACTGGAGGAATATTCAGATTATGCAAGAGAATGACAGGCTAAGGAAGACT
GCTCAACGACTCAGACAGGAGAATGAAGCTTTGTATTCTGAGCTTAAACAGAGACTAGCA
GCAGCAAGAAATAATCAAATACCTGAACTTGAACTCAGGCTTGGCCCCAGTCCTTCTGCA
GATCAAATGAAACCCAAGAATCCTCAGCCGCCTCCATGCAGCTAA
>SLM_r1.2ch01.g000370.1
ATGAATAGAAGAGATTTTCTTTCTATTATTGTTTTACTCGTTATAGAGAGCGGAATTCAA
GGGAAACAAAGGCCCTTAGATAGGACATCATCTATGGCTGGAAGTGATTTTCTTTCTATC
ATTGTTTTACTCGTTATTGAGAGCGGAATTCAAGGGAAACAAAGGCCCTTAGATAGGACA
TCATCTATGGCTGGAAAGAGCGGAATTCAAGGGAAACAAAGGCCCTTAGATAGGACATCA
TCTATGGCTGGAAGTGATTTTCTTTCTATCATTGTTTTACTCGTTATTGAGAGCGGAATT
CAAGGGAAACAAAGGCCCTTAGATAGGACTTCATCTATGGCTGGAAGTGATTTTCTTTCT
ATCATTGTTTTACTCGTTATTGAGAGTGGAATTCAAGGGAAACAAAGGCCCTTAGATAGG
ACTTCATATATGGCTTGA
>SLM_r1.2ch01.g000380.1
ATGAAAAAGCCATCTTCTATTGAGGCTTCTAGCATATCGCCAACCTTAGAAGAATCTCAT
GAAGTTGTCACAAACACGAAGAAAACAAAAGAAAAAGTTGTGGAAGGCTCGCAATTGAAG
CCATATGTTGGTGTAAGGTTTGATCACAAAGATCATGATGGTTACGACAACAACATAAAT
ACTAATTGTTCAAATCATGAACTCAATCTTTTTAGTTCTACTCCGGCTCATGCTAGTGAG
TCTTCCAACGAGGCAAAGCCCAAGGAGAGGCGTTCCTCGGATGCTAAGACTTTCTCTTGT
AACTTTTGCAAGAGAGAATTCTCCACTTCCCAAGCCTTAGGGGGACACCAAAATGCTCAT
AAACAGGAGAGGGCATTGGCTAAAAGGAGAAATGGTCTTGTTGATGTCGTTTCACCTTTT
GTCCCTCACAATTATCATCCCTACTACAATCCCTATTCAAATTTCAACTCACGCATACCA
TTTCATGGTTCTTTTGCTTCTCGATCATCATCGCTTGGTGTTCAAGGAGATTCTCATGCA
ATTCTTGAGCCTACTTCCTGTCAGAAATGGCCATTTTTTTCTAGCTACAATTTTCCATTT
AACCCTGAGAAGTGGTCATCAAGCTCATCATTTTTTAGGACAGAAAATTACAACATGGGT
AAAATTGGAACAGGAAGTGTTTCTTTGGAGAATTCCTCTAATTTTGAGAACAAAAAAAGT
GGAAAGGGTTTGAATTTAATGAATTCACCCATCGATGTTGATAATCTTGATGGAAATAAT
TATACGAAAATGAATTTaggagaggaggaagaagaaaagaataatgaagaagaagaagaG
CTTGATTTGAATCTAAAGCTTTAG
>SLM_r1.2ch01.g000410.1
ATGGTGTCAAGATCCTATTCCAATCTCTTGGAGCTGGCCTCAGGTGAGGCTCCTTCGCCG
TCTTTCGGGCGAATGAGCCGGAGGATTCCACGTGTTATGACCGTCGCTGGGATAATGTCT
GATCTGGATGATGATGGATCGGAGAGCGTTTGCTCCGATCCATCATCATCTTCAGCTCAA
AAAGATAGGATAATTGTTGTAGCTAATCAGCTGCCAATTAGAGTACAAAGAAAAACTGAT
GGCAGTAAAGGATGGTTATTCAGCTGGGATGAGAATTCACTTCTTCTCCNCCGAATGAGC
AAGATGAAGTTTCACAAATACTTCTCGAGACATTTAAGTGTGTTCCCACTTTTGTACCTC
CTGATCTGTTTACTAAGTACTACCATGGATTTTGCTTATGTTTCTGTAAACAAAATTTTT
GCTGATAGGATCATGGAAGTGATCAATCCGGAAGATGACTTTGTGTGGGTTCATGACTAT
CATCTCATGGTACTGCCTACCTTCTTGAGGAAAAGATTCAATAGAGTAAAGCTTGGATTT
TTCCTGCATAGCCCTTTTCCTTCTTCCGAGATATATAAAACATTGCCTATTCGTGAAGAA
ATCTTACGAGCTCTCTTGAATTCGGATTTGATTGGGTTCCACACTTTTGACTATGCGAGG
CACTTCCTCTCATGTTGCAGTCGGATGTTAGGCATTTCTTATGAGTCGAAAAGGGGTTAC
ATAGGCCTCGAGTACTACGGCAGGACTGTAAGTATTAAAATTCTGCCAGTGGGTATTCAT
ATGGGGCAGCTTCAGCAAGTCTTGAGTCTCCCTGAGACGGAGGCAAAAGTTGCCGAGCTC
GTTCAGCAGTATAATCATCAAGGAAGGACATTGTTGCTTGGAGTTGATGACATGGACATA
TTTAAAGGCATTAGTTTGAAATTATTGGCAATGGAACAACTTCTATTGCAGCACCCAGAG
AAGCAGGGGAAGGTTGTTTTGGTGCAGATAGCCAATCCTGCTAGAGGCAAAGGAAAGGAT
GTCCAAGAAGTGCAGGACGAAACAAATTCGACAGTGAAGCGAATTAATGAAGTATTTGGA
AGGCCTGGATATCAACCAGTTATATTGATTGATAAGCCACTTAAGTTTTATGAAAGGATT
GCTTATTATGTTGTTGCGGAGTGTTGCCTGGTCACTGCTGTCAGGGATGGCATGAACCTT
ATACCATACGAGTATATAATTAGTCGTCAAGGAAATGAGAGTCTGGATAAGGTTCTGAAA
CTGGACTCTTCTACACCAAAGAAGAGCATGTTAGTTGTGTCTGAGTTTATTGGGTGTTCT
CCCTCTTTGAGCGGAGCAATCCGAGTGAATCCATGGAACATTGATGTAGTTGCCGACGCA
ATGGACTCTGCTTTAGTAATGCCTGAGCCAGAGAAGCAACTTAGGCATGAGAAACATTAC
AGATATGTTAGCACCCATGATGTTGGATACTGGGCTCGCAGTTTCTTACAAGATTTGGAG
AGAACATGCAAGGATCATGTGAGACGAAGATGTTGGGGTATTGGATTTGGCTTAAGTTTC
AGAGTTGTTGCACTTGATCCGAATTTTAGGAAGCTTTCAATGGAGCATATAGTTTCAGCA
TATAAAAGGACAACAACCAGGGCAATCCTTCTGGACTACGATGGAACTTTGATGCCTCAA
AATGCAATTGATAAGAAACCAAGTGCTAAAACCATTGAAATCATCAAATCTTTGTGCAGA
GACAAGAACAATATGGTGTTCATCGTCAGTGCTAGAAGCCGAAAGACGCTAGCTGACTGG
TTTCCAACTTGTGAGAAACTTGGTATTGCAGCTGAGCATGGATACTTCTTGAGGATGAAT
CAAGATGAAGAATGGGAAACATGTATACCAGAAGTAGAATGTTGTTGGAAAGAAATTGCT
GAGCCTGTTATGCAACTTTACACTGAAACTACTGATGGATCGGTTATTGAAGACAAGGAA
ACATCAATGGTATGGTCTTACGAGGATGCGGATCCTGATTTTGGATCATGTCAGGCTAAA
GAACTTCTTGATCACCTTGAAAGTGTGCTGGCTAATGAACCAGTCACTGTCAAGAGTGGA
CAGAATATAGTGGAAGTTAAGCCCCAGGGTGTAAGCAAAGGGCTCGTTGCCAAGCGCCTC
CTTAACGAAATGCAAGAGAAAGGAATGTCACCAGATTTTGTCCTCTGCATAGGAGATGAC
CGATCAGATGAAGACATGTTTGAGGTGATCATGAGCTCGGTGTCTGGACCGTCCATGGCT
CCAGCAGCCGAAGTCTTTGCTTGTACTGTTGGCCGAAAGCCCAGCAAGGCCAAATACTAT
CTCGATGACACTACCGAGATAGTTAGGCTGATGCAGGGTTTGGCCTCTGTTGCTGACCAA
ATGTTACCACAGATGTAA
>SLM_r1.2ch01.g000420.1
ATGAGTAATAATAATATTGTGGAGAAGGCAATCAAGAGTTTAGGAAAAGGATTTGATTTA
ACATGTGATTTTAGACTAAAGTATTGTAAAGGAAATGAAAGGCTTGTGTTACTAAATGAA
AAATTGAAGAAAGAGTTGATGGTGCCTGGTTTTGGAGCTTATGAAAATGTACCAATTGAT
ATTAAGTGTGATAAAGGTGATAGAGTTAGATTTCAATCTGATATTCTTGATTTTAATCAG
ATGTCTGAATATATAAATAGGAGAAGTTCAGTGCCTGGAAAAATACCATCTGGACTGTTT
AATTCAATGTTTGGATTTGAGAGTGGTTCATGGGCTAATGATGCAGCAAATACAAAGTAT
TTGGGGCTTGATGGTTATTTCATCATATTATTTGATGTTCATATTGATAGATATTCACTT
GTTTTGGATAATCAAGTTGTTAATGATGTTCCTTCCACTTGGGATCCTGCAGCACTTGCA
AGGTTTATTGAAAAATATGGTACACACATAATAGTGGGGTTAAGTATTGGAGGACAAGAT
GTGGTCCTAGTGAGGCAAGACAAATTATCAAACATGGAACCATCACAACTCAAGAACCAC
TTGGATGAACTTGGTGATCAATTATTCACTGGCATTTGCAACTATTGTCCACAACAATTC
AAATCAAGAGAACAAAAACATAAGGCATTCAATATTTTTGATCCACAACCCAACATCTTT
AGCAGCTTTCCATCAGCAACAACCAAAAATGGTGTAACTGTGATATGTTCAAAAAGAGGT
GGAGATTTAACAGCAAATACACATAGTGAATGGCTTCTAACAGTGCCTTCAATGCCAGAT
GCTATTGCCTTTAACTTCATTCCTATTACTTCACTTCTCAAAGGTGTTCCTGGCAAGGGC
TTTTTATCACATGCTATCAACCTTTATCTTAGATATAAGCCACCCATAGCAGATTTGCAA
TATTTTCTGGATTTTCAAGCCCACAAAATTTGGGCTCCTATTCACAATGATCTTCCTTTA
GGCCCAACTACAAATAGGTCCATTAGACCTCCAGCCATTCATTTCAATTTGATGGGCCCA
AAGCTATATGTAAACCCAACTCAGGTAATAGTTGGGAAGACACCTGTAACTGGAATACGA
CTTTATCTTGAAGGAGTAAAGTGTGATAGGCTGGCCATACATTTACAACACTTGATAAAC
ACTCCAGTACTCCTACAAGACAAAATAGACGATCCGCTGACGTGGCGCGGGTCCGAAGAC
ACACCCGACCATCGATATTTCGAACCCATCCAGTGGAAAAAATTCTCACACGTATGCACG
GCTCCTGTAAAGTACGATCCGAATTGGGCACCATACGAAAATGGCTTTAGTTTCATCGTT
ACGGGTGCTCAACTCCACTCTCAGTGGATGCAATGTGCCTTTGAGAGTTGCACGAAATCA
TCATCGGGTTTTTTATCAGCTATTAGTGGTGCATCCTCGATTCCCGGGTTTTTATCCGAA
AAACCGGTGGTGGTGGACTCGGGTGTGTACCCGACGGGCCCACCGGTGCCGGTGCATACC
CAAAAGCTACTTAAATTTGTGGATACAACACAATTGTGTAGAGGCCCATTGGATAGTCCA
GGAGAAGATCAAGAAGGGTATTATGAGCAAGAATTATTCAAAATGACAACATCTTTCCCT
ATGAATGGTGGTGATGCTGTTTATAGCTACTCCAAAAACTCCCAAATACAGAGAGAAGTG
TTAGATGGTGCAAAGGAGATGATGAAAGAAGCAATTATTAAAAATCTTGACATCAAAAAC
ATGTTTACTTATTCTTCAAACACATTTAATATTATAGAGTTGGGATGTTCAATTGGACCA
AACACATTCAACTCAATGCAACATATTGTACAAGTTGTAAAGGAAAAGTGCCATGATAAC
AATCTTGAATTCCAAGTATTTTTCAATGATCATGTCAACAATGATTTCAACACCCTCTTT
CGATCACTCCCTATCGATCGATCCTACTATGCATGTGGAGTTCCAGGATCTTTTCATGGT
AGATTATTTCCATCGCGATCCATACATTTTGCACATTCTTCTTGTGCTATACATTGGTTA
TCTAAGGTTCCAAAAGAATTGTTAGATGAAAAAACCCTAGCATGGAATAAGGGATTGATT
CACTATGTTGGTGCATCAAGTATTGTAGTGAATGCTTATGTTGCTCAATTTGAAAAGGAC
ATGGAAATGTTCTTTAATGCAAGAGCTGAGGAAATTGTCCCTGGAGGAATGATGGTGATT
CTTTCACCATTTTCGGGTTATCGTTACCTCAATTTTTTTGGCTCTACTCTTATGGATTTG
GTAAATGAGGGAATGCTAGATGAATCTCTAGTTGACTCATTCAATGTGCCAGTGTATTTT
CCCTCTATTGAAGACATGACTAAAGTGGTGGAGAAAAATAATTTTTTTAGCATTGAGAGA
ATAGAATTAACATATCCTAAATCAAAACTTGTGGATGAGGCTGATGCAAAGACTTTAATT
ATAAACCTAACAGCTGTTTTACAACAAGTTTTTATCAATCATTTTGGGAATGAAATAACA
GAAGAAACTTTTACAAGGACTATACTCAAAAGTGAAGAGATCTCAGCATGGATGAAAATA
AATTATGAAAAAGCATACGGCAGTTTTGAACCTGAAAAATCTGTTTTTGAATCAGGATTG
CTTGATTATTGGAGTATATTTTCAGCAGGGGGAGCTAATTAG
>SLM_r1.2ch01.g000430.1
ATGGCAACATTGTCACATTTTTCTGGGGTTAAAACTCCCTGCCCTTCTATATTCAAAAGA
AGCGTGCACTTCCCACAACTTGATTTTGTGGCTACTGTCCCCTTTGTTTCTGCGCCAAGT
AAATCTGTGAAGGTTTCTTGTTGTGAAAGAGTGCAGAGATTGTTTGGTGGTTCATCAGTA
GCCTCAGCCGAAAGAATGAGAGAAGTAGCTGATCTTATTCTTAGCTTTCCAGAAGAGAGA
CCTGTTATTGTTCTCTCAGCAATGGGAAAGACAACAAACAACCTTTTGCTGGCTGGTGAA
AAGGCTCAGAGTTGTGGTGTTTCCAATGTTTCTGATCTGCAAGAGTTGGCTTTTATAAAG
GAGCTCCATCTTAGGACAATAGACGAACTTGGAGTAGAGAGTTCTACCATTTCAAAGCAT
CTACTCGAACTGGAACAACTTTTGAATGGAATTGCTTTGATGAAAGAGTTGACTCCACGA
GCAAAGGACTACTTGGTGTCCTTTGGAGAGTGTATGTCCACGAGAATATTTTCCGCATAT
CTGAATAAACTTGGTGTCAAAGCCCGCCAATATGATGCATTTGAGATGGGTATTATAACT
ACTGATGATTTTACTAATGCGGATATATTGGAAGCAACTTATCCTGCTGTTGCAAAGAGA
TTAACTGGTGATTGGATGAGTAATCCTGCAATCCCTATTGTCACTGGGTTTCTTGGGAAG
GGTTGGAGAACTTGTGCTGTGACTACACTAGGTAGGGGTGGTAGTGACTTGACTGCTACA
ACAATCGGTAAAGCATTGGGATTACGTGAAATTCAGGTCTGGAAGGATGTTGACGGTGTT
TTGACATGTGATCCCAACATATATCCACGTGCTGAGACTGTGCCATATCTAACTTTTGAT
GAGGCAGCTGAACTTGCATACTTTGGTGCACAGGTCCTTCATCCACAGTCCATGAGGCCT
GCTAGAGAGGGTGATATTCCTGTTAGGGTTAAAAACTCGTATAATCCTAAAGCTCCTGGT
ACTCTCATCGTTAAAACAAGAGATATGAGTAAGGCGGTACTTACAAGTATTGTTCTTAAA
CGAAATGTAACCATGTTGGATATTGCGAGTACCCGTATGCTTGGTCAATTCGGCTTCCTT
GCAAAGGTTTTCTCCATCTTTGAAGACTTAGGGATTTCTGTTGATGTCGTTGCGACAAGT
GAAGTTAGTATTTCCTTAACATTGGACCCATCAAAACTTTGGAGCAGAGAACTAATTCAA
CAGGCAAGCGAGCTAGATAACGTTGTAGAAGAACTTGAGAAAATTGCAGTTGTGAAGCTA
CTTCAAAACAGATCAATCATCTCTCTTATTGGCAACGTCCAGAGGTCCTCGTTGATTTTG
GAAAAGGCTTTCCATGTTATGCGTACCAATGGTGTCAACGTTCAGATGATCTCTCAAGGT
GCATCCAAGGTTAATATCTCGTTGATAGTAAATGATAGTGAAGCGGAACAATGTGTTAGG
GCTCTCCACCATTCCTTCTTCGAGAGTGATCTTTCTGAACTAGTCTGGGAAAGTCAATCT
GGAAATGGCTATGCTACTACTACTACTCCCTTGCCCACGTTGTCCAATTAA
>SLM_r1.2ch01.g000440.1
ATGAACACTCCGGCACTTTCTCTCCGTCACAACCATTTCCTCAATGGCAGCTCCGCTCTG
GTATCCGGCATTCGTCTACCACGCTCCTCCTCTTCCCCTTTCCGTGTCCGTATGTCTCTC
CAGGAAAACGGTCCATCCGTCGCCGTCGTCGGTGTTACTGGCGCCGTCGGTCAAGAGTTT
CTATCCGTTCTATCTGACCGTAACTTCCCGTACCGTTCTCTTAAACTCCTTGCTAGCAAA
AGATCAGCTGGAAAATCGATGAAGTTTGAGGAACGAGATTATACTGTTGAAGAGCTCACT
GAGGATAGTTTTGATGGTATAGATATTGCATTGTTTAGTGCTGGTGGTTCAATTAGTAAG
AAATTTGGACCCTTGGCTGCTCAAAAGGGAACAATTGTAGTGGATAATAGCTCCGCTTTT
CGGATGGATGAGAATGTGCCTCTTGTGATTCCAGAAGTGAATCCTGAAGCTATGGCACAT
GTCAAGCTTGGTTCTGGAAAGGGAGCTCTTATTGCGAATCCGAATTGCTCTACTATTATT
TGCTTGATGGCTGTTACTCCTCTCCATCGTCGTGCTAAAGTCAAACGCATGGTTGTTAGT
ACATATCAGGCAGCTAGTGGTGCTGGTGCTGCTGCAATGGAAGAGCTAGTGCAGCAGACT
CGTGAGGTCCTGGAGGGAAAAGAACCAACCTGCAATATCTTTAACCAGCAGTATGCTTTT
AATCTTTTCTCACATAATGCACCTGTTCAACCCAATGGATATAATGAAGAGGAAATGAAG
CTGGTCAAAGAAACAAGAAAAATATGGAGTGACAAGGATGTCAAGGTTACTGCAACATGT
ATACGTGTTCCTGTTATGCGTGCACATGCTGAAAGCGTGAATCTTCAATTTGAGAATCCC
CTCGATGAGAATACTGCAAGGGATATTCTTAAAAATGCACCAGGTATAGTTGTAGTCGAT
GACCGTGCAAGTAATAGATTCCCAACCCCACTTGAAGTTTCCAATAAAGACGATGTTGCA
GTTGGGAGAGTACGTCGTGATGTTTCTCAAGATGGAGATTATGGGCTGGACATCTTTGTT
TGTGGTGATCAAATACGCAAAGGAGCCGCCCTTAATGCTATCCAGATTGCAGAAATGTTG
TTGTAG
>SLM_r1.2ch01.g000450.1
ATGGATACAAATCAGGAAATTGCATTGACACAAATGAGAAAATCTGTTGAAAAGCTTGGA
TCTTCTACTGAAAGTTATGGAGAGAAGACATTGATGAGGTTCTTGATTGCAAGATCAATG
AACCCAGAGAAAGCTGCTAAGATGTTTTGTCAGTGGAAAAAATGGAGGGCTGAAATGGGA
TTATCCAAGAATGGCCACCCTGTTGTGATGGTTAAAAGTAACAAACATTTTCCTTCCAAG
GATCAAGTTCAATTCAAGAAATTTGTGGTTCATCTACTAGACAAAACAATTGCAAGTTCG
TTCAATGGTAGAGAAACAGGAAATGAGAAACTTATTGGAGTTGTTGATCTCCAACATATT
ACCTATAACAATGCTGATCTTCGTGGACTGATCACTGGTTTTCAGTTTTTACAGGCGTAC
TACCCTGAGCGCTTAGCTGCTTGTTACCTTTTACACATGCCACAATTCTTTGTCACCGTA
TGGAAATTTGTTTGTCGCTTCCTTGATAAAGCTACTCAGGAGAAGGTTAGGATTGTTACA
AGTGAAGAACAAATGCAAGAGTTCATCAGAGAGGTTGGCGAAGACGTCTTACCAGAGGAG
TATGGAGGGCGCGCTAAACTTGTACTTCTGCAGAATGTTACTGTGAACTACTAA
>SLM_r1.2ch01.g000460.1
ATGGACAGAAATCAAGAAATTGCATTGACCCAAATGAGGAAATCAGTTGAAAAGCTTGGA
TCTTCCACTGATAGTTATGGAGAGAAGACATTAATGAGGTTCTTGATTGCAAGATCAATG
GACCCAGAGAAAGCTGCAAAGATGTTTTGTCAGTGGAAAAAATGGAGGGCTGAGATGGTT
CCACTTGGTTACATCTCTGATTCTGAAGTTGCAGATGAATTAGCAGCTGAAAAACTTTAT
TTGCAGGGATTGTCCAAGAGTGGACACCCTATTATGATAGTCAAAGTTAACAAGCATTTT
CCTTCCAAAGATCAAGTTCAATTCAAGAAATTTGTCATTCATCTACTAGACAAAACCATT
GCAAGTTCATTCAAAGGTAGGGAAATAGGAAATGAGAAACTTATTGGAATTCTTGATCTC
AAGAATATTACCTATAGCAATGTGGATACTCGTGGATTGATCACGGGTTTTCAGTTTTTA
CAGGCATACTACCCTGAGCGCTTAGCGACTTGTTACCTTTTACACATGCCACAATTCTTT
GTCACCATATGGCGATTTGTTTGTCGCTTCCTTGAAAAGGCAACTCGAGATAAGATGAGG
ATTGTCACGAGTGAAGAAGAAAAGGAAGAGTTCATTCGAGAGGTCGGTGAAGACGTCTTA
CCGGAGGAGTATGGAGGGCGCGCTAAACTTGTACTTATGCAGGATGTTGCTGTCAACTAC
TAA
>SLM_r1.2ch01.g000470.1
ATGGACAGAAATCAAGAAATTGCATTGGCTAAAATGAGGAAATCAGTTGAAAAGCTTGGA
TCTTCCACTGAAAGTTATGGAGAGAAGACATTGATGAGGTTCTTGATTGCAAGATCAATG
AACCCAGAGAAAGCTGCTAAGATGTTTTGTCAGTGGAAAAAATGGAGGGCTGAAATGGTA
CCACTTGGGTACATACCTGATTCTGAAGTTGCAGATGAATCAGCAGCTGAAAAAGTATAT
TTACAAGGATTGTCCAAGAATGGATATCCTGTTGCTATAATCAAACTTAACAAGCATTTT
GCTTCCAAGGATCAAGTTCAATTCAAGAAATTTGTGGTTCATGCACTAGACAAAACAATT
GCAAGTTCATTCAATGGTAGTGAAATAGGAAATGAGAAACTTATTGCAATTCTTGATCTC
CAGAATATTACCTATAGCAATGTTGATACTCGTGGATTGATCACTGGTTTTCAGTTTTTA
CAGGCATACTACCCTGAGCGCTTAGCTACTTGTTACATTTTACACATGCCACAATTCTTT
GTCACCGTATGGCGATTTATATGTCACTTCATTGATAAAGCAACTCAACAGAAGATGAGG
ATTATCATGAGTGAAGAACAGAAGCAAGAGTTCATCCGTGAGGTCGGCGAAGATGTCGTA
CCGACGGAGTATGGAGGGCGTGCTGAACTTGTACTTTTGCAGGATGTTGTTGTGAACTAC
TAA
>SLM_r1.2ch01.g000480.1
ATGGACACAAATCAAGAAATTGCATTGATACAAATGAGGAAATCAATTGAAAAGCTGGGA
TCTTCAATTGAAAGTTACGGAGATAAGACATTGATGAGGTTCTTGATTGCAAGATCAATG
AACCCAGAGAAAGCTGCTAAGATGTTTTGTCAGTGGAAAAAATGGAGGGCTGAGATGGTT
CCACTTGGTTACATCACTGATTCTGAAGTTGCAGATGAAGCAGTAGCTGAAAAAGTTTAT
TTACAAGGATTGTCCAAGAATGGATATCCTGTTTCAATAATCAAACTTAGCAAACATTTT
CCTTCCAAGTATCAAGTTCAACTCAAGAAATATGTGGTTCATCTACTAGACAAGACAATT
GCAAGTTCGTTCAATGGTAGAGAAATAGGGGATGAGAAACTTATTGGAATTCTTGATCTC
CAGAATATTACCTATAGCAATGTTGATGTTCGTGGAATGATCACTGGTTTTCAGTTTTTA
CAGGCATACTACCCTGAGCGCTTAGCGACTTGTTACCTTTTACACATGCCACAATTCTTC
GTCACCATATGGCGATTTGTTGTCGCTTCCTTGACAAAGCAACTCAACAGAAGATGA
>SLM_r1.2ch01.g000490.1
atggatgaagatgaagacgaagatgaagaaggagaaattctcgattactatgatgatgat
gaagatgaagatgaagaagaatttgaaaatATTGAAGTTACTTCACAACCAGTTGGATTT
TTCTATCCTTTAACGACGCCGTCTTCAATCGTTGTCTCTGATGCATTAGATCCTGATCTT
CCGGTTATATATGTGAACTCTGTGTTTGAAAGCTCTACTGGTTATCGCGCTGACGAAGTA
CTCGGTCGTAACTGTCGGTTTTTGCAATTTAGAGATCCACGCGCTCAAAGGCGGCATCCT
TTGGTGGATCCTGTTGTTGTTTCTGAGATCAGAAGATGTCTTGAAGAAGGTGTTGATTTC
CAAGGGGAGCTTCTCAACTTTAAAAAAGATGGTACACCTGTGGTGAATAGGCTAAGACTT
GCACCCATACATAGTGATGATGGCACAGTGACCCATATTATAGGGATTCAAATGTTTTCT
GAAACAAAAATTGACCTGAATACTGTGTCATATCCCGTTTTCAGAGAAACTTGCCAGTCT
CACTGTGACGAGTCCAGCGAATACTCCATTAAAAGCGGTAATTTATTGCATTGTCAGCAC
CGTGAAATATGCGGTATTCTTCAGCTCTCTGATGAAGTTCTAGCTCACAACATTTTATCT
CGATTGACTCCAAGGGATGTTGCATCCATTGGTTCTGTTTGTAGAAGGATACGCCAATTG
ACGAAAAATGAGCATGTGAGAAAAATGGTCTGTCAAAATGCATGGGGAGCTGATGTCACA
GGTGTGCTGGAACATATGACAAAGAAGTTAGCTTGGGGGCGTCTAGCTAGGGAGCTAACC
ACTCTTGAAGCAGTTTGTTGGAAGAAACTGACAGTTAGAGGTGCTGTAGAACCTTCACGT
TGCAACTTCAGTGCATGTGCTGCAGGGAACAGGCTAGTGTTATTTGGAGGGGAAGGTGTT
AATATGCAGCCAATGGATGACACATTTGTTCTCAATCTTGATGCTGCTAATCCAGAATGG
CGACGTGTGAGTGTCAAATCATCTCCACCAGGACGTTGGGGCCATACTCTCTCATGTCTT
AATGGTTCCTGGTTGGTGGTGTTTGGTGGATGTGGGAGACAGGGATTGCTTAATGACGTG
TTTGTTCTTGATTTAGATGCTAAACAGCCTACATGGAAAGAAGTATCCGGTGGAGCTCCC
CCCCTTCCTAGGTGTTGGCACAGCTCTTGCACGATGGAAGGCTCAAAGTTGGTTGTTTCA
GGTGGATGCACAGGTGCGGGTGTACTTCTCAGTGACACATATTTGTTGGATCTCACCAAT
GACAAACCTACCTGGAGAGAAATTCCAACTGCATGGACTCCTCCATCTAGATTGGGACAC
TCACTCTCAGCTTATGGGAAGACAAAAGTTCTAATGTTTGGTGGCCTTGCCAACAGCGCT
AACGTGCGTTTAAGATCAGGTGAATCATACACTATTGATTTGGAGGACGAAAGGCCAGAA
TGGAGGCAGCTTGAGTGTGGTGCGTTCACAGGAGTAGGAAGTCAAAATGCTGTGGTTCCT
CCTCCTAGACTTGATCACGTTGCTGTAACCATGCCTTGTGGTCGTATCATCATTTTCGGA
GGTTCAATTGGCGGACTGCACTCTCCTTCACAACTCTTTCTACTCGATCCTTCAGAGGAA
AAACCATTATGGAGGACTCTCAGTGTACCTGGGCAACCTCCAAAGTTTGCTTGGGGTCAT
AGCACATGCGTGGTTGGAGGAACAAGGGTCTTTGTCCTAGGAGGCCATACCGGGGAGGAC
TGGGTCCTGAACGAATTGTATGAATTGTGCTTAGCGAGCAAGCAAGATTCTGATGCATGA
>SLM_r1.2ch01.g000500.1
ATGGCTGCTCTAAGCAACTTCAAGAATGGGTTGATTGCATTTTTAGCCACTTTTCCTTGT
ATTCTTTTCTACCTTTGTTTCCTTCATAATATACACAATGAAGATCACAACTCATTGTGG
AATTGGTGCAATAACCATCCAATTTTACTTGCAAATATCATGTTTTTCCTCAATGTTAAT
GTCCTCTTTTGGTTTATTGCTCTTCTTCAATCAAACCTTCATTGGATGATAGGTTTGTAC
TGGATGGTTATTCCAGTAATGTTGTTACATTTCTATGCCAATCTTCCCATGGCACAATAC
AATCAATTGAGGTCATGGATTGTGACAATTTTGACATGGATTTGGAGTATTAGGATGATT
CATAGCTACTTCAGAAGGGAAAATTGGCAGTTGGGAGTTAAACAAGATTGGAGATATACA
GATATGAGTAACCAATATGGAAAAAATTGGTGGTGGATCTCTTTCTTTGCTATTTATCTC
TCTCAACAGGTTTTACAAATGGGGATATGTCTTCCTCTATATATTGTCCACTCAGTTGAT
AAGCCATTGACTTTTTTGGATTTCGTTGCTATCACGATCTGCTTATGTGGCATTACAATC
GCCTTTTACGCGGATACAGAGCTCCACAATTTCATCATCAAAAATAAGAAACTACAACAA
CTTGGCCAACCAATGGTTCCAATTCTTGACAAAGGCCTTTGGTGTTACTCAAGACATCCA
AATTACTTAGGTGATCATGGAGGTGAAGGAATGTCCCTTTGGGAAGCTCTTCCTACCGTC
GCCGTCGTTGGTGGTCAGAGCTCTGGAAAATCGTCGGTGTTGGAAAGCGTTGTAGGTAGA
GATTTCCTGCCTCGTGGATCGGGCATCGTCACGAGGAGGCCATTGGTTCTTCAACTCCAT
AAGACTGATGGAGGAGCTGAATATGCGGAGTTTCTGCACGCTCCTAAGAAGAAGTTTCCT
GAGTTTGCTGCGGTACGTCAAGAGATTGCGGATGAGACGGACCGCATAACAGGGAAGAGC
AAGCAAATTTCAAATGTTCCAATTCACCTGAGCATTTTTTCTCCTAATGTGGTAGATTTA
ACACTCATCGATCTTCCTGGATTAACGAAGGTTGCTGTAGAGGGACAACCAGAGAGCATC
GTTGAAGATATTGAAATGATGGTCCGCTCTTACGTGGAAAAACCCAATTGCATTATACTG
GCTATTTCTCCTGCAAATCAAGATATTGCAACTTCTGATGCAATAAAACTTGCAAGAGAA
GTTGATCCTTCAGGTGAAAGAACGTTTGGAGTTATAACGAAACTTGATCTGATGGATCAG
GGAACCAATGCCTTGGATGTACTCGAAGGTCGATCATATAAGCTCCAACATCCATGGGTT
GGAGTCGTCAACCGTTCACAGGCTGATATCAACAAGAGTGTTGATATGATGGCTGCTCGT
CGAAAGGAGCTGGAATACTTTGAGTCAAGTCCTGAATATGGACATCTTGCTCATAAAATG
GGAGCTGAATATCTTGCAAAACTCTTATCTAAGCACTTGGAGACTGTGATCAGACAGAGA
ATACCAAGCATTATTGCTCTAATAAACAAGACAATTGATGAGCTTAATGCTGAGTTAGAC
CGAATCGGACGACCTATTGGTGTAGATGGAGGGGCACAACTATACACAATCTTGGAAATG
TGTCGTGCATTCGATAGAATATTTAGGGAACATCTAGAAGGAGGGAGGCCAGGTGGTGAT
AGAATATATGGTGTCTTTGATCATCAGCTACCAAGTGCTCTTAAGAAGCTTCCTTTTGAT
CGTCATCTTTCAACGAGTAATGTCAAAAAGGTTATTTCCGAGGCTGATGGATACCAGCCT
CACTTAATCGCTCCTGAACAAGGTTACAGAAGGCTAATCGATGGATCTCTTGGGTTCTTC
AAAGGCCCTGCTGAAGCCTCAGTTGATGCAGTGCATGTCATTCTGAAAGAACTTGTGAGG
AAGTCACTTGCAGAAACACAGGAATTGAAACGTTTTCCGTCACTTCAATCTGATATTGCA
GCAGCAGCAAATGATGCTCTTGACAGATTTCGTGATGAAAGTCGAAAAACAGTTTCACGA
CTAGTAGAGATGGAGTCTTCTTACCTAACAGTTGAATTCTTTAGGAAGCTTCAGACTGAA
CCAGAAAAACTGCCTGGAAACCAAACACCAgcacaggagaaggcgcaggcgcaggcacag
gcAGCTTCAAACGTAGACCGGTATTCAGATAATCATCTAAGGAGAATTGGATCAAATGTC
TCTGCTTATATAAATATGGTCTGTGAAACCTTGAGGAATACTATTCCTAAGGCAGTTGTC
TTTTGTCAAGTCAGAGAAGCAAGGAAGTCATTGTTAAATCAATTCTATTCACAAATCGGA
AGGAGAGAGAAGGAGGAACTGGGGAAAATGCTCGATGAGGATCCCGCTCTCATGGGAAAG
AGAGAGACCATAGCCAAAAGACTTGAGCTATACAAGTCAGCCAGAGATGAGATTGATGCA
GTTGCTTGGAAATGA
>SLM_r1.2ch01.g000510.1
ATGTCGGAGTTTTCCGGCGAGTTATCGGAGTTCAGTTCCGGAGAAAACGGCGTCGGTGGA
GGAGGCAATGTGCGTGAGACGACGCCGTTGACAGTGTCGGCGTCGTTTAAGGAAGGGAAG
AGTTCACGGAGGAAGACGGCGGTGATGAGGCCAAGCCTTGATGCGGATGAGTTCTTTAAC
CTTCTTCATGGTTCGGATCCGGTGAAATTGGAGCTCAATCGACTTGAGAATGAAGTCAGA
GATAAGGACCGGGAATTGACTGAAGCTCAAGCGGAGATCAAGGCACTGAAGTTATCAGAG
AGATTACGAGAAAAGGCTGTTGAAGAGCTCACGGATGAGTTGTCAAGGGTCGACGAGAAG
CTTAAGTTGACAGAATCTCTTTTAGAAAGCAAGAATCTTGAAATTAAGAAAATTAATGAT
GAGAAGAAAGCATCAATGGCAGCTCAATTTGCAGCAGAAGCCACTCTTAGAAGGGTCCAT
GCTGCCCAAAAAGATGATGATATGCCGCCTATTGAAGCCATCCTTGCACCTTTGGAGGCC
GAACTCAAACTTGCACGTCAGGAGATTGCAAAGCTGCAAGATGATAATAAAGCACTGGAT
CGTCTTACAAAGTCGAAAGAGGCAGCTTTACTTGAAGCTGAGAGAACTGTGCAGTCAGCA
TTAGCAAAAGCTTCTATGGTGGATGACCTTCAGAACAAGAACCAAGAGTTGATGAAACAG
ATAGAAATATGCCAGGAAGAAAATAAAATATTGGACAGAATGCATCGCCAAAAGGTTGCA
GAGGTTGAAAAGCTTACCCAAACAGTACGTGAGCTTGAGGAGGCTGTTCTTGCTGGTGGT
GCAGCTGCTAATGCTGTCCGGGATTATCAACGGAAAGTTCAAGAGATGAATGAAGAAAGA
AAAACACTTGATCGAGAGCTGGCACGTGCCAAGGTAACAGCTAATAGGGTAGCAACTGTG
GTTGCTAATGAGTGGAAAGATGCCAATGATAAAGTAATGCCTGTGAAACAATGGCTTGAA
GAAAGGAGGTTTTTGCAGGGTGAGATGCAAACGTTGCGTGACAAGCTCACAGTCACTGAA
CGAGCTGCTAAATCAGAAGCCATGTTAAAGGAGAGATATCAACTGAGGCTTAAGGTCCTT
GAAGAAACATTAAGATCATCCAGCTCAGCTACTCGCAGTACACCAGATGGTAGAAGTTCA
AGCAATGGTCCTTCACGCCGGCAATCACTGGGAGGCGCTGAGAACATCTCCAAATTAACT
TATAATGGCTTTTTACCAAAGAGATCACCATCATTTCAGCTTAGATCTTCTGGGTCCAGC
ACAGTGCTGAAGAATGCTAAAGGGACATCAAAGTCATTTGATGGTGGCTCAAGGTCATTG
GACAGGGGAAAAAACCTTCTGAATGGCACAGGTCCAAATTTCAACAGCAGCAAGTCGTGT
GATGGAACCAAAGACAATGAGACTGAGAATAGTTCCTGGAAAGCAAGTCAAGTTGAAAAA
AGCAATGACACACAAGTGACAGAAACAGAAGACACTATACCTGGAATATTATATGATTTG
CTGCAAAAGGAAGTAGTTGCTTTGAGGAAAGCAGGTCATGAGAAGGATCAGAGTCTTAAA
GACAAGGATGACGCCATTGAGATGTTAGCTAAGAAAGTGGAGACTTTAACAAAAGCCATG
GAGGTTGAGGCTAAAAAAATGAGAAGGGAGGTTGCTGCCATGGAGAAGGAGGTGTCTGCC
ATGCGGGTTGAGAAAGACCAAGAGAATAGAGCCAAAAGATTTGCAAATTCAAAGGGTCCA
GTGAGCAGTTCTCAGCTGCCTCCAGGAAGAAATGTAGCTCGAAGTGGGTTAACACGCAAC
ATTCAATAA
>SLM_r1.2ch01.g000520.1
ATGGACTCAAAGTCATTGAGGTTGATAACCCATCAATCATTTTTCTCAGCAGTTGGATCT
GGAGACCTTGAGTCTCTCAAAATCATTATAAAGAATGATGGGTTGGATCTATTTTCTTTG
TTGGCTTTACAGAATGATGCAGGGGAAACTGCTTTGTATATTGCTGTTTCAAATAATTAT
GAGGAGATTGTGAGTTATTTGCTTGGGTTTTGTAATTTGGAAACTGCTATGATTAGGTCT
AAAGCTGATTTCGATGCTTTTCATGTTGCTGCAAAAAGTGGACACTTGGGTATTGTGAGG
GAACTCTTGGCCATGTGGCCTGGACTTTGTAAAGTATGCAACTCCTCAAACACAAGCCCT
CTTTATTCAGCTGCCGTCAAGGGACATTTGGATGTGGTGAATGCTATTTTAGATGCAGAT
GTGAGCTCCATACGAATTGTTAGGAAGAATGGAAAAACTGCCCTGCACACAACTGCTAGG
TATGGCCTACTGCATATTGTGAAAGCACTTATAGAGAGAGATCCAGATATAATATCTATC
AAAGATAAAAAGGGCCAAACCGCACTTCATATGGCTGTTAAGGGTCAGGATACCTTTGTA
GTGGAGGAAATGTTGGATACTGACAGCTCAATATTGAATGAGCGTGACAAGAAGGGAAAC
ACAGCTTTGCATATAGCCACACGGAAATGTCGCCCACAGATTGTAAGCCTTCTCCTCAGT
TACACATCCCTTGATGTCAATGCAATTAATAATCAAAAGGAAACTGCAATGGACTTGGCA
GACAAACTGCAATATGGAGACTCAGCGTTGTTAATTAAGGAAGGTCTGACTGAGGCTGGT
GCAAAACATGCCAGATTTGTGGGTCAATTTGATGAAGCATCAGAACTTAAGAGGACCGTA
AGTGACATTAAGCATGAGGTGCAATCCCAGCTTATACAAAATGAAAAGACCCGAAGGCGT
GTTTCTGGTATTGCCAAAGAACTTAGGAAGATTCATAGGGAAGCTGTTCAGAATACGATT
AACTCTGTGACCGTGGTTGCTGTTTTGTTTGCGTCTATTGCTTTTCTGGCTATATTCAGC
TTGCCAGGCCAATATGTGGAGACTGGACCTGAAGCAGGAAAGGCCAGAATTGCTGATACT
GTTGCATTCCGTGTGTTCTGCCTCCTGAATGCAACTTCTCTCTTTATATCTCTCGCTGTT
GTTGTTGTTCAGATTACTCTGGTTGCCTGGGATACTAGAGCTCAGAAACAAATCGTCTCA
GTCGTGAACAAGTTGATGTGGGCAGCCTGCGTTAGTACCTGTGGAGCATTCCTAGCTGTT
GGTTTTGTTGTTGTAGGGAGGAAAAGTTCGTGGATGGCAATCACTATTACTGTGCTTGGT
GCACCAATTCTCATTGGAACTCTCGTTAGCTTGTGCTACTTTGTCTTCCGACAGCATTTT
GGCATTTGTGGTAGCGATTCTCAAAGGCGTATCAGAAGAGCAAGTGGGAGCAAATCTTTC
TCATGGTCTCACTCTGCAAATATCTCTGATATGGATGACTACAACTCTGATGACAGAATT
TATGCTTTGTGA
>SLM_r1.2ch01.g000530.1
ATGACAACATCTTTTCCTATGAATGCTGAGAGAAGTGTTAGAGGGCTCAAAGAAGATGAG
TTTGGATGTTCTGTTGGACCAAACACTTTAATTGCAATGCAACATGTTGTAGAAGCTCTA
AAGGATAAGTACTTGTCCCAAATCATAACAAATTCCACTAATGACAATCTTGAAATCCAA
ATATTTTTCAATGATCATGTCAACAATGATTTCAACACCCTCTTTCGATCACTCCCTATT
GATCGATCCTACTATGCATGTGGAGTTCCAGGATCTTTTCATGGTAGATTATTTCCATCG
CGATCCATACATTTTGCACATTCTTCTTGTTCTATACATTGGTTATCTAAGATTCCAAAA
GAGTTAATAGGTGAGAAATCCCCATCATGGAATAAAGGATTGATTCATTATATAGGTACT
TCAAATGTTGAAGTAGTGAATGCTTATTTTGATCAATTTGAAAAGGATATGGAAATGTTC
TTAAATGCAAGAGCTGAGGAAATTGTTCATGGAGGAATGATGGTGCTTATTACACCATTT
TCAACAAGTTATATACGTCTCGTGAAATTCTTTGGTTCTAGTCTTACGGATTTGGTGAAT
GAGGGAAAGTTAGATGAGTCTTTAGTTGACTCATTCAATTTGCCAATGTATTTTCCATCT
GTTGAAGACATGACTAAAGTTGTGGAGAAAAATGGTTGTTTTAGCATTGAGAGAATAGAG
TTAACATATCCCAAATCAAAGCTTGTGGATGAGGCTGATGCAAAAACTTTGATCATAAAT
CTAAGAGCTGTTTTAGAAGGAGTTCTCATCAATCATTTTGGAAAAGAAATAGCAAAAGAG
GCTTGTGAAAGGACTATACTCAAAAGTGATGAAATTTCAGCATGGATGAAAGCTAATTAC
GAAAAATCAAGTCAATTATTTGTTGCTTTAAAGCGTAAATGA
>SLM_r1.2ch01.g000540.1
ATGACAACATCTTTTCCTATGAATACTGGTGATGGTCTTTATAGCTACTCCAAAAACTCC
AATTTGCAGAAAGAAATAATAGATGGTACAAAGGAGATGGTGAGGGATGCAATTATTCGA
AATCTTGACATCAAAAACATTTTATCTTCTTCAAACACATTTAATATTATAGATTTGGGA
TGTTCAATTGGACCAAACACATTCAACTCAATGCAACATATTGTACAAGTTGTAAAGGAA
AAGTACCATGATAACAATCTTGAATTCCAAGTATTTTTCAATGATCATGTCAACAATGAT
TTCAACACCCTCTTTCGATCACTCCCTATTGATCGATCTTACTATGCATGTGGAGTTCCA
GGATCTTTTCATGGTAGATTATTTCCATCGCGATCCATACATTTTGCACATTCTTCTTGT
TCTATACATTGGTTATCTAAGGTTCCAAAAGAATTGTTAGATGAAAAAACCCTAGCATGG
AATAAGGGATTGATTCACTATGTTGGTGCATCAAATGTTGTAGTGAATGCTTATGTTGCT
CAATTTGAAAAGGACATGGAAATGTTCTTTAATGCAAGAGCTGAGGAGATTGTCCAAGGA
GGAATGATGGTGATTATTTCACCATTTACATGTTATACACGTCTCATGGGATTTTTCGGT
TCTAGTCTTATGGATTTGGTGAATGAGGGAAAACTAGATGAATCTCTAGTTGATTCATTC
AATTTGCCAATGTATTTTCCTTCTCCTCAAGACATGACTAAAGTTGTAGAGAAAAATGGT
TGTTTTAGCATTGAGAAAATGGAGTTGAGATATACCAAATCAAAGATCTTAGATGAAGTT
GATGCAAAGACTTTAATGTTAACCGTAAGAGCTTGTTTAGAAGGAGTTCTAATCAATTAT
TTTGGAAGTAAAATAGCAAATGAAGCTTGTGATAGAACAATTCTCAAAAGTGAAGATATT
TCAGCATGGATGAAAGTTAATTATGAAAAACCAAGTACATTATTTGTCGTTTTAAAGCGT
AAATAA
>SLM_r1.2ch01.g000550.1
ATGACAACATCTTTCCCCATGAATGATGGTAATAGTGCTTATAGCTACTTCAATAACTCC
CAACGACAGAAAGAAATTATAGATGCTTCAAAGGAGATGGTGAGAGAGGCAATTATTGGA
AAACTTGATGTTGAAGTTATGTTCTCTTCTTCAAAATTATTTCGTATAATAGATTTGGGA
TGTTCAATTGGACCAAATACTTTCCATGCAATGCAACATGTTGTAGATGTTGTAAAGGAA
AAATACAACAATATTAACCTTGAATTCCAAGACATGGAAATGTTCTTTAATGCAAGAGCT
GAGGAGATTGTCCAAGGAGGAATGATGGTGTTTATTTCACCATTTTCAAGCTATATACGT
CTCGTGGAATTTTTCGGTTCTAGTCTTATGGATTTGGTAAATGAGGGAAAGTTAGATGAA
TCTCTAGTAGACTCATTCAATTTGCCAATGTATTTTCCCTCTCCACAAGACATGACTAAA
GTAGTGGAGAAAAATGGATGTTTTAGCATAGAGAAAATGGAGTTGACACATCCTAAATCA
AAGCTTGTGGATGATTTTGATGCAAAAACTTTTATAATAAACCTAAGAGCTGTTTTAGAA
GGGCTTCTCATCAATCATTTTGGGAGTAAAATAGCAGAACAAGTTTGTGAAAGAACTCTT
CTTAAAGCTGAAGAGATTTCAACATGGATGAAAGCTAATGGTGGAAAACCATGCCAATTA
TTTGTTGCTTTAAAGCGAAAATGA
>SLM_r1.2ch01.g000560.1
ATGATAGAAGAGGAGCTACAACAAGTATTCAACAAATTTGACATCAACGGCGACGGAAAA
ATCTCGTTTTCGGAACTGGGTTTCATCATGGCAAGTTTAGGAACCGCTGTAACAGAGGAA
GAATCGATTGAAATGATTAACGAAGTCGATGGGGACGGAGATGGATTCATCGATTTGCGT
GAATTCATCGAGCTTAACACGAAGAACATCGATTCCGATGAAGTTATGGAGAATTTGAAG
GATGCCTTTTCTGTATTTGATGTGGATAAAAATGGATCGATCTCTGCTGAAGAGTTGCAG
AAAGTGATGAAGAGTATTGGGGAAGAATGCTCGCTGGATGAGTGCCGGAAAATGATCGGC
GGCGTTGATTGTGACGGCGACGGGATGATTGATTTTGAGGAATTTAAAGTTATGATGATC
GGAAAAAGAAAATAA
>SLM_r1.2ch01.g000570.1
ATGTCAAGCAAAATGATGCTAATGGCTAACTCCTTAACACACGTCCGTCCTCTCACTTGC
GCCGCCGCCGCCGTTTACCCATCACGGCTAGTGGCACAACCACCGGACCTAATCAAATGG
GTAAAAACTGAAGGTGGGTTTGTTCACAAATCCATTAAAGTAGCACAAGGTGATACCTTT
GGCCTTGGATTAGTTGCTTCTGAAGATATCCCAAAAGGGTCTGATCTTATTGCCTTACCT
CAACATATTCCCCTCAAATTTGATGGGTCTACTTCAGAATCAGAAAATTCCCATTCTGCT
TTGATTAAATTAGCTCAGCATGTTCCTGAGGAGCTGTGGGCTATGAAATTGGGTTTGAAG
CTTCTGCAAGAGAGAGCGAGGAAAGGTTCGTTCTGGTGGCCATACATCAGCAATCTCCCA
GAGACTTACTCAGTGCCGATTTTCTTCCCTGGAGAGGATATAAAGAACTTGCAGTATGCC
CCTCTTCTATATCAGGTGAACAAAAGATGCCGGTTTCTACTGGATTTTGAGAAAATTCTG
AAGCATGAACTTGAGAATCTTAAACCTGATGATCATCCTTTTAGTGGCCAAGATGTGGAT
TCATCTGCTCTAGGATGGGCTATGTCAGCTGTTTCATCTCGAGCATTCCGGTTGTATGGC
GGTAAACGTCCTGATGGCACCCGCAGTAATGTTCCTATGATGCTTCCACTTATTGATATG
TGCAACCACAGCTTTGATCCAAATGCTGAAATTGTACAGGAAGAAGCAAACACCAACAGA
AATATGCTTGTAAAGATGGTTGCAGGAAGGGAGATAAAGCAAAATGATCCGTTGCTTCTC
AACTACGGCTGTTTAAGTAGTGATCTTTTTCTTCTGGACTATGGATTCGTCATTCCATCA
AACCCCTACGACTGCATCGAACTTAAATATGATGCTGCTCTTCTTGATGCTGCCAGTATG
GCTGCAGGGTTTACATCCCCAAACTTCTCCTCGCCATCCCCATGGCAGCAGCAGATTTTA
TCGCATTTAAATCTAGACGGACCAAACTCTGATCTGAAGGTGACACTAGGAGGTGGAGAG
CTAGTAGAGGGCCGATTATTAGCAGCCTTGAGAGTTGTCCTGTCAAACGATGAAGAAGCA
GTGAAGCAGCACGACTTAGAGACGCTCAAATCATTGACAGTCGAAGCCCCTCTGGGAATA
TCAACTGAAGTATCAGCTCTTCGCACCGTTGTGGCTTTGTGTGTTATTGCTCTCGGACAC
TTCCCAACGAAAATCATGGAGGACAAGTCGTTGCTGAAGCAAAATGTTTCACCTACTACT
GAGTTGGCTCTCCAGTTCAGAATACAAAAGAAGTCCCTCATTGTAGATGTTATGAGGGAT
CTTAGCAAGAGGGTAAAGTTACTCCTTGCCAAGTAG
>SLM_r1.2ch01.g000580.1
ATGGTTTGTATGGTTTCTCGTACAGGAAGGCAAATGCAGAGGTATAATAAAGGTCATCGT
CTTGTTGTTGGATGTATTCCATATAGATTTACAAGAAATGGTGAATTTGAGGTGCTTGTA
ATTAGTTCACAAAAAGGTCATGCAATGATGTTTCCCAAGGGAGGATGGGAAACTGATGAA
TCAGTAGAGGAAGCAGCTTCTCGTGAATCCCTTGAAGAAGCTGGTGTTCTTGGCATTGTT
CAGTGTGAATTAGGAAAATGGAGATTTAAGAGCAAGAGCCAAGGCATTTATCATGAAGGT
TACATGTTTCCATTGCTTGTTACTGAACAACTCTCACTTTGGCCTGAACAAAATCTAAGA
AAAAGAGCATGGATGACAGTGGAGGAAGCAAGTGAAGCTTGTCAACAATGGTGGATGAAA
GAAGCACTTGAGAAATTAGTTAATAGGTTAAATTCATCAGATTTTGAAAGTGCTATTAGC
TAG
>SLM_r1.2ch01.g000590.1
ATGGCTTCTTCCTCAAATAATATTGATGAAGAGGAAATTGAGAGGAAAGAGGAGCCAACA
CCTTTGGAAAAACATGTTATGTTTTTTGATATTAACAAAGATGGTGTCATTTACCCATGG
GAAACTTATAAAGGATTTCGAAAAATTGGAAGTGGTGTTCTCCTCTCAACAGTTGCTTCC
ATTTTCATTAATGTTGGGCTAAGTGGCAAAACTCGACCTGGGAAGTGGCCATCTCCACTA
TTTCCAATTGAGGTGAAGAACATCAAATTTGCCAAACACACTAGTGATAGTGATATCTAT
GATACTGAAGGAAGGTTCGTTCCTGAAAAATTCGAGGAATTGTTCCATAAGCATGGACGA
ACCAACGCCAATGCCTTAACCGGTGAGGAATTAGATGAACTACTCAAAGCAAACAAGCAA
CCCAAGGACTTTGCTGGACACATTGCAGCTAAATCAGAGTGGAAAATACTTTATTTACTT
TGCAAAGATGAAAATGGTTTGTTACCTAAAGAGACAATAAGGAGTGTGTATGATGGTAGC
CTTTTTGAACAAATGGCCAAGGAAAAGCAATCCAAGAAACATAGGGGTAAATCAAGTTCA
TAA
>SLM_r1.2ch01.g000600.1
ATGGCTTCTTCAAGTGGAATTGGAAATAATGATGAGTTAACTCCTTTACAAAAGCATGTA
ATGTTTTTTGATATTAACAAAGATGGAATTATCTATCCTTGGGAAACATATCAAGGTTTT
AGAAAATTGGGACGTAATGTTTTTCGTTCACTTTTAGCTGCTGTTCTCATCCATGTTGTT
ACAAGTGGCAAGACTCGACCGGGAAAATGGCCATCTCCACTATTTCCAATAGAGATTAAA
AATATAAAATTTGGCAAACATGGCAGTGATTCTGATGCCTATGATTCTGAAGGAAGGTTT
GTGCCAGAGAAATTTGAGGAAATTTTCAAGAAATATGCACATAACAATTCAGAGTCCTTA
ACATCAGAAGAAGTGAATGAATTGCTCAAGAAAAATAGAGAACCTAAGGACTACTTTGGA
TGGCTTAATGCTATGACAGATTGGAGGATTTTATTTGATGTGGGGAAAAATAAGGATGGG
ATATTGACTAAAGAAGCAGTAAGAGATGTTTATGATGGAACCCTTTTTGAACAAAAGGCA
AGAGAAGTTGCTGCAAAGAAGTCAAAAGAGAATTAA
>SLM_r1.2ch01.g000610.1
ATGAAAGTTTATGCAAAGGTTTCAATAGCAGGAAAGAGTGAGTGTACAGAACCGGATCTT
GTGAAAAGCATAAATCCTGAGTGGAACAAGATGTTTACGTTCATCGTGCCAGAATACAAT
ATCATACAAGCACAAGGTAAAATTTATGTTAAAATCGAATTGATTTGTAAGAGGAGTTTG
TCGCGCGATAAATATGTTGGTGAAGTAAACCTTAGTCTAGATTCTCAAAGTCCAAGATCA
TGTAACACTTGTGTAGTGGATAGGAGTGGTTCAAATTTTGGGACTTTGATGTATTCAAGT
GTGCTAAGTGATAAATTAATAGTTATGGACTCATCACCATCAAAGGATTACAATAACAAA
GTTAATATAGCTCAAATTGCAGCTACTTTAGTAGGTGCAGTGGCTACAGGGGCTGCCGCG
TTCGCGGGCAACTAG
>SLM_r1.2ch01.g000620.1
ATGGGTGATATGAAGGATAAAATGAAGGGGTTCATGAAAAAGGTGTCTTTTTCATCTTCA
GGTAAGTTTAAAGGCCAAGGTAGAGTATTGGGTAGTTCTTCATCATCTTCAGGGCCACCC
CCAAATCATGTTAATAATTTGTCATCACAAAATTTACCTTCAAAGCCAAATACAAAATCA
TTGGTTAAAGAAACAAGTGATTCTGATGAAAGAATTGATAATAAATGTGTTAATCATGTT
AATAAGAGTGAATTAAAGGATGATTTTGATCCATATGGTGAATTAGTCACTTCTGGTAAG
AGGAATCCAAAAGGGTATTCATTAAATGTTTTTGAATGTCCTGTTTGTTGTACTGTTTTT
GGTTCTGAAGAAGAGGTTTCAAGTCATATTGATAATTGTTTAGCCTCTGAAGTGAGTGAT
TTGGGAGTTGAAAATAAAGATGAAGAAGTTAAGAGTGGAGTGGAAGAATGTGTTAGTGTG
TATGTTTCAGGAAAGCCATTAGATGGATCAGTGGAGGTTGTTGTAAAGTTGTTAAAGAAT
ATCGGGAAGGAGCCAACGAATGCGAAGTTTAGGAAGATACGGATGGGGAATCCGAAGATA
AAGGAGGCTATAGGTGATGTTGTAGGAGGAGTTGAGCTATTGGAATTTGTTGGATTTGAG
TTGAAAGAAGAAGGTGGGGAAATTTGGGGTGTGATGGATGTTCCTTCTGAAGAACAACTT
GTTAAACTTAAGAATGTAGTTTCGCTTTTGGAACCAAAGAAGGTTGAAGAGTTGGCATCA
GCATCCCAAGTTAAGGCCGCGAGTAAACCAGTTGAGCTGAAGAAGATTGATAGACAGATT
AAAGTGTTCTTTTCTGTTCCGGAGAGCGTTGCAGCAAAAATTGTGCTACCTGACTCATTC
TTTAACCTCACACATGAGGAATTGAGAAGAGAGGCAGAGATGAAGAGGAAGAAACTAGAG
GAGTCGAAATTATTGATTCCTAAATCTTTTCGGGAAAAACAGGCAAAAGCTGCAAGAAAG
AAGTACAACAGATCCATTATCCGAATTCAGTTTCCAGATGGAGTATTGCTTCAAGGTGTC
TTTCTACCTTCTGAGCCAACTAGTGCTCTTTATGAGTTTGTGAGCTCGGCGTTAAAGGAA
CCAAGCTTAGAGTTTGATTTGTTACATCCAGTGCTTGTCAAGAGGCGGGTGATACCCCAT
TTTCCAGCTACCGGGGAGAGGGCTATAACACTTGAAGAGGAGGATTTGATTCCTTCAGCT
CTACTCAAATTTAAACCTATAGAAACAGATTCCGTTGTTTTTACAGGTCTTTGCAATGAA
CTTCTTGAAATCAGCGAGCCACTCGAGACTGGATCAGCTTCTTCCTCGTAA
>SLM_r1.2ch01.g000630.1
ATGGAGAGGGACTTTATGGGATTGAATATCAAAGATTCTTTACTTGTAGTCAAGGATGAA
CCTGTTGAAAGCTCAAAAGACTCTGGGTTTCGCTGGCCAATGTCGAGCAAGGTTGGTGTA
CCTCATTTCATGTCCTTGAACTCTGCTCAAGATGAGAACACCTTCAAAGCTCTATCTGCC
ACAGATGGAGTCGATGCTGGTCTCAAACGTCAGCCTGGTGAACTCCAGATGAAGCAAGTT
CTTGGTGGAATTCCTGTTACAGCTCCTCATTCAATGCTTCCATCGCGTGGCTCTGTGGCT
GGAACAACCGAACCTTGGTTTAATTCCAAGGGTTCTGCAGCACCTGCTCAACTGACCATC
TTCTATGGTGGGATGGTCAATGTCTTCGAGGATATCTCCCCTGAGAAGGCACAGGCTATT
ATGTTTTTGGCTGGACATGGCTGTGCTCCACCTAATGTGGTGCAGCCAAGGTTTCAACTT
CAGGCATCTGCATCGAAACCTGCTGCTGCAGATGGTGTTTGTGTGAACCAAACCCCAAAC
ATGCTGCCTGCCTCGGGTCTTTCTAGCCCTATGTCCGTTTCTTCCCATCCCATTGGTCAA
TCTGATGGCAGTTCTGGAAACAAAGATGACATGAAGATGTCTAAAACTGCAAACATTTCA
GTGACTCCCCATGTCAAATTGGACACTTCAAAGATTGTGACATCACTAGGACCTGTTGGG
GCGACTACCATAATGACAGCAGCGGTTCCACAAGCTAGGAAAGCATCTTTGGCTCGTTTT
CTGGAGAAGCGCAAGGAAAGGGTGATGAACTTAGCACCATATGGCCTCAGCAAGAAATCG
CCTGAGTGCTCCACCCCCGAGTCTAATGGAGTTGGTTTCTCTGCAACTTCCACTCCTCTG
TTAGCCGGTAAGGAGACCTAG
>SLM_r1.2ch01.g000640.1
ATGACACAAACTTCTTCACAATTAAGTGCACCACATGAAGCTATGTTCTTGATCTTGCCT
TATCTCCCTTTATTTGAACTTTTATCAATGTCTCAAGTTTGCAAGTCATTTAGAGATGCT
CTAAAACATGATATACTCCCATGGTTGAATATCGTCGTTGAAAAACCGATAAATACTCGA
TTTTCTGATGAATTTTTGGTGAAAATAATGTCCAAGGCAAAGGGTAGATTGAATGTTGTT
GCTCTGAGAAATTGCTATAAGATAACAGATGAAGGGCTTCTACAAGTTATTGCTAGTAAT
CCTTTTATCAACAAGCTATATTTACAAGGGTGCACTAGCTTAACCATTGAGGGAGTCATT
GGTGCAATAAAATTACTCACCAAACCAAACCATAAGCTAAAAAACTTAGCTATTTCTGGC
ATCTACAATGTGAAAATAGAAGATTTTCAAACACTTTGTTATCTAATGGGAATAAATCAA
ATGCAAATGAATCAAATAACGAAGAATTACTACCACATGAGACACGAATTATACGCGTTC
AAACAAGAATCTCAGCCTTCAATCGACGTAGATATATGTCCGAAATGTGGTGAAATAAGA
GAAGTTTTTGATTGTCCAAGAGATTCTTGTAAACGGAGAATGcagcaacaacaacaacaa
caaaagcaacTTCTTATAGAGTGCAGAGGTTGCTTCCTTTGTGTCCCAAGATGTGAAGAA
TGTGGTGTATGCACTAAAGATGAAGAATTAGGTGAAGCAGCTTGTGTAGACATATTGTGC
TTAAATTGTTGGCTTCATCTTCCAAAATGTAATTTTTGTAACAAGGCATATTGCAACCAA
CATGCTTATCAACAACATGTTGGCTCTTCTTTAGGGTTCTTGTGTAGTGAGTGTAGTTTT
CATGCAACACAAAGTTCACATTAG
>SLM_r1.2ch01.g000650.1
ATGGAGAAAGCAGAGGAAGAGTTAGAGAGAAGGAGTAAGTTCTTGAATAGTTTGATTTTG
AAGAAGAAATCAGTTGAGGAGAAACAGCAAAATGAGGGTTTGAATGTTTGTGTGAGAGCT
TCAGATATGTCATTTGCTTTGCAAAATCATGCCTTTAAGTGTGCAAGAAACAATCTTGAT
GCTACTATGGCTTGTGGGAAGGTGGACAGTAAAAGACTTGCTTTGGCTCTTAAAAAGGAA
TTTGACTCAACATATGGACCAGCTTGGCATTGTATTGTGGGAACTAGCTTTGGTTCATAT
GTGACACATTCCATAGGAGGTTTTTTGTACTTCTCAATTGATAAGGTTTATGTTCTTCTA
TTTAGGACTGCTGTTGAACCTTTAAATCATTGA
>SLM_r1.2ch01.g000660.1
ATGAACCCCTCAGCTCAACCAGCTTACGGTGAAAAACCTATGACTGGTGTTCCCGTGCCG
GGCCAATTTCAAGCTAATCATCCCGGAAATTGGTCTACTGGGCTTTGTGATTGTTTCTCT
GATATCTCGAGTTGTTGTTTAACTTGCTGGTGTCCATGTATTACATTTGGACAAATTGCT
GAAATTGTCGACAAAGGAACAGTTTCTTGTGGTGCAAGTGGAGCTTTATATTTTTTAATA
GAAGCATTAACAGGATGTGGATGTATTTATTCATGTTTTTATCGTACAAAAATGAGAAAA
CAATACATGTTACCAGAAAGCCCTTGTGGGGACTGTTTGCTTCATTTTTGTTGTGAATGT
TGTGCTTTATGCCAAGAACATCGTGAACTCAAACATCGTGGATATGACATGTCTATTGGT
TGGCAAGGAAATATGGATAACCAAAATGGAGGAATAGCAATGGCTCCAGGAGTTCAAGGA
GGAATGACTCGATAA
>SLM_r1.2ch01.g000670.1
ATGTCATCTTGTCAAGATACTTATAACTTCTTTCGTCTTGTGCTTGATCTGGTAGACACT
AAGCACCAAACTAGTAATCGGAGATATACCACCAAGCACCGCTTACTGATAGAAGGGACG
ATGGCAGAGTTACTCAAGAAGCCAAAGCTTGAGCATATACATTATAGTTTCTACTCAGCC
AAGGAAATGGAGAAATCCATCGTAGCTTCTCAAGATTTGCAAAGAAGGCGACAAGGCGAC
GGCTATACTGAAGGTAAACTTCCACACCGTATCCTAATTTAG
>SLM_r1.2ch01.g000680.1
ATGCTGCCTTGTCTGCGGCAGCTATCATTAACAGCAACAGCTAACTGCTCATCTCCATCT
TTGGAAGGTGGCGTAGCTGATGATAACATAGCAAGTTCCCAACCTTCACCTACCGTTAAC
CTATCACGAGCATATACCCTTGCAGTGAAAACTTCTTCTTACGGCGAGATATGGTCCAAG
GTCCACCATGAGGTCCCTTCTGACCTTAGTGTGGAGGTAGCACAAGTTGAGTTCCAGGAG
GAGCCGCTGCAACTAGAAGATATCCTTAAACCAAATCATGAGTGTGTTGAAGAGGCACTT
TTGCATATAAAACCAGAAGCCCTAAACCAACTTATCGCTAAGTACTTGGATGACAGTGAG
CAAACCGCTCGTCTCTGTATCAGTTTCTCTCAAAGTGTAAACCAAGCTCGACGTTTGTAT
GCTCCCATTTGTAGGCTGCTCGATGTCCTTCCCCAGGAAATGGAGTCTACTGGACATTCC
CTTTCGCAAGCTCAATGCAATTGGGCATTTGACATCTTCCTCCAATTTGACAGTCTCAAC
AATCCCTTTCCTATACATGACACCCATAACTTCAATGATATGCGTCATTGTTACTTAGAG
CTAAAGCGTGAGCTTGACCTTCTTTTACAAAAGTCACGTTCAAAGGTCCAACTTCTCCGT
CATTCTACCAAAGGCTCAGTCGTATGTTTAGTTGCAGCTACTGTTGGAGTGGTCATAACA
GCTGTAGTTATAGCTTCTCATGCTTTTGTCGCCCTTGTAGCAGCCCCGGCATGCACTGCT
TGCATCCCTTCAAAAATGGCAAAAAAAGAACTGGTCCATCTGGCGCAATTGGATGTTGCA
ACAAAGGGTATCTTTTTCCTCCACAATCACTTAGAAACAGTAAATTGTTTGGTGGGCCGA
TTATATGATGCAGTGGAGTTCTACAAGCGTCTTGTTCGCTTTGCACTAGAGAGAGGAAAA
GACCGATACCCTATCCAGGAGGTAGTGAAGCAACTTCACAGGAAACATAGCAATTTTTTG
GAAGAGCTTCTGGGACTTGAGGAGCATTTGTGCCTATGTTTTGCTGCAATAAATAAGGCC
AGAGGCCATCTTCTCAACTATCTCCTTCATCAAAATCAGGATCCTGGATAA
>SLM_r1.2ch01.g000690.1
ATGGGTTCTTTAAGCACAAACTTGTTCTTCTTCCTCTGCATATTCTTACTGGTATTAACA
AGTTTTCCGTACAATTCATGGTCTGTAGAAGAGACCCTTTTGAGATCTGAAACTGAGTTG
TTAGCTCATGAACTTTTTGAATCGGCGAAGCAGCCGGAGTTTTTCAATTGGTTAAAAAGG
GTTCGGAGGAGAATCCATGAGTACCCAGAATTAGCTTTTGAAGAATACAAAACCAGTCAA
TTGATTCGAGATGAACTGGATTTGATGGGGATTGAGTATGTATCGCCGGTAGCGAAAACG
GGTCTGGTTGGAATTGTCGGGTCGGGTCATCAACCATCGTTTGGTTTGAGAGCTGACATG
GATGCTCTCCCTATGCAGGAATTGGTAGATTCAGAGTACAAAAGCAAGATCAATGGCAAA
ATGCATGCCTGCGGCCATGACGCTCATGTCACCATGTTGCTTGGAGCGGCTAGATTGCTT
CAAAATAGAAGGGACAAGTTGAAGGGCACGGTTAAGCTAGTCTTCCAGCCTGCGGAAGAA
GGCTATGCTGGAGCCTCGTATATGATAGAAGAAGGAGCATTAGATGGGGTTAAAGCAATA
TTTGGTATGCATGTCTGGCCATTTACGCCCACTGGTATTATTGGTTCAAGACCTGGTCCT
ATTATGGCTGGTGCAGGAAGGTTTACAGCAATAATACAAGGGAAAGGTGGACATGCAGCA
ACACCACATAGAACTAAGGATCCTATTCTTGCTGTTTCTATGACAGTTCTTGCACTCCAG
CAACTTGTTTCTCGAGAAACTGACCCTCTCGAGTCTAGGGTTGTCTCTGTTGCATTTGTA
GATGGTGGTGAGGCTGGAAATGTAATCCCTGAAGGTGTGAAGTTTGGTGGAACATTCCGG
TTCTTGACGTTTGAGGGTCATTCCTATCTTAAGCAAAGGATCAAAGAGATCATCGAGACA
CAAGCAAGTGTACATCAGTGTTCAGCCACAGTTGATTTTGCGGAGGACTTAATGAGGCCA
TATCCACCTACTGTAAACGACCCCACGATGTACAAGCATGCTAAGGAAGTTGGAGAAGTC
ATGCTCGGTGAGGAAAACGTGCAGTATGGCGCAATTACAATGGGTGCAGAGGACTTTAGT
TTCTATTCCCAGAAGATACCTGCTGCATTTGTTATCATCGGAGCACAAAATAAAACGGCC
ATCGCTACTGGTGTTAAAGGTTTACACTCCCCTTACTTCACACTTGATGAAGATGTTCTT
CCAATAGGTGCAGCTCTCCATGCTGCTGTTGCCATTTCTTATCTTGATACACATGTTTAG
>SLM_r1.2ch01.g000700.1
ATGGCCACCACTAGCAATTCAGTCTCTACATCAGCAAAAAGGCTAGAAGGTAAAGTAGCA
GTTATTACCGGAGGTGCAAGTGGCATTGGTGCTACTACTGCAAAATTGTTTGTCAAAAAT
GGTGCTAAAGTTGTAATTCTTGATGTTCAAGATGATCTTGGCCGTTCATTTTGCAACGAA
ATCGGGCTAGAACACATCTCGTACGTCCATTGCGATGTCACGATTGAAAAACAAGTTGAG
GAGGCCATAGATTTTGTAGTGTCAAAGCACGGAAAGATTGACATAATGTACAACAATGCA
GGCATCACAGGAAGTATATCTTCAGGAATTACTACAACGGACTACGAAAACCTGAGAAAA
GTATTTGACATAAATGTGTTTGGCGCCTTTCTAGGCGCCAAACACGCGGCTCGAGTGATG
ATCCCGGCTAGAAAAGGTGTCATTCTCTTCACGGCGAGTGTGACAGCTGTTGTAGCCGGG
ATGTCCCCACACACATACGCGTCGTCTAAGCACGCGGTTATCGGGCTATCGAACAATTTA
TGTGTGGAATTAGGGCAATATGGTATAAGAGTAAATTGCATTACACCACATGTTGTGGCT
ACACCAATGTTAAGTAATTTTGTTGGTGGAATTGATGGAAGTAAAGTAGATGAAGCAGTT
ATAAAATCAGCTAATTTGAAAGAAGTAAAATTAGAAACAGAAGATGTTGCTGCTGCTGCT
GTTTATTTGGCAAGTGATGAGTCTAAGTATGTTAGTGGATTAAACTTAATGATTGATGGA
GGTTATAGCAAAACTAATCCACTTTTTTCAATGTGTATTAGAGAGATTCTTAGTGGCTTT
TAA
>SLM_r1.2ch01.g000710.1
ATGACTGTTGTGTGTTTGCTAGTTTGCCTTTCATTTGTGTTGGTTAAAGGTGAAGATCCT
TACCTACGTTTTGAGTGGAATGTCACTTATGGAACTATCGCTCCGTTAGGGGTCCCACAA
CAAGGGATACTTATAAATGGACAACTACCTGGACCTAGGATAAATTGTACGTCGAATAAC
AATATAGTTGTAAATGTGTTCAATCATTTAGATGAACCTTTGTTGTTAACATGGAACGGT
GTTCAACAAAGGAAGAATTCGTGGCAAGATGGTACCCCGGGTACTATGTGTCCGATAATG
CCAGGTACAAACTTTACGTATAGGTTCCAGGTGAAGGATCAAATCGGCAGCTTCTTCTAC
TTCCCAACAACAGACTTGCATCGCGCTGCTGGTGGTTTTGGTGCTATCAATGTTCATAGT
CGTGCACTTATCCCAGTACCATTTGACAACCCTGCGGATGACTATAGTGTGTTCGTGGGT
GATTGGTATAACAAGGGGTACAAGTCATTGAAGAAGATATTGGATGGGGGACGGACAATT
GGAAGGCCGGATGGGATTCACATAAATGGAAAATCTGAAAAGGTTGGTGAGAAAGTTGCG
GAGCCACTATACAAGATGGAGGCTGGTAAGACGTATAGGTATAGATTTTGCAATGTAGGT
ATGAGGACATCAGTGAATGTTAGGATCCAAGGACACCCGATGAAGTTGGTGGAAATAGAA
GGATCACACACAGTGCAGAACGTATACGAGTCACTTGACCTTCATGTTGGTCAATGCCTC
TCCGTGTTGGTCACTGCTGATCAAGAGCCAAAGGACTATTACATGATTGTTTCCAGCAGA
TTCCTGAAGCAAGCTGAATTGTCCTCTGTGTCTATCATCCGATACGTAAATGGAAAGGGA
CCAGCGTCTTCTGATCTCCCAGCACCACCACCAGAAAACACTCAAGGCATTGCCTGGTCC
ATGAACCAATTCCGCTCCTTCAGATGGAACCTTACTGCTAGTGCTGCCCGTCCCAACCCT
CAGGGATCGTACCACTATGGACAGATCAACATCACTCGCACTTTCAAGATTGTCAACTCA
AGGACTGAAGTTGATGGAAAGCTTAGATACGCCTTGAATGGTATCTCCCACACTGATTCA
GAAACCCCATTCAAGCTAGCTGAATACTTTGGAGCTACCGATAAGGTCTTCAAGTATGAT
CTCATGCCTGACCAGCCATCAACACCAGACGACAAGGTAACCATTGCCTCAAACATCAAG
AATGCTACATTCCGTAACTTTGTTGAGATCGTCTTTGAGAACCATGAGAAGACCATCCAA
ACCTATCACTTGGATGGTTATTCCTTCTTCGCTGTTGCTGTTGAGCCAGGCAAGTGGACT
CCCGAGAAAAGAAAGAACTACAACTTAGTCGATGCCATCAGCAGACACAGCATCCAAGTC
TATCCTAACTCATGGGCTGCCGTTATGACCACACTTGACAATGCAGGACTATGGAGCTTG
AGATCAGAAATGTGGGAGAGGTTCTACTTGGGACAACAACTATACTTCAGTGTTCTCTCA
CCAGCTCGCTCGTTGAGAGATGAGTACAACCTCCCTGACAACCACCCTCTTTGCGGTATT
GTTAAGACTATGCCAATGCCTTCTCCATACAAGGCATAG
>SLM_r1.2ch01.g000720.1
ATGGTTAAAGCTTCAGAAACAGAAGCAACTCAGTCagaaaaagaagaagaagacaaatat
gaagaatatgaagTTGAGATTATTCAGCCTTATGGACTTAAATTTACTAAAGGTAGAGAT
GGAGGAACTTACATTGATGCTATTGCTCCTGGTGGTTTTGCTGATAAGACTGGAAAATTT
ACTGTTGGAGATAAAGTCATTGCCACCAGTGCAGTGTTTGGAGAGGAAATATGGCCTGCT
GCTGAATATGGAAGAACAATGTATACTATCAGACAGAGAATTGGACCTTTGCTCATGAAG
ATGCAAAAGAGATATGGTAAGGTGGAAGAAGTAGGTGAATTGACAGAAAAGGAAATTATC
AGAGCTGAGAGGAATGCTGGTTTCATTAGTGACAGAGTTAGAGAAATTCAAGTAACGAAT
GCTCGgaggaagaaagaacaaaaggagcaaagagaaagagaaCTTCGCGAAGGACTAAAA
CTTTCTAAGAATGGCAAATACGAAGAAGCACTCGAAAAGTTTGAATCTGTGTTAGGATCA
AGACCAACTGGAGATGAACTTGCTGTAGCAAGTTACAATGTTGCATGTTGTTATTCCAAG
CTTAATCAGCTTCAAGCAGGGTTATCTGCCTTGAAGGATGCAATGGAAGCAGGATTTGAA
GATTTCAAGAGAATCAGGACAGACCCCGATCTTGCTAATCTAAGAACGTCTGAGGATTTC
GAGACACTCATGAAAAAGTTTGATGAATCGTTTATCAATGAGAATGCCATCAACGCGATT
AAGTCCCTATTTGGCTTCAACAAGAAATAG
>SLM_r1.2ch01.g000730.1
ATGAGGGTTTTGTTCTGCAAAATCCATTGTCCATTTGTTTGTTTTTGTAAACCCTCTGCT
GCTCATCTTTACACTCCAGGTCCATTGAAATTGGAAAGTAGTACCACCCCACATGTTTCT
CTTCCTTGTGGTGCCACTCATCAACAATCTGAGGTCAGTCTAGATGCTGGAAATGGTCTT
AAAAGTTGTATTAGAAAAAGTCCTGTTGTTGGACCTAAGGAGATTATTGACAAGAAGAGA
GTTCAATGGATGGATAACATAGGGAAAGAACTTGCTGAGATCAAGGAGTTTGAATCCAGT
GAAACGGGAGATACTGACACTGAAGAGGAGACAAGACATTGTCTATGCATTATTCTTTGA
>SLM_r1.2ch01.g000740.1
ATGGAAGCTCTGCAGCCATTGAAGCAACTTATCCACTTTACTTCTCTCAGATTTAGACct
tcttcttcttctttttttattgttcgttgctgttcttcCACTACAACTGAAGTCACCGGT
AGAGCCGCCGGCGGTGGCCGCAACCGGAGGTCCTCTTCCGGCACCTCTACTTCCACTTCT
GATAAAGAAGCTATTCGTGCTATTCGTATCAAGAAGGTAGAAGAATTGAGAAGCAATGGC
TTGGAACCCTATGCTTACAAGTGGGATCGAACTCACAGTGCCAGTCAACTGCAAGAAATT
TATAAGAATCTGGGAAATGGTGAAGAATCAAAGAGCGAAAATGATTATGTTTCTATATCA
GGAAGAATAGTGGCACGCAGAGCTTTTGGAAAGCTTGCTTTTTTAACTTTGAGAGATGAT
TCTGGCATGATTCAGCTTTATTGTGAGAAGGAAAGGCTTCTAAGTGATCAGTTTGACCAA
TTGAAGACTCTTGTTGATATTGGTGATATATTGGGCGCAAATGGTTCAATTAAGCGCACA
GAGAAAGGGGAGCTATCTGTATGCGTGAACTCATTCTCAATTCTCACGAAGTCATTGCTT
CCATTACCGGACAAATATCATGGCTTAACAGATATAGACAAGCGCTATCGACAGCGGTAT
GTAGACATGATTGCAAATCCTGAGGTTGCTGATACCTTTCGCAAGAGGGCAAAGATTGTA
TCAGAAATACGCCAGTCAGTGGAATCTTTTGGCTTTCTGGAAGTTGAAACACCTGTTCTT
CAGGGAGCAGCTGGTGGTGCAGAAGCTAGGCCGTTCATTACATTTCATAATTCTCTTGGA
AGGGATCTTTATTTGAGAATTGCAACAGAGCTCCATTTGAAAAGAATGCTGGTTGGGGGA
TTCGAAAAAGTTTATGAAATTGGCCGTATATTCCGCAATGAAGGCATTTCAACTCGTCAT
AATCCTGAATTCACCACCATTGAGATGTATGAAGCATACTCTGACTATGAAAGCATGATG
AATATGGCAGAAGAGATTGTGACACGATGTGCCCTTGCAGTTAATGGGAAGCTTAAAATT
GATTACCAGGGTGTGGAGATCTGCTTGGAAAGACCTTGGAGGAGGGAAACAATGCATAAT
CTTGTGAAAGAAGCTACAGGGATTGATTTTAAAAACTTCGAGGACGATCTTAAAGCTGCT
AAAGAACATACTCGTAAAGCAATTGATATTCTTGGTTGTGATCTGGATAAGAGTTCAATT
GAAGCATGCTCTTCTGTTGGCCATTTGCTTAATGAGGTCTTTGAGATGGTAGTAGAACCA
AAGCTTCTACAACCGACTTTTGTCTTGGACTATCCTATTGAAATATCTCCACTGGCTAAA
CCACATAGAAGACATTCAGGCTTAACTGAGAGATTCGAGCTATTCATTTGTGGTCGTGAG
ATGGCAAATGCCTTCTCAGAATTAACCGATCCTCTGGACCAGAGGAGACGCTTGGAAGAG
CAAGTGAGGCAGCATAATGAGAAAAAAGCAGCATCAGGTTTAAGTAAGGCTGGTGCCAAG
GAACAAGAGAACAACGATGATGATGATGACTCGTATGAAGTAACTCTTGACGAAGATTTC
CTTACAGCTTTGGAATACGGAATGCCTCCAGCTTCTGGAATGGGACTTGGCATCGATAGG
CTAGTAATGCTGTTAACAGACTCACCTAGCATCCGCGATGTTATTGCTTTCCCAGTCCTA
AAGATTCAACAATAA
>SLM_r1.2ch01.g000750.1
ATGGGATACTTTAGGTACTTATTAGGGATCCAAATGTTATACGCGGTGGCATATACATCA
ACATTGTCGTTAGTGACATCAGAAAATAATGATTTGTCAATCGCACCTGCAACAGAAACC
AATAATTCATCAATGGCTTCTTCAGCGGAAAAAAATGATTCATCAACCGCATCTACAACA
AAAATTCATGATTTATCAATAGTGTCTACAACAGTAAATAATGATTCGTCATTGACGTCT
CCAACGAATAACAATGATTCATCAATAGCAATGTCGCCAAATGGAAATAACAGTTCGTCA
GCAGCGCCACAAACAGCGCCATCAGGTTTAAATAATGACATCGTAATATGTGTTAGAGAT
TGCATGGGTATTTGCATGAATTTAGACAACGCCACCTCGCATGATTGCGAGAGTGCTTGT
CGCAAGGGATGTAAACCATTAATTTATAGAAAAGAAATGGTATCACTTGGTAATAATAAT
AGTTCAGATTTCATGGTAGATAAATTCAATAAGCCTATGGATAAACCTGCTTAA
>SLM_r1.2ch01.g000760.1
ATGGCAGTTGCTGTGCAGTTTAGCTGTTTAAAGAGGAAAAGAGGAGTTTTTCTTGTAGTT
TTTATGTTGGTTTACTTGTGGGGTTCTTTGATTTCATTATCTTGTGCTGCTAGACTATCT
GTTTCAAGACAGAAGCTTGAGGTTGAAAAACACTTGAAAAGGGTCAATAAACCTCCCATT
AAAAGCATTGAGAGTTTAGATGGGGATATCATTGACTGTATACACATCTCTCAGCAGCCT
GCTTTTGACCACCCATTCCTCAAAGATCACAAAATCCAGATGAGACCTAGCTACCATCCA
GAAGGGCTTTATGATGAGGAGAAAATGACAACAAGGTCTAAAGATAGTACTAGTCCCATA
ACTCAGTTGTGGCATATGAATGGAAGATGCCCTGAGGACACTATTCCTGTTAGGAGAACA
AAAAAAGATGATGTTTTGAGGGCAAGTTCTGTCAAAAAGTATGGTAAGAAGAAGCCCAAA
GCCATTGCTAAGCCAAGGTCTACAGATCCTGACCTTACCAATGAAAGTGGCCATCAGCAT
GCAATAGCTTATGTTGAAGGAGATAGGTATTATGGAGCTAAAGCAACCATTAATGTTTGG
GAGCCTAAGGTACAACAGTCTAATGAGTTTAGCTTATCTCAGCTTTGGATTCTTGGTGGC
TCTTTTGGTCAAGATCTAAACAGCATTGAAGCTGGTTGGCAGGTTAGCCCTGACCTCTAT
GGTGACAATAACACAAGACTATTCACTTACTGGACTAGTGATGCATATCAAGCAACAGGT
TGCTACAACCTTCTTTGCTCAGGTTTCATTCAAGTTAGCAGTGCTATAGCTATGGGAGCA
AGTATCTCTCCTGTTTCAGCCTTGAGAAACTCTCAGTATGATATCAGTATTCTTATCTGG
AAGGATCCGAAAGAAGGACATTGGTGGATGCAATTTGGAAACGACTATGTGTTAGGGTAT
TGGCCATCTTTCTTGTTTTCCTATTTAGCAGAGAGTGCATCAATGATAGAGTGGGGTGGT
GAAGTGGTGAATTCACAACCAGATGGTAAACATACAGCTACACAAATGGGAAGTGGTAGA
TTCCCAGAAGAAGGTTTTGGCAAGTCAAGTTATTTCAGAAACATTCAAGTTGTTGACAGC
TCAAATAATCTTAAATCTCCAAAAGATCTTGGCACCTTCACTGAGCAATCCAACTGTTAT
GATGTCCAAACAGGTAGTAATGAAGATTGGGGCCATCACTTTTACTATGGAGGCCCTGGT
AGAAACCCCAATTGTCAATGA
>SLM_r1.2ch01.g000770.1
ATGGCGTTTCAGAAAATCATTGTTCAAAACCCCATCGTTGAGATGGATGGAGATGAAATG
ACTCGAGTTATTTGGAAATCTATCAAGGATAAGCTCATCCTTCCCTTCCTGGAATTGGAC
ATCAAATACTTTGACCTTGGTCTTCCCCACCGTGATGCCACAGATGATAAGGTTACAATT
GAAAGTGCGGAAGCCACTCAGAAGTACAACGTAGCTATTAAGTGTGCAACCATCACCCCA
GATGAGGCACGTGTAAAGGAGTTTAACTTGAAATCCATGTGGAGGAGCCCTAATGGGACA
ATCAGAAACATCCTAAATGGAACTGTCTTTAGAGAACCAATTATGTGCAAAAATATCCCC
AGACTTGTCCCAGGTTGGACCAAACCAATTTGCATTGGTAGACATGCTTTTGGAGATCAA
TACCGAGCTACTGATACTGTTATTAAAGGAGCTGGAAAACTCAAATTGGTGTTTGTGCCA
GAAGGATCAGACGAGAAGACAGAATTTGAAGTTTACAACTTTACTGGTGCTGGTGGAGTA
GCTTTATCCATGTACAACACAGACGAGTCTGTTCGCGCATTTGCTGAGGCTTCAATGAAC
ATGGCATTCCAAAAGAAATGGCCGCTCTATCTTAGTACAAAGAATACCATTCTTAAGAAA
TATGATGGGAGGTTCAAGGACATCTTCCAAGAAGTTTATGAAGCAAATTGGAAGTCCAAG
TACGAGGAAGCTGGAATCTGGTACGAACACCGTCTTATCGACGATATGGTTGCTTATGCT
TTAAAGAGTGAAGGTGGTTATGTATGGGCCTGCAAGAACTATGATGGTGATGTACAGAGT
GATTTCTTAGCACAAGGTTTTGGATCCCTTGGGTTGATGACCTCTGTCCTGGTGTGTCCT
GATGGCAAGACCATTGAGGCTGAAGCAGCCCATGGAACTGTTACCCGCCACTACAGGGTT
CACCAGAAAGGAGGTGAAACCAGCACAAACAGCATTGCCTCCATCTTTGCCTGGACTCGT
GGCCTTGCACACAGGGCAACATTGGACAACAACGAACGGCTCTTGGATTTTACTGAGAAA
CTAGAGGCAGCATGCATTGGTGCAGTGGAATCTGGAAAGATGACGAAAGATCTTGCACTC
ATCATCCATGGATCCAAGCTTTCACGAGAGCATTATCTGAACACGGAAGAGTTCATTGAC
GCTGTAGCTGATGAGCTCAAAGCAAAACTTCTGAAAGCAAAGGCCTAA
>SLM_r1.2ch01.g000780.1
atgaTCTCTTTAGTCTATCTTGAGATATGGATAAATTACAGTGGGGAAACAGAAAAAGAC
TTAGGTGTTTTAAGAGTTGTTGATAATAACAAGGAATCTGGTCATCTTCCTCTTCCTGTG
TCTTCTCCTCATAGGCTTAACAGGGATTTGGGTGTGAATAGTTCTAACGCAAATGAGCAT
CGTAAGATATCAGTGTCATCCCCTGAGAAGGAGGATCGGTATTATACGACGAGAGGGTCG
GTTGGCGTGGAAGATAGTAACAAGCTGTTCATGGAAGCAAGGGAGGAAAAGAAAAAGACG
GTTTGGCCGAAATTGGTCATCACATTGTCAAGTAAAGAAAAAGAAGAGGATTTTATGGCA
ATGAAAGGTTGCAAGCTTCCTCAAAGGCCTAAGAAAAGGGCTAAGTTGACACAAAGAACC
ATTCTTTTGGTGCAACCTGGTACATGGTTGCAAGATTTGTGCCAAGAAAGGTATGAAGTG
AGAGAGAAAAAGACCTCTAAGAAGAAACCAAGAGGATTGAAAGCTATGGGAAGCATGGAA
AGTGATTCAGAATGA
>SLM_r1.2ch01.g000790.1
ATGGATAAATTACAGTGGGGAAATAGAAAAAGACTTAGGTGTTTTAAGGTGAAAGATTCA
ACTTCAAATGGGAAATCTGATGGAGGAAGAGGTCTTGTGGTGAAGAAGAAAATTACATCT
AGAGTTGTTGATAATAACAAGGAATCTGGTCATCTTACTCTTCCTATGTCTTCACCTCAT
AGGCTTAACAGGGATTTGGGTGTCAATAGATCTAACGCAAATGATCATCGTAAGACATCA
GTATCATCTCCCGAGAAGGAGGACCGATATTATACGACGAGAGGGTCGGTAGGCGTGGAT
GATAGTAGCAAGCTGTTGATGGAACCAAGAGAGGAAAAGAAAAAGATGGTTTGGCCTAAA
TTGCTCATCACATTGTCAAGTAAAGAAAAAGAAGAGGATTTTATGGCCATGAAAGGTTGC
AAACTTCCTCAAAGGCCTAAGAAAAGGGCTAAATTGACACAAAGAACCATTCTTTTGGTG
CAACCAGGTACATGGTTGCAAGATTTGTGTCAAGAAAGGTATGAAGTGAGAGAGAAGAAG
ACCTCTAAGAAGAAACCGCGAGGATTGAAAGCTATGGGAAGCATGGAAAGTGATTCAGAA
TGA
>SLM_r1.2ch01.g000800.1
ATGGTGTCGATTAGATACATATTGGTATTAGGTTTTGTATTTGCAGCGTTTGGATATACG
AATTCCGAATCGGTTTCTCCAATTCAGTCTTATAATTTTCTGTATGATCTGAAATTTCAA
TGCCCTTTTCGGATCTCTGTTCCATCTTCTAAGATTCTTGAGACGGATGGAGAATCACTC
GACAAGGCTCTAAGGTCCAGTCAGAAAGATGAGGTTACTGCTATTCTGTTTTACGCCTCG
TGGTGTCCTTTCTCGACAGATGTTAAATTAAAGTTTGGTGCTCTGAGTTCCATGTTCCCG
CAAATCAGACATGTGATGGTTGAGCAATCAAAAGCGACACCTAGTGTCTTCTCAAGATAT
GGAGTTCACAGCTTTCCATCAATATTGATTGTGACTCAGACATCAAGAGTGCGATATCAC
GGCCAGAAAGATCTTCCCTCCCTTGTGAACTTCTACAAGAGGACTACAGGGCTTCATCCT
ATGGTTGAAGTGACCGAAAGTCAAATTACCTACAAGGCAGATGGTCGCAAAGCTTTTCAG
AAATGGAAAGGGTCCTCTTTGAAGGAACTATCCTCGACTGAACCTTACCTTGCATTATCG
GTTGCATTCCTATTGTTTAGGGCTTCCCTATATTTCTTCCCTGGGTTGGTAACTCGTGTA
GTAGCATTATGGGCTGCATATATTCCTCATCTAAACATGGGGATCTTCGGAGATTCAAGG
CAGATTCTGGGGCGCGTCTTCCACGTAATTGATCCCAAGAGGGCTTGGAGCAAGCTAAAG
CTATGCAAAACGAGAAACTTCCATAAAGGTGCTAGGAATGCTCGAGTTTGGGCTTCGTCC
TTGACATCAGTTTCACTGGGAGAGACATCAGCAGCAAGAATAGCCCCCTCAGGAGACTTG
TAA
>SLM_r1.2ch01.g000810.1
ATGTGTGATGGCAAATTAATTATCGATTTTCTATGTGAAAGTGTGGGAAATGGATATTTG
ACTCCATTTATGGAATCAATAGGCAAAAACTTCACAAATGGAGTCAATTTTGCTATTGCT
GGTTCTAAAACTCTTCCAAAATTAATTTTTTTCAATTTGCACATCCAATTTGCTCAATTC
AATCGGTTTCGATCTCTTTCTCTCGAGTTATTTAACAAAGGTGATGGAAATTTGCTAGGA
GATGAAGATTTAAGGAATGCACTTTACACAATTGATATTGGACAAAATGATTTGGATGGA
ATATTTAGTAAAGTCACAAATGAAAAAGCAATTCTCAAAATTCCTGATATTATTTCTGAA
ATTGAAAATGTTATAAAGGGAATTTATGAACAAGGTGGAAATAATTTTTGGGTACATAAT
ACAGGACCATTAGGGTGTTTGCCTAAATCACTTGCAACATATAAGAAAAATGAGAGTGAT
TATGATGAAAATGGATGTTTAATTTCATTTAATGAAGGTGCAAAAATATTTAATAACAAA
TTACAAGTCCTTTGTGAAAAATTAAGAGATGAAATGAAGAATATCACCATTGTATATGTT
GATATCTACTCCATCAAATATGATCTCATTGCTAATTCTTCTAATTATGGGTTTGTGAAT
CCATTAATGGGATGTTGTGGATATGGAGGGCCACCATACAACTTTGAATCAAACAACAAG
TGTGGACAAGGAAACTACACAATATGTGAAGATAGGTTCAAGTACATTAGTTGGGATGGT
ATTCACTACACAGAAGCAGCTAATGGCTTTGTTGCCTCCAAAATACTCTCAACACACTAC
TCTACACCTCCACTCAAGTTACATAGCTTTTGCAACATTGCACCTTGA
>SLM_r1.2ch01.g000820.1
ATGGGTGAGAAGCCAAAATCTGGAGGTGTTTGGCCTACTGTTAAGCCATTTGTTAATGGA
GGTGTCTCTGGTATGCTTGCTACCTGTGTTATTCAGCCTATTGATATGATAAAGGTGAGG
ATACAATTGGGACAGGGATCAGCAGCTGAGGTTACCAAGACCATGCTTAAAAATGAAGGT
TTTGGTGCCTTTTACAAGGGTCTGTCAGCTGGGCTTCTTAGGCAGGCAACCTACACAACT
GCCCGACTTGGGTCATTCAGAATTTTGACGAACAAGGCCATTGAGGCTAATGAAGGGAAG
CCCTTACCTCTATACCAAAAGGCTTTGTGTGGTCTGACTGCTGGAGCAATAGGTGCAACT
GTTGGTAGTCCAGCAGATTTGGCCCTCATTCGTATGCAAGCTGATGCTACCTTGCCTTTA
GCACAGAGACGCAATTACACAAATGCATTCCATGCACTCTCCCGTATTGCGGCTGATGAA
GGAGTTCTAGCCCTCTGGAAAGGTGCTGGCCCAACAGTAGTAAGGGCAATGGCATTGAAC
ATGGGTATGCTTGCCTCTTATGATCAGAGTGTGGAGTTCTTCAGGGACAACCTTGGCATG
GGCGAGGCTGCTACAGTAGTAGGGGCCAGCAGTGTTTCTGGATTCTTTGCTGCTGCTTGC
AGTTTACCATTTGATTACGTGAAGACCCAGATTCAGAAAATGCAACCAGATGCTGAAGGA
AAATTGCCCTACACTGGTTCTTTCGATTGTGCCATGAAGACTTTGAAGACAGGAGGACCC
TTCAAATTCTACACTGGATTTCCAGTATATTGTGTTAGGATTGCCCCTCATGTTATGATG
ACTTGGATCTTCCTTAACCAAATTCAAAAGGTCGAGAAGAAAATCGGATTGTGA
>SLM_r1.2ch01.g000830.1
ATGTGGCTCGGAACGTTTGATTCTGCTGAAGAAGCTGCTCGAGCCTACGATGAAGCTGCT
TGTCTCCTTCGAGGCTCAAATGCTCGAACGAATTTCCATAACCATACCCCTGTTAGCCCT
GCTCTTTCTATGAAAATTAGAAACCTAATCAACCATAAGAAAAGTCTCAACAAAATCAAT
CACAAAAGTACTAGTACTAGTAGCAGCAGTATTCCGACTTCATCAACTATTCATCAACAA
ACTCAAATATCGAATGATGATGCATATAAGCCGGATTTGAACTTCTATGATCAAATAACA
TGTTCAAATTTCGATCATACATCAACATTTGCAAATGATTTTGACACGATTCTTCTTGAC
GATGAAAATGTTGATAACTTTCATGACAAAGGAAGAAAATTTGTTAAAATTTACTCAATT
AGCTGGATTATAGGTTTAAGTGACTACCTTTCTGAATTACTCTCATTGATGGTGCACGGA
AGCTAG
>SLM_r1.2ch01.g000840.1
ATGTCGAGCGGAGATGGACCTAAAGTCTCCTGTGAAGAAATACAAATGGTGCAAAATCGG
ATTGAGCACTGTCTTCGGCAATACATGAGTCGGAAAGAAGTCGTGAACACTCTCTTCATC
CAGGACAGCATAGAGCCTACATTTACTGAACTCGTTTGGCAGAAACTAGAAGAAGAAAAT
CAGGAATTTTTCCAAGCATATTACCTGAAGCTGATGGTGAAAGAGCAAATAATAGAATTC
AACAGGTTGCTTTCGGAACAGGTGAAGATGACGCAGCAAGTTCCAAGTGCAATTGCTTCT
CTACCTATGTCTAATGGGTGTAATATTATGCCAATGCATCAAAATTCAACTTGCGGTGCT
GCCGAAAATGTTGGAACTGCTGCAAAGCCTAATGGCATGCACGAACCTGTACATGCTGAT
AGACCCAATGCATTCAGTAACAGCAGCTCATCTGTTCTCTCTTGCATGCAAACATCAATT
GATATTCCTTCTCAAAGCAGGAAAACTGATGGTCCTCCTAATATGTTTTTGGGCCAGCCC
TCTAACATGGGGATGAGACAAACAATGGATGGGAGGATTATTAAGACAGAACCTATCTAT
GGTGGCAATTCTCCGTTTGCCTTTGGTCCTCATGGCACTTACTTGGAGTCACGTTCTGCA
ATGGGCGATGCATCTGTTTCATCATTTAGCAGTGTGGAGTCGAACACACAACCTCTTAAT
GAACCTCTTCTGGATGCTGACACTTCTTCGTTTGGATTTCTAGGGGAGATACCTCAAAAT
TTTGGTTTCTCAGACTTGACTGCTGATTTCACTAATACTTCTGATATATTAGGGAGCTAC
TCTAGGACTCCCTTTTTAGCAACAGATACTGGCAACTTGCTCGATTCAAACGGAGGCATT
GAGAGGTTAACCAATCCCTCAGAGAACTTGAGATACACTAATTTCAGTGGAGATTGA
>SLM_r1.2ch01.g000850.1
ATGTATTCTGCTGATGAAGAGGAAGATTCCAACAATGTTGATGAATCCAATATAGTTACT
TACGAACAAAAAAATTACAAAATTTTGAAGGATTTCGATATTCGTCAGCTCGTAAAAGAA
GATATATCGAAAATCTCAGCCATCTTATCCGTCCCACGGGACGTTTCGTTAGCACTCCTA
CGTCGTTATAATTGGAAGGTTGATCGAGCTAACGAAGAATGGTTTGCTAACGAACAAGAA
GTTCGTAAATCTATAGAATGGGGTGTTTGTGCTAGTCGATGCAATCGATACGAGGAGAAA
AAAGAAGTAACGAACGCGAAGAAGAAGATTGAAAGGTATACACATTATTACGAGAGATGG
TTATCGAATGGAAAATCGAAAGATAAGGCTCTGAATGATTTGAAGGAGATGAAAGAGGAA
GGGTTGAAAAAGTTGAGTGACGATAATTCGTTACACAAGGAAGAATTAGGGTTTATTATT
GAAGCTTGGAAGCAAATCGTCGAATGTAGGAGGGTTTTGAAATGGACGTATGCTTATGGA
TTTTATTTACCTAAAGAAGAAGAGGCGAAGACACAATTTTTCGAGTACTTGCAAGGGGAA
GCAGAGGCGGGTCTAGAACGACTTCATCATTGTGTGGAGAAAGACTTGATGAAACATTTA
GGGTCAGATGAGATGGACTATACTGATAAAGGATCTTATAAGAAATTTGCTAATTTTCGA
TCGAGAGTTATTGGGCTGACAAAAATTACTCGAAATTATTTCGAAAAATTGGTCATGGCA
TTAGAAAATGGACTAGAAGATGTGACTAATAATCCAACAAAAAAAATTGAACAACCAATG
AGTAGTAATAGCACAAGCAATAATATTATGTGGATGTGTGATAGGTGCACATTTTTGAAT
GAAGATATTCATACAGTTTGTCAAATGTGCATTGAAGATTGA
>SLM_r1.2ch01.g000860.1
ATGAATTACGTCAGTAAAGAAGGGGAAGGGCGGTGGCGTACACTCCCAAAGAAGGCGGGA
CTCTTCCGTTGTGGGAAGAGTTGTCGCCTTCGTTGGATGAACTACCTCCGCCCTTCCGTT
AAACGCGGACATATTTTGCCGGAGGAGGAAGATCTCATCCTCCGGCTCCATCGCCTCCTC
GGGAACAGGTGGTCATTGATAGCAGGGAGAATTCCCGGAAGAACAGATAACGAGATAAAG
AATTATTGGAATACCCACCTTAGCAAGAAATTAATCAACCAAGGAATAGATCCAAGAACA
CACAAACCATTAATATTAAACAACCCTAATTCCTCTAATAGTGATGATAATCACATTATT
ACAAACAAAGCTAAttcttcttctccttcttcatcctcAAAACTAGCAAATAATTATAAT
CTCAACACAATTAATATTCCAAACCCCATTTACACTCCTAATTTCCAAATGAAAGAACCC
TTAAGAAGTAGCATCAACAATAATAACTGTCCTGGAGAAACTACGAGTCCTGATGATGAT
TATCAGTATCAGAGCAGTAATGTGATGCTTGCCAATTATCGCGATGATGATATGAATATT
GTGGTTCATGATGAGGGAGATGATGAAATGAATTGTTGCGCGGACGATGTCTTCTCCTCC
TTCTTGAATTCTTTGATCAATGAAGACATGTTCATGAATTGCCAAAATCAACAAATCAAT
GGTACATTGCAAGATTTTGATCATTTTATGGCTTCATCTTCACCTTCATATGATCAAAAT
AATCTCAAGACAATGGATGAATAA
>SLM_r1.2ch01.g000870.1
ATGCCCATATTTTCGGATATACAAGAAGCAGAATTAAGTGGCACAAAAGAAGTTTTCTTG
TCTGCCATCCGCTATGCCACTTCAACTTGTGATTCATTCCCTCAATTCGAGGATGATCTA
AGAACCTCAGCTCAAGAACAGGTTGAGTTCATGCTCGAGGACGATGAAAAGATTCCTCTG
GTCATAGCTGATGATGAAATAAAAGTGGAGACTAGAATTGTGGTGTCTAAAATCTTTTCT
TCTTTCGAAAATGAATTATTCTCGTTGATTTTGGAGCCTGACATTGCGAACATGGAGATG
GAAAAGAATATAATGCGGAGTCTATCTGACCTCGAATGGATGCATAACACTCTTCTGAAG
ATGGATCTCATGAAGGACTTTGTCACTCACTGGTCTAATATATCGAGCAATTTACTGAAG
GTCATCGAAGATAAAAGACTTGATTCTGTCATGTGGGATTTGAAGATGAAGTTAATAGAA
GTGACATCTAAAGTATTGGAAGCTGTAGGTTACGGAACTGTAGTTCTTCCAGCAGAAAGT
CGAGTAGAATTGCTCAAGACATGGCTTCCATACATAAGAAAAATGAAGTCCCTTTCCGAT
GAAATGGAGGCTGCATTTCCATACAAGATGAGCGATGACCTTTGCCAGTGTGTCGAGGGA
GCTATAGTTTCATTGGTTTCAGCATTACCGTCAAATGATCAAGCTGACATTCTAGCAGAT
TGGATAAGTGCTGAACAGGTTAAATATCCAGACCTTAGCGAGGCTTTTGAGATATGGTGT
TACAGAACCAAGTCTGCTCAACGAAGATTAGACGAGGCTTTGACAGAGTCAACAACGCCA
ATGCCATTGCCATTGTCACCCTCTACATAA
>SLM_r1.2ch01.g000880.1
ATGGGTAATTTCAAGAAAATTTGTGTATTTTGTGGAAGTAATTCAGGATATAGAAAAATA
TTTAGTGATGCTGCTCTTGATCTTGGAAGAGAATTGGTGGAGAAAAAAATTGATCTTGTT
TATGGAGGAGGAAGTATTGGACTAATGGGATTAGTTTCTCAAGCTGTTTATGATGGTGGA
TGCAATGTTCTTGGAATAATTCCAAGAGCTCTTGTTTCAGTAGAGATTTCAGGCCATGCA
GTTGGAGAAGTATTAATAGTTTCAGATATGCATGAAAGAAAAGCTGAAATGGCTAGTAGA
GCTGATGCTTTTATTGCACTTCCTGGAGGATATGGAACTATGGAAGAATTGCTTGAGGTG
ATAACATGGTCACAACTTGGAATTCATGAAAAACCAGTTGGACTATTGAACATAGATGGA
TATTATGATTGCTTGCTTGGATTATTTGACAAAGGTGTGGAAGAAGGATTTATTAAGCCT
TCAGCAAGAAATATTATCATATCAGCTACATCACCCAAAGAGCTTTTGGAAAAAATGGAG
GAATATGTGCCAATACACAATCAAGTAGCACCAAGCAGAAGTTGGAACACTGATGAATCT
GTGACAACAAGTTGA
>SLM_r1.2ch01.g000890.1
ATGGACTTAAGTATCTGTTTGGCATCTTCTCACACTAGTAGTCATAAGGATGAGGAAGGG
AAAGACTTTAGGTTCTATTTTGATTTCGAACATTTGAAGGAGACTGCATCCATTGTCGAG
GAAGGAGACTTTCATAAAGATTGGAGGAAATGGAATAAGGCACATAAGAAGAAAATCTCT
GTAAGAAAGGTTAAGGACTACAAAGTGTCCCCTGACCAACTGTTGAAGGATAAGAGCACA
ATAATATGGAGGCAATTTGATGCCCCCGAACCGGAGAACTATTGGTATCGGGTTTGTGAA
GGGCCTTCTGCCAAATACATCCAGAGACCATGGCACGCAGTGTGGAAATCAAAGCGACTG
ATGAATATAGTAACTGAGATCAGTGGAAGCATGGACTGGGATTTCGATGCTGTTCATGTT
GTTCGTGGAGAGAAAGCACAGAATAAGGCGTTATGGCCCCATCTTGATGCTGATACATCC
CCCGATTCACTTGTCACGAAGCTTCAAGGAATTATCGCACCTTGGAGGAATCTGTATGTT
GCCACAAACGAGCCGTATTATAACTATTTTGATAAGCTTAGATCTCATTACAAGGTGCAT
TTGCTTGATGATTACAACTACTTGTGGAGTAATACAAGTGAGTGGTATAATGAAACAACA
CAACTGAATGGTGGCTCTCCAGTTGAATTCGACGGGTATATGAGAGTTGAGGTCGATACA
GAGGTCCTTTATCGAGCAAAATCAAGGGTCGAGACATTTTACAACTTGACAAAAGATTGC
AAGGATGGAATTAATACGTGCTAG
>SLM_r1.2ch01.g000900.1
ATGAAGGATTCAACTACAGATCCAATTGGGCAAAACTTGATAAAGGTTATAAGCAATGTG
TGTTTCTCAGTTTTTGTGTTTTCTGTGCTTATAATTACTGTAATTGCTATTACATACCAA
CCCCCTGATCCATGGGAATCATCTAGAGCCTTAACTAGGGTGTTTACTCAAGTCGAAAAC
GCCACATTCAAAGTTGATAATTCTGTCTTAAAAACTGGTGAGGATGTTGCTAGTAGTCCT
ATTGAAGCTCCTGCTGGAGCTTTTGCTTTAGTGCCGATTACTGAAGCTATTATCGAGAAA
TCGGAAGAGAATCTGTCGAATGAGACTTTGAAATCAGGATGTGAGGATGTGAATGTAGTG
AATTGTTCGGATCCTCGGGTCTTGTATACGATCGAGAGGTTTAATTTGAAGGCCTTTAAG
TCCATTGCGTTTTTGGACTATCGAACGCCTGTTAACGGGTCGAAACCGAATGAATGTGAT
GTGGCGTGGAGGTTCCGAAACAGGAAAGAGAGATCTTGGAGAAAGTATAGGGATTTCCGG
AGGTTTAAGATTGGTTTCACTGATGATTGTAGTTATAAAGTGGTACATGCAGGTCGCTGG
CGTTCAGGAGTAAATGCCCGTCGTCCGAGAATCCGAGTTAATTCCACTAGAACTAGTACA
AGAGCCAAGATTGCTCCACCAGTTATAGATGAAGAGATCAATGATACTATTCCAATCATG
GGATCAGATTCNTTTCAAGAACGGGAGATACTTGTACTATTCTCGGGGTGGCGATTACTG
TAA
>SLM_r1.2ch01.g000910.1
ATGAAAAACACAAGTTTTACACAATCCATTTCTGCACTAAAAATGATCAAACCTAATCAA
GTTGGTAGAGAAGAAATTAAGAAACGTTTGCTTTTAGAGGAACCCCATTTGGTTGAAATT
CAAGAATCTGCTGTTGAAAGGATTTCAACCACTGAGGTTGAAGCGGTTTCTCTTGGAAGT
GCAGAGGAAGAACAAGTGAGTGCTGATACACCGATTCCTGCAACGTCGAACCAATGGATC
ACTGATGGAACTCCAGATGCTGCTGCCAACTGGAGTGAATTACTTGTCGGGGAAGGACAA
GCTTTTGAAAATGCAGATGCTTTTCGGCTTGCAGTTTTCAAGTTCTCGATTGCGAATAGA
TTTCACTACAGAATTCTGCACAATAAACCTAGATATATTAGCATCCATTGTGCTGCTGAT
GGCTGCCCTTGGAAAGTAAGTGCTGGCGTCGAGAAGAAATCTCAAAATGTATCCATTAGG
AAATTTATTGATTCTCATTCACATCCTCCTCTAGATTCATCGCAACTGAAACCTCGTATC
AGGATGAAGTGGTTGGGAGGAATCATGCAAGAAGACATATTGGGCAGTCCTGATTGTTTG
CCTCGTAAAGTGTGTGAGGATGCTGAGAAGAATTTGGCTATCAAATTGACCTACCGTCAG
GCTTGGAGTGTGAAGCAGAGGATTAGGGAGGCAATCAATGAGAAGTCAGGTGAATCCTAT
AAACTGATACCCTGGCTATGCAATCGCTTAGTTGAGGCAATGCCTGGAACTATTGCTACA
TGGTCCTGCACCGAAGAAAACAGATTCAAGAGGCTCTTTGTGTCATATGACTGCTCAATA
CGTGGGTTCGATGTTGGATGCAGGCCTTTGATATTTGTTGATGTTTACAACTTGAATGAG
CTGCACAACAGCTCCTTTATAGTTGCTTCTGCTTTGGATGCAGACAATGAGATGTATCCT
CTATCTTATGGCATTCTCCTATCCATGAATGAGGAAGATCTTATGTGGTTTCTAGAAAAG
CTAAAGCTCGTTTTGCAAAACCGTGAGGTCGTCGTAGTGTCTGGCACGAGTCTCCCTTTT
CTCTCCAGCTTGGACAAAATGTTTGGTGATGAAAACCACAGTTTTTGTTTTCATTGCGTG
AAAGAGAATTTTAATAACTTCATCGATGGTAATACTGCCTTTAAAGTGCAGGGTAGAGGT
AAGGAGATTGCACTTAAGTACTTGTGTGACATTGCCTACGCACGAACACTAGATAGTTAT
AATGAGGCCCTAGGCAAGATCTGTTCTTTTCGCAGGGAATTGTATGATTGGGTAATAGCC
AGCCAGCCAGAACGTTGGTCAAATGCCTTGTTTAGGAAACCTCGGTGGGATCATCTGAAT
TGTAAATCTACAGATTCTCTGAACTCTTTTATAGAGGAAGAGAAGTTTGTACATGTCCTG
GAGTTGATGGAGGCTTATCATGAGAAGCTTTATATGTTATTACAGAGTAACAAGCTCAAG
ATCGAACAATGGAACCTTCCAATTGGTCCTCGGGTTGCTGAGAAGATCTTTGAAAACCAA
AAAGCCGGTGATAACCTAGCAGTGACGGTTCTATCAGATGTTGAGTTTAAATTGCAGGAA
CTGCAGGGTAGAGAAGAAGTTGTAAACCTCAAACTCTGGACATGTACATGTTTAGAGTGG
CAAATGACTGGCATTCCATGCAGCCATGCTTGCAACGCGATTACTATGACCAGTATGAAC
ATCTATCAGTACGTTGCGGATTGGTACAAGAGGGAGACACAAGAACATATATATGCTGAA
GTTATGGATGAACTCGCGAAATTTGACATACCACATCCAGATGACATCATTTCTTCAGCT
TCCTCAGGTAATGATATCGTTCTATGTCCACTTTCACCCCATATTAAAAGACCTCCTGGT
CGTCCCCGGAAAGAACCCAAAGGACTTCAAGTTGAAACTGTTAAGAGACCTATACGTTGT
TCCAAATGTGGCGGCGTTGGACATAATAAACGTACCAAATGTAGCTCTGCAGCACAGTAA
>SLM_r1.2ch01.g000920.1
ATGTTCAACATTAATCCTAATGCTTCTGATTATTGTTACGACATAAGTACAGGCGTAGAG
ATTCAGTCATATCCAAGAACTCTTTTCTGGAACAAGAGTACAGATTGTTGCTCATGGGAT
GGAGTTCACTGTGACAAGATGATAGGACTAGTGATTGAGCTTGATCTCCGTTGCAGCCAA
CTTCAAGGCAAGTTTCATTCCAATGGTAGCCTCTTTCAACTCTTCAATCTCAAAAGGCTT
GATTTGTCTTTTAATAATTTCACCGGATCACTCATTTCACCTAAATTTGGTGAATTCTCT
AGTTTGATGCATCTTGATTTGTTGGATTCAGGTTTTACAGAGTTACATGGGATATTGCCC
GAAAGAGTTTTTCACCTTTCCAACTTAGAATCCCTTCATTTATCAGACAATCCCCAGCTC
ACGGTTAGGTTTCCCACAACCAAATGGAATAGCAGTGCATCACTCATGAAGTTATACGTC
TATAGTGTGAATATTGCTGATAGGATACCTGAATCATTTAGCCATCTAACTGCACTTCAT
AAGCTGGACATGGGTTATAATAATCTGTCAGGGCCTATTCCTAAACCTCTATGGAATCTC
ACCCATATAGAGAGTTTGTTCCTTGATTATAACCATCTTGAAGGACCAATTTCCCATTTC
ACGATATTTGAAAAGCTCAAGAGGTTATCACTTGGAAATAACAACTTTGATGGCCGTCTT
GAGTTCTTATCCTTTAACAGAAGCTGGATGAAGCTTGAAAGGCTAGATTTTTCATCCAAT
TTCCTAACTGGTCCAATTCCATCCAATGTAAGTGGACTGCAAAACCTACAACAACTCATC
TTGTCGTCAAACCACTTGAATGGGACTATACCTTCCTGGATATTCTCCCTTCCTTCACTG
ACAGTTTTAAACTTGAGTGATAACACTTTGAGTGGAAAAATTCAGGAGTTCAAGTCCAAA
ATATTGAATGTCGTTTCTCTAAACCAAAATCAGATGGAAGGTCCAATATCAAATTCATTC
ATAAACCAGACAAGCCTAAGGTTTCTTCTCCTTTCGCACAATAATATAAGTGGACAGATT
GCTTCAACTATCTGCAATCTAAAAACACTAATAGTTCTAGATTTGAGAAGTAATAATTTG
GAGGGAACAATCCCACAATGTTTGGGTGAGATGAAAGAAAATCTTTGGATTTTGGATTTG
AGCAACAACAGCCTTAGTGGGACAATTGATACAACTTTTAGTATTGGAAACTCTTTCAGG
GTTATTAGCTTGCATGGGAATAAGCTAACGGGAAAAGTCCCACCATCTTTGATTAATTGC
ACGTATTTGATACTTCTTGATCTAGGTAATAATCAGTTGAATGACACATTTCCAAACTGG
TTGGGAGACCTACCTGATTTGCAGGTTTTAAGCTTGAGATCAAATAAGTTGCATGGTCCC
ATTAAATCTTCGGGGAATAATATCTGCAATCTGAAAACATTGGAAGTGCTAGATTTGCGA
AGCAATAATTTAGAGGGAACAATCCCACATTGTATGGGTGAGATGAGTGCAGTTAAGATT
TTGGATTTAAGCAACAATGGTCTTAGTGGGACAATTAATACAACTTTTAGCATTGGAAAC
ACATTCAACATCATTAAATTGGATGGCAACAAGCTACAGGGGAAAGTTCCACCATCTTTG
ATCAACTGTGAAAAATTGGAATTTCTAGATTTAAGTAACAATGAGTTGAATGACACGTTT
CCAAAATGGTTGGGTGGCCTACGGAATTTGAAGATCTTAAATTTGAGATCAAATAAGTTG
TATGGCCCTATAAGGACTGACAACTTCTTTGCTCAAATTCGAGTAATAGATATCTCATCC
AATGGATTTAGTGGAGATTTACCGGTGAGCTTGTTTCAGAATTTTCAAGCCATGAAAACA
AATGTGACTACAAAGGGACTAGATCGTGTAATTCCTCGAATTTTAATTACACAAATACTT
ATCGATCTCTCAAGGAATAGATTTGAAGGTCATATTCCAAGCATTATTGGAGATCTCGTT
GGACTTCGTACCTTAAACTTATCTCATAATGTCTTGGAAGGTCATATACCAGCATCATTG
CAAAATCTATCTGTGCTCGAATCATTGGATCTCTCATCCAACAAATTAGATGGTGAAATT
CCACAACAACTTGTGTCTCTCACGTCACTTGAAGTCTTAAATCTCTCTCACAATCATCTT
GTTGGATGCATCCCCAAAGGAAAACAATTTGATACGTTTGAGAACAATTCCTACCTAGGA
AATGATGGATTACGAGGATTGCCACCCTCAAGAGATTGTGGCCGTGATGATCAAGCGACA
ACTCCAGCTGAGCTAGATCaagaagaagaagaagaagaagaagaTTCACCAATGATCAGT
TGGCAAGCAGTTCTCATGGGTTATGGTTGTGGACTTGTTATTGGACTATCCGAGGGATGT
AAAATTGGAACACATAATTACTACGAGAATGAAAAAGCACAAGAAAAGATATTAGTGAGT
AGTTACCTCCAGGATTCAAAGACTTCCGAGTTCCAAGTTGCTGGGGATGCAGATAAAAGC
CTTCTTATCTTTCATAGTTTGTAA
>SLM_r1.2ch01.g000930.1
ATGGGTTGTGTAAAAATTGTGTTTTTTATGCTATATACCTTTCTCTGTCAACTTGCTTTG
TCGTCATCCTCACCTCATTTGTGCCCGAAAGATCAAGCTCTTTCTCTGCTACAATTCAAG
AACATGTTTACCATTAATCCTGATGCTTCTGATTATTGTGATTCTTCTCATCCAAGAACT
CTTTTCTGGAACAAAAGCACAGATTGTTGCTCATGGGATGGAGTTCATTGTGACAAGATG
ACAGGACAAGTGATTGAGCTTGATCTCCATTGCAGCCACCTTCAAGGCAAGTTTCATTCA
AACAGTAGCCTCTTTCAACTCTCCAATCTCAAAAGACTTGATTTTTCTTATAATGATTTC
ACTGGATCGCCCATTTCACCTAAATTTGTCTCTCATCTTTCTAAACTATACGTTCTTCGT
ATCGGTGATCTAAATGAGCTTAGTCTTGGGCCTTACAATTTTGAACTGCTCCTTAAGAAC
TTGACCCAATTAAGAGAGCTCCACCTTGAATCTGTCAACATCTCTTCTACTATTCCTTCC
AATTTCTCTTCTCATTTAACAACTCTACAACTTTCAGGCACAGAGTTACATGGGATATTG
CCCGAAAGATTCTTCCACCTCACCGACTTAGAATCCCTTGATTTATCATTCAATCCCCAG
CTCACAGTTAGGTTTCCCACAACCAAATGGAATAGCAGTGCATCACTCATCAAGTTATAT
CTCTATAATGTGAATTTTACTGGTACGTTACCTGAATCGTTTAGCTATCTAACTGCACTT
CATAAGCTGGACATGGGTTATACTAATCTGTCAGGGCCCATTCCTAAACCTCTATGGAAT
CTCACCAGCATAGAGATTTTGTACCTTGATTATAACCATCTTGAAGGACCAATTTCCCAC
TCCACGATATTTGAAAAACTCAAGAGGTTATCACTTAGAAATAACAACTTGGATGGCGGA
CTTGAGTTCTTATCCTTTAACACCCAACTTGAATGGATAGATTTATCATCCAATTCCCTA
ACTGGTCCAAATCCATCCAACGTAAGCGGACTTCAAAACCTAGAATGGCTCTACTTGTCA
TCAAACAACTTGAATGGGAGTATACCTTCCTGGATATTCTCCCTTCCTTCATTGATAGAG
TTAGACTTGAGCAATAACACTTTCAGTGGAAAAATTCAAGACTTCAAGTCCAAAACATTA
AGTGTCGTTTCTCTACGACAAAATCAGCTGGAAGGTCCTATTCCGAATTCACTCCTAAAC
CAGAGCCTATTTTATCTTGTCCTTTCACACAATAATATCAGTGGACATATTTCTTCATCT
ATCTGCAATCTGAAAAAAATGATATTGTTAGACTTGGGAAGTAACAATTTGGAGGGAACG
ATCCCACAATGTGTGGGTGAGATGAAAGAAAACCTTTGGAGTTTGGATTTGAGCAACAAC
AGACTTAGTGGGACAATCAATACAACTTTTAGTATTGGAAACTCTTTAAGGGTCATTAGC
TTGCACGGGAATAAGCTAACCGGGAAAGTCCCACGATCTTTGATCAATTGCAAGTATTTG
ACACTACTTGATCTAGGTAACAATCAGTTGAATGACACATTTCCAAACTGGTTGGGAAAC
CTATCTCAATTGAAGATTTTAAACTTGAGATCAAATAAGTTGCATGGTCCCATCAAATCT
TCAGGGAATACAAACTTGTTTACGCGTCTTCAAATTCTTGATCTATCATCTAATGGATTT
AGTGGGAATTTACCCGAAAGTATTTTGGGGAATTTGCAAGCCATGAAAAAAATTGATGAG
AGTACAAGAACACCAGAGTATATTTCTGATATTTATTACAATTATTTGACGACAATTACT
ACAAAGGGACAAGATTATGATTCTGTTAGAATTTTTACTTCTAACATGATTATCAATCTC
TCAAAGAACAGATTTGAAGGTCGTATTCCAAGCACTATTGGAGATCTTGTTGGACTTCGT
ACGTTGAATTTGTCTCATAATGTCTTGGAAGGTCATATACCGGCATCATTTCAAAATTTA
TCAGTACTCGAATCATTGGATCTCTCATCTAACAAAATCAGCGGAGCAATTCCGCAGCAG
CTTGCATCCCTCACATTCCTTGAAGTCTTAAATCTCTCTCACAATCATCTTGTTGGATGC
ATCCCCAAAGGAAAACAATTTGATTCGTTCGGGAACAGTTCATACCAAGGGAATGATGGG
TTACGCGGATTTCCACTCTCAAAACATTGTGGTGGTGATGATCAAGTGACAACTCCAGCT
GAGCTAGATCAAGAAGAGGAGGAAGAAGATTCACCAATGATCAGTTGGCAGGGGGATGGA
TTTAAAGTTGGAACACATGATTACTACGAGAATGAAAAAGCACAAGAAAAGATATTAGTG
AGTAGCTATACCTCCAGGATTCATGTCGACAAAGTTTCTGAAGATGCAGATAAAATCCTT
TATCTTTCATAG
>SLM_r1.2ch01.g000940.1
ATGGGTTGTGTAAAACTTGTGTTTTTCATGCTATATTCCTTTCTCTGTCAACTTGCTTTC
TCCTCATCCTCATCTCATTTGTGCCCGAAATATCAAGCTCTTGCTCTTCTACAGTTCAAG
AACATGTTTACCGTTAATCCTGATGCTTCTTATTATTGTGAGTTTTCTCATCCAAAAACT
CGTTCCTGGAACAAGAGCACAGATTGTTGCTCATGGGATGGAGTTCATTGTGACAATACA
ACAGGACAAGTAATTGAGCTTGATCTCCGTTGCAGCCAACTTCAAGGCAAGCTTCATTCC
AATAGTAGCCTCTTTCAACTCTCCAATCTCAAAAGACTTGATTTGTCTTATAATGATTTC
ACTGGATCGCCCATTTCACCTAAATTTGGTGAGTTTTCAAATTTGACGCATCTTGATTTG
TTTGATTCTAATTTTACGGGTATAATCCCTTCCGAAATTTCTCATCTTTCTAAACTATAC
GTTCTGCGTACCTCGACTGATTATCCATATGGGCTTAGTCTTGGGCCTCACAATTTTGAA
CTGCTCCTTAAGAACTTGACCCAATTAAGAGAGCTCAACCTTTACGATGTGAACCTCTCT
TCCACCATTCCTTCCAATTTCTCTTCTCATTTAACAAATCTACGGCTTGCATACACAGAG
TTACATGGGATATTGCCCGAAAGATTCTTCCACCTTTCCAACTTAGAATCCCTTGATTTA
TCATTCAATCCCCAGCTCACGGTTAGGTTTCCCACAACCAAATGGAATAGCAGTGCATCA
CTCGTGAATTTATATCTCGCTGGTGTGAATATTGCTGATAGGATACCTGAATCATTTAGC
CATCTAACTGCACTTCATAAGCTGCACATGGGTTATACTAATCTGTCAGGGCCCATTCCT
AAACCTCTATGGAATCTCACCCACATAGAGAGTTTGTTCCTTGATTATAACCATCTTGAA
GGACCAATTTCCCATTTCACGATATTTGAAAAGCTCAAGAGTTTATCACTTGGAAATAAC
AACTTTGATGGCCGTCTTGAGTTCTTATCCTTTAACAGAAGCTGGATGAAGCTTGAAAGG
CTAGATTTTTCATCCAATTTCCTAACTGGTCCAATTCCATCCAATGTAAGTGGACTGCAA
AACCTACAACAACTCATCTTGTCGTCAAACCACTTGAATGGGACTATACCTTCCTGGATA
TTCTCCCTTCCTTCACTGACAGTTTTAAACTTGAGTGATAACACTTTGAGTGGAAAAATT
CAGGAGTTCAAGTCCAAAACATTATATTTCGTTAGTCTAGAACAAAATAAGCTGGAAGGT
CCAATTCCAAGGTCACTCCTAAACCAGCAGTTCCTACAAGCTCTTCTCCTTTCACACAAT
AATATCAGTGGACATATTTCTTCAGCTATCTGCAATCTGAAAACATTCATACTACTAAAT
TTGAAAAGTAATAATTTGGAGGGAACAATCCCACAATGTTTGGGTGAGATGAGTGAACTT
CAAGTTTTGGATTTAAGCAACAATAGTCTTAGTGGAACAATGAATACAACTTTTAGTATT
GGAAACCCACTCCACATCATTAAATTGGACTGGAATAAGCTACAGGGGAAAGTCCCACCA
TCTTTGATCAATTGTAAGAAATTGGAACTTCTAGATTTAAGTAACAATGAGTTGAATGAC
ACGTTTCCAAAATGGTTAGGAGACCTACCTAATTTGCAGGTTTTAAACTTTAGATCAAAT
AAGTTGTATGGCCCTATAAGGACTAACAACTTGTTTGCTAAAATTCGAGTCGTAGATCTC
TCATCCAATGGATTTAGTGGAGATTTACCAGTGAGCTTTTTTGAGAATTTTGAAGCCATG
AAAATAAATGGTGAGAACAATGGAACCCGAAAGTATGTAGCAGATCTGTATTCTGATTAT
TACAAAAATTATTTGATAGTGACAACGAAGGGACTGGATCAGGAACTTTCTCGAGTTTTG
ACTACACAAATAATTATTGATCTCTCAAAGAACAAATTTGAAGGTCATATTCCAAACATT
ATTGGAGATCTCATTGGACTTCGTACCTTGAACCTATCTCATAATGTCTTGGAAGGTCAT
ATACCGGCATCATTTCAAAATTTATCAGTACTCGAATCATTAGATCTCTCATCTAACAAA
ATCAGCGGAGCAATTCCGCAGCAGCTTGCATCCCTCACATTCCTTGAAGTCTTAAATCTC
TCTCACAATCATCTCGTTGGATGCATCCCCAAAGGAAAACAATTTGATTCGTTCGAGAAC
AGTTCATACCTTGGAAATGATGGATTACGAGGATTGCCACCCTCAAGAGATTGTGGCCGT
GATGATCAAGTAACAACTCCAGCTGAGCTAGATCAAGAAGAAGATTCACCAATGATCAGT
TGGCAAGCAGTTCTCATGGGTTACGGTTGTGGACTTGTTATTGGACTATCCAATGAAAAA
ACACAAGAAAAGATATTAGTGTGCAGGATTCAAGTTGTTGAGGATGCAGTTAAATGCCTT
TATCTTTCATAG
>SLM_r1.2ch01.g000950.1
ATGGATTGTGTGAAACTTATATTTTTTATGCTATATCCCTTTCTCTGTCAACTTGCTTTA
TCCTCATCCTCACCTCATTTGTGCCCCAAAGATGAAGCTCTTGCTCTTCTACAATTCAAG
CACATGTTTACCGTTAATCCTAATGCTTCTGATTATTGTTACGACATAACAGACCAAGAG
AATATCCAGTCATATCCAAGAACTCTGTCATGGAACAACAGCATAGATTGTTGCTCATGG
AATGGAGTTCATTGTGACGAGACGACAGGGCAAGTGATTGAGCTTGATCTCCGTTGCAGC
CAACTTCAAGGCAAGTTTCATTCCAATAGCAGCCTCTTTCACCTCTCCAATCTCAAAAGC
CTTGATTTGGCTTATAATAATTTTTCTGGATCACTCATTTCACCTAAATTTGGTGAGTTC
TCTGGCTTGGCGCATCTTGATTTGTCACATTCAAGTTTTACAGGTCTGATCCCAGCTGAA
ATCTCTCACCTTTCTAAACTACACATTCTTCGTATAGGTGATCAACATGAGCTTAGTCTT
GGGCCTCACAATTTTGAACTGCTCCTTAAGAACTTGACCCAATTAAGAGAGCTCCACCTT
GAATCTGTCAACATCTCTTCCACTATTCCTTCAAATTTCTCTTCTCATTTAACAACTCTA
CAACTTTCAGACACACAGTTACGTGGGATTTTGCCCGAAAGAGTTCTCCACCTTTCCAAC
TTAGAAACCCTTATTTTATCATATAACAACTTTCATGGCCAACTTGAGTTCTTATCCTTT
AACAGAAGTTGGACCCGACTTGAATTGCTAGATTTTTCGTCCAATTCCCTTACTGGTCCA
GTCCCATCCAATGTAAGTGGACTGCAAAACCTACTATGGCTCAGCTTGTCATCAAACCAC
TTGAATGGGACTATACCTTCCTGGATATTCTCCCTTCCTTCGCTAAAAGTGTTAGACTTG
AGCAATAACACTTTCAGAGGAAAAATTCAGGAGTTCAAGTCCAAAACATTAAGTATCGTT
ACTCTTAAAGAAAATCAGCTGGAAGGTCCAATACCAAATTCACTCCTAAACACGCCAAGC
CTAAGAATTCTTCTTCTTTCACACAATAATATCAGTGGACAGATTGCTTCAACTATCTGC
AATCTGACAGCACTGAATGTGCTAAATTTGAGAAGTAATAATTTGGAGGGGACAATCCCA
CAATGTTTGGGTAAGATGAATATTTGTAAATTGGATTTGAGCAACAACAGTCTTAGTGGG
ACAATTAATACAAATTTTAGTATTGGAAACCAACTCAGGGTCATTAGCTTGCATGGGAAT
AAGCTAACAGGGAAAGTCCCACGATCTTTGATCAATTGCAAGTACTTGACACTTCTTGAT
CTAGGTAACAATCAGTTGAATGACACATTTCCAAACTGGTTCGGAGACCTACCTCATTTG
CAGATTTTTAGCTTGAGATCAAATAAGTTTCATGGTCCTATTAAATCTTCAGGGAATACA
AACTTGTTTGCGCAGCTTCAAATTCTGGATCTGTCATCCAATGGATTTAGTGGTAATTTA
CCAATAAGTCTTTTTGGGAATTTGCAAGCCATGAAAAAAATTGATGAGAGTACTACCCCA
CATTATGTGTCTGATCAATATGTTGGTTATTATGATTATTTGACGACAATTACAACAAAG
GGACAAGATTATGATTCGGTTCAAATTTTGGATTCTAACATGATTATCGATCTCTCAAAG
AACAGGTTTGAAGGTCACATTCCAGGCATTATTGGAGATCTCGTTGGACTTCGTACCTTG
AACTTATCTCATAATGTCTTGGAAGGTCATATACCAACATCATTGCAAAATTTATCAGTA
CTCGAATCATTGGATCTCTCATCTAACAAAATCAGCGGAGAAATTCCGAAGCAGCTTGAA
TCCCTCACATTTCTTGAAGTCTTGAATCTCTCTCACAATCATCTTGTTGGATGCATTCCC
ACAGGAAAACAATTTGATTCGTTCGAGAACAGTTCATACCAAGGGAATGATGGGTTACAC
GGATTTCCACTATCAACACATTGTGGCGGTGATGATCGGGTACCACCGGCAATAACTCCA
GCTGagatagatcaagaagaagaagaagaTTCACCAATGATCAGTTGGGAAGCAGTTCTC
ATGGGTTATGGCTGTGGACTTGTTATTGGACTGTCCGTAATATACATAATGTGGTCAACT
CAATATCCAGCATGGTTTTCGAGGTTGGTTGTGAAATTGGAACACAAAATTACTATGAGA
ATGAAAAGGCACGAGGAAAGATATTAG
>SLM_r1.2ch01.g000960.1
ATGGGGTTATCCTTTTCGAGCCCACTAGCCTCTCAAAGTGATTCGGGAACTGGCCTTGAT
TCTGTCGTTGTGAAATCTATCGATTTCGGACATGATGAGCAGAAGACGCCACTACGGTCA
GTTAGCTTTAAGAGCCATGAAAAAGAACCAACAATATTGCAATCAGAAGGCTCTGGAAGG
ATGTCGATAGAGAAAACCATCAGCTTTAGGACAATGGGAAGTGCAATGGAGTTAAAGAGA
ACTTCATCAGAAGAGAAACCCGAGTTTAGCGAGTTTCATAGGTTAGGAAGCATGAATAAA
GAGTCTCAAAAATCTCCTCTAGCATATACTAGCAGCCCCAAACATGAGGCAGCTTTAAAG
TTACAGAAAGTGTACAAGAGTTTTAGGACTAGAAGAAAATTAGCAGACTGTGCAGTACTT
ATAGAGCAAAGCTGGTGGAAGCTTTTAGATTTTGCTGAACTTAAGCATAGTTCTATTTCA
TTTTTTGATCTTGATAAGCACGAGACAGCAGTTTCTCGTTGGTCGAGAGCAAGAACTAGA
GCAGCCAAGGTTGGCAAGGGCTTATCTAAGAATGGCAAAGCTCAGAAACTAGCTCTACAG
CACTGGCTTGAAGCTATCGACCCACGACATCGGTATGGACACAACTTGCATTTCTATTAT
GTCCAATGGTTGCATTCTCAAAGCAAAGAACCCTTCTTCTACTGGTTGGATATTGGAGAA
GGAAAAGAAGTGAATATTGTTGATAAATGCCCTCGATGGAAACTTCAGCAGCAGTGCATT
AAGTACCTCGGTCCGATGGAAAGAAAGGCTTATGAAGTTGAGGTGGAAGGTGGGAAACTC
TTCTACAAGGAAACCGGGAAGCTCCTTGACACGACTGATGAACCAAAAGGCACTAAGTGG
ATTTTTGTGCTCAGCACCTCGAAAACCTTATACGTTGGCAAGAAAACTAAAGGCACATTT
CAGCACTCTAGTTTCTTGGCTGGAGGTGCTACATTAGCTGCTGGGAGAATAGTTGCAGAA
CGAGGAGTATTGAAGGCTGTCTGGCCTCACAGCGGACATTACCGACCTACCCCAGAAAAC
TTCCAGGACTTCATTTCATTCATGACAGAGAACAATGTCGATCTCAATGATGTTAAGCTT
GATTCTGATGAAGACGAGGAAGAATCGATTGGCAAGAAGAGTGCCGTTTTCCTCAGAGGC
GATTCTTCTGAGGACGACTTACAAAAAGATGGTTTGGAGACAGAGGAGAATGATCTAGAA
GAGTTGAATTCAGAGAAAAGAGACTTGAAAGTGCAAGAGCAAGCTGCTGATATACAACTT
TCCAATTCAAAACCATCTCATAACTTCAGTATCAAATTGCCCACTCTTCAAATTCCCCGG
AACGATGGTTTCATAGAGAAGTTAAAGAACGAAAGTGAAGCTGCTAAATCTTTTTCCTAC
TTGGAATCGCCCACAGACGGATACAGAACAGCAAGAGAATTGTTTGCTCCCGAACAAGAT
CAAATGGATTTAGAACGCAGCTCTTCTGTTGAAGAACTCGATGTAAGTAATGAAGAGATA
ATTCCAGATGAATCTATCATCCAAAGGATTAATTCACACAAGGATCTTAAATCGTATCAG
TTGGGAAAGCAACTTTCTTGCAAATGGAGCACAGGAGCTGGCCCTCGTATCGGATGTTTG
AGGGATTACCCCTCACAGCTGCAATCCCATGCTTTAGAACAAGTGAGCTTGTCCCCGAGA
AGTGCTTGCCGTCTCAAAATGAACTTCCCTTCAAGGGCATCAACTCCAACGAGCCTGAGC
CGCGTAATGCAGGATTTGCAGCTGAAAGGTGCTGACAATGTTGGAATGCCAAAGCCAAAA
AAACCTGAACATATGCTTCAACTTCTGCAGCATTTTATCAAACACTCAAACCAAATCAAA
CAAGTCCATTCGCTGCTCACAACGAGTGGCCGTCTCCTCCTTACCTCTCAATGGATCAAC
ACACTGCTTTACAACACTCTCATCAGGGCTTATCTCAACATTTCTCAGCCTCAAACAGCT
CTCATCCTTTTCACCCACATGCTCTTTCATCAAGCTCAGCCGAATAGCCATACTTTCCCT
TCCCTTAGCAAAGCAGCCTCGTCTTTCCCGTCCCGTTTGGCTTCATATATAGGCAAGAAC
CTTCACTGTCAAGTCTTGAGAAGAGGGGTCTTGGGTGACCCGTATGTCTGTACATCTTTC
ATTGGGCTGTATTCGCACGCGGGTGAACTCGAGAGTGCGCACAAGGTTTTTGATGAAATT
CCTGAACCGTGTATTGTCTCGTATAATGCGATGCTTGATGCTTGTGGGAAAAATGGGGAT
ATGGGTTTGGGGTTCTTGATGTTTTCTCGCATGTCTTATAGAGATGTTTATTCATGGACT
AGTATGATTCATGGGTACATGAAAAACGGGTGCTCTGAAGTTGCTGTTAAGTTTTTCCAG
AGAATGATGGTACACGAGGATGTGAAGCGTGGTTTATTGAAGCCAAACGAGGCTACTTTT
GTTAGTATTCTTTCTTCTTGCACATTTTTGGATATTGGTGTGGCATTATATCTTGGGAGG
CAAGTACATGCTTACATGGTAAAGAATGAGGAGTTGAGTGTCTTCACGATGACCGCATTG
ATCGCGTTTTATGGAAAGATGGGTTCTTTGGTTTATGCTTCAAAGATATTTGATGCAATG
GTTAGCAAGCAGGTTTGTGCTTGGAATGCTATGATTTCTTCCCTAGCTTTGAATGGAAGA
GAGAAGCAGGCATTAATGATGTATGAGAAGATGAGGGCAAAGGGGCTGCAACCAAATGAG
ATTACCTTCGTGGCTGTTCTATCAGCTTGTGCGCGTGCCAAGCTTGTTGATTTCGGTTTT
AAATTGTTTGAAGCAATGTCACATGAATTTGGACTTGTAGCTAAGATGGAACATTATGGT
TGTGTGGTTGATCTCTTAGGGAGAGCTGGGCTATTACAGGAAGCGTACGACTTCATAAAG
AAGATGCCTTTTGAAGCTGATGCCACTGTATTGGGGGCTCTGATGGGTGCCTGTAGACTT
CATGGAGCTATTGAATTGGGAAATGAAGTATCACAACTACTGCTTGAGTCGCAACCAAGT
CATTCTGGCCGTTATGTGCAACTCTCAAGCATTTATGCTGGTGCAGAGAGGTGGGATCAT
GCTGCTGCCTTGAGAAAAGCAATGTTAGATGCTGGAATACACAAGGATCCTGCATATGGA
TTTTGCACAGAGATTGAAGCACTGCTTCAGATCAAGGAGGATACATTAAAGAAACCTGGT
TTCAAAGTCTGTTTGGCGAGGTCTCTATGCAAGTTGTTGTTTGGGACTGATGCATAG
>SLM_r1.2ch01.g000970.1
ATGCAACATGATGAGGTTATATGGCAAGTTATCAGGCATAAGCATTGCAGCTTCATGGCA
AAGATTGAAACTGGGATATTTTGTCGAAACCCATATAATGTAACTGGGATTTGCAACCGT
AGCTCATGTCCTCTGGCTAATAGCCGGTACGCCACCATTCGGGACCATGATGGAGTATTC
TATTTATACATGAAAACAATAGAAAGGGCTCACATGCCAAACAAACTTTGGGAACGAGTT
AAATTGCCAAGAAATTACGAAAAGGCTCTTGAAATCATTGATAAACATTTGATGTATTGG
CCTAAGTTTCTTGTGCACAAGGCAAAACAACGTTTAACAAAAATGACTCAGATGCGAATA
AGAATGAGGAAACTTGCTTTGAAAACAAGGGAGAAGATAATGACCACACCAAGGAAAGAA
ACAAAAAGAGAATCTCGGCGACAGGAAAAGGCTGAAAAAGCTGCTCTTCTTGATAAAAGT
ATTGAGAAGGAACTGCTTGAACGCCTTTCAAAAGGAGTTTATGGCGATATATACAATGTT
CCTGAGCAGAAGTATCAAGAGATTCTTGCTAGGGAAGCAGAGGAAGTGGCTAGTGAAGAA
GAAGACGAGGAGGAAGTTGAAGTAGAATATGTTGAAGGCTATGAAGATCTTGAAGAAGAA
GACGACATCGAAGATTTTGATGGTTTTGGAATTAGAGACAATGGCTTGGATGCTGATACC
GGAATGGATGACGATGACGATGACGAAGAGGCTGTTACAGTTCATCGGAAGAGTGGTAGA
AAAGATTCTGCTTTAGCTAGAAGAAGAGCTGAGAAAGATGATCCAAGTGCCAAAGCAAAG
AAAAAGGCGAAAGTACTCGTGGAGGTTGAGCACGACGATACAAGCGCAAGACAGACAACA
GTACAATGA
>SLM_r1.2ch01.g000980.1
ATGAGGAGGAGAAGTTACAGCCCATCACCACCAAGAGGTTATGGCAGAAGAGGAAGGAGT
CCAAGTCCCAGAGGTCGATATGCTGGTCATGGTAGAGATGGTCCGACTAGTCTTTTAGTT
CGAAACCTTCGCCATGATTGTCGGCCAGAAGACCTCAGGAGGCCATTCGGGCAATTTGGC
CCTGTGAAGGATATTTACTTGCCAAAGGACTACTACACTGGTGAACCACGAGGCTTTGGA
TTTGTCCAGTTTGTGGATCCTGCTGATGCTGCAGATGCTAAGTATCAGATGGATGGACAA
GGTTTTCAAGGTCGGCAACTGACTGTGGTTTTTGCAGAGGAAAACAGGAAAAAACCTACT
GAAATGAGATCTAGGGAACGCAGTGGAAGTCATAGGAGTAGCCGCAGCTATGATAGGAGA
CGTACTCCACCTTCACGTTATGCAAGACCAGGATCACACAGCCGTGATTACTCTCCCAAG
AGAAGGCCGTACTCGAGGTCTGTCTCACCTGAAGAGAAAAGATACAGTCGTGAGAGGTCA
TATTCACGATCCCCTCCTCGGGACCTGTCTCCTCCACCACATAATGGATCAAGGAGTCGA
AGTCAAACTCCAGTCAGAGAGCACCCACCATACAATGGCAGTCCAAGGAGCCGTAGCAGA
AGTCCAGTTAGGAGGGAGCGTTCTCCAGTTAGGGGTCACagcaggagccctagtaggagc
cgtagcaggagcCCTGGTTGTGCTCCCTACTCACCATGA
>SLM_r1.2ch01.g000990.1
ATGAGGGGTATGCTCGCTTCGGGGCTCGTTAGACCTTCCAAATGGGTAGTACAAGCCGTG
ATGTCCAACCGTATGCATAGACAAGGTCTTGCCGGACGTCCACGAAAAAGTTTTGCATTT
TTGACGTCGGAATCTGGATCACCCAAAAAATGGTTTGCTATAGCACACGAAAATCGTCGA
AATGAGGGGTATGCTCGCTTCGGGGCTCGTTTGACCTTCCAAATGGGTCAGACAAGCCGT
GATGGCCAACCGTATGCATAG
>SLM_r1.2ch01.g001000.1
ATGCCAAATTTTTTCGTGGACGTCCGTCAAGACCTTGTATATGCATACGGTTGGCCATCA
CGGCTTGTACGACCCATTTGGAAGGTCAAACGAGCCCCGAAGCAAAACGACTCATTTTCA
AGGTCAAACGAGCCTAGACCAGTTTTCCTCTTTGTGACCACTCATTTCTCTGTTATTTTG
TACTCAACAAAGTGTAGTGTGAAGTGGGGATCTTGGTTAATAGATTTTCTTGGTTTTGCT
ATAGTGGAGCAGAAGTTGAATTCAGCACCCTCTTGA
>SLM_r1.2ch01.g001010.1
ATGGTTCTGATGACGCTTAAACCGTGGCTTGCCATATCTATACTATTTTCTTTCTTTATC
TCAAATTTAATAGGTGCATTTGTTGGAGTAAACATCGGCACTGATGTAACAAATTTACCC
CCAGCTTCAGATGTGGTTGCACTCCTTAAAGCTCGTCAGATAACTCATGTGCGCCTATTT
AATGCTGATGCTCATATGTTGAATGCTTTAGCCAACACTAGTATCGAAGTTATTATTGGC
GTTACAAATGAAGAAGTCTTAGGGATTGGAGAATCACCATCAACTGCAGCTGCTTGGGTA
AATAGAAATGTAGCAGCTTACATGCCCGGAACAAATATTACGGCTATTGCTGTGGGAAGT
GAAGTTCTCACCGCAATCCCAAATGCTGCACCAGTTTTGGTTCCCGCTTTGAATTACTTA
CATAAAGCATTAGTAGCTTCACGACTAAATAACCAAGTTAAAGTTTCAACCCCGCAATCA
ATGGACGTGATTGCTAAGGCATTTCCTCCTTCCACTGCCACTTTCAATTCTTCATGGAAC
TCAACGATCTTCCAGATCCTTCAGTTTCTAAGAAATACGAACTCGTATTACATGCTGAAT
GCTTATCCATATTATGAGTATGTTCAGTCTGATGGAATCTTTCCAATTGAATATGCTCTT
TTCCAACCACTCTCTGCGGTGAAGCAAATTGTTGATCCGAACACCTTGTTTCATTATGTA
AGCATGTTTGATGCTTTAGTTGATGCTACATACAACGCTATAGAAGCACTCAACTTTTCA
GACATCCCTGTTGTTGTGACGGAGACTGGTTGGCCATGGGCTGGCGGTTCCAACGAGCCA
GATGCTACCAAGGAAAATGCGGAAACTTTTAATAATAACCTGATTCGGCGTGTTTCAAAT
GATACAGGTCCACCTAGTCAACCCAAAATTCCCATTAACACCTTTATTTACGAGATGTTC
AATGAAGACAAAAGACCTGGGCCGATCTCAGAAAGAAGTTGGGGGATCTTTTCTACAAAC
GGGAGCGATGTTTATTCCCTCGGTCTGGGTTCATCAGACAGTATTTCCAACAATTCTAGT
TCAGCTTTTTGTGTAGCGAAACCGGGTGCAGATGAGAACAAACTGCAAGATGGAATTAAC
TGGGCTTGTGGCCAGGGACGTGCTAATTGCAGTGCAATTCAATCTGGGCAGCCTTGTTAT
TTCCCAGATACTATACAAAATCATGCTTCGTATGCTTACAACGACTATTATCAAAGAATG
CATAGTCTTGGTGGAACATGTGATTTTGATGGTACAGCAACAATGACGACACAAGATCCA
AGTTCCAGAACATGTAAATTTACCGGAAGTTCGAATTCAGGTGGAGTGTTTCCTCCGGCA
GCATTTGGACCTATCGTTGCACCGACTTCTCAGAGTTCAACGATTCGATCGCCGGAAAAA
TTGAACCAACTCTATTAG
>SLM_r1.2ch01.g001020.1
ATGTACAGCGGAGCTCCCTCCGGCGGAATAGCAATcggcggcggcggcggcggcgtagga
agaggaggaggaagaACATGGTCGTCGACGACGTCGGTATCAACATCAGGGAAGAGAATA
CAGAAGGAAATGACAGAATTAAGCATGGAAGCACCACCAGATTGTGCAGCTGGACCTAAA
GGAGATAATCTTTACCATTGGGTTGCTACTCTCTTTGGACCACCTGGAACACCTTATGAG
GGTGGAATATTTTTTCTTGATATAACCTTTCCTTCTGATTATCCATTTAAACCTCCAAAG
GTTGTATTCAAAACTCGCATATATCATTGTAATGTAGATCCTTCCGGCAATGTTAGCTTG
GACATCCTAACAGAGAACTGGAGTCCAGCGTTAACAATCTCAAAGGTGCTACTTGCTCTG
AGATCAATGTTCACCAATCCTGAAACTTATAAGCCGGTTGTTCCTGGTATTGCACACTTA
TACTTGGGAGATAAAGCCAAACATGATGAAGTAGCTGCACAATGGACACTGAGATTTGCA
AGGTGA
>SLM_r1.2ch01.g001030.1
ATGAGAAGCTTTAGGAATTTGGGGCAATTGCCTCTATTAGCATTTGCTTTGGCAATTTGC
TTTGTAGCTAGCACTGTTGTTGCTGATTACTCTTATGGCTATAGTTCTCCTTCACCTACT
TACGCCTCTAAGAAGTACTACAAATCACCATCTCCATCTCCATACTACAAGAAACCGGAG
AAACATGCTGAATATTCTCCGTCACACTATTACAAGTCACCGGTGCCTTCCAAGCACGAC
TATTACAAGTCCCCTACTCCTTCAAAGCATTATTACAAATCACCAGTTGTAGTGAAGTAT
TACAAATCACCAGTTCCTTCAAAGAAGTACTACAAAGCGCCTTCTCATCCAAAGAAGTAC
TACTACAAGGCACCTTCCCATTCAAACAAGTACTACAAGGCCCCTGCTCCTTCAAAGAAG
TACTACAAGTCACCTGCCCCTTCAAAGAACTATTACAAGTCACCATCCCCTGTGAAGTAC
TACAAATCTCCTTCACCTGCAAAATACTACAAGTCACCTGCTCCATCAAAGCACTATTAC
TACAAGTCACCATCCCCTACAAAGTACTACAAGTCTCCATCGCCTGCAAAATACTACAAG
TCGCCTGCTCCAAAGCACTATTACTACAAATCTCCATCGCCTGCAAAATACTACAAGTCA
CCTGCTCCGTCAAAGAACTATTACTACAAATCTCCATCGCCTGTAAAATACTACAAGTGG
CCTTCACCATCAAATCACTATTACTACAAGTCACCATCTCCAACAAAATATTACAAATCA
CCCGCTCCTTCTAAATACTAA
>SLM_r1.2ch01.g001040.1
ATGAGAAGCTTTGGAAATTTGGGGCAATGGCCTCTACTTGCATTTGCTTTGGCAATTTGC
TTTGTAGCCAGCACTGTTGTTGCTGACTACTCTTATGACTATACTTCTCATTCACCTTCT
TACAACTCTAAGAAAGACCACGAATCACCTTCACCATACTACAAGAAACCGGAAAAACAT
GTTCCATCACATTACTATTACAAGTCACATGCTCCTTCAAAACACTACTATAAGGCACCT
ATTGTTGCAAAGTATTACAAGTCACATGCTCCTTCAAAGCACTACTACAAGGCACCTATT
GTTACGAAGTATTACAGGTCGCATGCTCCTTCAAAGCACTACTACAAGGCACCCGTTGTG
GCAAAGTATTACAAGTCACCTGCTCCTTCGAAACAATACTACAAGGCACCGGTGGTAGTG
AAGTATTACAAGTCACCAGCTCCTTCAAAGAATTACTACAAGGCACCAACTCCTTCAAAG
TACTACTACAAATCGCCAGCTCCTTCAAAGTACTACTACAAGTCGCCATCACCTGCAAAG
TACTACAAGTCGCCTGCTCCATCAAAGCACTATTACTACAAGTCCCCGTCCCCTTCAAAA
TATTACAAATCACCCGCTCCTTATAAATACTATAAATCACCAGCACCACAAAAATATTAC
AAGTCGCCTGTTTACTACAAGTCTCCTCCACCACCAACAACTTATTACGAGAAATCACCT
TCTTACTACAAATCCCCTCCCCCTCCACCATACTACAAAGAATCCACCCCTTACTACAAA
TCCCCTCCACCTCCCCCATACTACAAAGAATCTACACCTTCCTATAAATCACCTCCCCCT
CCACCAAAGTACTATGAGCAATCGCCTACAAAATACAACTCACCACCTCCACCATCACCA
ATCTATTATTAG
>SLM_r1.2ch01.g001050.1
ATGGATTGTGTAAAACTTGTATTTTTTATGCTCTATACCTTTCTCTGTCAACTTGCTTTC
TCGTCAACCTTACATCATTTGTGCCCTGAAGATGAATCTCTTTCTCTTCTACAATTCAAG
AACATGTTTACCATTAATCCTGATGCTTCTTATGATTGTGTGTTTTCTCATCCAAAGACT
CGTTCATGGAACAACAGCATAGATTGTTGCTCATGGAATGGAGTTCATTGTGACGAGACG
ACAGGGCAAGTGATTGAGCTTGATCTCCGTTGCAGCCAACTTCAAGGCAAGTTTCATTCC
AATAGTAGCCTCTTTCAACTCTCCAATCTTAAAAGGCTTGATCTGTCTTATAATAATTTC
ACCGGATCACTCATTTCACCTAAACTTGGTGAGTTTTTAAGTTTAACGCATCTTGATTTG
TTTGGTTCAGATTTTACAGGTATAATCCCTTCCGAAATTTGTCACCTTTCTAAACTACAC
ATTCTTCGTATCGGTTATCAATATGGGCTTAGTCTTGTACCTCACAATTTTGAACTGCTC
CTTAAGAACTTGACCCAATTAAGAGAGCTCAACCTTGACTCTGTGAAAATCTCTTCCACA
GTTCCTTCAAATTTCTCTTCTCATTTAACGAATCTACAGCTTCCACACACAAAGTTACGT
GGGATATTGCCCGAAAGAGTTTTCCACCTTTCCGACTTAGAATTTCTCAATTTATCAGAC
AATCCCCAGCTCACAGTTAGGTTTCCCACAACCAAATGGAATAGCAGTGCATCACTCATC
AAGTTATATCTCAATGGTGTGGATTTTACTGGTAGGATAAATGAATCATTTAGCTATCTA
ACTGCACTTCATGAGCTGGACATGCGTTATACTAATCTGTCAGGGCCCATTCCTAACCCT
CTATGGAATCTCACCCACATAGAGAGTTTGTTCCTTGATTATAACCATCTTGAAGGACCA
ATTTCCCAGTTCTCGATATTTGAAAAGCTCAAGGTGCTTATACTTAGAAATAACAACTTG
GATGGCGGACTTGCGTTCTTATCCTCTAACAAAAGTTGGACCCAACTTGAATTGCTAGAC
TTCTCATCCAATTCCCTAACTGGTCCAATTCCATCCAACGTAAGTGGACTACGAAATCTA
CAATTTCTCTTGTTGTCATCAAACCACTTGAATGGGACTATACCTTCCTGGATATTCTCC
CTTCCTTCACTGACAGAGTTAAAGTTGAGTGATAACACTTTGAGTGGAAAAATTCAGGAG
TTCAAGTCCAAAACATTAGATATCATTAGTCTAGAACAAAATAAGCTGGAAGGTCCAATT
CCAAGGTCACTCCTAAACCAGCAGTTCCTACAAGCTCTTCTCCTTTCACACAATAGCATC
AGTGGACATATTTCTTCAGATATATGCAATCTGAAAACATTACTACTACTAAATTTGAGA
AGCAATAATTTGGAGGGAACAATCCCACAATGTTTGGGTGAGATGAGTGAACTTCAAGTT
TTGGATTTAAGCAACAATAGTCTTAGTGGGACAATGAATACAACTTTTAGTATTGGAAAC
CCACTCTACATCATTAAATTGGACTGGAATAAGCTACAGGGGAAAGTTCCACCATCTTTG
ATCAACTGTGAAAAATTGGAACTTCTAGATTTAAGTAACAATGAGTTGAATGACACGTTT
CCAAAATGGTTAGGTGACCTACCTAATTTGCAGGTTTTAAACTTTAGATCAAATAAGTTC
TATGGACCTATAAGGACTAACAATTTGTTTGCTAAAATTCGAGTCATAAATCTCTCATCC
AATAGATTTAGTGGAAATTTACCAATGAGCTTCTTTGAGAATTTTGAAGCCATGAAAATA
AATGATGAGAACAATGGAACCCGAAAGTATGTAGCAGATACATATTTTGATTATTACAAA
AGTTCTTTCATAGTGACAACAAAGGGACTGGATAATGAACTTCCTCGAGTTTCGACTACA
CAAATAATTATCGATCTCTCAATGAATAGATTCAAAGGTCATATTCCAAGCATTATTGGA
GATCTCATTGGACTACGTGTGTTGAACTTATCACATAATGTCTTGGAAGGTCATATACCA
GCATCACTGCACAAATTATCTGTACTTGAATCATTGGATCTCTCATGTAACAAAATTGGC
GGTGAAATCCCACAACAACTTGTATCCCTCACATTTCTTGAAGTCTTGAATCTCTCTAAC
AATCATCTTGTTGGATGCATCCCCAAAGGAAAACAATTTGCTACGTTTGAGAACAATTCA
TACCTAGGAAATGATGGATTACGTGGATTGCCACTCTCAAGAGATTGTGGCCGTGATGAT
CAAGCGACAACTCCAGCTGAGCTAGATCaagaagaagaagaagaagaTTCACCAATGATC
AGTTGGCAGGGGGTGCTCTACGAGAATGAAAAGGCACAAGAAAAGATATTAGTGTGTAGC
TACCTCCAGGATTCAAGTCTAGTGAGTTGCTGGAATGCAAAAGCATGA
>SLM_r1.2ch01.g001060.1
ATGAGAAGCTTTGGAAATTTGGGGCAATGGTCTCTAATTGCATTTGCTTTGGTAATTTGC
TTTGTAGCTAGCACTGTTGTTGCTGATTACTCTTATGACTATACTTCTCATTCACCCTCT
CCATACTACAAGAAACCGGAAAAACACGTTGAACATTCTCCATCGCATTATTATTACAAG
TCACATGCTCCTTCAAAACACTACTACAAGACACCTGTTGTTACGAAGTATTACAAATCA
CATGCTCCTTCAAAACACTACTACAAGACACCTATTGTTGCGAAGTATTACAAGTCGCAT
GCTCCGTCAAAGAACTACTACAAGACACCTGTTGTTACGAAGTATTACAAGTCACATGCT
CCTTCAAAGCACTACTACAGGGCACCTGTTGTAGTGAAGTATTACAAATCACCTGCTCCT
TCGAAACAATACTACAAGGCACCGGTGGTAGTGAAGTATTATAAGTCACCTGCCTCTTCA
AAGAAGTACTATAAGGCGCCAACTCCCTCAAAAATATTACAAATCACCCGCTCCTTCTAA
>SLM_r1.2ch01.g001070.1
ATGAGAAGCTTTGGAAATTTGGGGCAATGGTCTCTACTTGCATTTGCTTTGGCACCTGTT
GTTGCAAAGTATTACAAGTCACATGCTCCTTCAAGGAACTATTACAAGGCACCTGTTGTT
ACGAAGTATTACAAGTCACATGCTCCTTCAAAGCACTACTACAAGGCACCTGTTGTAGTG
AAGTATTACAAATCACCTGCTCCTTCGAAGCAATACTACAAAGCGTCGGTGGTAGTGAAG
TATTACAAGTCACCTGCCCCTTCAAAGAAGTACTATAAGGCGCCAACTCTCTCAAAGTAC
TACTACAAGTCACCGTCACCTGCAAAGTACTACAAATCTCCATCACCAACAAAGTACTAC
AAGTCGCCTACTCCATCAAAATATTATAAATCACCATCACCAGCAAAATATTACAAGTCG
CCAGTTTACTACAAGTCTCCTCCACAACCACCACCAACTTATTATGAGAAATCGCCTTCT
TACTACAACTCTCCTCCCCCTCCACCATACTACAAAGAATCTACCCCTTCCTATAAATCC
CCTCCCCCTCCATCATACTATGAAAAATCTACACCTTCCTTTAAATCTCCTCTGCCTCCA
CCGTACTATGAAGAGTCTACCCCTTCCTATAAATCCCCTCCCCCTCCACCATACTACGAA
GAATCTACACCATCATACAAATCGCCTCCTCCTCCACCAAAGTCCTATGAACAATcacca
tcatactactcaccaccaccaccaccaATAGTCTACTAG
>SLM_r1.2ch01.g001080.1
ATGGACGTAAAAATTGAGGAAACAACCGTAGTTTACCCGTCAACGCCTCCTTTCACCGAT
GACCACGTCCTCTCTCTATCCCACCTAGACACAGATATAAACCTCCATGTCACATTTCGG
TACCTTCGGGTCTATGTCAACGACCCGAAAAATCGACCCGTAGAACGACACGATCCATTT
CAAGTTGTCATGTCCTCTCTCTCATCTGCCCTTGTCCACTACTACCACTACACGGGAAGC
CTCGTTCGTCGTGAAGACGAACGCTTGGAGCTCCACTGCCATGCTGGTAGTGGGGTCCCC
GTGACACATGCCGTGGTGGACCGCTCCTTGAGTGGAATTAACTACCTTGATGATTACCGT
GATGTGAATTTCCTTGAAAAATTGGTACCCGACCCGAAAGGGGAAGATGCTTTGACCCGA
CCCTTGGTTCTCCAAGTGACCCGGTTCGAGTGTGGTGGGTGGATTCTCGGAGCCGCGATC
CATCATTCGTTATGTGATGGACTCGGGGCAACCCTTTTTTTCAATACAATGGCGGAGCTA
GCTCGTGGGGCGGGTCAGGTCAAATTTGAACCGGTCTGGGACCGATCGAGTTTACTCGAA
CCTAGAAACCCGCCTCGAGTCGAGTTCCCATTTCATGAGTTCCTTAGTTTGGATAAAAAC
TCTTTGCCTTATATCGAACCGGATAAACCCGCGGTTCGAGAGTGTTTTAAGGTGAAGGAT
GAGTGGTTGGACCGGCTTAAGGGTTTTTTACATGAACAATCCGGTTCAAATTATACTACT
TTTGAAGCATTAGGAGCTTTTATATGGAGAGCAAGGGTGAAGGCTAGTAAAATTCCGAGC
GAAGAAAAAGTGAAATTTGCATATGCAACAAACATAAGAAGAATAATAATACCAAAATTG
CCCTTTGGCTATTGGGGAAATGGATGTGTCCCAATGTATGTTCAATTTCTTGCACAAGAA
CTTGTGAATCAACCATTGTCAAAAACTGCAGATTCAATCAAGAAGAGTAAATTCAACACG
ACCGATGAATACGTAAGATCGTTCATCGATTTTCAGGAGTTGCATTACCATGAAGGGATC
ACGGCAGGTAATAGGGTGAGTGGTTTCACTGATTGGAGACATTTGGGACATGCAAGTGTT
GATTTTGGATGGGGTGGTCCAATGAATGTTTTGCCACTTTCAAGGCACTTAGTTGGGAGT
ATTGAGCCTTGTTTTTTCTTGCCTAATTCTTCTACAAATGAAGGGGAAAAAAATGGATTC
AAAGTTTTGGTGTATTTGCAAGAAGAAGCAATGGTTGATTTCAAAAAAGAAATGAATAAA
TTGGAACATATTGGTCTTTCTTTATTGTAA
>SLM_r1.2ch01.g001090.1
ATGACAGCTACTGAAATTCCTTGTTCATCTCAACATCTTCTTGAAAATGAAGAAAAACCC
ACTACCCCCAACCCCACCCCCACCAAAAACTCCAAGAAATTAGCTCTTGTTCCACTTATT
TTCATAATCTTTTTTGAGGTATCTGGTGGACCTTATGGTGCAGAAGCAGCAATTGGGGCA
GCTGGACCTCTTCTAGCAATTCTTGGGTTTCTGATTTTCCCATTTATATGGAGTGTTCCT
GAAGCTCTTGTAACAGCTGAACTTGCCACTACTTTTCCAGGTAATGGAGGGTTTGTCATT
TGGGCTGATAAAGCTTTTGGACCCTTTTGGGGTTCTTTAATGGGTTCTTGGAAATTACTT
AGTGCTGTTTGTAACTTAGCTTCCTACCCTGTTCTTTGTTTAGATTACATTAAATTGATT
TACCCAATTCTTGATTCTGGTTTACCTAGATATATTGCTATTTTCTTCATATCTATGTTC
TTGTCATTCTTGAATTACTTAGGTTTGTCTATAGTTGGTTACACTGCTGTTGTTCTTGGT
GTACTTTCCCTTTGCCCCTTTTGGTTAATTACATTGTTTTCAATACCAAAGATTGATCCT
AGTAGATGGTTGAGTTTAGGCCAAAAGGGTGTTAAAAAAGATTGGAACTTGTTCTTTAAT
ACCCTTTTTTGGAACTTGAATTTTTGGGATAATGCTAGTACTTTAGCTGGTGAAGTTGAA
CAACCTCAAAAGACATTTCCTAAAGCACTTTTTTCAGCTGGGATTGTTACATGTATTAGT
TACGTGTTGCCGCTTTTGGGTACTAGTGGTGCTGTCCCTTTGGAACAAGGTGAGTGGACT
GATGGTTATTTTGCTAATTTGGCTTCTATGATTGCTGGGAATTGGTTGAAGTATTGGATG
GAACTTGGGATTGTTCTGTCTGTGATTGGTTTGTATGAGGCTCAGTTGAGTAGTTGTGCT
TACCAAATTCTTGGAATGGCTGAGATGGGGTTGTTGCCTCGGGTTTTCGGTGTAAGATCA
GAATGGTTCAACACACCTTGGGTTGGGATTCTTGTACCAACATTAGTAGCATTGGTTGTG
TCCTACATGACATTCACAGATATTGTGTCATCTGTGAATTTCTTGTATAGTCTCGGGATG
CTGCTAGAGTTTGCATCGTTTTTGTGGTTGAGGAGGAAAATGCCTAAAGCTAAGAGGCCT
TATCGAGTGCCATTGTCAATGCCAGGACTGGTGGTGATGTGCTTCATTCCGTCTTGTTTT
CTGGTTTATGTTATGTTTGTTGCCCATAGGACCGTGTATATAGTTAGTGCCATGCTCACT
GTTTTCGCCATTGCTTGGTATTTCTTCATGGAGTTTTGTAAAACCAAGATGTGGTTTGAT
TTTCAAACTGTTGATCAAGACAAAGTAGATGATGAGATAATTTAA
>SLM_r1.2ch01.g001100.1
ATGTTGTCTTTGCAGAATTGGGGCTATCCATCTACTGTTTCTTTACAAAACCCTTCAATT
TACAAAAACACAACAACCAAAATCCTAGTATTTCCCTGTCTTGGAAAAAATGGTAGATGT
TTTTCTTACTCTTCTTTGACCAGTAAACCTTTGCCTAAGTTGTTGTGTCTTCATGGGTTT
GGTGTAGAAGACATTACTGATGTTGTCCATAACAAGGTTTTGGTTGCAGCAGCTGTATCT
GCAGCAGTTGGTCAGCTAATGAAGCCTTTTACTTCATCTCTATTTTATGGCAATGAGTTC
GATTTCAAGACTGCCTTTCAGGCTGGGGGTTTCCCTTCGACACACTCATCTGCAGTAGTC
GCCACAGCCACAGCCCTTGGCTTGGAAAGGGGGTTTTCTGATTCGATTTTTGGTTTAGCA
GTGGTTTACGCAGGCCTTGTGATGTATGATGCACAGGGAGTCCGAAGGGAAGTAGGCATT
CACGCAAAAGCGTTCAATAAAGCTTTGTTCAGAAATCAAATAAACTCAGTTCCGTCTACT
AGCGAACTTGATGTTTTGACTGATTCTATACAAGAGAAATTATCCTCAGAGGCAGAGAAC
TCTGATCCTCAATTATCAGAAGAATCAAGTTCATTTCAACCAAGGTCAAAGAATGCTACT
TTATTGCTTAAACCCGATGAGAGAAGAGCCCCATCGTCTAGTTTTGCTCCGTTGAAAGAA
CAGGTTGGTCATACAGAGGTTGAAGTCATAGCTGGTGCATTTCTCGGATTCTTTGTAAGC
TTAGCGTAG
>SLM_r1.2ch01.g001110.1
ATGACACAAATGATTGAGACACAAAATCTTGAATCACCTCTTTCCACCATAGAaccacca
caacacctcccaacaaccaccaaccccaccacccccCAAAAAAACCACAAACTAACTCTC
ATCCCATTGATCTTCCTCATATACTTTGAAGTAGCTGGTGGTCCATATGGTGAAGAACCA
GCTGTTAAAGCAGCTGGCCCTTTACTAGCAATTCTTGGATTTCTGGTTTTCCCCTTTATT
TGGAGTGTACCAGAAGCCCTTATTACAGCTGAACTTTCAACAACTTTCCCAGGTAATGGG
GGTTTTGTCATTTGGGCTGATAAAGCTTTTGGACCCTTTTGGGGTTCTTTAATGGGTTCT
TGGAAATTCCTTACTGGTGTCATAAATATTGCATCTTTCCCTGTTTTGTGTATTAGTTAT
TTAGAAGAAATTTTCCCAGTTCTTGATTCTGGGGTTCCAAGAAAATTAGCAATTCTTGGT
TCAACTTTGTTTCTATCACTTGTTAACTATACTGGATTAACAATTGTTGGGTATGTAGCT
GTTGCACTTGGGGTTATTTCACTTGCCCCTTTTATCATAATGTCATTAATTGCTATACCA
AAGATTCATCCACATAGATGGTTGAGTTTAGGTCAAAAGGGGGTTAAAAAAGATTGGAAC
TTGTTCTTTAATACACTTTTTTGGAACTTGAATTTTTGGGATAATGTTAGTACTATGGCT
GGTGAAGTTGAAAATCCAAGAAAGACATTTCCTTTAGCACTTTTTTCTAGTGTAGTGTTC
ACTTGTTTAGGGTATATTATACCACTTATGGCTGTTACGGGGGCGGTAGACGTGGATCAA
CGCGATTGGGATACAGGGTTTATGGCTAACGCCGCGGAGATGATATCAGGGAAGTGGTTG
AAGTTTTGGATTGAGATTGGTGCTGTGTTGTCTACCATTGGATTGTTTGAAGCTCAATTG
AGTAGTTCAGCATTTCAAATTTTGGGTATGGCTGAGATTGCTTTTTTACCTAAGTTTTTT
GGACTAAGGTCTAAATGGTTTAATACACCTTGGGTTGGGATTGTGTTGTCAACAACTATA
TCACTTGGGATGAGTTATATGGATTTTCAAGATATTATTTCTAGTGCAAATTTCTTGTAT
AGTTTAGGTATGCTTTTGGAGTTTGCATCATTTCTTTGGTTGAGGAGGAAGTTTCCATTG
ATTAAAAGGCCTTATAGAGTACCAATGAGATTGCCACTATTGGTGATTATGTGTTTGATT
CCATGTGGTTTTTTGGTATTCATCATGGCTATAGCAACAAAGCTTGTGTATTTGATTAGT
GGATTGATGACTATTGGAGGAATTGGATGGTACTTTTTGATGAATTTTTGTAAGTCAAAG
AAGTTGTTGAAGTTCAATGATAAGGTAGATGATACATATATTGAGTAA
>SLM_r1.2ch01.g001120.1
ATGGAGTCATTATTCATCAAAAATTTGATATTTACAACTCAAATTTCTGTTCCAAAGAGT
AATTCAATAAACCCAATTCCTATAAGAAGGATTTGTAGCTCTTCTTGGAAAATTCACTTC
AAAAAATCAGACTTTCAAGATTTTCGGGACTATGTAAAACCTTCCCGCCTTTTACCAGCC
ACTAACGTAAAATTCTGTGGAGATTGGTCGCTGGAAACATTGCTCAATCATTCGAAATTT
GATAGATCCAATTCGCTTTACCAAGTCAAGCTGCAAACGAGTAATGCATATGGATCAGAT
CTTACCGATATAAACTCTGAAGTCCTGCTTTGTTTGATAGATGAAAATGGTGACTCAATC
TTACAGAGGATATCGGCTGGTCTAGAGAACGCTCGTTTTATGCAGTCACAGGATTCTGAT
CTTCTCCAATTCCGAAGAGGTTCCGTAGATGAGTTCATATTTGAAGGACCTAAACTTGGA
AAACTTGCAGCTGTTTGGATCAGTCCAGAATCAGGTCAGTGGAGACTCGGAGGCATGAAC
GTAACTGTCATTTCCCTTCTAAATTCCGTATTAATAGGAAATGAGAAGAATTTATCAGAC
TGTACTGCCATCCAGTATGACTTTGATATCGAGGATGTCTTGCTCGGTGAGAAAAGCGAT
AGTTCCATGATAGAGTTTAGACCATGTTCGGTTACTGAGTTTTCCGAGGACAACATTATA
TCATTAAGTGAGAAAACCTCGCCATCATCTTCCGTTAGTACACAGAACATATCAAACGAA
GACACAATGAAGGAATACACAGATTTGAAGTTATCTTTATTGGTCTACGATGCAATCCTT
ACTATTGCTGGCTCGTCTATTGCATTCTTAGCCGGAGATAAGTCTGCAATCGCCTTCTTA
ACAGGTGGTATCGTAGGATTCCTCTATCTACTACTCGTGCAGAGATCTGTTGACGGTATA
CCATCTTCAGAACTGACTCAAAGTAACAGAACAGAAACTCTCGATCAAACCGATAAAGGA
TTCAAAGGCTCAGTGTTGAACATAGTATTAGCTCTTGCAGTTACAACCGTTGCAGCAAAA
TATGCTCTCGGAGACGTTGCTAGAGTGCTGACACCTCAAGATCTCATGCTTGGAACGATC
GGATTTCTACTGTCTAAGGTATCTGTTATTTTAGCTGCTTTCGTACCGATAACAGGAGGT
TTAAGAGAGAACAAATGA
>SLM_r1.2ch01.g001130.1
ATGTGTCCAGCAACACTTTCTTATTCATCAAATTCTTGGCTTAATGCAAGAAATGAAATA
TTTTCATCTAAAAAATGCAAAACAAAATTACTAATAAGAGTTGATCAAGTTCTTACAGTT
TCTCCTAAGAAGAGTGAACAATCAATTCATGAATTATTATCAGTACAAGGAATTTCTCAT
ACTCATCGTCGCGTTCGCGAAGTTGTTTGGAAACAAACTAATGTTACAAATGAATATTTG
TGTTGTAAGAATCCAAGATTTGATCCTATGTTTCTTGATGAAGCTTATGAATTATGCAGG
AAAATTTGTGAAGAATATGCTAAGACTTTCTACTTAGGGACTAAGCTAATGACTGAAGAG
AGACAAAAGGCAATATGGGCTATCTATGTATGGTGCAGAAGGACAGATGAACTTGTTGAT
GGTCCTAATGCAGATTACATGAACAACTCAGTTCTTGATAGATGGGAACAAAGATTAGAA
GACATTTTCAACAACAAACCTTATGACATGCTTGATGCTGCTTTAACTGATACCATTTGC
AAGTTTCCTTTAGACATCAAGCCGTTCAAGGACATGATAGACGGGATGAGAATGGACACA
AGGAAAAGCCGATACGCGAATTTCCAAGAGCTGTATATGTACTGTTACTGTGTGGCTGGA
ACAGTTGGCCTAATGAGTGTGCCAATAATGGGAATTGCACCAGAAAGTTGTGTTTCAGCT
CAAACTGTATATAATGCAGCACTTCATTTGGGCATAGGGAATCAACTTACTAACATTCTA
AGAGATGTTGGAGAAGATGCATTGAGAGGAAGAGTTTATCTGCCACAAGATGAACTAGCA
CAGTTTGGAATACGCGACGAGGACGTGTTCGCGAGGAAAGTGACAGATCAATGGAGAGAG
TTCATGAAGGAGCAGATAAGAAGGGCAAGATTTTACTTCAATCTTGCTGAGGAGGGTGCT
TCACATCTTAACAAAGCTAGTCGTTGGCCAGTATGGTCATCCTTAATTTTGTACATGAAG
ATATTGGATGCAATAGAGGAGAATGATTATGATAACTTGACAAAGAGAGCTTATGTTGGA
AGAGCAAAAAAGTTGGTCACTTTACCTGTTTCATATGCTAGAGCTTTATCTTTGCCTAGT
TTAGCCATTCAATAG
>SLM_r1.2ch01.g001140.1
ATGAGCTTGGATCCAGTTGTGTCTTCTTCTCAAGGGAATCTTGATGAGCAGATTGCTCAG
CTTATGCAGTGCAAGCCCTTATCTGAACAAGAGGTAAAAGGATTATGTCAGAAAGCAAAG
GAGATATTAATGGATGAAAGCAACGTGCAGCCTGTGAAAAGCCCTGTGACTATATGTGGT
GATATTCACGGCCAATTCCATGATCTTGCTGAGCTTTTTCGTATTGGTGGGAAGTGTCCT
GACACTAACTATCTATTTATGGGAGATTATGTTGATCGTGGATACTATTCTGTGGAAACA
GTAACGCTTTTGGTAGCTCTCAAAGTGCGGTATCCTCAACGGATTACAATTTTGAGGGGA
AACCATGAGAGTCGTCAGATTACTCAGGTTTATGGGTTTTATGATGAATGTTTACGAAAA
TATGGTAATGCCAATGTGTGGAAGACTTTCACAGATCTGTTTGACTACTTTCCTCTCACA
GCTTTGGTTGAATCCGAAATTTTTTGCCTCCATGGTGGTTTGTCTCCATCTATTGAAACT
CTTGATAATATCCGTAATTTTGACCGCGTCCAAGAAGTTCCACATGAGGGGGCTATGTGT
GATCTTTTGTGGTCTGATCCTGATGATCGTTGCGGGTGGGGTATTTCACCCAGAGGTGCT
GGATATACATTTGGCCAAGATATATCTGAACAGTTTAATCACACCAACGGCTTAAAACTA
ATTGCGAGAGCACACCAGCTGGTTATGGAGGGATTCAATTGGGCCCATGATCAAAAAGTG
GTTACCATATTTAGTGCCCCTAATTATTGCTACCGCTGTGGGAATATGGCGTCCATCTTG
GAAGTTGACGATTGCAATGGCCATACATTCATTCAGTTTGAACCAGCTCCTAGGCGAGGA
GAGCCAGATGTAACGCGAAGAACACCAGATTACTTCTTATGA
>SLM_r1.2ch01.g001150.1
ATGTCAATGTCGTGGGCTGATTCTGTTTCTGCAGCCGAGAATCCGGCTGGAGCTCCGTCT
AAGTCAGCATATGTTCCACCACATTTGCGAAACAGACCTTCAACTGATCCTCCTGCACAG
GCTTCGTATGCTGGGGCTGCTGCATCATTAGGTAATGACCATAGTGGTTATGGTGTCCCA
AATATGGTTGGGAGTCGTTGGAGTGGTCAAAGGAATGAATACCAATCtggttatgctggt
ggaggaggacgtggtggtggttggaatggaagaagtggtggttgggatcgtggGAGGGTT
CGGGAAGTTAACCCCTTTACAAATGATGATAGTGAACCTGTTACTGAACAAGAAAGTTCT
GCGATCAATTTTGATGCATATGAGGATATTCCAGTGGAAACAAGCGGGGATAATGTGCCC
CCTCCTGTGAATACTTTTGCAGAGATTGATTTAGGTGAAGCTGTCAATGAAAATATAAGG
AGGTGCAAGTATGTTAAGCCGACCCCTGTGCAACGGCATGCTATACCTATTTCACTCGCA
GGGAGGGATTTGATGGCTTGTGCTCAGACTGGTTCTGGAAAAACTGCTGCTTTCTGCTTC
CCAATCATAAGTGGGATCATGAGGGGCCAATTTCCTAGACCTCCTCGTCCACGTATGGCA
TTTCCTCTAGCTCTTATTCTCTCCCCGACTAGGGAGCTCTCATGCCAAATTCATGACGAG
GCTAAAAAGTTTTCATATCAAACTGGCGTCAGGGTGGTTGTTGCCTATGGTGGTGCTCCT
ATAAACCAACAGCTTCGTGAGTTAGAGAGAGGTGTGCATATTCTTGTAGCAACCCCTGGA
CGGTTGGTAGATTTACTTGAGAGAGCAAGAGTCTCGTTGCAGATGATAAGGTATTTGGCT
CTAGACGAGGCTGACCGGATGCTTGACATGGGTTTTGAACCTCAAATAAGGAAAATAGTG
CAACAGATGGACATGCCTCCGCCAGGTGTGCGACAGACCATGCTTTTCAGTGCCACTTTT
CCAAAAGAGATTCAGAGACTGGCCTCAGATTTTCTATCCAGTTATATCTTTTTGGCCGTC
GGAAGGGTCGGCTCTAGCACAGATTTGATTGTCCAACGAGTTGAATATGTTCAAGAGACT
GACAAGAGAAGTCACTTGATGGATCTTCTTCATGCGCAGAAGGAAAATGGTGTTCATGGC
AAGCAAGCTCTTACCCTTGTTTTTGTGGAGACTAAGAAGGGAGCTGATGCACTGGAGCAT
TGGCTTTGTATGAATGGTTTCCCTGCTGCTGCTATTCATGGTGATAGAACTCAGCAGGAG
AGAGAGCATGCCCTCAGATCCTTCAAAACTGGTTACACACCAATCTTGGTTGCAACAGAT
GTGGCAGCACGTGGTCTCGATATCCCCCATGTTGCACATGTTGTTAACTTTGATCTGCCA
AATGACATTGATGACTATGTGCACCGTATTGGAAGAACTGGACGAGCAGGAAAAACAGGT
TTAGCTACTGCCTTCTTCAACGAGAACAATTCTTCACTTGCAAGATCACTATCCGACCTG
ATGCAAGAAGCAAACCAAGAAGTACCTGCTTGGCTCTCTCGCTTTGCTGCTCGATCCACT
TATGGAGGCAAGAATCGTCGTGGTGGAGCTCGTTTTGGTGCTCGTGACTTTCGAAGAGAT
TCCTCTTATAACCGAGGTGCTAGTGGTGGTTCTACCGACTATTATGGTGGTGGTGCCAAT
ATGAACAGTGGCTATGCATCTGGGGGGTATAATGCATCGTATGGAACAGCAGGCGTGACC
AGTGCATGGGACTAA
>SLM_r1.2ch01.g001160.1
ATGGACCAAACAATTGAGAGGTCTCCAAATGCACAAAGGGGTTTTAGAGTTCAAGCTCCA
CTGGTTGATTCCGTGTCATGCTATTGCAAGGTTGACTCAGGGTTTAAGACAGTAGTAGGG
GCAAGAAAGTTTGTCTCAGGATCAAAAATTTGCATCCAGCCGGACATTAATCCTCACGCA
CACAAGACTAAAAACTCCCGGAGAGAGAGGTCAAGAGTGCAGTCACCTCTTCTGCCTGGT
CTACCAGATGATCTTGCAATTGCTTGTCTAATACGTGTTCCTCGTGTTGAACACAACAAG
CTCCGTTTAGTCTGCAAAAGGTGGTATCGGCTTCTTGCTGGAAATTTCTTTTACTCTCTC
AGGAAGAGTCTTGGAATGGCAGAGGAGTGGGTATACGTGATAAAGAGAGATCGTGACGGA
AGGATTTCATGGCATGCATTTGATCCAACATACCAACTATGGCAGCCACTTCCACCTCTT
CCTGGGGAATATAGTGAAGCCCTTGGATTTGGTTGTGCTGTTCTTAGTGGTTGCCATCTC
TACTTGTTTGGAGGAAAAGATCCAATCAAGGGGTCTATGCGACGGGTAATCTTTTATAGT
GCTCGTACAAATAAATGGCACAGGGCACCAGACATGCTTCGTAAACGTCATTTCTTTGGT
TCTTGTGTAATCAACAATTGTCTTTATGTTGCTGGTGGAGAATGTGAAGGAATTCAAAGG
ACTCTCCGTTCAGCTGAGGTTTATGACCCCAATAGGAACCGCTGGACCTTTGTTGCTGAT
ATGAGCACAGCTATGGTGCCCTTTATTGGGGTTATCTATGACGGGAAATGGTTTTTGAAA
GGGTTGGGATCCCACAGAGAAGTTCTGAGTGAAGCCTATAACCCGGAAACCAATGGATGG
AGCCCGGTCACTGATGGGATGGTTGCTGGTTGGCGCAACCCAAGCATTTCCATGAACGGT
CGCCTTTATGCTTTGGACTGTCGTGATGGCTGTAAACTTAGAGTATATGATGGAGCCTCA
GATTCGTGGAATAGATTCATTGACAGCAAGCTCCATCTTGGAAGTTCTCGTGCTTTAGAG
GCTGCAGCTCTGGTTCCTCTTAATGGTAAACTCTGTATAATTCGTAACAACATGAGCATT
AGTATGGTTGATGTATCAAGCCCTGATAAACAAGTGGAAACTAACCCACATCTTTGGGAG
AACATTGCTGGTTCTACAAGCCTGAGGATTCCTCTGCAGATAACTCTCAGCCTGCATTAT
GATCTTGCTGCCCCTGCTGTTGAATATGTCGCTTATGATCGGTTGGTTAGAACGTAG
>SLM_r1.2ch01.g001170.1
ATGGCTTTCAATTCAAGATTCCATTTGGGGTTGCTTATTTTCTTCATATTAACCCCTTTT
ACTATCTCTTTCATCCTCAGCCCATCACCACAGCCAGAACCAAAACCCACAATCTATGAT
ATCCTCACAGTATATGGGCTGCCAGGTGGCATCTTTCCAGACACTGTGGAATCCTATAAT
CTTGATAAAGATGGAAACTTTGAAGTATTTCTGAAAGCCCCTTGTTATGTAGAGTTTGAA
TATTTGGTTTATTATGCTGAAAAGATTAGTGGGAAACTAGGTATTGGGTCCATTACTGAG
TTAGAAGGGATTGAAGTGAAAAGATTCTTGTTTTGGTTTAATGTTAAAGAAATTAGAGTT
GATTTGCCACTTTCTGATAGTGTTTACTTTCAGATTGGTTTTGTTAACAAGAAGCTTGAT
ATTCATCAGTTTGAGACTATTCATTCTTGTATGAAGAGTGGATCTTTGAGACAAGTTCTA
CAGCTTCCAGCTCCTGTCAATGATATGCAAATGCTTATTACTGAGTAA
>SLM_r1.2ch01.g001180.1
ATGGACCTGACGAGAAACCCCTTCTCGCGTCGCACGCGGCAAGGAAACCTTCAAGAGCCT
CGCCCGAATAATAATTCAGAAATAATAACTACGTATCAACTAGGAAGGTTTTCGAGTGCA
AATCTCGATAAAGATAGAGAAGAATGTGCTAACCAACTCGTCGGTTTGGCCACGTGTCTT
CCTTATGTCAGCGGAGAGGCCAAATCTCCCACACCGGATTGTTGCACCGGTCTGAAAGAA
GTTTTAGATAAAAGCAAGATATGTCTATGCATCCTGGTAAAAGACAGAAATGACCCTAGC
CTTGGGCTTAAGATCAATGCTACACTTGCACTAAGCCTCCCTACTCTATGTCATGCTCCA
CCTAATATGTCTAATGTATCTATGTGCCCCGAATTGTTGCATTTGGCACCAAATTCACCA
GATGCTAAGGTTTTTCAAGATTTTGCAAAGAGTGCAAAAGGAAGTTCTGCTGCTCCATCT
GCACCAGTTAGTGGGAACTCTAGTGGAAAACCAGCAAATTCTTCAACAAATGATAAGAAT
GATGGAGGACATAAAAGGAGATGGATGGGATTTGTGGAAATGACTATGGGCTTTTTGGTC
ATTTTGATGCTTTCATATCTCACCTAA
>SLM_r1.2ch01.g001190.1
ATGGCCGGAAAATCCACCGCCGATATCCATCATCACCACACTCGTCTCGTTCTCAAATAC
GCTTTCATTTCAAGGCTCGTTCTAATCTCCCTGATAGTTCTATGGAGATCACTGCTCAGC
CCTTACGATACCTCCGCTTCGATAAACCCTAGCTGCCTCTCCAACACCACGTCCATTATC
GGATTGTTTTCCGGTTCAAATTCTTACTCGAAATCCGACTCGCCGCCGGTTCTCCTCCCG
CGGTTGGCATCGATGATCGAGGATAGCATTGTTTGGGATAGTGTGTACTTTGTACGAATT
GCGCAGTGTGGATATGAGTATGAACAGAACTACGCTTTTTTACCTCTGATTCCGATTTGC
ATCTCTTTGCTTTCACGAACCGATTCTAATAGAGACTATGTAAACAACAAGATTGACATT
TTGCAGTATAGATCAATGGTCTGTTACATGTCATGCTTCAAAAGTTGTATCTTGCTCATT
AAGAATGATGCTCATTGTGCAGTGTTTGCCCCATTGATACCTTTTATTGGACAGAGAGCT
GTTCTCGGATTATCTGGTTATGTGCTCAATAACTTAGCATTTGTTTTGGCTTCTTTTTAT
CTTTACAGGCTCTCAGCTATTATCTTGAAGGATTCCGAGGTGGCATTGAGACCTACAATA
TTGTTTTGCCTTAATCCCGCCTCCATATTCTACTCAACAATATATACTGAGAGTATGTAT
GCTTTGTGTTCCATTGGAGGATTGTATTATCTCATGAGGGGTTCAAATAACATTGCAACA
CTTTGGCTGGCTCTCACTGGATATGCAAGGTCGAACGGAGTGCTTAATGCTGGCTATATT
TGTTTCCAGACAATGCATACATCCTACAAAACAGCTTTTGTTAGAAAAAGTGTTGGTGGG
ACCTTGGTAGTTCTTCTTTCTGGGGCTTTACGTAGCTTATTTATCATTTCCCCATTTATT
GCTTTTCAAGCCTATGGGTACTACAATATGTGTGTGGGAGGCAGTTCAGATGAAATGAGG
CCTTGGTGCAAGGCAAGACTTCCTTTACTCTACAGCTATATTCAAAGTCGTTATTGGGGA
GTGGGTTTCTTAAAGTATTTTCAAGTAAAACAAATTCCAAATTTTGTTCTTGCATCTCCA
ATATTATCTCTTGCTCTCTGCACAATCATACATTATGTGAAGCTATGGCCTGAGGTTTTT
GTGTCACTTGGTTTTCGGGAATCCTCTCCAAATAAAGGAAGTGTTGCTTCACCCATGCCT
CTGGGGAGAAATGCAGGATCCAAGAGTGTTGGCTTTCAATCAGAAAACAGATCTAATGCC
GGGCAAGGTGACTCTCTTAGATGGCGAAAACCAGCTCTGAGAGAAGAAAACTATGCGGTA
CAGCCGTCAGAAGATGAATCATCAGAGAATCCAGGATTCAAACCAATTATTCTTGTTCCC
TTCATTCTACACCTTGTGGTCATGGTTGCAACGGCTTTCTTTGTCATGCATGTACAGGTT
TCAACACGATTCTTATCTGCCAGCCCTCCTCTCTACTGGTTTGGCTCATATGTCATGGCA
TCACCTCGTCTTAGCAAGAGATGGGGATACATTATTTGGACATATTGTGCAGCTTACATC
TTGCTCGGAAGTTTGCTCTTCTCTAATTTCTACCCCTTCACCTGA
>SLM_r1.2ch01.g001200.1
ATGAGCACAAAACTTGAGCAGGCATCTAGCCGCATTCAGACGGCTTCTTCCTCTGCAACA
CCATTGAGTGGCCCAAAGATATCTATGTTTGCCAATAAAACTGGATTTGTGATACCAAAG
AACAAGTTAGCAGGTTCATTGGTTCCGGTATTTCGAGTAGGAAAAAAAGAAGCTAGTGAT
TCTGTAAATGAAGATAGCACTAAACAGGTGCAAAGGAAAACTAAATGGGGCCCTGATCTC
ACTCAAGATACTACTGTCAGAAAAGCAAGAGCATTGGCATATCAGAGTCGTGTGGATCAA
ATAACACAACTACTGAGTTCTAGGGGTTTGGAGGGAGAAGGCAGCAAAGACTCATTATTA
GCCTCTCCTGCTAAACATCACGAGTCTTCAGATCATCAACCTAATGATGAGAATGTGAGA
TCACTGGAACATGAAAAACGGGAAATCATTGGGGAGATTTTAAAACTGAATCCCAGTTAT
AAGCCACCTGCTGGTTATAAGCCTTTACCAAAGGAGGCAAAAATTCCAGTACCTATCAAA
GAACATCCGGGGTACAATTTCATTGGTTTGATTTTTGGTCCTGCTCATAAGCAACTGGAA
AAGGAAACTGGAGCTCAAGTGAAGGTTTATGGTATTAAAGCAGATACTGGAGAGAAGGTA
GAAGTTACCTCTGGTGAAAATGACTCTAGTGCTTTTGAGGAAATGCATGTCCAAGTATCA
GCGGAGACATATGAAAAGGTTGATGCTGCAGTTGCTTTAATTGAACTTCTGGTTACCCCA
GCTTCAATGACTCCTGCGGCCACAACCACAAAAGCCTCAGGTGATGGAGAAACTATTTCC
GTTGAAGCAACACCTGGCCTGACTCCTCCTGTGGAAGGGATGGCTCAACCAGGTTTTGGA
GCACAACCTGCTCAACTTCAAAGTCATTTCCAGCCATACCAAGGGCAATGGTTTCCTGGA
CCGACATCTCAGAATCCAGTACCTCGATTTCCAGGACCCGCTAACTCCGGGATGTCTTCA
GCATCCTTGGTCAGCAACACTCACCAAGTATCACCTTCACCTACCAACCTGTCAAATACA
TCCTCACCCTTTGGTCCACCACATGGTATGCAAGATGGTTTTGGTTCAGTTCCTCGAAAC
CCTTTTGTTCACTCTAGCCCACAGGCACCACTAATGCAGCAGCCATATATGCCTTCCTCT
CATGTTGGACAAATTGGTGGACTTAGACATCCTATACCATCTTTAGGGTCTACACCACCT
CAATCCAATATGACTCCACCTCAATTTTCTCAGGGCCAACCAAATCCAACAGGGTTTCCG
CAAGTTGTCAGACCAGCAATGTCTTCATTGCCTCAGTCTGTCCCTCCTACAGCATATCCA
GATCGACCATTGAACCCAGCTGGGAACCCCCCTGGATGGTCACAGTCACCATGGAACAAC
CAGCCAGGTCAAGGTCCAAGCAACATGATTGCCATGGCTCCCCCCACAGTTTCCCCTCAA
GGAAGTCATCATCTTGCTTCACGCCCAATGGGTGTCTCTGCAGCTCCGCATGTTGATGTT
TTCCAGGGCCATAATTTAGCACCCCAATCATCTGGACCAGTTCCATCAGCACATATGCCG
CCTCCATTGCGTCCATTTTCAGGATCTACCCCTGCACATTTATTGAACCACTCTGTGTCT
AGTGGACTACCAATCAATCCAAGTCTCTCACCTAATCCAATTCCTCCTCACCATTCACAG
AATCCAGCTGCTTCCAGGCTAATTAGTCAATTTGGATCTCAGGACCGTACACCTTCAAAC
CAAATGATGCGCCCTCATCTACGACCAGCAATAGACAATCCAAATTCCCCACCTGTCATT
CAAGGATTTCAAAGACCCCAATTAAGCAATCAGATTAGTCAGTCAGGACCACCTATGTCC
CTTGACTTTGTTCGAGGACCTGCTGGCCCTCTCCCTCAATTTAGGCATCCGACATTTTCA
AATCATGGTATAGCTTCACCTACTGTCCCTCAAATGCAACCTATGAACTTTAGGCCAGCT
CCAAATCATGTAGGTTCTTTCCCTCCTAGAGTGAACTCCATGCCTCTTGAGCAAAATAAT
CCAAGTTCCATGCTTCGACCACAGAACTTTGAGGCTCCCAACAATGTTTTCCTCCGTCAT
GGTAGGCCTGCCTCTAGCTCCTCTGGAGCACATCAAATATATGACCCCTTCTCACCCACA
TCAGTCCCTCGACATCCTCATCCTGGTGGTAATCCAGCAATGGCAGAAAAGCAAGAGAAT
GATCCTGAATATGAAGACTTGATGGCCTCTGTTGGAGTGAAATGA
>SLM_r1.2ch01.g001210.1
ATGTCCGTAAAGACGTTGGCAATTTATCCAGTTCTTCCCGCTGGGAAAACGGATGCATTT
TCAAGTTCAAACAAGCCCCAAAGCAGGTTCTATTTGGGTAACAAAAGGAGCTCATTGAGT
GTTTCTAGTGCCAAAACTGGGTCAAAAACCATTCATGCTACTTTGCTTGAAGCTCCTGTC
TTGTGGGCTGGTAGAGTTTGTGTATTTTATGCTCTTTTGAAAGCTGGTTTAGCTGGATCT
CCTTCTAATCCTCTTGTTTCAGATTTGGAGAACGATGGCAATGCTGAATTGGGTTTTGCC
AAATGGTTTGAAGAGTTGCAAAGCAAACCAGAGAAGGAAGCTACTAACAGAAGGAAATTA
GTGAGCAAATGGCATCCTACCACCAAGGGGACCTTACGTCGAAATTACAGGGTACCGTCC
AAACCTGAAGGAAAGCGCCTTCTCAAGTCCATTGCTTCCTTGCTATCAGATGATGACCAC
TTCAGAGATGCCACTTCTCACAAGGGTTGTCAGATTAGGAGGGAAAGTGCTCATGGAGAA
AGTGTCTGTTGCAACAACGTTCGAGCATTGTTTGATGAGCTCCCTACGCCACACCTTATT
GTCGAGATCACTCCTTTCCCAGCTGGTCCTTTAACAGATACTGACTATGCTAAGGCTGAA
AAACTAGAGAGGGTACTTAGATCAGGTCCTTCTGTCTGA
>SLM_r1.2ch01.g001220.1
ATGGAGAGCTCGGCTGCTGCATCTGATGAGCCTCAGAAGAAGCGTCCTCATCTCAATTCT
GTTTTTTCCTCACCCACCATGGCTCGCCATTTGAAAACTTCTTCAGATAACAAAGATGTT
GATGCTGCAGTTCTCCAGCATCAAAATCAGAAACTAGTACAACAGTTAGATGCACAGAAG
CATAAGTTGCACGATCTTGAAGCCAAAATGAAAGAATTAAGGGACAAACAAGCATCTTAT
GATGACTTCTTGGTTACATTAAATCGGATTTGGAATCAGCTAGATGATGATCTGATTATC
CTTGGGGTACACAGTATGGCGGACCAAATTTCTCTGCAAAGCTTGGATCATCAAGATTAT
TCTGGAGGTTCAATTCCATCGTGTCCTGCGGAGGAGATATTCCTGTGTAGGGTGTTGAAA
ACCAATGCCATTCCAGGCAATGCCAATGATGTATCCATTGTGAATATCAGAGAAGCTCTT
GATTTACGTCACTCTTCTACTCTTGAGTTGATGAAATCATTGCAAAATGCCATTGATGCT
CAGCGAATTAAAACTGAAAATTTGGCTCATCTGTTGGAAGGAAAGACATCTGCTGAAGAT
GGTATCATTATTCTCAGTAAGATTGATGATATGATGAAAGAAGAGGCTAATTATCTCCGT
CAAGTGATTGATGTTCTTCATTTGAAACACAAAGCATATGCCGATGCAATTGAAGCTTGT
AATCAAAGGCAGTCAGCAGATCAGTCTGAGTTAAAACGTCTTGAAGGTGAGCTGGAGGAG
AGCATGACAGAACTTGAAGATAGCAGAAGAAAGCTAGTTACTTTGAAAATGCAGAAAGAT
GTGGCATGTGGGGGGCAGGAAACAATTTCAAGTGCAGTTAATGGGAGTATGTCACCTGAG
AAGCACACAGACCGAACAAAAGGTGTACGGGAACTGAAGGAGTCTATAGAAGAGGCAAAG
ATACTGAAAGAGGACCGCCTCTCTGAGCTTCACGATGCCCAGGAAGACAATCTACATTTG
TCAAAGCAGTTGCAAGATCTTCAGAATGAACTAAAGGATGATCGATATGTGCATTCATCT
CGTGCTTATACTTTATGCAATGATCAGCTTCACCATTGGAATTCTGAGGCAGAACGATAC
AAAGCTCTGGCAGACTCTCTGCAGGCTGACAGGTCTTTCATCGGACGAAGAGAGAAAGAA
CTGGCTCTAAAAGCAGAGGCTGTGGATGCAGCAAAGAAAGCAGTTGATAACTCCGAGTCA
AGAATTGAGGAATTGGAGCATCGCATGCACCGATATATAATTGAAAAGAATGAGCTAGAA
ATCAAAATGGAAGAAGCTATTCAAGATTCAGGAAGGAAAGACATTAAAGAGGAGTTTCAG
ATAATGGGCTCTGCTTTATCAAAAGAAATAGGAATGATGGAAGCTCAGCTGAATCGTTGG
AAGGAGACAGCTCAAGAAGCTGTTTCTTTACGGAAAGAAAGACGGTCACTGGAAACTTCT
TTGGAAAGAAAGGTTATTGAGCACAAAGATTTGATTGGTAAATGTGCTCACCAGACTGGA
GAGATCCGAACACTAAAGGAACTTGCTGAGAAGATGCAGAGGGACAAACAGGAACTTGAG
ATCTTTTTGGAAATGCTTGGCCAGCAAATTTATGACAACAGAGATATATCGGAAATAAGA
GAGTCAGAGAGAAGAGCTCACTCGCAAGCTGAAATTTTAAGAGCTGCTCTGAATGAACAT
GATCTGGAATTGAGAGTGAAAGCTGCTAATGAAGCTGAGTCTGCTTGTCAGCAGAGGCTT
TCTGCTGCTGAGGCAGAAATTGCAGAACTAAGGGCCGAACTGGATGCTTCTGACAGGGGT
GTTTTAGAGCTAACAGAGGCGATAAAAATAAAAGAAGGGGAGGCTGAAACCTATATATCT
GAGATTGAGACGATTGGTCAAGCCTATGAAGACATGCAGACGCAGAATCAACATCTTCTT
CAGCAGATGGCAGAGCGGGATGATTATAATATAAAGTTAGTTTCTGAGAGCGTGAAGATA
AAGCAGGAACAAAGCTCACTTCTCTCACGGAAGCAGGTATCAACAGCACAACTTCAACAG
TCTAAAACATCACTTGAATCTCTGAAAATGAGGATAACTCAAAGTGAAGACCAGATGAAA
GTTCACATTACGGAAGCTTTAAGTTATACCCAAGAAGATAGACATCTTGCACTCCTCCTG
GAAACTACAAAGAGGGAATCGGGAGATGCGGAAAAGGAATTGAAGTGGCTGAGGTCTGCT
GCTTTATCTGCCGAGAAGGAATATGAACAGCTCCACAGAAAGCTGGATGAATTTCAGAAG
GAGAGGGAAACTGAAAGGAGTGAGAAAAAGAAGCTTGATGAAGATCTTGTGGAGTTGAGT
AATACTGTTGATGAGTTAACTTCTGCAAGTGGGGAGGCTGCAGTACAAAGACTGCAAGAT
GAGATCAATGATTCCAAGGCTATTCTCAAATGTGGAGTGTGTCTTGATCGGCCAAAAGAG
GTTGTAATCACAAAATGTTATCATCTGTTCTGCAATCCATGCATCCAGAGAAACTTAGAG
ATCCGTCATCGCAAGTGTCCTGCTTGTGGAACCGCTTTTGGGCAAAGTGACATTCGTTTT
GTGAAAATCTGA
>SLM_r1.2ch01.g001230.1
ATGGGCACTTTAGTGGGACATGTAGCACCAGGGTTTGGCTTCTTTTTAATTGGTATTTGG
CATTTGATTAATCATATTAGATTGCATGCTTTGCATCCAAAATCATACACTTCTTTGCCT
TGGTTCCCAACTCCAAGAATTAGGTACTTGGAACTTTTCTTGATTATAGGGGGTTGTTTG
GCTTCAATTTCAATGGAACTTTTTATTGGTCCAAAAAAACATCAACCTTTAGATATTGAT
GGAACTATCCCTTCTAACCATCTACACAATTTTGAACATTCAAACATCTCCTTAACTTTC
TTTGTGTATGCACTTTTCACCATAATCTTTGACAAAGTTACACTTCAACCCCAAACAAAA
TATGGGATGACACAATTACTTGGAGCTATAGCTTTTGGTCAACAACTTTTGCTTTTCCAT
CTTCACTCTAGTGACCACATGGGAGTTGAAGGACAATATCATTGGCTTTTACAAATAGCC
ATTTTTGTGTGTTTAGCCACTACCCTTTTGGGAATTCAATTTCCTAAGAGTTTCTTGAAT
AGTTTTGTGAGGTCTTATAGCATTATGTTCCAAGGGATTTGGCTTATGGTTATGGGATTT
ATGCTTTGGACACCAAAATTCACCCCAAAAGGTTGTTTTATCAACTTTGAAGAAGGTCAT
AAAGTGGTTAGATGTGAAAATCATGAAGCACTTGAAAGGGCAAAAGCTTTAGTGAATATA
CAATTTAGTTGGTATATAGTAGGGATCACAATATTTTGTGTCACCCTTTACTTGATTTTA
ATCAAGATTTTCCAAGAGAAGGTTGAGTACCTATCTTTGAATAGCAAATTTGAGGAAGTG
GAAGATGATTTGGAGGATGTTGAGGCTCAAACGACTAGCAAAAATGGTGCGTCAAATAGG
TTTCTTGAAATGGGAAAAATGTTTGCGTCTACCTCAGATATGGAAAGATGA
>SLM_r1.2ch01.g001240.1
ATGGTCAACATGATAGATAATGCCCTAACCCTAGGACCAAAATTGAGTTCCAAGATTATT
GGACGGGCACAAGGATTCTATGGTTTGTCTGCGTTAAGTGAATTGAGTTTATTAATGATC
ATGAATTTTAATTTTATTGAAGGGAAATATAACGGTAGCTCGTTGGCGGTGCTTGGTCGA
AATTCGATAGTCGAGATCGTCCGCGAGATGCCGGTGATCGGCGGAAGTGGGCTTTTCCGA
TTTGCTAGAGGGTATGTTCAAGCTAGGACTATCTCATTGAATGTGACAACTAAGGATGCT
ATTGTTCAATATGATGTTTATGTGTTACACTATTAA
>SLM_r1.2ch01.g001250.1
ATGATGGTTGTGGATGAATTGGCTATGATGAATCCAGAGAATGGTGATTTCGATCCAGAA
ACGGAGTCGGAATCGGAAGATGAAGAAGGGGATCAGCAAGTCGTAAAACTGGCTGAACCT
TCGAAAACTGCTGTATATAACAGGGATGGATTACTTGAAAGGCTAGCTGATATCAGTTGG
CCTGATGATTTGGATTGGATTCACAGGCTTAGCATCGATAGGGAGGAGCAAGAAGAGGTG
GATGTGAACGATGATTTGGCGAGGGAGCACTCGTTTTACACTCAAGGGTTGGAGGGTATA
CGCCAAGCGTATGTCAACTTTCAGTCTACCGGTGAACCATTTCTAAGGCCCTCTGATTAT
TATGCGGAAATGGTGAAGTCTGACACTCATATGGAGAAAGTTAAGGGCCGACTCTTGGCT
GAgaagaggaggattgaggagtccgaggagaggaggaAGGCTAGAGATAACAAGAAACTT
GCTAAAGATGTACAAGCACAGAAGATGAAAGAACGAACTAAGCAGAAGAAGCAAGAGATT
GAGTCCGTTAAAAAGTGGAGGAAGCAGAGGCAGCAGAGTGGCTTTGATAAAGAAGATGCT
GGCGGTCTAGACTTGGCATTTAACGGAGGAAACACGGATAAACCCTATCAGAGATCAAAT
AAGAAGAGACCTGGTGTATCTCCCGGAGATCGTTCAGGTGGAAAAGGGAAGGGGTTCAAC
AAAAAGAGGAAAAACCGGGAATTCAAGGATTCTAAGTTTGGATTTGGTGGTAGAAAAGGT
TTAAAGAAGCAGAACACTGCTGACACTACCAACGACTTCGGTGGATTGCATAAAGGTGAT
CGTTCTGCTAAAAACAACAAACGCGTTAAGAGATAG
>SLM_r1.2ch01.g001260.1
ATGTCGAGCAAACGGAAAGCTTCTCCGGCGGATTCATCATCGGATTCTTCTAAACGACAT
GCATTAGAAGTAGTGAAAACTGTGGATATAGCTTCGGATGAAGTAGCGGAAGGTTTTCGG
GACGACGATGAGTTTGTAGAGGATAGGGATATTGTATGTGATAGTTCGATCGGCGAATCG
TCTGGTCAGAAAGAGGTGAGAAGAGTTGCTGTACGGGCGAATGAGGAGCAGGAGGGTGAG
TTTTACGGAGAAATTGTGCTGGATAGTGAAGCTAGGAAAAAATGGCCTCATAGATATATT
TTAAAGGATAACGTGAATATAAATAGTGCATCTATGAGCTTAAATTGCCAACATGATTCG
GACGAATTAATTCAGGCCAAGTGCCATTTTGCACAAGCATTAGTTGATAATGTCATTTAT
AAACTTGGGGATGATGCATATGTAAAGGCTGCAGAAGATGAAGATGATTACATATGCAAA
ATTGTTGAATTTTTTCAAGGTGTTGATGATATGAAGTATTTTACTGCTCAGTGGTTTTAC
AGAGCGAAGGATACCGTAATTAAAGCTCATGACCAGTTTATTGACAAGAAGCGTGTATTC
TTGTCAGATATTAAGGATCACAACCCGCTTGATTGCCTCGTAAAAAAAATCAAAATTGTT
CCAATATCCTCAAACGTAAGCTTACAATTCAAGGAAAGTTTGCGATTAGAATGTGACTAC
TACTATGACATGAAGTACCTTGTCCCATTCTCATCATTTATTAGTTTACCATCAGATGTT
TTAAGTCCTGATAGTGAATCAAATTCGACCATATCAAGTGACGGTGATGTTGTGGAGGTC
AAAGAACAGAAGCAAGAAAAGAAACTCTTGGATCTTTATTCCGGTTGTGGTGGAATGTCT
ACTGGGCTGTGCCTGGGTGCTGATGTTTGTGATGTTAAACTTGTCACTAAATGGACTGTT
GATCTAAATTGTTATGCCTGTGATAGTTTAAAAGCAAACCACCCAGAAACCGAGGTGAGA
AATGAATCTGCTGAAGATTTCTTATTGCTTTTGAAGGAGTGGGAGCAGCTTTGTGCATCC
TGCTCCTTATTGAAAAGCAATACCCCGACACATCCTTTGTTGAAAGTGGGAGATGCAAAT
GTGgaagatgatgatgaaggtgcagatgatgatgatgggggatctggtgatgaagatgaa
ggtgaaATTTTTGAAGTGGAAGAGATCTTGGAAGTTTGTTATGGAGACCCGAAGGAAATA
AAAAAGCCAGGCCTTTATTTTAAGGTACGATGGAAGGGTTATGGCCCAGATGAAGATACT
TGGGAGCCTATAGAAGGCTTAGATGGCTGCCAAAACAAAATAAAAGACTTTGTGACTGAT
GGCTTTAAAAGAAGTGTTTTGCCATTACCTGGGCAAGTAGACGTCGTATGTGGGGGACCT
CCTTGCCAAGGAATAAGTGGCTTTAATCGTTTTAGAAATTCAGCAAATCCATTACAAGAT
CCAAAAAATAAACAGCTTGAAGTATTCATGAGCATTGTGGAGTTCTTGAAGCCAAGGTTC
GTGTTAATGGAAAATGTGGTGGACTTGCTTAGGTTTGCACATGGTTACCTTGGAAGATAT
GCACTAAGCAGACTTGTTGGAATGAACTACCAAGCACGGATGGGAATGATGGTTGCTGGG
GCATATGGACTTCCACAATTTCGTATGCGTGTCTTCATGTGGGGTGCTCTTCCTTCAGAG
AAATTGCCACAATATCCGTTGCCCACACATAACGTTATTGTGAGGGGTGGCATTCCCACA
GAATTTGAGTTAAATGCAGTAGATTTTGAAGAAGGCCTGAAGGTCAAGCTAAAGAGAGAA
CTTCTTCTCGAGGATGCACTTTCAGATCTTCCTCCTGTGGAAAATAATGAACCAAGGGAT
GAAATGCCATATATCGATGAGCCAAAATCAGTCTTTCAGCGTTTCATAAGATCAAGGAGG
GATGGTACGTTGGGTACTGTTTTGTATGATCATCGTCCCCTTCAGTTAAACGAAGATGAC
TACCAGCGTGTAACTCAAATTCCCAAACAAAAGGGTGCAAACTTCAGGGACTTGCCTGGG
GTTCGTGTTCGTGCTGACAATGTTGTTGAATGGGATCCAGATATGGAAAGAGTAAAACTT
CCATCAGGGAAGCCTTTGGTTCCTGACTATGCAATGACTTTTGTTCGTGGCACTTCACAA
AAGCCATTTGGTCGTTTATGGTGGGATGAAATTGTTTCAACAGTTGTTACACGAGCAGAG
CCCCATAATCAGGCTATATTACATCCAGTGCAGGACAGAGTGCTCACTATCCGTGAAAAC
GCAAGGCTGCAAGGTTTCCCTGATTATTACAAATTGACTGGACCAATAAAAGAAAGGTAC
ATACAAGTTGGAAATGCAGTTGCAGTACCAGTTGCCCGGGCTTTAGGGTATTCTTTAGCA
TTGGCATTGAAAGGATTGTCGCGAGATCAACCATTACTTACATTACCACCTAATTTTCCA
TGTCTTGAGGAACTGGTCTCCAATGACGAATCTCTAGATAAGGTTTAA
>SLM_r1.2ch01.g001270.1
ATGGGTGAATTGAATATGCAAGAGATGCCATTACCTGCTCTGTTCGAGCAAGCTAAAAAA
ATCCATGATTTGGCTTCGGAATCGAGCGTTGATCAAGGAATAGTGAGGAAAGGTTGTGAG
ATTTTGAGAGTGTGTGAAGAAATGATTGGGAAATTAGGGCTGTTTTCGCTTAATGAGACT
AAAGATGATATTAGCACAGCAAATCTCAAGTATATTCTGGTCCCTTATTATCTAGCGGAG
CTAACAGAAAAAATTGCAGAAGATGACAGGATAGAAGTACTCAAGGCTTCACAAGCTAAG
CTAAAGGAGTTCATTTCATTTTGTGAGACAATGGAACTTGTTCCTGAAGACGAGATAGAG
ACATCTACCCAAGGTGGATCTAGTTCTTCTGTAGATCGTAGAGCTAAAAAGATAGCTCGT
TTCAAACGTCAAAGAGCTGCTGAGTCAAAACTACTTGAATTGAAGGAGCGGAGAGAGCGT
CGTGGACGATCGACTAAAGCAGCTGCATTGTCAAGTCCTGTGGAAACTGGAGAAGAGGAC
GTGTTTGATGATGACGGTGAAGAAGAAAGGGAGGCATGGCTTACAACTATTTCCCTGGCC
CTTTGTAAGGCCTTTGATTTGCTTGAAATGCTGAAGAAAGAGGAAGAAATACTATCTGCT
GTCAGGGAGAAGCAGCTTCGGGATGGGGAGAAAGAATTTTCTCAGCTAATACTTGACGAA
CGCACCCAAAAAGTAGAATCTTGGCATCGTGATGCTGCTGCACGAGCTCGATATACAAAA
CCCGCAGCCCCCATCACCTGTGCCACTTTTGCACAAGATGTCATAGAAGGGAGGGCCAAG
GTCTCACAGGCGCATGACCATAAACACCAGCCTTTACTCTTTGGACCAGCAAGTCTTGTT
GGTATGAACCCTACAACTGAAAGGCAAAGAATAGCTGCCCAGGTCTTTCAGCCTCATTAT
AGATTACCAACGATGAGCATTGAAGAAGCTGGGCTAACAGAGATGAATATGATGAACGAA
TGGCAAGAAAGGAATGTTAAGCTCATGGAAGAAGCAACTTCTTCATGGTACAATGACGGT
CCCAAGACAAGGCCAAatgaagatgacgaagaagatgataatgatgatgCCGCCCAAGAA
AAGGCACGAGCATGGGATGACTGGAAAGATGACAACCCTCGTGGCGCTGGTAACAAGAAG
CTAACTCCTTGTGGTTAA
>SLM_r1.2ch01.g001280.1
ATGCCGGAGTTGCGGAGTGGGGTATGTCGGCGCCGTGCTCCTCCTCCAGTAGTTGAAACA
AAACCCGAAACGAAGAAAAGGGTtggtggcggtggtgttggtggtCGGAGTTATATAAAG
ACTCGTGCTGCTAAGGCTAAGGCAGCGGAAGCAGAAGCAAAGCTTGTGgaagtagaggaa
gaggaagtgaaggagaacgaaaacgagagagtagagggagaagaagttgaagaagagcat
aagaTGGGTGATGAGAGTGGTGGTTTGAGTGCTAATAATAAAGTGACTGCACAGGAAGAT
GAAAGTACTTCTCTTTTTCCTGATCAGGTGCAAGTAGGAGGATCTCCAGTTTATAAGGTT
GAAAGGAAGCTAGGTAAAGGTGGTTTTGGACAGGTGTTTTTGGGTCGCCGTCTTACCGGT
GGAAATGAACGTGCTAGTGGTCCCTTGGCTTTGGAGGTCGCACTGAAGTTTGAGCATCGA
AACAGCAAAGGCTGTAGCTATGGCCCTCCATATGAGTGGCAGGTTTACAATACTCTTGGA
GGCAGCCATGGAGTGCCTAGAGTGCATTATAAAGGACGGGCAGGAGAGTATTATGTGATG
GTTATGGACATGCTAGGCCCTAGCTTATGGGATGTATGGAATTCCTCTGGGCAATCAATG
TCAGCAGAAATGGTGGCTTGTATTGCAGTTGAGTCATTGTCGATTTTGGAAAAGCTGCAT
GCGAAAGGTTATGTTCATGGAGATGTGAAGCCAGAAAACTTTTTACTTGGCCAGCCATCA
ACACCACAAGAGAAGAAGTTGTTCCTAGTTGACTTGGGACTGGCCACAAAGTGGAAAGAC
ACTTCAAAAGGGCAGCATGTCGGATATGATCAGCGTCCTGACACGTTCAGAGGGACTGTT
CGCTATGCAAGTGCACATGCTCACTTGGGAAGGACTGCCAGTAGAAGAGATGATTTGGAA
TCACTTGCATATACACTAATTTTTCTTCATCGAGGCAGGCTCCCATGGCAGGGCTATCAG
GGTGATAACAAATCATTTTTAGTCTGTAAAAAAAAGATGGCAACATCTCCAGAGATGCTT
TGTTGCTTCTGCCCTGCACCTTTTAGAGAATTTCTTGATACAGTAATTAACATGAAGTTT
GATGAAGAACCGAAATATTCAAAGTTAATCTCTTTATTTGGGAGCTTGCTTGGAGCTGAT
CCTGCTATAAGGCCGATCAACACAGATGGTGCTCAAAAGGCTATTCAAGTTGGCCAAAAG
CGGGGGAGACTAACTTTAAATGAGGAAGAAGAGCAGCCTCAGAAGAAAATTCGAATCGGT
GTTCCTGCGACGCAATGGATTTCAATATATAATGCCAGAAAGCCGATGAAACAGAGGTAC
CATTACAATGTAGCAGACACAAGATTGGCACAGCATGTGGAGAAAGGGTCTGTGGATGGT
TTGTCTATAAGTTGTGTAGCATCATGTTCTAGCTTATGGGCTATCATCATGGATGCTGGA
ACGAACTTCACTAGCCAAGTTTATGAGCTGTCACCTTTCTTCTTACACAAGGAGTGGATT
ATGGAGCAATGGGAGAAAAACTATTATATTAGTTCTCTTGCTGGTGGCATAAATGGAGCC
TCTTTAGTAGTAATGTCAAAAGGCACACAGTTCACTCAACAGTCTTATAAAGTCAGTGAG
TCATTTCCCTTCAAGTGGATAAGCAAGAAATGGAAAGAAGGGTTCCATGTGACCTCCATG
GCAACTGCTAACACTAGGTGGGCTGTTGTTATGTCACGCAATTCAGGCTTCAGTGATCAG
GTGGTAGAGCTTGATTTCCTTTATCCTAGTGAGGGTATTCATAAGAGGTGGGATAATGGT
TATCGTATTACGGCAACAGCTGCTACGCCAGACCAAGCTGCTCTTATCCTGAGTGTACCT
CGCCGAAGACCTGGTGATGAGACTCAAGAAACTCTGCGAACATCTCAGTTTCCCAGCACA
CATGTTAAGGAAAAATGGGGAAAGAATCTGTATCTTTCTTGTCTATGCTATGGACGCACT
GTATCTTAA
>SLM_r1.2ch01.g001290.1
ATGGCTTCCCACCTCTCATTTTCTACTCCTTCAGCTCTATGGGGTTCATACTTAAACCCC
AAATCTTCCTCTTTAAGTCAGTTGAATATGAAGAAGAGGAGATCTCAAACATCAGTCTCA
CGGAGATGGTGTCTGACCTGCCTATGCTCAACTGGAGCTCTGATAACTGCTTCTGGAAAT
CCAATTTCTGAACCAAGAGCAATTGCCTTAGATGGAAATGAAAGTCCTGGCTGTCGGAAT
TGTGGGGGTAGTGGCGCTATAATTTGTGATATGTGTGGTGGTACAGGAAAATGGAAAGCT
CTAAACAGAAAACGAGCTAAAGACGTTTATGAGTTCACTGAGTGCCCCAATTGTTACGGA
CGAGGGAAACTAACGCAAGGAAGTTACTTGACAAGATGTATAATGGACGACTGTTGCCAA
ACTCATAAGGTTGAAAGCTGTACTACACCAGAAGGACAATGA
>SLM_r1.2ch01.g001300.1
ATGATTGCTTGTTTGCCTCACCTCTTTGACATGATTTATTTCCTGTTTCAATCTATTAAA
CGTTCTGTCATGACGAAAGAGGAGCTCATGCACAGAGTAATTTCAAGCCATTTAGAGATA
ACGGACAAAAGTGAAGTTGAACAGCAACTCCTATTACTGCAAGAATTGGCTCCTGAATGG
ATTTATGAGAAACCAGCATCTAATGGAACTCTTCTCTTACTTGTTAGCAAGATATCAAAT
CCTGACACAATTCGTTCAAGACTAGCAGAAGCCAATTGA
>SLM_r1.2ch01.g001310.1
ATGGAGTTCACCGGATCTTCACCGTCCGATCGGAAATCATTACCGGCGAATCCATTTCGC
AGTGAAAAATCTGCCGGAGTTGTAGCAATTCCGGTGATGGATCAATGGAGAACTAAAACA
CCGGAGAAACCGATCCAAAATCGCATGGCGCGATCACTGCAGTCCCTGAAAGACGTCAGA
GAAGCTTCTCAGAAGCTCCGGAAACACGATCTGATCCAACGCGAGGTTTCTGATCCGTTA
TTAAGCTACGGTGAAGTGAAATCTCCATTGGTAGCTGGATCGCCGGTTTCTGAACGGAAG
AAGCATGTGAACTCGGTAAAGCTGCCGGAAAAGTATGAAATGTTGGAAAAATTCTTCAAT
AGCATGGATAGTTCAATTCGGCTGCTACATTTGAAGGGATCTGCAACAACTTTCACTAAT
ATTAGTGCGAAAGTAGAGAGTTTGATCGATAAGAGGTTTACTTGCAGTCATTTAGCTCAG
CTGAAGTTTATTTTACCTGAAGCCATTGAGATAAAGAAGATTCTCAAGCACGATGAGCGC
AGTTGGTGCATGAAGCCGGATCTTTATATCACTTTAAATGCAAATGCAGTTGATAATAGT
GAGAAGTGGAAATCTAACAGTAGCAGTGTTCTATTGAGGAAAATATTCCGCTCTCGGCTC
TTGGATTTCTTCAAGTCACACCCTGAGGGTGATGACATTCCTGAGGGAATGCTGCCAGGC
CCATTCACTCAGTCTAAGCAAGTAGTGACCAACTCATGTAGACCTTCTGGCTCATCCTTA
ACCAGTGAGGCACCTAATGGTGTGTTCCCACTGCAGTCAATAGCTGCATCACACCTGTCT
GTATCTTTCAAGAGATGCTTTTCAAATCGAGCATCTATTACTGGAGGAACAGATCTCAAG
GAAAGAGATAGAGTTGGGCTCGGGCTCGTTTCTCCAGCTTCAATACCCCTTAATGTCCCA
AGTTCCACCAAGAAGAAAACAGTAGCATGTTCTGATGCTCCTAAGTTATCTCTAAAACAA
ACTAGCATCATGAAATGCTCAGCAGGAGGGGTTGTTTTGGCTAGTTCACCATGCCATCCA
CCTGCTCTTCCTATGATTGAAGCCAAAAAGGGAGAAGATGGTTCTACATCCGCTCCAGCA
ACCCCTATGCTCGAACCTCCTAAGAGATGTTACATGAGTCCAGATGATCCAGCTGAATCA
CCAATAAAACTAGCTAGACGCCCGTCAACTAGAAGGTCGTTGCACTTCGGTNNNNNNNNN
NNNNNNNNNNNNNNNNNNNNNNNNNNNNNNNTACAAAATATTCTGTTTTATGCAACAAGA
AGCTAA
>SLM_r1.2ch01.g001320.1
ATGACAAATACCAAAACCTACAATGGGTATATTACAAAATCAACATCAAAAGATGAAGAA
CAAGGTCAATTGGAATTATATTCACCAAAATATGCCCTAAAAGTTGATAATAATAACCAA
AAAAAGCCAAATGAAGAAGGAGGTCAAATGGAATTATACTCACCAAAACATGCAATAAAA
GTGAATAATTCAAAGGTTAAGAATGAAGGAGTaaatgagaagataaaccaaaatcaagaa
attgaagaaaaagaaaagaaaaAAGTTGTTGCTACTAATGGTGGTCCACTAGCCACACCT
TTGCCAGTCAGACTCACTTCTAGAATTTAA
>SLM_r1.2ch01.g001330.1
ATGGAGGGAGAAGAAATCAAGAATGAAGTGAAAACTCCATTGTTGGATGGGTGGAAGCTT
AGTTATAGTGGGCGGCGAAACTCAGTTACAACTTTAAGGGGTGATTTTTTAGCAAGATTG
CCTGAAAAAGTGAAGTCTTGTGTTAATGTTGATGTTGAATCTTCATCATCAAACATTGAT
AATACCAAGAGTTCTAGCTTGTCTAAAGGAGAAAAGGATTACTATGAAAAACAGTTTGAG
ACCTTGAAGTCATTTGAAGAAGTTGATTCCATTGTGGCATCTAGTTTCATTGATGATGAG
GATCTTGACGAACAATCTCAAGATGAGAAGGCAATGCAGATCTCCAATTATGCAAACGTT
TTATTACTAGCTCTTAAGATCTATGCCACAGTGACAAGTGGTTCCCTAGCTATCGCTGCA
TCTACGTTGGATTCGTTACTTGATCTCATGGCTGGTGGTATACTCTGGCTCAGTCATCTG
TCAATGAAAAATATCAACATCTACAAATATCCTATAGGGAAGTTGCGAGTTCAGCCAGTA
GGGATCATTATCTTTGCTGCTGTTATGGCTACACTTGGCTTTCAGGTGTTTATCCAGGCT
GTAGAACAACTCGTTAAAGATGAATCTCCTGAAAAAATGACCTCGGATCAAATTTTCTGG
TTATATACTATCATGATAACGGCCACAGTAGTAAAACTTGCCCTTTGGTTATACTGCAGA
AGCTCAGGAAACAACATTGTCCGTGCCTACGCAAAGGATCACTATTTTGACGTGGTTACT
AATGTAGTCGGACTGGTAGCAGCTGTACTTGGCGATAAATTCTACTGGTGGATTGATCCT
GTTGGTGCCATTATGCTTGCACTTTATACCATCACCAACTGGTCAGGAACTGTTTTAGAA
AACGCAGTGTCACTAGTGGGACAATCAGCCCCACCCGAATACTTGCAAAAGTTAACGTAT
CTTGTGATAAGACACCCTCAAGTGAAGCGTATTGATACAGTTCGAGCCTACACATTTGGT
GTCTTGTACTTCGTAGAGGTAGATATTGAACTCCCGGAAGATTTGCCTTTGAAAGAAGCA
CATGCTATCGGAGAAACTCTACAAATAAAACTCGAAAAACTCCCTGAAGTTGAACGAGCA
TTCGTTCATCTCGATTTTGAATGTGAACACAAACCAGAGCACTCTGTTCTCAGCAGGTTA
CCAAACACTGAACCTTAG
>SLM_r1.2ch01.g001340.1
ATGATGAACCCGGAGAATGAGGATTTCGATCCAGAAACAGAGTCGGAATCGGAAGATGAA
GAAGGAGATCAGCAAGTCGTAAAGCTGTCTGAACCTTCAAAAACTGCTGTATATAACAAG
GATGGTTTGCTTGAAAGGCTGGCTGATATTAGTTGGCCTGATGATTTGGATTGGACTCAC
AGGCTTAGCATCGATAGGGAGGAGCAAGAAGAGGTGGATGTGAACGATGATTTGGCGAGG
GAACACTCGTTTTACACGCAGGGGTTGGAGGGTATACGTCAAGCGTACGTCAACTTTCAG
TCAACCGGTGAACCATTTCTGAGGCCCTCTGATTATTACGCTGAAATGGTGAAGTCTGAC
ACTCACATGGAGAAAGTTAAGGGCCGACTCTTGGCTGAgaagaggaggattgaggagtcc
gaggagaggaggaAGGCAAGAGATAACAAGAAACTTGCTAAAGATGTACAAGCACAGAAG
ATGAAAGAACGAACTAAGCAGAAGAAGCAAGAGATTGAGTCCGTTAAGAAGTGGAGGAAG
CAGAGGCAACAAAGTGGCTTCGACAAAGAAGATGCTGGCGGTCTAGATTTGGCATTTAAT
GGAGGAGAGGCGAATAAACCCTATCAGCGATCAAATAAGAAGAGACCTGGTGTATCTCCC
GGAGATCGTTCAGGTGGTAAGGCAACATTTGGTGGAAAAGGTAAGGGGTTTGACAAAAAG
AGGAAAAGCAGGGAATTCAAGGATTCAAAGTTTGGATTTGGTGGTAGAAAAGGTTTAAAG
AAGCAGAACACTGCTGACACTACCAACGATTTCGGAGGATTCCACAAAGGAGAAGACCAG
CAATTGCTCTCGAACTCGCCGTACACTCTTCGCCGTCTTCTCGAAGGTTAG
>SLM_r1.2ch01.g001350.1
ATGCAGGAAGTAAAGGCATTCAGGGTTCATGCACTATTGCATATCAAGACCCCTTCTGCT
ACGATGGCGGTATCCCTTTTACGCTGTTCTTACCTTCGTTATACACAAGTTTTGGCGTCT
ATCGATGCCAAAATGTCTCATTTCATAGATGAAGCTTCTTTATACACAAATTTTGGTGTT
CATCGATGCCAAAATGTCTCGATACCCCACCAATTAATACTAAAACCCTACCCTAAACCC
TTCGTCCCCAAAAGATCTCTCAACTTTTTCGAATTCTTCCAATTTTTTAAAGTGTGA
>SLM_r1.2ch01.g001360.1
ATGATAATCAGATCAATTTCTTCATCAAAGTTGAAAAAATTGATTTTTCCACTTTCTCTC
TCAGCATATACACACAAAAATCCTATACCAAACTCTTCTCCTCCAGTTCTTGAAAATGTT
TATACCCAAAACCCTGCTAAAACCCTTGTCCCTTCATTCTTGTTCAGCTTCAGAAACTTC
TCTACACCTATAAAAATCCAATCTTTACCAGTTTCTAGAGATGGGAATTTTGAGGAATCC
ATTTCTGATGTTGTTTGCCCTGGTTGTGGTGTTAAAATTCAAGATTCTGACCAAAAACAA
CCAGGGTATTTCATCAAGCCTTGTGTTAAACCCCTAAATTATAAAACACCCATTAACAAG
AATCCAGTTGTTGATGAGCCTGAGATATCGTTTTCTCTGAAAAGGGGTTTACTTAATGAG
GATGTAGAACATGAAAATCAAGAAAATGTTGAAAAACTAGGGGTGAAAGGTGAAAAGCCA
GTTGTTTGTGCTAGGTGTCATAGTTTGAGGCATTATGGGAAGGTTAAGGATCCAAGTGTG
GAGAATTTGTTGCCTGATTTTGATTTTGATCATACTGTTGGGAGGAGGTTGATGTCGAGT
AGTGGAGCGAGGACGGTTGTTTTGATGGTGGTTGATGCATCTGATTTCGATGGATCTTTT
CCTAGGAAAGTAGCTCAGTTAGTTTCTAGGACAATTGAAGAGAACTCGCGGGCGTGGAAG
GAGGGGAAATCAGGGAATGTACCTAGAATGGTATTGGTAGTTACAAAGATTGATCTTTTA
CCTAGCTCATTGTCACCTACTAGGCTTGAACATTGGGTTAGGACAAGAGCAAGGGAGGGT
GGGGCGATTAAGTTGACGAGTGTACATATGGTTAGTGCAGTGAAGGATTGGGGAGTGAAG
AATTTGATTGATGATGTAGTGGGACTGGCCGGGCCAAGAGGGCATATTTGGGCGGTAGGA
GCACAAAATGCTGGAAAGAGCACATTAATCAATGCAATAGGGAAGTGTTCAGGTGGAAAT
CTAAGTCATTTAACAGAGGCACCGGTGCCGGGGACTACGTTGGGAATACTGAGGGTAGAA
GGTGTGCTTCCAAGGAATGCCAAGTTGTTTGATACTCCAGGGCTTTTACATCCGCATCAG
ATTTCGACAAGGTTGACTAGGGATGAGCAGAAGCTAGTTCATATAAGTAAAGAGTTGAAG
CCAAGGACATACAGAATCAAGGTTGGACATTCAGTTCATATAGGTGGACTCATGCGGTTG
GATGTGGAAGAATTATCTATTGATTCCGTGTATGTTACAGTTTGGGCATCTCCGCTAATT
CCACTTCACATGGGGAGGACAGAGAACGTCAGCACAATGCTGGAAGAACATTTTGGGCGT
CAGCTGCAGCCGCCGATTGGGGAGGGACGACCTGAAGAGCTAGGGAAATGGTTGAAGAGG
GAATTTCATGTGAATGGAAATATGTGGGATTCAAGTTCTGTTGATATTGCTGCTTCTGGT
CTTGGTTGGTTTGCCATTGGACTAAAGGGAGAGGCTAAATTAGGTGTCTGGACATATGAT
GGTGTTGATGTCATTGTTCGTAACGCGTTACTCCCAAACAGATCCTATGATTTCGAAGTT
GCTGGCTTTACTGTTTCAAAAATTGTTTCCACTGCTGACCGCTCCTCAAATAAGCAGCGC
CGTGATGATAAGAAGAGAAAATTGAGCGACTCTACTGCAGAAAAACCTGCAAAACCATCA
ACTGTCGATGTGGCTTCAACAACTTGCTAA
>SLM_r1.2ch01.g001370.1
ATGGCTCCCGGAGGCAGTAACTACCAGGATATTGGTGATTCCCGCAGTGCATATTCTGAC
TATGGTATTGCACCAGAAAGTGCTGAGTTCAAAAACTCCCCCTTTAGAAAAGCTGCAGCT
GTTATTGGTGGGAAGAATGGAGTTGGATCTAATAGTGCTGTTCATGAGCTACTTGAATGC
CCTGTTTGTATGAATCCAATGTATCCACCAATTCACCAGTGTCCAAACGGCCACACGTTA
TGCGTGAAGTGCAAGTCAAAAGTACATGTGTGTCCAATTTGCCGCCATGAGCTTGGAAAC
ATAAGATGTTTAGCACTGGAAAAAATTGCTGAGTCACTAGAATTGCCGTGCCGATACCAA
ATTTATGGCTGTCAAGATATATTCACTTATCATACTAGGCTTCGTCATGAGCAGAACTGC
AGATTTCGACCATACAATTGCCCATATGCAGGATCTGAATGCGCTGTTACCGGTGATATT
CAGTACCTCGTTGCACACCTAAAAGATGATCACAAAGTTGATATGCATGATGGCTGTACC
TTCAATCATCGTTATGTCAAATCTAATCCTCAAGAAGTTGAGAATGCTACATGGATGTTG
ACGGTTTTTAACTGTTTCGGTCACCAGTTCTGCCTGCACTTTGAGGCTTTCAATCTTGGA
TTGGCACCGGTATACATGGCATTCCTTCGTTTTATGGGTGATGATGATGATGCGAAAAGA
TTTAGCTATAGTCTTGAAGTAGGTGGATTTGGCAGAAAGTTAACATGGCAGGGAGTACCG
AGGAGCATCCGTGATAGTCATAAAACTGTCCGAGACAGTTTAGACGGGCTGATTATTCAA
AGGAGCATGGCACTCTTCTTCTCTGGTGGTGACAGGAAGGAGCTGAAGCTAAAGTTTCTG
GTTTTTCGGATCGATCGTATCGATTGTAGTTTAGCTCAACTGTGGATCATGTATCTAAAG
TTGTGA
>SLM_r1.2ch01.g001380.1
ATGCGAAGCTATGCTACTCTCAGGACAAAGCATCCAGAAAAGTCTAATTCAACCAAAGAT
TGGGGAAGAGTATTTGAAATGGAAACCAAGCTGCTACAACCTAGTCCAAGATTTAAAATT
CCTTTATTGCTAGTACATCTTATAACAGCAGATAATATACATAGAGGACGATTATACGGA
GAACAAATCTTATCCAGAATGACACCTCATCTGCAGCTAGTTTCATGGATTATAGGTAGT
GAGGTGGCGACTGTTACCGCCGCCGGCTGCGGCATCTCTGCCACCCAATTCCGCCGTCAT
CGACATGGAAGAAACATAGCAAAGAATGGTTTTTGTGGATCAGATCTGTATTCATCAAAT
GATGGTATTTTCCATGTTAAGAATCTCGAAGCCAATCGATTGAAGACTAGTGCTCGAAAA
AGTTATGACGTTGCTGGATGGAATCAGAAGATAAAAACTTATTGTTCGTTTGAAGGAAAT
GGCACTATGCCTCTCCCTAAAATGTTTAATAGATTGTACGACCAGGGCATGTGGAAGACG
AGCTGCTTTCTTATATCACAATGA
>SLM_r1.2ch01.g001390.1
ATGGCGACACTTTCATGGAGGCACCATACACTAATTCAAGCTCTACTCTCTCGTGGTCCG
CTTAAAGAGAAGGATTTTCAATCTATATTCACCAGAATCATCGACAAATCCTCAGGTAAT
CATCAGTCACTATTCAATGAATACCTGAGAAAGATAAACGGAGAGCTCGCTTATGTGCAG
TTAGAGCTACGGGCATGTAGAAACCAGTATGACGGACATGTGCATTATGGTGTTGTGAAC
AATGTTTCAGATGAGTCATCCAAACTTGGTACTAAATATTCAGTTCCCCAGATAGCTTTC
TATAAAGGCATTATTGAAGCAATTGTTCAAGACGCAGCAGCTCAGGGATTTATATCGACC
ATTGATGCACTGAACATACGGCTCGAAAATCAGTTTCTAGCTGGAACAGAATCCCAGTCT
CAGAGAGGTCATATTCCTGCAGCGTTTAGAAATTTTTCAATGTCTCAAAAGGAGAGGACC
CTTGAGGAACTTGCGAGGGACCGCTGGCTTTCTCTAACAGATGGTAAGATAGGACTAGGA
GTTCGTTCGTTCCTTGATCTCAGAAGTTGGTTTCGCAGTAATGAGGTTCCAGCATGTGAA
GTTTGCAATGAAGCTGCTGTGAAGGCTGAGCTTTGCAAAAATGAAGGCTGTAATGTTCGT
ATGCATATGTACTGTCTGAGAATGAAGTTCTCCAAAAGCAAGGCTGAGAAAGTTTGTCCC
GGTTGTGGGACAAGATGGCATTACAACATTGCAAAAGTAGAAGCTGTAGATGAAGAAGAG
GATGCATCTTTGCCTCCTGAGAGTCAGCAGCCTCGTGAACCCTCAACGAGAAAAAGGCCT
AGGACCCGTGCAGCTATTGACTCTGATACTGTTGAGCCTGAATCATCTCAAAGTACAAGG
CTGACTCGACGCTCTGTCCGTCTGAAGAGTTCAGGTTAA
>SLM_r1.2ch01.g001400.1
ATGGGATTTTGGCCTTTTTTTTCTCCGGCAATTGCCGGCGACGACGACCATTTCCCGCCG
ATAAAGGCTACAGTGAATGAGTGTTGCTACTTGATTGAGCCCATGCCTGCTACACCTATG
AAGAAGAGTGCTACCCGTGGTGGGATTGGGAATGTATTCAACAAATTAACAAGCAAAATT
GGAGATCCCGTTGACTTTGAACTTCCAGATTGGTTGAGTAAATGGCAACCCACTCCCTAT
CCCTATACCTCTATAAGGCGAAATATATACCTCACCAATAAGGGTAAGCGGCGGCTAGAA
GATGATGGCATATCTTGTACCTGCAGTTCAACGGCAGAATCTTCGGACGTGTGTGGCATG
GATTGCCTTTGTAGCATGCTATGGTCTAGCTGCACCTCGGGATGTAAATGTGGGAGTTCT
TGTCTGAATAAGCCATTCCATCAACGTCCTGTGAAGAAGATGAAAATAGTGAAGACTGAG
AAATGTGGCACTGGGATTGTGGCAGATGAAGATATCAAGACAAAAGAGTTTGTTGTAGAG
TATGTTGGAGAAGTTATTGATGACAAGACATGTGAAGAGCGACTTTGGAAATTGAAGCAC
AGTGGGGAAACAAATTTTTACTTGTGTGAGATCAATAGGGATATGGTGATTGATGCCACT
TATAAGGGAAACAAATCCAGATACATTAATCATAGCTGTTGTCCAAATACTGAGATGCAG
AGATGGATGATTGATGGTGAGAATAGAATTGGCATATTTGCAACGCGTGACATTAAAAGG
GGCGAGCATCTGACCTACGATTATCAGTTTGTTCAATTTGGTGCAGATCAAGATTGTCAC
TGTGGTGCTATAAATTGCAAGCGAAAGCTGGGAATCAGACCTAACAAACTAAAACTTCCT
TCTTCAGATGCTGCTGCACTAAAGCTAGTGGCATGCCAGGTAGCTGCGCCCTTTCCCAAA
GAGAAAGTACTGCTATCGGCAAAACATGATTCTCAAACTGAAGTTCCCCCAAAAGGAAAT
TGGAGTTCTGACTCTGCTCGGAAAATCCAGCATCCTCGGAATTGCACAGGTCAAATTATA
AGAATAATTCGCTATTCTGACCAGAGTCCTGTTGATTCACTGGAGTCACGAATACCTGAT
GTTTCCAGTTCCTTTGGAATCATAAAACAGTTTGACAGAATCACCAAAAAACATTTGATC
ATGTTTGAAGACGGTAGTACTGAGCACCTTGACTTGTCAAAAGAAGATTGGCGATTTTGT
AACTTTGCTTAA
>SLM_r1.2ch01.g001410.1
ATGCCTAAGAAAACCCAGTTTAGTATAAGCTCATCTGATTCAGATTCCCCAAGAAAAAAT
CTTGGTTCTTCTGTTTCTACAGAGCCAGGACCAGGACCAAGCAGTAGTAGTAGTAGCTGT
AAGGTTAATAATAAATCATCTGTTTGGTCTGGTTTATTGGTTTCTCCTTTTTCAATATTT
GATAGTGAGCCAAAAGGGTGTTTGAAAAAAAGGGAATTTTGTTGTTCAAAGAAGTATAAT
GGTATTGGTTGGACTAGTGCTGTGAAAAGAATGATAAACAGTGGCTCAATGAGGAGGATT
TTTGGGATGGACAAAACTGGGATGCCTAATGGGTCAAAGAGTGATATTTGGCTTTTGGGT
GTTTGCTATAAAGTTGTTCAAGATGATGATTCATCCATAGAACCAACTCAAAGTGAAGGT
TTTGCTGCTTTTGTTGATGATTTCTCATCTAGAATTCTTGTTACATATCGTAAAGGTTTT
GCTCCTATTGAAGATACTAAGTATACCAGTGATGTTAATTGGGGTTGCATGCTTAGGAGT
AGTCAGATGCTTGTTGCTCAGGCTCTACTTCTTCATCGATTAGGAAGATCGTGGAGAAAA
TCTATGGACAAGGTACTTGAAAGTCAAAACACTGCAGTATTTTCAGTTGTTAAAATGCTC
AATTTCCAATTTAGAACCACGATAATGCACAATCAGCCGCTTGAACAAAAGTATGTGGAG
ATTTTGCACCTCTTTGGTGATTCTGTGGAGTCAGCTTACTCTATCCATAACCTCCTGCAA
GCCGGCAAGACTTATGGTCTTTCTCCTGGTTCTTGGGTGGGTCCGTATGCAATGTGCCGC
ACCTGGGAAACATTAGCACGCTGCAAAAGAGAAGAAACAGGAAATGCAGTCATGTCTCCA
GCTATGGCTATCTATGTTGTATCTGGGGATGAAGATGGAGAAAGAGGTGGAGCGCCAGTT
CTCTGCGTTGAGGACATTGTCAAGCATTGTTCCGGCTTGGCAAAAGGCGAAGTTGACTGG
ACACCTGTTCTTTTCTTAGTACCGTTGGTTCTTGGACTTGACAAAATCAATTCGAGGTAT
CTTCCTTTACTGGCAGCTACATTTAGTTTTCCTCAAAGCCTTGGGATCCTAGGTGGCAGA
CCTGGAGCATCAACCTATATTGTTGGCGTGCAAGATGATAAAGCCGTTTATCTTGACCCA
CATGAAGTTCAGCCAGTGGTCTACTTGATTGCGTCCGTGGCCTTAATGTGTCATGACTTG
TTTGGTGCAGACGATTTCGGTATTCAAATGCAGAAGATTGAATAG
>SLM_r1.2ch01.g001420.1
ATGAGTTTCAAAGTTGAAACTGTGACAAGTAGTAAATTGAAAGGAACAACATGGGAAGAT
GTTGATATTGGTGATATTGCAATGATTTTTATTTCTTATGGAAGAGTAGTTAGCCATCTC
CAATTTTTATATGTCAAGGATGGAAAATTTACTCTATCAAAGAGACATGGTGATACTATA
GAAAATCTTGAAATTATCAAGCTGGATTATCCATCAGAATATTTGATTGGAATAAATGGT
AGACATGGAGTACTTGGACTAGATAGAATTTTGAAAACAATTACATTTGTGACAAATAAA
AATTCATATGGACCATTTCCAAAAAATAAACCAACTTATATGGCAAGTGAAGATACAGAA
TTTAATATAAATGCATTGGATCATGGTTGGCTCAATGGATTTCATGGCACAATTTGTGGT
AATCAACTTGAAAGTTTTGGAGTTTACATTAAACCAATGCCAATTATTACAATTCCAAAA
AAAGATATTGATTATGACAAAATTGATGTTACTGAGGGTTGA
>SLM_r1.2ch01.g001430.1
ATGCGCAAAGGAGCAGAAGAAGATGAGAGGTTGCAGAGACTGATCGAGGATTTGGAGATA
CCTATGCCAAATTGCTTTGAACAGAGACTCGGTGCTATGTACATGGTCCAAATAGGGTAT
ACATTCACCCCAAATCACCACCACCGCTGCTCGCCGGCCATTTTTCCGGTGTTGTATTTG
CTTCCGCAAATTCTGCGTGTTGTGTTGTGTTGCTTCACGGAATCTCAAAAGATAACAAAG
GGAGCGGCAATGTCGTCTTCTGCTGTGTCGGTTCGTGATAACGTGATCAATTTGGAAGTT
CGTGAAAGATCAATCCGTTCAGAAGGTGAATCTCTCAATAAGTTGGATGACGATACACTT
GTTCAAATTCTTTGTGAACCAAATGCAAGTACTATGACCCGTAAATGA
>SLM_r1.2ch01.g001440.1
ATGGAGGTTTATTTGGATCCAAATAAAGGGACTGCATCAGATGAACCCATCGTAATCACT
CAATTCAACTTGACCAAAGCCATCAGGGACGTTATTCTTACAAACTTTGGTGAGTGTGGC
CTCGCCTCATCAGCAAATTCATTTCAAGTGAAGTATGTGAATCCAATTACAAAACTTTGT
ATTATACGAGCATCAAGAGAGGAGTATCAAAAAGTTTGGGCTTCAATTACCATGGTCAGG
AGTGTAGGAAGTTGCCCCGTGGTATTCAACCTGCTAGACCTAAGTGGTAGTATCAGGGCA
TGCAGAGCTGCAGCTTTGAAATGTGATGAATTCAAATTTGAACAGTACAAGTCGATGGCC
GGAGCTCGCCTTACACCAGAGGTTCAGCAGCAAATGCAGAACTATCTCGACAAGATCAAA
GCTTTGGAACACTAA
>SLM_r1.2ch01.g001450.1
ATGGGAAAGACAACAAGGAAACTTGAAGTTGTTTCTCCTGTTCCAGCAGATATAGATATT
GCTAACTCTGTTGAACCTCTTCATATTTCTGAGATTGCTCAAGAACTCAATCTTAGCTCT
CAGCATTATGATTTGTATGGGAAGTATAAAGCCAAGGTGCTCTTATCCGTGCTTGATGAG
GTTGGAGGAAGTGAGGATGGGTATTATGTGGTGGTTGGAGGAATAACTCCAACCCCTCTT
GGAGAGGGGAAGTCTACTACCACAGTTGGTCTTTGCCAGGCTTTGGGAGCTTTCCTTGAT
AAAAAGGTTGTGACATGTGTCCGCCAACCATCACAAGGACCAACATTCGGAATCAAGGGT
GGTGCTGCAGGAGGTGGTTACAGTCAAGTTATACCAATGGATGAGTTCAATCTCCACCTA
ACTGGAGATATTCATGCAATAACAGCAGCAAATAACCTTCTGGCTGCTGCGATTGATACA
CGAATCTTCCATGAATCTACGCAGTCTGACAAGGCTCTCTTTAACAGGTTATGCCCACCA
AATAAAGAAGGTAAACGGAAGTTCTGTGACATTATGTTTAGGCGTTTGAAGAAACTTGGT
ATTGACAAGACGGCCCCCGAAGACCTTACTCCTGAAGAGAGCAGTAAATTTGCTAGGCTA
GATATAGATCCTGCTTCCGTCACATGGAGAAGAGTCATGGATGTCAATGATAGGTTTTTG
AGAAAAATTACCATCGGTCAGGGACCTGAAGAGAAGGGGATGGTCCGGGAGACAGCATTT
GACATTTCAGTTGCTAGTGAAATAATGGCAGTTCTAGCCCTCACGACATCACTAGCTGAT
ATGCGAGAGAGGCTGGGGAAAATGGTAGTCGGGAATAGCAAGGCCGGTGATCCAGTTACA
GCTGATGATCTTGGGGTTGGAGGCGCTTTGACTGTTTTGATGAAAGATGCCATTAATCCT
ACTCTTATGCAGACTCTTGAGGGCACCCCTGTTCTTGTTCATGCCGGTCCGTTTGCAAAT
ATTGCTCATGGAAATTCATCTATTGTTGCTGACAAGATTGCATTAAAGCTCGTAGGACCT
GGTGGCTTTGTGGTCACAGAGGCTGGCTTTGGTTCTGATATTGGGACAGAGAAGTTTATG
AACATCAAATGTCGATATAGTGGCTTGAAACCACAGTGCGCTATTATTGTGGCCACAGTA
AGAGCCCTTAAAATGCATGGTGGAGGACCTCAAGTCACAGCTGGAAAGCCTCTCGACAAG
GCCTATGTAACTGAGAATCTCGGACTAGTGGAAGCTGGTTGTGTGAATCTTGCTAGGCAT
ATTTCAAATACAAAAGCTTATGGTGTAAATGTTGTGGTTGCCGTCAATGCATTCTCAACT
GATACTGAAGCAGAACTAAATGCAGTTAAAAATGCTGCATTAGCTGCAGGAGCATTTGAT
TCAGTAATTTGTACTCATCATGCCCATGGTGGCAAAGGAGCGGTGGACCTCGGAATCGCA
GTTCAGAAGGCCTGTGAGAATGCAAAACAGTCACTAAAATTCCTGTACCCGCTGGATATA
GGTATCAAAGATAAAATAGAGGCAATAGCAAAATCATATGGTGCTGATGGAGTAGAGTAC
TCTGAAGAGGCTGAGAAACAGATTGAGATGTATACCAAACAAGGATTTACAAATCTGCCA
ATTTGCATGGCGAAAACACAATATTCATTTTCACATGATGCCGGGAAGAAGGGCGCTCCT
AGTGGATTCATCCTGCCCATCAGGGACGTTAGAGCAAGCATTGGCGCAGGATTCATTTAT
CCTCTTGTTGGAACAATGAGCACAATGCCTGGTTTGCCTACGAGGCCTTGTTTCTACGAG
ATTGACATCGACACATCTACTGGAAAGAATCAGTGTAAACGAACACCTGCAGTTCTACTG
CCCGACGTTGATTGA
>SLM_r1.2ch01.g001460.1
ATGGAGCAAATTCAACGTAGAGATGTTCGAGCTGGGGCCAAAATTATTCGTCTTCATTTT
CATGATTGCTTCGTTAACGGTTGTGATGGATCAATTTTACTTAATAATGCAACTGGAATT
ATAAGTGAAAAAGATGCAAATCCAAATGTTGGTGCTGGAGGATTTGATATTGTTGATGAA
ATTAAAACCGCATTGGAAAATGAGTGCCCTGGCGTTGTTTCTTGTGCTGATATTTTAGCT
CTTGCATCTGAAATCGGAGTTGTTTTGGCTGGAGGTCCATCATGGCAAGTTCCTTTAGGG
AGAAGAGACAGCTTAACAGCAAACAGAAGTGGAGCTAATAGTGATATCCCAAGCCCTACT
GAAACCCTTGCTGTTATGATACCACAATTCACTAGAAAGGGAATGGATTTAACTGATCTT
GTTGCTCTATCAGGGGCACATACATTTGGAAGAGCAAGATGTAGAACATTCAATCAAAGA
CTTTTCAACTTTAGTGGAAGTGGTAGACCTGATCCAACCATAGACTCTAATTATTTAAAA
ACATTACAAAGACTTTGTCCACAAGGTGGAAATGGTGGTACTTTTGCTAATCTTGATAAA
TCAACTCCAGATGAATTTGATAATTATTATTTTACAAATCTTAAAAATCATCAAGGGTTA
CTTCAAACTGATCAAGAATTGTTTTCTACATCTGGATCTAGTACAATTTCAATTGTGACT
AATTATGCAAATAATCAACACAAGTTCTTTGATGATTTTGTTTGTTCAATGATTAAATTG
GGAAATATTAGTCCATTAACAGGTACTAATGGAGAGATTAGGAAAGATTGCAAGAGGATt
aattaa
>SLM_r1.2ch01.g001470.1
ATGTCTTTTTTGAGATTTATTTTTCCACTTTTCTTCTTGATTTCAATTTTCGTAGCATCG
AATGCTCAATTAAGTGCAACATTTTACGCTACTACTTGCCCTAATGTTACCGAAATTGTA
CGTGGTGTCATGCAACAAGCCCAAAGTACCGATGTTCGTGCTGGTGCTAAAATTATTCGT
CTTCATTTTCACGATTGCTTTGTTAATGGTTGTGATGGATCTCTTTTGCTAGATAATGCA
GCTGGGATTGAAAGTGAAAAAGATGCAGCTTCAAATGTTGGTGCTGGAGGATTTGATATT
GTGGATGATATTAAAACTGCGTTGGAAAACGTGTGTCCTGGCGTTGTTTCTTGTGCTGAT
ATTTTAGCTCTTGCATCTGAAATTGGAGTTGCCTTGGTTGGAGGTCCAACATGGCAAGTT
CTTCTAGGGAGAAGAGATAGCTTAACAGCAAATAGAAGTGGAGTTGATAGTGATATCCCA
ACTCCATTTGAAAGCCTTGATGTTATGAGACCACAATTCACCAACAAGGGAATGGATATA
ACTGATCTCGTTGCTCTATCAGGTGCACATACATTTGGAAGGGCAAGATGTGGCACATTT
CAACAAAGACTTTTCAATTTTAGTGGAAGTGGTAGCCCTGATCCAACAATAAACTCAACT
TATTTGCCAACACTACAAGCAACTTGTCCACAAGGTGGAAACAATGGGAATACTTTTGAA
AATCTTGATAAAACAACTCCAGATAATTTTGATAATGACTATTACATAAATCTTCAAAAT
CAAGAAGGTCTACTTCAAACTGATCAAGAATTATTTTCGACATCGGGATCCGATACAATC
GCGATAGTGAATCGTTACGCGAGTAGTCAGAGCCAATTTTTCGATGATTTTGCTAGCTCG
ATGATTAAATTGGGAAATATCGGTGTGTTAACGGGTACTAATGGAGAGATTAGGACTGAT
TGTAAGAGGGTTAATTAG
>SLM_r1.2ch01.g001480.1
ATGAGAATGGCTGCTTCTTTGCTTCGTCTTCACTTTCACGATTGCTTTGTCAATGGTTGT
GATGCATCGTTGTTGTTGGATGGAAATAGTAGTACAAGTGAAAAATTTGCTCCAGGAAAT
TTGAACTCAGCAAGAGGATATGAAGTGATAGACAATATAAAAACTGTCCTTGAGAATACG
TGTACTGGAATTGTTTCTTGTGCAGACATTTTAGCTATAGCGGTAAGAGATTCAGTGTTA
TTGAGTGGAGGGCCATTTTGGAAGGTGTTATTAGGGAGAAGAGATGGATTAGCTGCTAAT
TTTTCTGGATCAAGTAATGGACTTCCAACACCATTTGATCCACTTAATACAATTATTTCT
AAATTCCAGGATGTTGGATTAAACTTAACAGATGTTGTGAGCCTATCAGGCGTCACAGCT
CTAGTCCTATGGTTAAGCCTACGTACCACGAAGCCCAAATGTTCCATCGGAGATGTTTAC
GTGCAAGGTCTTGACAAATCAATTAACTCGAACAACAACAAGACGAAGCGTGACAACCAT
ATATCATTTCAACTCAATTTGAAGAATGAAATGAAGGATAAAGCTGTTCGTTACGACAAC
ATTACCCTTAATTTTTACTATGGTAAAAATACAAGTTACCCTATAGGTAATTACACATTT
GTTAAATTTAAACAAGGCAAAGATAAAGAAGCATCTAAAGTTGGCATGTTTGAGGCACAA
AATATGCCATGGGATAATGCAATTAAGGATGTTTCAAATAATTCTAAGGCAATTATTAGA
GTTGATGTGAGAACTAAAGTTAGGGTCCATGAAAAAGGTGAAGCATCTTTCAATTAA
>SLM_r1.2ch01.g001490.1
ATGACAACAATAATGGAAATTGGGAATTTGGGTGTTGGATTTAGGCCTCAAATTGCGATA
AATTCGACTCGAAAATGGCGTTGCAAGCAATTTCTTGGTCAAAAAATGCAAAACAAGAAG
AATTTTTTGCTTGTATGCTCTGTTGCAAGTAAAGTTTGTTCTTTTAGTGAAGAAGAAAAT
GGACTAATTGAAGCTCTTATTGGTATACAAGGACGCGGTCGCGCTGCTTCACCTCAACAA
CTTCAAGAGGTTGAACGTGCTGTTGAAGTTCTCGAAGGATCAGAAGGTGTTCCTGAACCG
ACAAGCTCGAGTTTGATAGAGGGTCGGTGGCAGCTGATGTTCACGACTAGGCCAGGATCA
GCATCTCCTATTCAGAGAACGTTTGTTGGGGTTGACTCATTCAGTGTATTTCAAGAAGTG
TTCCTTAGGACGAACGATCAACGTGTATCCAACATTGTTAAGTTTTCTGAGGCAATAGGT
GAGCTGAAAGTAGAGGCACTTGCAACAATCAAAGACGGAAAACGTATTCTTTTCCAGTTT
GATAGAGCAGCTTTTACGTTCAAATTTCTACCGTTCAAGGTCCCGTATCCTGTACCTTTT
AGACTTCTGGGAGATGAAGCAAAGGGCTGGTTAGACACAACATATTTGTCTCCATCCGGG
AATCTCCGTATTTCAAGAGGAAACAAGGGAACGACATTTGTGCTGCAAAGGGAAACTGAA
CCAAGGCAAAAGTTGCTTTCGTCCATTTCAACGGGTACAAGGGTAGAAAAGGCGATTGAC
GAGTTTATTTCCTTGAACCAAAATGTTGTGAATCCTGAACTGGAACTCCTCGAGGGAGAG
TGGCAAATGATATGGAGTTCACAGGTTGAAACAGATAGTTGGTTAGAGAATGCTGGCAAC
GGTCTGATGGGAAATCAGATTGTCAAACCAAACGGACAGTTGAAGTTCCTCGTTGGCATA
TTGTTCGGTATTAGGTTCTCCATGACTGGCAAATATGAAAAATCTGGAAGTAACGTGTAC
GATGTCATAATGGATGATGGAGCAATCCTGGCTGGTATGTATGGAATTCCAGTAGAAATG
GAAAGCAAGTTCACCATAGAAATACTATATACCGATGATAAGATCAGAATTTCACGTGGA
TACAACAAAATTCTCTTTGTTCATGAGAATACTGGAATGGAAAGTTCTGTAGCTGCAGAA
AATGATAGTAATCCCCCAGAGGATGATGTGAAGGAGAGGTGTTGGGACCAAAGAGAAGCG
CTGCCGGGTGAGCCTCGATGTATCGTATGTGGCCGCTATGGTGAGTACATTTGTGATGAG
ACTGATGATGATATTTGCAGCTTGGAATGCAAGGGTATATTGTTGTCGCGGCTTGGAGAA
TCACGGCAACCTACTGCTCGTCCATGCCCTGTGAAGTTACCAGCAACTGATGAGTGCTAT
TATGTAAGGGATAATGGTAAGTCTGAAGTGAATCCGCTAACAACTGAGCAGACTGAACTT
CTGAGAAGGAAACTTGATATTCTTGTGAAGGGAGATACTACACCGCCTCCCATCTTGTCA
TTTGCTTCTTGCAAGCTACCTCAGAAGCTTCTCGAGAATATTGAAGTTGCTGGTTATGAA
ATGCCAACTCCTGTTCAAATGCAAGCAATCCCTGCTGCTTTAGCACGGCAAAGCTTGCTT
GTTTCAGCGGAGACTGGTTCTGGTAAAACTGGCTCTTTTCTAATTCCTATAGTTTCTCAG
TGCGCGAAATTCAATGAAGAGCATTTCCCAAACCAGCAACAACCATTAGCTATGGTTCTC
ACACCTACGAGAGAACTCTGCATACAAGTAGAGGATCAAGCTAAGGTGCTCGGGAAGGGT
TTGCCATTCAAAACTGCATTGGTGGTAGGTGGTGATGCCATGGCAGGACAGCTCCACCGC
ATCCAGCAGGGAGTATCTTTAATTGTGGGAACTCCTGGAAGGCTCATTGACCTTTTAACG
AAACACGAGATTGAACTGGATACTATTTCAATTCTTGTTCTTGATGAAGTTGATTGCATG
CTCCAAAGAGGTTTCCGTGAGCAGGTGATGCAGATTTTTACAGCTCTGTCTCAACCTCAA
GTGTTAATGTATTCCGCTACAATTCCTAAAGACGTAGAGAAGATGGCAAGCTCAATGGCG
AAAAAGGTTACTGTCATCTCTGTTGGGAAGCCAAATAAACCTAATCAGTCTGTCAAGCAG
TTAGCTATTTGGGTAGACTCGAAAAGGAAGAAGCAAAAGCTTTTTGATATTTTGATGAGC
AAGCAGCATTACAAGCCACCAGTTATTGTATTTGTGGATTCTAGACTCGGAGCAGATCTC
CTTTCTGAAGCAATAACAGTAAGCACTGGGCTAAAAGCATTATCAATTCACGGTGAGAAA
TCCATGAAGGATAGGAGAGAAATTGTTATAGTGTTTGATATGCCGAATTCCATCAAGGAG
TACGTGCACCAGGTGGGAAGGGCATCTAGAATGGGGGAGGAAGGTACATCAATTGTCTTT
GTGAATGAAGAGAACAAGAAACTGTTTCCCCAGTTGGTTGAAGCTCTTAAAACATCCGGT
GCTGCGATTCCCCGAGAGCTTGCTAATTCACGGTATTCTGTTGGCTCTTTCTCTGCTGGT
AGAGTTAAGCAAAATCCGGGCACTAGTGGTCTTGGTGGTGTAATTAGAAACCACAATGGT
GACTGGCAAATAGGATTCATGAGTAAGGAGCCTCACGTAGACCCCGTCCTTGCTGAATCA
AGAGCCCTTAGACAACGATTGATTATGGCATCTCAACGCAACCTCACCCCCCTTGACATC
ATCTCCGGCTCAACAGAACTCTAA
>SLM_r1.2ch01.g001500.1
ATGGCGTCAAGAGGGGGACCGGAGCCGTCGCTGCAGCGGCGGATTACACGGACCCAAACG
ATGGGGAACATTGGGGAGTCGATGATTGACAGTGAAGTGGTGCCATCGTCTCTGGCGGAG
ATTGCTCCTATTCTTCGTGTTGCGAATGAAGTTGAGCCCAGTAACCCCCGTGTAGCATAT
CTATGTCGATTTTATGCTTTTGAGAAAGCTCATCGGTTAGATCCCACTTCAAGTGGACGT
GGTGTTCGACAATTTAAAACTTCCCTCCTGCAGCGACTTGAAAGGGAAAATGATCCAACT
TTGATCGGAAGGGTTAAAAAAAGTGATGCACGTGAAATGCAGAGCTTTTACCAGCATTAC
TACAAGAAGTACATTCAAGCTTTGCAAAATGCTGCTGAGAAAGCAGATCGTGCACAACTT
ACCAAGGCATACCAAACTGCAAATGTACTCTTTGAGGTTTTGAAAGCAGTTAATCAGACT
CAAGCAGTAGAAGTTGATCGGGAGATTTTGGAAGCTCATGATAAAGTTGCCGAGAAGACA
CAGATCTTAGTCCCTTATAATATTCTTCCTCTGGATCCTGATAGTGTAAATCAGGCAATT
ATGAGATTTCCTGAGGTTCAGGCTGCTGTTTACGCTCTCCGAAATACCAGAGGTCTTCCA
TGGCCCAAGGATTACAAGAAGAAGAAAGATGAAGATATTCTTGACTGGCTTCAAGCTATG
TTTGGGTTTCAGAAAGATAGTGTTGCAAATCAAAGGGAACATCTCATTTTGCTGCTAGCC
AATGTACACATACGCCAGTATCCAAAGCCTGACCAACAACCCAAGCTGGATGAGCGTGCT
TTGAATGAAGTCATGAAGAAGCTTTTCAAAAACTACAAGAAATGGTGCAAGTACTTGGAC
AGGAAAAGCAGTTTATGTCCCATGACAGGTGAAAATGTTAAGCCAGCTTATGGAGGGGAA
GAGGAGGCTTTCTTGAGAAAAGTTGTTACTCCTATTTATGAAGTGATTGCACGGGAAGCT
GCAAGAAGCAGAAGAGGAAAAGCAAAGCATTCCCAGTGGAGGAACTATGATGATCTAAAT
GAATACTTTTGGTCAGTGGACTGCTTCAGATTAGGTTGGCCTATGCGTGCTGATGCTGAT
TTCTTTTGCCTTCCTGTAGATGAAGAGCAAGCTGAGAGAAATGGGGACAACAAGGCTTTA
AGTGATCGCTGGCTGGGAAAAGTTAATTTTGTTGAGATACGATCATATTTGCACATCTTT
AGGAGCTTTGACAGAATGTGGAGCTTCTTCATATTGTGTTTACAGGCAATGATAATTATT
GCTTGGAATGGTTCGGGAGACCTGAGCATGGTTTTCACTTCAAATGTTTTCAAGAAAGTA
TTGAGTGTGTTTATTACAGCTGCAGTTTTGAAGCTTGGGCAAGCCACTCTTGATGTGATG
CTTAATTGGAAAGCTAGGCGAAGCATGTCATTCTATGTTAAACTGCGATACATATTGAAG
GTCATATCTGCAGCTGCTTGGGTGATCATTTTACCTGTTACATATGCTTACACATGGGAA
AATCCTCCTCCATTTGCCCAAGCCATTAGAAATTGGTTTGGCAGCAACTCAGATTCTCCT
TCGCTGTTTATACTGGCTGTGGTAATCTACTTGTCACCCAATATGCTTGCTGCTCTGCTC
TTTCTTTTTCCCTTCGTTCGCCGATTCCTAGAGAGATCACACTACAAAATTGTGATGCTG
ATGATGTGGTGGTCACAGCCTCGTCTTTATGTTGGTAGAGGAATGCATGAGAGCACTTTC
TCATTGTTCAAATACACTATGTTCTGGGTACTTCTAATTGCGACAAAACTAGCATTCAGT
TTTTATGTGGAGATAAAGCCTTTAGTGGAACCAACAAAAAAAGTTATGAATGTCCACATT
ACCACTTACCAGTGGCATGAATTTTTCCCCCATGCAAGCAGCAACATTGGTGTTGTTATC
GCTCTTTGGGCTCCAGTTATCCTTGTTTATTTCATGGATGCTCAGATATGGTATGCCATA
TTCTCCACAATATTCGGTGGTATTTATGGAGCATTTCGCAGGCTTGGAGAGATTCGAACT
TTAGGCATGCTGAGGTCCAGGTTCCAGTCTTTGCCCGGTGCTTTTAATGCTTGTTTGATA
CCAGAGGAGAAGAGTGAGCAACCTAAAAAGAAAGGACTAAAAGCAACATTCTCTCGAAAT
TTCGCCAGGGTGCCATCCAACAAGGAAAAAGAAGCTGCAAGGTTTGCTCAATTGTGGAAT
AAAATAATCACAAGTTTTAGAGAGGAAGATCTTATTAGCAATCGTGAGATGGATCTTTTG
CTTGTTCCTTACTGGGCTGATCGTGAGTTGGATCTCGTGCAATGGCCACCATTTTTGCTT
GCTAGCAAGATTCCAATAGCAGTGGATATGGCTAAGGATAGCAACGGAAAGGACCGTGAG
CTGAAAAAGAGGATTGAGGCTGACCCATATATGTCATCTGCTGTTTGTGAGTGCTATGCT
TCATTTCGCAATGTGATAAAAGTTTTGGTTTCAGGTCGTCGTGAGAAGGAGGTTATAGAG
TATATCTTCTCAGAAGTTGACAAGCATATTGAGGCTGGTAATTTAATTAGTGAGTACAAG
ATGAGTTCTCTTCCCAGCCTGTATGATCTGTTTGTTAAGCTCATAAAATACTTGCTAGAA
AATAGGCAGGAGGACAGGGATCAAGTTGTACTTCTATTCCAAGACATGCTGGAAGTTGTT
ACGCGAGATATAATGATGGAAGATCAACTATCAAGCTTGGTAGATTCCATCCATGGAGCC
CCAGGGTATGAAGGAATGATCCCTCTTGATCAGCAATATCAGTTATTTGCTTCTGCTGGA
GCTATCAAATTCCCCCCTCCTGAATCAGAAGCTTGGAAAGAGAAGATCAAAAGATTGTAT
TTGCTGCTTACAGTAAAGGAGTCTGCAATGGATGTACCATCCAACTTAGAAGCTAGGAGG
CGAATATCCTTCTTCTCCAATTCATTGTTCATGGACATGCCCACAGCACCAAAAGTCCGC
AATATGCTTTCTTTCTCTGTCTTGACCCCATACTACACGGAGGAGGTGCTTTTCTCATCA
GATGATTTGGATAAACAAAATGAAGATGGTGTTTCCATTCTGTTCTATTTGCAGAAAATT
TATCCAGATGAATGGAACAATTTCCTTGAACGTGCGGACTGCATAAGTGAGGACGACCTT
AGGTTTAAATGGTCTCCTGAGTTAGAAGAAAATCTCCGTCATTGGGCTTCATATAGAGGA
CAGACTTTAACTAGGACTGTGAGAGGGATGATGTATTACCGCAGAGCTCTAGAGCTTCAA
TCTTTCCTTGACATGGCCCAGGATGATGATTTGATGGAGGGGTATAAGGCTATCGAATTA
AATGACGATCAGATGAAGGGAGAACGGTCTCTGTGGGCACAATGTCAAGCAGTTGCTGAT
ATGAAATTTACGTATGTTGTTTCATGCCAGCTATATGGTATTCACAAGCGATCTGGTGAT
CAACGTGCACAAGATATTCTGCGGCTTATGACTACGTACCCATCTATGCGTGTTGCTTAT
ATTGATGAAATTGAAGAACCAAGCAAAGATAGGTCCAAGAAAGTTAATCCAAAGGCCTAC
TATTCCACTCTTGTCAAAGCTGCTCTGCCAAATTCACATTCTACTGAGCCTGGTCAAAAC
TTGGATCAGGTTATCTACCGCATAAAACTTCCAGGTCCTGCTATCTTGGGTGAGGGAAAG
CCTGAAAACCAGAATCATGCTATTATATTCACTCGTGGAGAGGGGCTGCAGACTATAGAT
ATGAATCAGGATAACTACATGGAGGAAGCCTTAAAAGTGAGGAATTTGCTCCAAGAATTT
CTTAAGAAACATGATGGTGTGAGGTTCCCTACTATACTTGGGCTGAGAGAGCACATATTT
ACTGGAAGTGTTTCTTCTCTCGCTTGGTTTATGTCAAATCAAGAGACAAGTTTTGTGACA
ATAGGCCAGAGACTGTTGGCAAACCCTCTGAAGGTTCGATTCCATTATGGCCACCCTGAT
ATTTTTGACAGACTTTTCCACCTTACAAGGGGTGGGATTAGCAAAGCTTCTAAGATTATC
AACTTAAGTGAGGACATATTTGCTGGCTTTAATTCTACACTTCGTGAAGGCAATGTTACT
CATCATGAGTACATTCAAGTTGGTAAAGGGAGGGATGTGGGGCTTAATCAAATATCTCTA
TTTGAAGCCAAAATAGCGAATGGCAATGGAGAACAGACCCTGAGTCGGGATTTATACAGG
CTTGGACATCGTTTCGATTATTTCAGAATGTTATCATGTTATTTCACTACCATCGGTTTC
TATTTCAGTACCTTGATTACAGTTCTCACCGTGTATGTGTTTCTCTATGGCCGCCTTTAC
CTTGTCCTTAGTGGACTTGAGGAAGGACTCAGCAAAGAACCAGCTATTAAAAACAACAAG
CCTCTTCAAGTGGCTCTTGCTTCTCAGTCGTTTGTGCAAATTGGGTTTTTGATGGCCCTC
CCTATGATGATGGAGATTGGGTTGGAAAAGGGATTCCGCACTGCACTCAGTGAATTTATA
CTGATGCAACTGCAGTTGGCACCTGTATTCTTCACGTTTTCACTTGGGACTAAGACCCAT
TATTATGGAAGAACATTACTCCATGGAGGTGCAAAGTATAGGCCTACTGGTCGTGGTTTT
GTGGTCTTTCATGCGAAGTTTGCTGATAACTATCGCTTCTACTCCCGTAGCCACTTCGTC
AAGGGACTTGAGCTAATGATATTATTACTCGTGTATCAAATTTTTGGTCAAGAAAACAGA
GGAGCTGTTGCATATATCTTAATCACTGTCTCAATGTGGTTCATGGTGGGAACCTGGCTC
TTTGCTCCCTTCCTCTTCAACCCCTCTGGTTTTGAATGGCAAAAGATAGTTGATGATTGG
ACTGATTGGAATAAGTGGATAAGTAACAGAGGAGGTATTGGTGTCCCCCCTGAGAAAAGT
TGGGAATCATGGTGGGAGGAGGAACAAGAACATCTTAGGCATTCTGGAATACGCGGTATT
GTTGCTGAAATTTTGTTGTCTTTGCGCTTCTTTATCTATCAGTATGGGCTCGTCTATCAC
TTGAAGATCACAGTGAAAAATCAGAGTTTTCTGGTTTATGGTGCATCATGGTTAGTAATA
ATTCTGGTACTATTTGTCATGAAGACAATATCTGTTGGTCGACGAAAATTCAGCGCAAAT
CTCCAACTCGTGTTCCGTCTTATAAAGGGATTGATATTCTTAACATTCGTCGCAACCCTG
GTGATTCTGATGACACTGCTCAAGATGACTCCTGAAGACATGGTTATATGTGTTCTCGCT
TTCTTGCCAACTGGCTGGGGCATGCTTCTGATTGCTCAAGCATTGAAACCTGTTGTTCGG
AGAGCTGGATTCTGGGGATCAGTTCGAACTCTAGCTCGTGGCTATGAGATTGTGATGGGA
TTGCTTCTGTTCACTCCGATCTCCAATCAGGAGATGTCTCGAGTGGAAGATTTATGGGAA
CGGTTGGTGCGAGCAGCACTGCGTGGTCATAGGGCTGCCGCTGGGAGATCGGCAGGAGGG
ATTGCTGCGAATGTCCCATCCTCGCTTGCGAATAACAGGGATATAGATGACATTCTAAGA
GCTGCGGACGAGATTCAAGATGAGGCCCCTAATGTGTCCAGAATACTATGTGAGCATGCC
TATTCCTTGGCTCAAAATTTGGATCCTAACAGTGAGGGGAGGGGTGTTTTGCAGTTCAAG
ACTGGTCTGATGTCTGTAATCAAGCAAAAGCTTGCGAAGCGGGAGGGTGGGACAATTGAT
AGAAGCCAGGATATCACTCTCTTACAAGAATTCTACAAACAATACCGAGAAAGGCATAAT
GTGGATAAATTACGAGAGGAGGAACTGAAATTGAGGGAATCTGGTGTCTTCAGTGGTAAT
CTGGGAGAGTTGGAGCGTAAGACTGTCCAAAGGAAAAAGGTTTTAGCGACTCTTAAGGTT
TTGGGAAATGTCCTTGAACAGTTGACTAAGGAGGTTTCCCCTGAAGAGGCGGATCGCTTA
ATACCTGATGAGCTAAAACGAATGATGGAATCAGATGCTGCTATGACTGAGGACATTGCT
TACAATATTATTCCCCTTGATACCACTTCAACTACAAATGCTATCGTGTCTTTCAGTGAG
GTACGTGCAGCAGTATCAGCTCTGAAGTACTTCAGAGGCTTACCAAAATTGCCTGGAGAT
TTTTCTTTACCATCAACAAGGAGCATCGATTTGTTTGATTTTCTGCATTACTCTTTTGGA
TTTCAGCAAGGCAATGTTTCCAATCAACGAGAACATATTGTCCACCTCCTCGCAAATGAG
CAGACCCGGCTTCGTATTCCTGAAGAACCTGAACCGATATTGGATGAGGCTGCTGTACAG
AAGGTCTTCTCAAAGTCCCTTGATAACTATATCAAGTGGTGCAGCTATTTGGGTATCCCA
CCTGTGTGGAGCAATTTGGATGTAGTTAGCAAGGAGAAGAAGTTGTTATTCATTTCTTTG
TATTTCTTAATCTGGGGTGAAGCCGCTAACATCCGATTCATTCCAGAATGCCTGTGCTAC
ATATTTCATCATATGGGAAGGGAGCTGGAGGAGTTACTACGACAACAGGTTGCACAGCCG
GCTAAGAGCTGTATGTCTGATAATGGCGTGTCATTTCTTGATCAAGTTATATGTCCTGTT
TATGATGCCATTGCGGCGGAGGCTGGAAACAATGAGAATGGCCGAGCACCTCATTCTGCG
TGGAGAAACTATGATGATTTTAATGAGTATTTCTGGTCCCGTCATTGCTTCAAGCTTAGC
TGGCCATGGCGGACAAATTCTTCTTTCTTTCTAAAGCCAACACCCAGATCAAAGAACATT
CTTAAATCTGGAGGTGGCAAGCGCAGAGGAAAAACATCCTTTGTTGAGCACAGGACTTTT
CTCCATCTTTATCACAGTTTTCATCGTCTTTGGATGTTTCTTTTCATGTTTTTTCAGGGA
TTGACCATCCTTGCTTTCAATAATGAGCGACTCGATTCAAAAACACTGAGGGAAGTTTTG
AGTCTTGGACCTACGTATGTTGTGATGAAGTTTCTTGAGAGTGTTCTGGATGTTATCATG
ATGTATGGTGCATACTCTACATCAAGGCGTTTAGCTGTCAGTCGGATTTTCCTTCGTTTT
GTTTGGTTCAGCATAGCTTCTGTCTTCATATGTTTCCTTTATGTGAAAGCGCTTGAAGAT
AATAGCAGCCAAAATTCCAACTCTACTGTCTTCAGAATTTATATTGTTGTTCTTGCAATC
TATGCTGGAGTTAAGTTTTTTGTCAGCTTTCTGCTGCGGATTCCAGCTTGTCATAGTTTG
ACAAGTCGATGTGACAATTGGTCTGTGGTCCGTTTCATCAAGTGGATGCACCAGGAACAC
TATTACGTTGGTCGGGGCATGTATGAGAAAACTATTGACTTCATCAAGTATATGGTTTTT
TGGCTTGTTGTCCTGGGAGCTAAATTTGCTTTTGCCTATTTTCTACTGATTAAGCCGTTG
GTGAAGCCAACAAGACAGATAGTGGCAATGGATATTCGGCAGTACTCTTGGCACGATTTT
GTTTCTAAAAATAACCATAATGCACTGACAGTTGCGAGCTTATGGGCACCAGTTTTTATT
ATATACCTGTTTGATACTCATCTATTTTACACGGTTATATCGGCTGTATGGGGCTTTCTT
CTGGGAGCACGAGATCGCCTAGGGGAGATAAGATCATTGGATGCTGTGCATAAACGTTTT
GAGAGGTTTCCCGAGGCTTTTATGAATAGTCTTCATGTGCCTCTTCGAACCAGGGTGTCA
CTCCTGTCTTCTGGTCAGGTTTTGGAGAGAAACAAAGCCGATGCTGCTCGATTTGCACCT
TTCTGGAATGAAATTGTCAAGAATTTGAGGGAAGAAGATTACATTACTAATTTGGAGATG
GAACAGCTTTTGATGCCTAAGAATTCTGGGAGTCTGCCCTTGGTTCAGTGGCCTCTTTTC
CTCCTAGCTAGCAAGATATTTCTTGCAAAAGATATAGCTGTGGAGAGTAAAGACTCACAA
GATGAGTTATGGGATAGGATTTCAAGGGATGATTACATGATATATGCGGTTGAAGAGTGC
TATTACGCCATCAAGTTTGTTCTTACATCCATATTAGATGATGAAGGAAATGATGAAGGA
AAGAAGTGGGTTGAACGTATATATGAGGATATTCGTGGGAGCATATCTAAAAGGAGCATT
AATGTGGACGTTGATATGAATAAGTTGCCACTGGTGATTCAGAAAGTAACTGCACTAATG
GGAATACTGAAAAAGGAGCATACACCAGAGCTTGAAACTGGGGCTGTTAAAGCTATTCAA
GATCTGTATGATGTTCTGCGACTTGATGTCCTTCGCTTCAACATGAGAGACCACATTGAA
ACATGGAACACTTTGTCAAAAGCAAGGAATGAAGGCCGGTTGTTCTCAAAGTTAAAGTGG
CCAAGAGATGCTGAGTTGATGGAACTGATTAAAAGACTTTATTCTCTCCTAACTATTAAA
GAATCTGCTGCCAACATACCCAAGAATCTTGAAGCTAGGCGTCGGTTAGAGTTCTTCACC
AATTCCCTTTTCATGGAGATGCCTGTAACACGACCTGTCCGTGAGATGCTATCCTTCAGC
GTGTTCACCCCATATTATTCAGAAACTGTTCTTTACAGCATGTCAGAACTCCTTAAGAAA
AATGAAGATGGAATTTCTATTCTGTTTTACCTCCAGAAAATATACCCAGATGAATGGAAA
AACTTTCTTGCACGAATAGGTCGCGATGAGAACATCTCAGAGAAAGAACTTAATGATAAT
CCAAATGACATTCTTGAACTTAGGTTCTGGGCTTCATACCGTGGGCAAACATTGGCCAGA
ACTGTTCGTGGAATGATGTACTACAGGAAAGCACTAATGCTTCAATCGTATTTGGAAGGG
ATGATTACTGGAGATACTGAAGCAGGAACTACACGAAATGAAATTACGGATACTCAAGGA
TTTGACTTGTCTCCTGAATCAAGAGCACAGGCAGATCTGAAATTTACGTATGTTGTCACA
TGCCAGATATATGGGAAACAGAAAGAAGAGCAAAAACCCGAGGCTGCAGATATTGCGTTA
CTAATGCAAAGAAATGAGGCTCTTCGAGTTGCTTTCATTGATGAGGTTGAAACTCTTAAA
GAAGGGAAGGTGAATAAGGAATATATCTCAAAGCTAGTAAAGGCTGACATCAACGGCAAA
GATAAGGAAATCTACTCAATTAAATTGCCTGGAAATCCTAAACTTGGTGAAGGAAAACCT
GAAAATCAAAATCATGCCATTGTCTTTACGCGTGGAAATGCAGTGCAAACAATTGACATG
AACCAGGATAATTATTTTGAAGAGGCTCTGAAGGTGAGAAATCTTCTTGAGGAGTTCTTC
CAAGATTATGGCGTTCATCTTCCTACAATTCTCGGTGTTAGGGAGCATGTGTTCACTGGC
AGTGTTTCTTCATTGGCGTCCTTCATGTCTAACCAAGAAGCTAGCTTTGTGACCATGGGC
CAACGTGTTCTGGCAAATCCTTTGAAAGTTCGTATGCACTATGGACATCCAGACGTCTTT
GACAGAATTTTCCATATTACTCGAGGTGGTATCAGCAAAGCCTCACGTGTGATTAATATC
AGTGAAGACATCTTTGCAGGGTTTAATTCAACGCTACGGCAGGGAAATATTACTCACCAT
GAGTACATCCAGGTTGGTAAGGGACGAGATGTTGGACTCAATCAGATTGCGTTGTTTGAA
GGCAAAGTTGCTGGTGGTAATGGTGAACAAGTTCTAAGCAGAGACGTTTACAGGCTTGGC
CAGCTCTTTGATTTCTTCAGAATGTTATCGTTCTACTTTACAACTGTTGGATATTACTTC
TGCACAATGTTGACAGTTCTTAGTGTTTATGCTTTTCTCTATGGCAAGGCATATCTGGCA
TTATCTGGCGTTGGTGCAACCATTCAAGATAGAGCTAATATATTACAGAATACTGCTCTT
AGTGCTGCTCTCAATGCACAATTCCTTTTTCAGATTGGTGTTTTCACAGCGGTTCCTATG
ATTCTGGGTTTCATTTTGGAACAAGGTTTCCTAAGGGCTGTTGTTGGTTTTGTCACTATG
CAGTTTCAGCTTTGCACTGTCTTCTTCACGTTCTCCCTTGGCACTAGGACACATTACTTT
GGTCGAACCATCCTACATGGTGGTGCAAAGTATCATGCAACCGGTAGGGGATTCGTCGTT
AAACACATCAAGTTTACAGAGAATTATAGGCTCTACTCCCGCAGTCATTTCGTTAAGGGC
ATGGAAATTGTGCTTTTGTTGGTGGTATATGCTGCTTACGGCTACAACGAGGGTGGTGCC
TTATCCTACATACTTCTCACTGTTAGCAGTTGGTTTCTGGCTATTTCTTGGCTTTTTGCT
CCATATTTGTTTAACCCAGCAGGATTTGAATGGCAGAAGACGGTAGAAGACTTCCGTGAT
TGGACCAACTGGCTTCTTTACAGAGGTGGAATTGGTGTTAAAGGAGAAGAAAGTTGGGAG
GCTTGGTGGGATGAAGAACTGGCTCATATTCGAACCTTTGGAGGAAGGGTGATGGAGACC
ATTCTTAGTTTACGATTTTTTATTTTCCAATACGGCATTGTCTATAAGTTAGATGTTCAA
GGAACAAATACATCTTTAACGGTGTATGGTTTTTCATGGGTAGCATTTGCTGTCATCTTA
CTCCTCTTCAAGGTGTTCACTTTCAGCCAGAAAATATCAGTTAATTTCCAGTTGCTGTTG
CGTTTTATCCAAGGCCTATCGTTTTTGCTTGCTGTTGCTGGTTTAGCTGCTGCTGTTGTA
TTGACCGAACTTACTGTGACGGATGTCTTTGCATGCATCTTAGCATTCATACCCACTGGT
TGGGGAATTCTCTCAATTGCTGCAGCATGGAAGCCTCTAATCAAGAAAATGGGGATGTGG
AAGTCTTTCCGTTCAGTTGCTCGTCTGTTTGACGCTGTCGAGGGCTGGAGATCTCTCTTA
TCCTTGCTGGAAACAATCCAAACACCGGTTTATAATCTCTCTGACAAGTTCTACCAAGGC
CAGGATCTGAAAGAGAGGATTCACTTTCCGAAATTCCAAGTGACATGA
>SLM_r1.2ch01.g001510.1
ATGGCTATGTCACTGGAGGACCTCCTCGCGAAGGAAGGATTTAATAAGAGGATATCAAAA
ACGATGCCTAGAGCTTCATCTGATATTCGATGCCATGACTTGAAAAGTAAGCACAGAATG
AGCTCTTACAATATATCATCGAACGTTAAGAGAATAAGCATTAGTTCTTTTGATGAGTTT
TTATCTGCTGAGGGTTGTCAAAACAATCAGATAATTGAGGTTGAAGAGAGAAATGATTCG
AGATACAACCGTATATACTCAAATCGAACTTACAGAAGTGAGAGTGGCGAAGGTAGGTCT
TCTACCAGCAGTGCTGAGGAAAACACAGAAAAATGTCTTGGTTATCAGAAACATATGGAA
CGACGCGAGACCTCAAACAGCAGATCAACTAGAAGTTCAGTAACCAGCAAAAGTACCGAT
GCAACTACGAGCCTAAGGAAAGGTGAGATTGAGCACACCACAGCTATTCCTGCTCTTGAT
GAACTTGCTATTCAGGCTGTAATCTCTATCTTGAGCGGGCATATAAAACGTTTTCTCGTA
GATGAGGATTTTAGGACATCACTTCGTCACAATAGCTTTGCGTCGTTAAATTTTATTGGA
TTTGAAGAAGGACTGAATACTGAAAGCAAGATCATAGCCACCCTAGAACAAGCTATAGAA
ACAGCAGAAAGAGCTGCAGAGGATTTTGCAAGTGAGAAAGAGCTTAAGAAAGCCTCATTG
CAGCTTAGTGTAATCACAGGGTTGAATTCAGATGGTAAATTTACGTCTGGAATTCCCAAT
TCTAAATTGGCAGCTTGTGCACATTTGTATCTCAGTGTCATATATAAGATACAGAACAAG
GATCGTATCGCTGCAAAACATCTCCTTCAAGTTTTCTGCGATTCGCCCTTTCAAGCAAGG
ACTAGTTTGTTGCCTGATTTGTGGGATCGCGTGTTTCTTCCTCACCTTTCACATTTGAAG
GTGTGGCATGATTCAGAAGCTAATTTTCTTCGTGATCTACGTAACAAGTCGAGGAAACTG
AAACTTCTTGACAAATTGTACACTGAAAATCTAGACAAAGGTACTTATCTGTTTGCAGTT
TACTACAAGGATTGGCTAACCGAAGGGGCTGAGATTCCGTTACTTCCTTCTATTCAAATT
CCTTCTATATCGGTTTCGCGCCAAGGTTCCTTTAGCAACTTAAGTAGTAGTGTTGGCGGT
TTTTCACCTCAGCCTGTTGTCAGCAAAAAGTTGTATGATGAAGTATTCCGTCGATCACAT
ATACTAGGAGGGGAACCAGAAGAAAGTTATGAAATCAGTGTGAGGAAGCCTGCTACGTTG
ACGTACTCAGCTGAAGTGATTAAGTGA
>SLM_r1.2ch01.g001520.1
ATGGCAACTATGAAGATGTTTATGATGTTAGTGGTGGCTGCAATCATGTTTTGCAGCCAC
CACCAAGTGATCGTGGCTAGAGAAGTCGTTGTGGACGTGGTCGAGGATGGGAATAAGTTA
AATTTATGGCCATGGGAAATTCCGTGTTACTTaccatggccatttccctttccgcgacca
tatccatgccctcctccaagaccacgaccacgaccacgaccatgcccaccacctccacca
ccacgatcaccaccacctccaccacgatcaccaccacctccaccaccaAGCCCTAGCCCT
CCCCCTCCCGCCCCGGCTACAACGTGTTCGCCCGGTGACAAAGCAAGGGTGAAGACTTGC
ATGTTCAACACAACTTCAATTGATGAGTGTTGTCCAACATTCCAAAGCATACTTGGAACT
AGTTGCCCTTGTTACAAGTATGCTGAGGATTTGGACAATCAAGTCTTGATCACTCTTGAA
GCTTATTGTGATGTTAGCACCCCTTGTAGGAGTCCGCCCCCGAAACCGAGTTGCCCTGCT
AGTGATCAAGAAAAAGTGAAGACTTGCATGTTCAACACAACTTCAATTGATGAATGTTGC
CCTACATTTAATAGCATACTTGGCACTAGTTGCCCTTGTTATAAGTATGCTGAGGATTTA
GATAATCAAGTCCTAATCACACTTGAATCTTATTGTGATGTTAATAATCCTTGCAATGGG
GCACAAGTGATTAAGCTATCCAAGGATGATGAATGA
>SLM_r1.2ch01.g001540.1
ATGTCTGCTCCAAATGGCGGGACTGAAGTAAAGAAGAATCCTCTTCAAAAGGGTTGTGTT
TGCACTGGAATTTGGGTTAATGCCCACGAATGTGGCCATCACGCCTTCAGTGATTACCAA
TTGGTTGATGACACCGTAGGACTTATCCTTCACTCTGCTCTATTGGTGCCGTACTTCTCT
TGGAAATATAGTCATCGTCGCCACCACTCCAACACTGGCTCCCTCGAGCGTGATGAAGTC
TTTGTGCCTAAGTCTAAATCCCAGCTCGGATGGTATTCCAAGTACTTGAACAATCCACTA
GGCAGAGTTATCACACTCACAGTCACCCTCACTCTTGGTTGGCCGTTGTACTTGGCATTC
AATGTATCTGGCAGACCTTATGACCGATTTGCATGTCACTATGACCCTTATGGCCCAATC
TACAACAACCGCGAGAGGCTACAGATCTTCCTTTCTGATGCTGGAGTTCTCGGAGCTTGT
TATCTGTTATACCGTGTTGCCTTAGTGAAAGGTCTAGCTTGGCTAGTGTGCATCTACGGT
GTGCCCCTTCTAGTCGTGAACGGCTTCCTTGTCCTGATCACCTACTTGCAGCACACTCAC
CCATCACTGCCTCACTACGACTCAACCGAGTGGGATTGGCTTAGGGGAGCTTTGGCAACC
TGTGACAGAGACTATGGTGTTCTAAACAAGGTCTTCCACAACATCACCGACACTCACGTG
GTGCACCATCTGTTCTCAGCCATGCCACACTACAACGCGATGGAGGCAACCAAAGCAGTC
AAGCCACTACTCGGAGACTACTACCAATTCGATGGTACCCCCATTTTCAAGGCAATGTGG
AGGGAAGCTAAAGAGTGTCTCTACGTCGAGAAAGACGAATCATCTCAAGGCAAAGGTGTC
TTCTGTCACCATCAAGTGATCGTGGCGAAAGAAGTCGCCCTGGTTGATGAGGGAAATGAG
TCATCAAGTGATCGTGGCGAAAGAAGTCGCCCTGGTCGATGA
>SLM_r1.2ch01.g001550.1
ATGTCTGAAGTTATTCTGAAGTGTGTAGACGTGCCATATTCACGCCCAAGAATTCCGGAA
AAGAGAATGTCCCAAATGGCTACAATGGACACAACTCAAGACATGCCAAAGATAAATGAA
AAGAATAATTCAGATGGAGTAAACAATGACATCAAGCAGGGAGTTGTGAACAAGCTTAAA
GTCTTTAGAAGCAAAAGAACTGGTGGATGGTATTCAGCATTTCATTGTTTAGTAAACCAA
GGACTTGTAACACTATCATTTTTTGGTGTTGGTGTGAATTTGGTGCTATTTTTAACAAGA
GTTTTGGGACAAGATAATGCTACTGCTGCTAATAATGTTAGCAAATGGACTGGAACTGTT
TATTTGTGTTCACTTTTGGGAGCTTTTATAAGTGATTCTTATTGGGGAAGGTTCATCACA
TGTGCCATTTTTCAACTTATTCTCATCCTGGGACTTGTGATCATATCATTGACATCTTGG
CTATTCTTGATTAAACCAAATGGATGTGGAGATGGTATACAAAATTGTGTACCCCCATCA
TCTATTGGCACTTCATTATTTTACTTAGCCATATACTTAGTGGCTTTAGGCTATGGTGGT
CATCAACCTACAATTGCAACATTTGGATCAGACCAATTTGATGAAGCAAATCCTAAAGGA
AAAATCTCAAAAGCTGCCTATTTTGGCTATTTTTACTTTGCATTAAATGCTGGATCTTTA
ATTTCAAATACAGTTTTGGTATATTATGAAGATGGGGGTAAATGGACACTTGGTTTTTGG
GCCTCTACTGCTTCTGGCCTTTTGGGCCTATTTGTTTTCTTATTGGGTACTCCTGGATAT
AGATATGTTAAGTCATTTGGGAACCCGTTGCCACGTGTCGGTCAGGTATTCGTTGCCGCG
TTCCGAAAATGGGGAGTGCCTAATGTTGATGAGACAGAGTTGTATGAATTGAATGGGACA
GAATCATCCATTAAAGGAACAAGAAAGATACTTCATAGTAATGATTTCAAGAAACTAGAC
AAGGCAGCAATAGTGACAGATGAAGATAGGCAAAGGCCAGTGATTAACCCATGGAGGCTA
TGCACAATAACACAAGTTGAAGAAGCAAAGTGCATACTGAGAATGTTTCCAATTTGGCTA
TGCACCATAATGTACTCTGTCATCTTTACACAAATGGCCTCTTTATTTGTTGAGCAAGGT
GAAGTCATGGATGCCACAATTGGGAATTTCCACCTACCAGCAGCTAGCATGTCAGCATTC
GACATATGTAGCGTGCTAACGTGCACGTTTCTCTACAGGTTCATGGTGGTTCCATTAGCC
GGAAAGATAAGTGGGAATCCAAAAGGATTGTCTGAGCTCCAGAGGATGGGAGTCGGACTA
ATCATCGGTATGTTATCAATGGTTGCAGCCGGTGTAACAGAAATTTTTAGGTTAAGAAGA
GTTATCCCCGGAAATGAAACAAGTTCACTAAGTATTTTTTGGCAAATTCCACAATACATA
CTTGTTGGTGCCTCAGAGGTATTTATGTATGTTGGACAACTTGAATTTTTCAATGGACAA
GCACCAGATGGGATTAAAAGCCTAGGAAGTTCACTTTGTATGGCATCAATGTCACTTGGA
AATTATGTTAGTAGTATGCTTGTCAACATGGTTATGCATTTCACAGCAAAAGGGACTAGA
CATGGTTGGATACCTGAAAATTTAAATAATGGCCACATTGATAGGTTTTACTTCTTGTTA
TTTGGTTTGGCATTGGTTGATTTGGTTGCATTTGTGTTCTTTGCTAAGTGGTACAAAGGA
ATCAACATTGAAGATAGCAATCATGGGGAAAAAGAGATTGATCAAGTTCTTGAAAAAGTT
TAG
>SLM_r1.2ch01.g001560.1
ATGAGTTATGATATAAATAGTAGTCATGAAATTAGGATAGCaaaaaaaaaaaaaaaaaaa
aaCCCAAAACCCCTTTGTACCCAAAATTCTACTTTGTCACTTGAAGAAATGGCAGCATCT
GCAGCTTCAAGCTTTCAAATAACAATAGCTAGGCCATCCATATTCTCTACTAAAAGAATT
ACCAGTTTCTGCTCAACAAAGTTTGGCGGTGAAACTCAAAAACTGTCCTGTAACAGACTT
GCCAGTAGTTGTCATGTTTCATCCATTCAACATTTTTGGCGCAGTTTCACATCTACGACT
CAAAAGTTTCAGAAAGTTGTTACCAAGGCAAAATCAGAAGCTGATGATAGCAAGCCCGCC
TCTGTGTTGCCGATTGATTTGAGAGGTAAAAGGGCTTTTATAGCTGGTATAGCTGATGAT
AATGGATATGGGTGGGCTATTGCTAAGTCCCTGGCTGCTGCAGGTGCCGAAATTCTAGTT
GGAACCTGGGTGCCAGCCTTAAACATTTTTGAAACAAGTCTTCGACGTGGAAAGTTTGAT
GAATCACGCGTTTTGCCAGATGGTTCTTTGATGGAGATTACTAAAGTATACCCCCTCGAT
GCTGTTTTTGATAGTCTTGAGGATGTACCTGAAGATATAAAAACAAATAAGCGTTATGCT
GGTTCTTCTAAGTGGACAGTTTCGGAAGTTGCAGAATCCGTGAAGGAGGATTTTGGAAGC
ATCGACATTCTTGTCCATTCACTTGCAAATGGGCCAGAGGTGACTAAACCTCTTTTGGAG
ACATCAAGGAGAGGATACCTTGCAGCAATATCAGCATCAAGTTATTCCTACGTATCTTTG
CTAAAGCATTTCCTTCCAATTATGAACCCAGGTGGTTCTTCGATTTCTCTGACCTATATT
GCTTCTGAGAGGATCATTCCAGGATATGGAGGGGGAATGAGTTCTGCCAAAGCAGCACTT
GAGAGTGATACCAGAGTACTTGCTTTCGAGGCTGGAAGAAAACAGAAAGTTAGGGTGAAC
ACAATATCTGCCGGCCCTTTACGGAGTCGAGCTGCAAAAGCAATTGGTTTCATAGATATG
ATGATTGACTACTCGATAGCCAACGCGCCTCTGCAGAGAGAATTATCAGCAGATGAAGTA
GGAAATACAGCTGCATTCCTAGCATCGCCACTCGCTTCAGCAATTACTGGTGCTGTTATA
TATGTTGACAACGGTTTGAATGCAATGGGCGTGGGAGTCGACAGTCCTATATTTAAAGAC
CTCAACATTCCCAAGAGTACGGAATAG
>SLM_r1.2ch01.g001570.1
ATGGAGAAACTTCAAGTCCAAGATGATCTTTGGCTTGCATGTTCAATGAGAAGGCATGGA
TTAGACAAGTGGGAAATGGTGGCTGATGAATTCTCCAAAATCATTTTAAATTATCGCGGA
TGTGTTCTGAATATATCGCCCGTAGAATGTAAGATTAAGTACGAAAGTCTCAAAAAACGT
TTTCAGAATTTGTACCAGATAAATTTTAATGAAGAAGCTGATGATGAAAGTGCATTCGTA
AAGTTGATGGCAGATCTACTTAAAGATACTTATAAAAATATTCTGAGCGAGGAGTTCAAA
CTATGTGATGCTTCAGCTGAGAAAACACTTTGCAATCTATGCATATTAGAAGCAGAAAAA
AGAATTGGTGATGAGGAAAAAGGAGATGATACATCTAATGACAAAATGGATAATATTCAT
CCGGATTTTATTGAAGTTCTCGATGTGTTGAAATCTCATAAGTATTGTTGTCTTTTTGAA
TCTCGACTTCCTAGTCAGGAAGATAATCCAAACTCTCGTTATACCAAACAAATTAAGCAG
CATATGGATTTACAAATTATTCAAAACAAGCTAGAGCAAGGTGTTTATTCGCACATGAGA
CTTGCCAACTTCTTCAGAGATCTCTTGTTGATGTTCAACAATGCTATGGTATTTTATCCA
AAAGACACTCTTCAATACCCCGCCGCGCTTGAGCTCAAAGCCATTATTGTGAGAGAGATG
GGTAAGAAACCCTTATTTCGTCGTGAAATTGTGCTTGCATTACCTGCGATACGTAACCCA
ATGTTGGCCAAACAAAAATTGGAGAGAAAGATGCGTAACAAAGCTCGAGGAGATGAGGGA
AAAGATGATATTGGAAGTGTTAATTCTCAGAAGTTCAATAAAATTATGAAAGAAATTGAA
AGCTCTCATAATGAAGTTAAACATCCAAGAGAGCAAATTGCAGATGCAGAGACATTGTTT
GATCTTGCCACAACATTAGTGTCTTCTGTTAGGTCACATTCTACTGATGGAATTACACTG
AATATGTTCATCTCCTCGTTGCTCGGGGTCTTTGGGACGCGAAGCCCCAAAAGACTCTCT
CGAGGAGAAAATACGTTGAGTTGGAAGAAAATTGAGCGTTCTGTTTCGCCATTTTTTAGC
AACGGCATTAGAGGTTTTCACACCATGATTGGACCTATGGATCGTGAAGTTAAGCAACGT
AAGTATACGCGTAAACCACGTTCAAAGTTGTACTTGCGCGCTCAACCAAAGGAGCTTGAT
GTTAACGCGGAGGAGATAACAGACACAGACAAGAACATATCAACCATGTTTCAGATCTTA
AGGAAGAAGAAGAGAGTTAAGCTTGAGAAAATCGTACTGAACAGAACATCCTTCGCGCAA
AGCATAGAGAATTTATTCGCGTTATCTTTTCTAGTGAAAGATGGACGAGTTGTCATAGAC
GTGGATGAAAATGGAGCTCACTTTCTTACTCCAAGGAATGGTCCTGCTGCCAATTTAGTC
AAATCTGGTGAAGTTAAATACAGTCACTTTGTCTTCAGATTGGATTTTGCTGATTGGGAA
CTGATGAAGAAAGCAGTAGCAGAAGGAGAAGAGTTGATGCCAAACAGGGAAATAGCGGCG
AGTCCAGTCTTTGCTGCAGCTTACAAACCAGACAAGGACATATCGACGAATCCAGTCTAT
ACTGAAGCTTATAAACTAGTTCCAGCTGATGGTTCTAGACTCAGATTACGTGTCACTCGA
GTCAAAACATTGTCAACGAACCATGGTGAGGTTATACGCGAAGGTTCAGATGTCGATAAC
TCACTTGAAAGTGGCAATGGGAGGAGACTGAAGAGGAAGTTGCTGTGA
>SLM_r1.2ch01.g001580.1
ATGTCAACAACTCCTACTATAGATTCTTGTATAGTGGAAACCAGTGATGGGGTTAAGCTC
CATACCACAATTTTCAAACCAAACCCATATGAAAATGAAGAAGAAGAAGGATTAGGGGAA
GAAATAAGCAAAAATAGCTCATGGGTTGTGGTTTTAGTTCATCCATATTCAATATTAGGT
GGTTGTCAGAGTCTATTGAGAGGAATAGCAAGTGGGTTATCAAGAAAAGGGTATAAAGTT
TTGACCTTTGATATGAGAGGTGTTGGAAGATCAACTGGGAAGCCTTCTGTTACTGGGTTT
AAAGAAATTAAGGATGTGGTGGCTGTTTGTAAATGGAGTTGTGAAAATCTATCTGTCAAC
AAGATTTTGTTGGTGGGTTCTTCTGCAGGTGCACCAATAGCAGGCTCTGCTGTGGATCAG
GTTGAACAGATTGTGGGCTATGTAAGTATTGGTTACCCTTTTGGTTTATTGGCATCAGTC
CTCTTCGGGCGACATCACCAAAACGTATTGAAGTCGCCTAAACCAAAGCTCTTCATCATG
GGGACACAAGACGGATTCACCACCGTGAAACAACTGAACAATAAGCTTAAATCTGCAGCA
GGACGTGTCGAAACTCATCTAATTGAAGGTATTGGCCATTTTGAGTTGGAGAGCCATGCC
TATGATTCCCAGATGGTAATTTTTATTGCAGAATTCATCAACTCTTTGTAG
>SLM_r1.2ch01.g001590.1
ATGGTCTTAACCTTTAACCGAATGCTGTCAGCAAACATCACCAACGAAAACGATCAGTTG
GAATTGGACCGCGGTGGAGACGAGCAGTCAATGGTGTCACAAACTCTTGCTTCACAGTAT
CTTGAAGCTGCTGTGACGGTTGAGTCAGTTGCTGACAAATTGAAGAAGCAGAGTTTGGGA
AATGATGGAAGTAACAGTAAACGTATGTTGAAACTTGAAGAGCTCAATTGGGATCATTCA
TTTGTTCGTGAACTGCCTGCTGATCCAAGAACAGATACCATTCCAAGAGAGGTATTGCAT
GCATGCTATACGAAAATGTTGCCTTCTGTTGAGGTGGAGAATCCTCAGCTCGTTGTGTGG
TCAGACTCAGTAGCTGAGTTACTTGAGTTGGATCCTAAAGAATTTGAGAGGCCTGATTTT
CCACTTCTGTTCTCAGGGGCATCACCTTTAGTTGGAGCTGTGCCTTATGCCCAGAACTAT
GGAGGACATCAGTTTGGGATGTGGGCTGGTCAGCTAGGTGATGGTCGAGCAATAACTCTT
GGAGAGGTTTTGAATTCAAAGTCTGAAAGATGGGAGCTGCAGCTAAAGGGTGCAGGGAAG
ACCCCATATAGCCGTTTTGCTGATGGTCTTGCAGTTCTTCGGAGTAGTATCCGGGAGTTC
CTCTGCAGCGAAGCAATGCATAGTCTTGGAATCCCAACTACAAGAGCACTCTGTCTTGTG
ATGACAGGAAAAGATGTCAGCAGGGACATGTTTTACGACGGGAATCCAAAGGATGAGCCT
GGTGCCATTGTCTGCAGAGTTGCTGAATCCTTTCTTCGCTTTGGCTCTTACCAACTACAT
GCCTCTAGGGGTAAAGAGGACCTTGAGATTGTGCGTACTTTAGCAGATTACACAATTAGA
CATCATTTCCCCCATCTAGAGAACATGTGTAAGAGCGAAAGCATATCATTCAGCATAGGC
GAGGAAGATGATACGGTTGTGGATTTAACTTCAAACAAATATGCAGCATGGGCAGTGGAA
GTTGCAGAGCAGACTGCTTCCACAATTGCGAGGTGGCAAGGTGTTGGTTTCACACACGGA
GTGATGAATACCGATAACATGAGTGTGTTAGGCCTCACCATTGATTATGGCCCTTTTGGA
TTTTTAGACGCGTTTGATCCCAGTTTCACACCCAATACCACTGATCTACCTGGCAGAAGA
TACTGCTTTGCGAATCAGCCGGATATAGGTTTATGGAATGTTGCTCAGTTTGCTACTTCT
CTATCTACTGCACAGTTGCTAAATGATAAGGAGGCAAATTATGCCATAGAGAGGTATGGC
ATCAAATTTATGGATGACTATCAAGCTATCATGACCAAAAAGCTTGGTTTGGTCAAGTAC
AATAAACAAATGATTGGTGAACTACTTAAGAATATGGCTGTCGATAAAGTTGATTACACA
AACTTCTTCCGATTACTATCAAACATCAAAGCCGATCCTACAATTCCAGATAACCAGTTA
CTGATTCCTCTCAAAGCTGCGCTATTGGATATTGGTCAGGAGCGCAAGGAAGCTTGGACA
AGCTGGGTGAAATCCTACATACAGGAGCTCTCTACTATCGGTGTATCAGACGATGAGAGG
AAGGCCTCGATGAATTCTGTTAATCCAAAGTACATCCTTAGAAACTATTTATGCCAAAGT
GCAATAGATGCAGCTGAACAAGACGATTTTGGGGAGGTCAGACGACTACTGAAAGTCATG
CAACGTCCATTTGACGAACAACCTGGCATGGAGAAGTATGCGCGTCTGCCTCCAGCTTGG
GCTTATCGTCCCGGTGTAGGCATGCTTTCATGTTCCTCATAA
>SLM_r1.2ch01.g001600.1
ATGGCTTCCTTCTTCGGACCCTCCAATCCAATTCCTCCATCATCATTCGGACCACCAAAA
ACCGACCCGTTAAGCCGCCGGAATGACCCGTTAACCCACCGGAAAGTTAGTGTACCGGGA
TCCAAACAGGAATCTTCTTCAATGGAGTTTGAGAAGCTGAAGGTGAAGGAAGCAAAGGAA
AGGAAAGAGGAAACAAACAAAAAGATAGCTTCACAGAAAGCTGTATCGATTATTCTTCGA
AGAGAAGCTGCTAAAGCAGTGATTGAGTATAAGAAGAAGAAAGGGAATTCGAAGAAATTA
TTGCCTCGTACTGTTCTTGAAGCTCTTCATGAACGTATTACTGCTTTGCGTTGGGAATCT
GCTCTTAAGGTCTTTGAACTCCTCCAGGAGCAGTTGTGGTACAGGCCCAATCCCGGTATT
TATATCAAATTAATTGTCATGCTTGGGAAATGTAAGGAACCTGAGAAAGCTCAATCTTTA
TTCGAGATGATGGTGGAGGAAGGTTGTGTCGTGAATCAAGAAGCTTACACTGCTCTTTTG
TCCGCCTATAGCCGTAGTGGTCGCTTTCACGAAGCTTTTTCTATCCTGGAAGAGATGAAG
AACATTCCGAACTGCCTCCCGGATGTCTTCACATATTCCATCCTGATAAAATCCTGCCTG
CAGGTTTATGACTTCGACAAAGTGCAAATTCTGCTTTCCGACATGGAATGTTTGGGGATC
AAGGCCAATACAGTAACATATAATACTCTCATTGATTCCTATGGGAAAGCGAAAAGGTTC
AAAGAGATGGAATCGACACTTGTTGAGATGCTACGGCGAAGAGACTGTAAGCCAGATGTC
TGGACCATGAACTCAACACTGAGAGCATTTGGTGGCAGCGGGCAAATTGAAATGATGGAA
AAATGCTATGAGAAGTTTCAGAGTGCTGGAATTGAACCTAGTATCAAGACATTCAACATA
CTGTTAGATTCATACGGGAAAACAGAAAATTACGAGAAAATGGGTGCTGTGATGGAATTT
ATGCAGAAATATCATTTTTCATGGACCATAGTTACTTACAATATCGTAATAGATGCATTT
GGAAGGGCTGGAGATTTAAAGCAAATGGAATTTCTTTTTAGGCTGATGCAGTCTGAGAGG
ATAAAACCGAACTGTGTTACTCTTTGTTCTCTCGTAAGAGCTTATGGGAAAGCTGGCAAA
GCTGAAAAACTTGGAGCTGTTTTGCGGTTTATTGAGAATTCTGACGTGGCACTTGACACC
GTGTTTTTTAACTGTCTAGTGGATGCATATGGGATGATGGGATGCTTCACAGAGTTGAAA
GGGGTGCTCGAGATGATGGAACAAAGTGGATGTAAGCCAGATAAGATAACATACAGAAGT
ATGATCAAAGCATATTCAGTAAATGGAATGACTAACAAAGCATCAGAGCTCCGAAACATA
CTTGCCTCGTTGGAGAAGGCACGATAG
>SLM_r1.2ch01.g001610.1
ATGCTTTCTGGGTTGAGTTCGTCAAGCATGGTGCAGATAAAAGAGCAAAAAAAATCAAAT
CTTGAAAACCCCTTTTCTGTTCTAATGGGTAAAGGAGGCAGTGATGAAAATATGGCTGCT
TGGCTTCTTGGTGTTAACACCCTCAAGATTCAGCCTTTCAATCTCCCTGCTTTGGGACCC
CATGATGTTAGAGTTAGGATGAAGGCTGTCGGTATTTGTGGAAGTGATGTTCATTACCTC
AAGACCATGAGGTGTGCGGATTTTGTGGTTAAAGAACCAATGGTGATTGGGCATGAATGT
GCCGGGATCATAGAGGAAGTTGGCGGTGAAGTCAAGACATTGGTTCCTGGAGATCGTGTA
GCACTAGAGCCCGGAATTAGTTGTTGGAGATGTAATCTTTGCAAAGAAGGGCGATATAAT
CTCTGCCCCGAGATGAAGTTCTTTGCTACTCCCCCTGTTCATGGTTCTCTTGCGAATCAG
GTAGTCCACCCTGCAGACCTATGTTTCAAGCTCCCGGATGATATAAGTTTAGAGGAGGGA
GCAATGTGTGAGCCACTTAGTGTTGGTGTTCATGCCTGTCGGCGTGCAAATGTTGGTCCT
GAGACAAACATATTAGTGCTGGGAGCTGGACCAATTGGGCTTGTCACGCTGCTTGCTGCT
CGTGCTTTTGGTGCCCCAAGAATTGTTATTGTGGATGTAGATGACTATCGTCTTTCTGTT
GCAAAGAAGTTAGGAGCAGATGACATCGTCAAGGTTTCAATCAATATTCAGGATGTAGCT
ACAGATATAGAAAACATTCAGAAAGCAATGGGAGGTGGAATCGACGCGAGTTTTGACTGT
GCTGGCTTTAACAAAACTATGTCGACCGCTCTTGGTGCAACTCGTCCAGGTGGCAAAGTT
TGCTTGGTTGGAATGGGACATCATGAGATGACCGTTCCTCTCACTCCAGCTGCTGCAAGG
GAGGTCGACGTCATCGGCATATTTCGCTACAAGAATACATGGCCATTGTGTCTTGAGTTC
TTAAGAAGTGGTAAGATTGATGTGAAACCTTTGATCACACACAGGTTTGGATTCTCTCAA
GAAGAAGTTGAAGAAGCTTTTGAAACAAGTGCTCGTGGTGGTGATGCTATTAAAGTCATA
GGTTTAATACTCAATGATCCTCAAGGGAATACTCTTTGGAGAAGTGATTTGGTTCTTGGT
AATATTGATTATGGATTGATGAATGATAATGGGAATTTTGTTGTAATGGGAAGTGATTCT
AGTGATCCATTGTGGGAAAGTTTTAGAAATCCAACTAATACTTTGTTGCCAAATCAAACA
TTGGAAAGAGGAGGCTTCCTTGTTTCTCAAAAGTCACAAGCTAAGTTCACTCAAGGTAGA
TTTTATCTTCGGATGCTTGATAATGGAAATTTGGTGCTTGTTACGCAAAGTGTGCCTTCC
AATACAGATTATGATGATGAGTACTATAACACTCAAACTTTTGATTCAACAAATGCAATC
AATTCTGGGGATAAGTTGGTGTTCGGAGATAATGGCGTGTTGTATGTGTTGAAGCGAAAC
AATGAAACACAAATTCTTACTCCACGATCTAGCCCTTCAGCTTTGGACAACTATCATCGT
GTGACACTTAACTTTGATGGTGTTCTTAGTCATTATTATCATTCAAGGACTTCAAATGAC
AGTGGTTGGAATGTTCTGTGGTCTCAACCGGATAATATATGCATCGAAATTAGAGGAAAC
AATGGACCTGGTTCTTGTGGTTACAACAATGTATGCACTCTTGGTACAAACGATAGACCA
GTTTGTAACTGTCCGAAAGGATATTCGTTGGTTGATCCGAATGATGCTTATGGTGACTGC
AAACCAGATTTTTCGATAAGTTGTGATGAAGTTGGGAGGGGTTCACCTGATGATATATAC
AATTTAACCACGATTCGTGATATTGATTGGCCGCTATCTGACTTTCAGCAAATTAGCCCT
TCAACTGAACAAGACTGCAAAAATGCTTGTTTGAATGATTGTTTTTGTGCTGTTGCCATT
TACAGAAGCAATAGTTGCTGGAAAAAGAAACTGCCCTTGTCGAACGGGAGAAGAGATACC
AGTTTGAACGTGAAAGCTTTTATCAAGTTACGGAAAGATGGTGTTCTAAGTCCTCGAAGT
CCTCCAAGTCCCGGCCTTCCAATTCCGGAATCAGATCAAAAGCAGAGTTGGCGAATTTGG
ACAATCTTGGCGTCCTCGCTCTTAGGTAGCTCCGTTTTTATAAATGTTCTGCTCATTGGT
GTATTCTGTTGGGGATTCTTCCACATTTATAAGAAGAAAGTGAACGGATTTCACCCTACA
AGTCACGTGACGGACTCTGTCTGTCATAGTTTTACGTATAAAGAGCTTGTAGTAGCCACG
AAAGAGTTCAACGAAGAGCTAGGCAGGGGTGCATTTGGGATTGTTTATAAAGGGGTAATG
TCTATCGGTTCAAGAAATGTAGTCGCTATAAAGAAGCTCGATAGAGTGGCCCGTGAGGCA
GAGAAAGATTTCATGACAGAAGTAAATGTGATTAGTCAGACTCATCACAAGAATTTGGTC
CGCCTGATTGGATATTGTAACGAGGGAGCTCATCGTTTGTTGGTCTACGAGTATATGAGT
AATGGCACTCTTGCAAGTTTCATTTTCGGTGATCTGAAACCTACTTGGAGTCAGAGGACA
AGTATCGCGATGGGTATTGCAAGGGGACTTGCATACCTCCACGAAGAATGCAGTACACAG
ATTATCCATTGTGATATAAAGCCTCAGAACATTCTCCTTGATGACTATCACGTTGCTCGA
ATATCAGATTTTGGATTGTCTAAACTGTTGATGATCAACCAGAGTCGAACAGATACTAAT
ATTAGAGGAACGAGAGGTTATGTTGCTCCGGAGTGGTTCAGACATAGTCCAGTCACGGTT
AAGGTGGATGTTTACAGCTTTGGTATACTTCTACTAGAGATCATCACATGCCGGAAATGT
TTGGAGAATGAGGAAAGCTTTGGACTTGAGGCGATTCTCGTGGATTGGGTTCTTGATTGT
TTTCAACAAGGACACTTGGAAGCTTTGGTGAGAAGTGATATCGAGGCCTTGAATGACAAG
AAGCAGCTCGAGAGGTTCGTGATGGTTGGTATTTGGTGCATTCAGGAGGATCCGTTGACG
AGGCCTACTATGAGGAAGGTCAGTCAAATGCTTGAAGGATCTGTTGAAGTGACAATGCCA
CCATGTTCATGTAATTTTAGCTTAACTATTTAA
>SLM_r1.2ch01.g001620.1
ATGGCCAAAGTGAGTTTATTACTTTCTCATTTCTTGCTAAACTTATTGATTCTTAGTCCA
AATTTTGCATTTTCTCAAACCAAAAATGATGTGAGAATTGGATCATCACTCATTGCTGGT
GATGATAAAACATCTCCATGGATTTCTCCAAATGAAGATTTTGCATTTGGATTCCAACAA
CTAGGTGATGAAAATCAATTCATAGTATCAATATGGTACAACAAAATACCCGAAAAAACA
ATAATATGGTATGCAAATGGTGACAATCCATGCCCTAAAGGATCAAGAATCGAGCTTCTT
GCTGATCGCGGACTAGTCCTTACTAGTCCACAGCAAGACGAGGCATCGATATCTGATCCT
TTGATAGGCATAGTTGCTTATGGTACTATGAAAGATACCGGTAATTTCGTGCTTGTAAAC
AGGCATTCTGATAGTTTATGGCAAAGTTTCAATCAAACCAAAGACACAATCTTGCCAACT
CAAGAATTCAGAGAAGGATTCAAGATTTCATCTCGTCGTTCTGAGACAAGTTTTTCGAAA
GGGAGGTTCTTGTTAAGGATGTTTCAAAATGGTAACATTGGAATTGCTAGTTTGAACTTG
CCAAGTGAGTATATAAATGAGAACTTTTACTTGATTCGAAGCATCGATCAGTTGAATGCA
ACGAATTATGTGATGAAGTTCAATGAATCAGGTTCTATTTTGTTGTTGGTGAATAACAGT
CAAGAGTTTGTTCTCTCACAAGGTGAGATTGGATCATCAGCACGGTTTTATCATCGTGCT
ACGCTCAATTATGATGGCGTGTTTGCTCTGTATCAACGTTTGAAAGACTCGAAAAATGAT
GTATGGTCTACTGTTTGGTCAGTTCCTGATAATATATGTTATAGTTTTCCTTCAGAGAAA
GGTAGTGGTGTTTGTGGATATAACAGAATTTGTAGACTAAGTATAGATAAAAGACCAGAT
TGTCAATGCCCGAGAGCGTTTACACTAGTTGATCCAGAGGATGACTACAGAGGATGTATA
CCGGACTACGTGCAGGATTGTGGTAACAATCAAGAAGATGCGGGAAGTCAGGTTGAGATG
GAAACGATAACAAACATCGATTGGCCTACGAGTGATTATGAGCTACTTCAGCCTTTAGAT
GAAGAGAAATGTAAGAATGCTTGTTTGAATGATTGCATGTGTGCTGTTTCGATTATTCGT
GAGAATAGTTGTTGGAAGAAAAAACTACCACTTTCGAATGGCAGAGTAGATAACAGAGTG
AATTCGAAAGCATTCATCAAACGAAAGAAGGGTACTTTTCGAGAAAATACTAACTCCTCA
AAGCCTAAAAACAAGAAACAAGAAACTATCATACTTATTGTATCTGTGTTTTTAGGTAGT
TCTGTTTTTGTTAACTGTTTGCTTCTTGGAGTACTTTCACTAGGTTTTTTGCTAGTTTAT
CGTAACAAAAGACTAACATTTGATCGAAATGGAAGTTCTATGGATCAAACGTTGAGGTAC
TTTTCTTACAAAGATCTATCAAAAGCCACGGAGGGGTTCAAGGAAGAACGTGGACGAGGG
GCATTTGGGATTGTCTACAAAGGTGTAGTTGATATTGGTAAGCCTATCGCGGTGGCTGTA
AAGAAATTGGATCGGATAGTACAAGACGGGGATAAGGAATTCAAGACTGAAGTTAATGTG
ATAGGACAAACTCATCACAAGAATTTAGTCCGTTTAATCGGATTTTGTGATGAAGGTCCT
CATAGATTGCTTGTATATGAGTTCTTGAACAATGGTTCATTAGCAAGTTTCCTTTTTGGT
GATCTAAAATTGACATGGAACCAAAGGACTCAAGTGGCACTTGGGATAGCAAGAGGGCTA
TTGTATTTGCACGACGAGTGTATCACACAAATCATTCATTGTGACATCAAACCTCAAAAC
ATACTTCTTGATGATCAATATGAACCAAGAATATCGGATTTTGGATTATCAAAGTTGTTG
AGGATGGATCAATCGGAGACTCAAACAGCGATAAGAGGGACAAAAGGATACGTTGCTCCT
GAATGGTTTCGAAACATGCCAATCACATTGAAAGTAGATGTGTATAGCTTTGGTGTTTTA
CTCCTTGAGATCATTTGTTGTAGGAGAAATGTGGACTATGAAGTTGGTGAAGACAAGGCA
ATTTTAACTTATTGGGCTTATGATTGTTACCAACAAGGCACAATGTATCAACTTGTTGAA
AATGATTTTGATGCAATGAGTGATATGAAAAAATTAGAAAAATTTCTAATGGTTGCTATT
TGGTGTATTCAAGAAGATCCTTCATTGAGACCTACAATGAAAAAGGTTGTCTTAATGCTT
GAAGAAATTGTTGAAGTTCCTAGTCCTCCATGCCCAAATCCTTATAGGAGTGAACACTCT
CTTGTAGACGCGATATAG
>SLM_r1.2ch01.g001630.1
ATGCCCAAAACAATTCACACACATAGGGTTCATCATAATTATAATGGTGCAAATACCATT
AAGGCTGTGCTTAATTCTACTCAAAAATCCATAGGTGTTAAAGCTGTGGTGACTGTCCAA
AAACAAGTTAATTTAAATTTATTAAGAGGACTTGATGGTATTGGTGATTTACTTGGTAAA
TCACTAATTTTATGGATTGTTGCTGCTGAGCTTGATCATAAGACTGGACTTGAAAAGCCA
AGTATTAGGTCATATGCACATCGTGGACTAGATGTGGATGGTGACACATATTATGAGGCT
GTTTTTGAAATTCCTGAAGACTTTGGGGAGGTTGGTGCAATTTTAGTAGAAAATGAGCAC
CACAAGGAAATGTATGTGAAAAATATTGTAATTGACGGTTTTGTCCATGGCAAAGTTGAA
ATTACATGCAACTCTTGGGTTCATTCCAAATTTGCTAATCCTGATAAAAGGATTTTCTTC
ACAAATAAGTCATATTTACCATCTCAAACCCCAAGTGGAGTAATTAGGTTAAGAGAGGAA
GAACTCGTGACATTAAGAGGTGATGGAGTTGGAGAAAGAAAAGTATTTGAGAGGATTTAT
GATTATGATGTTTATAATGATCTCGGAGAAGTCGATAGTAATAATGATGATGCTAAAAGA
CCAATACTTGGTGGAAAAAAATTACCATATCCTAGAAGGTGTAGAACCGGTCGACAAAGA
AGTAAAAAAGATCCATTATATGAAACAAGGAGTACCTTTGTGTATGTACCAAGAGATGAA
GCATTTTCAGCAGTGAAGAGTTTAACATTCTCCGGCAACACCGTTTACTCCGCCCTACAC
GCGGTGGTGCCGGCATTGGAATCAGTCGTATCCGATCCCGACCTAGGGTTTCCACATTTT
CCGGCCATTGACTCGCTTTTCAATGTGGGTGTCGATCTTTCAGGACTTAGTGATAAAAAA
AGTAGCCTTTTTAACATCGTACCAAGGCTTATTAAGTCTATTTCTGAAACCGGAAAAGAT
GTCTTGCTCTTTGAATCCCCTCAATTGGTCCAAAGGGACAAATTTTCTTGGTTTAGAGAT
GTGGAATTTGCTAGACAAACCTTAGCTGGTTTGAATCCATATAGTATCCGATTGGTTACG
GAATGGCCATTGAGGAGCAATCTAGACCCTAAGGTGTATGGACCTCCAGAATCAGAAATC
ACAAAAGAGCTTATTGAGAATGAAATTGGAAACAATATGACTGTTGAACAGGCCGTTCAA
CAAAAGAAGTTGTTCATCCTCGATTATCATGATTTGTTATTGCCATATGTGAACAAAGTG
AATGAACTCAAAGGGTCTGTATTATATGGATCAAGAACTATATTCTTCTTGACTCCTCAT
GGCACATTGAAACCTTTGGCCATTGAGCTAACTAGGCCACCAATAGATGATAAACCTCAA
TGGAAGGAAGTTTATTCCCCAAATAATTGGAATGCCACTGGGGCTTGGCTATGGAAATTG
GCTAAAGCTCATGTTCTTTCTCATGACTCCGGATATCATCAACTAGTCAGTCACTGGCTA
AGAACTCATTGTTGTACAGAACCATACATTATTGCAACAAATAGACAATTAAGTGCAATG
CATCCAATATATAGATTGTTGCATCCTCATTTCAGATACACAATGGAGATAAATGCCTTA
GCTAGAGAAGCACTTATTAATGCTAATGGTATCATTGAGAGTTCATTTTTCCCAGGCAAG
TATTCAGTTGAGTTGAGTTCTATTGCCTATGGTGCTGAATGGAGATTTGACCAAGAGGCA
CTCCCACAAAACCTTATTAGTAGGGGATTGGCAGAGGAAGATCCAAATGAACCACATGGC
TTGAAACTAGCAATAGAAGATTACCCTTTTGCTAATGATGGTTTAGTACTTTGGGACATA
CTTAAACAATGGGTAACAAATTATGTAAACCATTATTATCCACAAACAAATCTCATTGAA
TCTGATAAAGAACTCCAAGCTTGGTGGTCAGAGATTAAAAATGTTGGACATGGTGACAAG
AAAGATGAGCCATGGTGGCCAGAGTTAAAAACTCCAAATGACTTAATTGGTATTATCACA
ACAATAGTTTGGGTAACTTCTGGCCATCATGCAGCTGTTAACTTTGGCCAATATAGCTAT
GGAGGCTACTTTCCAAATAGGCCAACAACTGCTAGGTCAAAAATGCCAACTGAGGATCCA
ACAGCTGAGGAATGGGAGTGGTTCTTGAATAAACCTGAGGAGGCACTACTAAGATGCTTC
CCTTCACAAATTCAAGCAACAAAAGTGATGACAATTTTGGATGTCTTATCAAACCATTCA
CCAGATGAAGAATATATTGGTGAAAAGATTGAGCCTTATTGGGCTGAGGATCCCGTGATT
AACGCGGCGTTCGAGGTGTTTTCGGGGAAATTGAAAGAGCTTGAAGGGATTATTGATGCT
AGAAATAATGATAGTAAGTTGAATAATAGAAATGGAGCTGGAGTTATGCCTTATGAATTG
TTGAAACCTTATTCTGAACCTGGAGTTACTGGAAAAGGTGTACCTTATAGTATTTCAATT
TGA
>SLM_r1.2ch01.g001640.1
ATGGGTTGTGTAAAACTTGTGTTTTTCATGCTGTTAAAACTTGATCTTCTAGAATTCAAG
AACATGTTTACCGTTAATCCTAATGCTTCTGATTATTGTTACGACTATACAGACCAAAGG
ATGCAGTCATATCCAAGAACTCTTTTCTGGAACAAGAGTACAGATTGTTGCTCATGGGAT
GGCATTCATTGTGACGAGACGACAGGACAAGTGGTTGAGCTTGATCTCCGGTGCAGCCAA
CTTCAAGGCAAGTTTCATTCCAATAGTAGCCTCTTTCAACTCTCCAATCTAAAAAGGCTT
GATTTGTCTTTTAATGATTTCACTGGATCGCTCATTTCACCTAAATTTGGTGAGTTTTCA
GATTTGACGCATCTCGATTTGTCGGATTCTAATTTTACGGGTGTAATCCCTTCTGAAATC
TCTCATCTTTCTAAACTACACGTTCTTCGTATCCATGATCTAAATGAGCTTAGTCTAGGG
CCTCACAATTTTGAACTGCTCCTTAAGAACTTGACCCAATTAAGAGAGCTCAACCTTGAC
TCGGTCAACATCTCTTCCACTATTCCTTCCAATTTCTCCTCTCATTTAACAAATCTATGG
CTTCCATACACAGAGTTACGTGGGGTATTGCCTGAAAGAGTTTTCCACCTTTCCGACTTA
GAATTCCTTCATTTATCATATAATCCCCAGCTCACAGTTAGGTTTCCCACAACCAAATGG
AATAGCAGTGCATCACTCATGAAGTTATATGTCCATAGTGTGAACATTGCTGATAGGATA
CCTGAATCATTTAGCCATCTAACTTCACTTCATGCGTTGTACATGGGTCGTTGTAATCTG
TCAGGGCATATTCCTAAACCTCTATGGAATCTCACCAACATAGAGAGTTTGTTCCTTGGT
GATAACCATCTTGAAGGACCAATTCCCCAGCTCACGAGATTTGAAAAGCTCAAGAGGTTA
TCACTTGGAAATAACAACTTACATGGTGGACTTGAGTTCTTATCCTTTAACAGAAGCTGG
ACCCAGCTTGAAATATTATATTTTTCGTCCAATTACCTTACTGGTCCAATTCCATCCAAC
GTAAGCGGACTTCAAAACCTAGGATGGCTCTTCTTGTCATCAAACCACTTGAATGGGAGT
ATACCTTCCTGGATATTCTCCCTTCCTTCACTGGTTGTGTTAGACTTGAGCAATAACACT
TTCAGTGGAAAAATTCAAGAGTTCAAGTCCAAAACATTAAGTACCGTTACTCTAAAACAA
AATCAGCTGGAAGGTCCTATTCCGAATTCACTCCTAAACCAGGAGAGCCTACAATTCCTT
CTCCTTTCACACAATAATATCAGTGGATATATTTCATCATCTATCTGCAATCTGAAAACA
TTGATGGTGTTAGACTTGGGTAGTAACAATTTGGAGGGAACAATCCCACAATGCGTGGGT
GAGAGGAACGAATACCTTTTGGATTTGGATTTGAGCAACAACAGACTTAGTGGGACAATC
AATACAACTTTTAGTATTGGAAACTCTTTCAAGGCCATTAGCTTGCACGGGAATAAGCTA
ACGGGGAAAGTCCCACGATCTTTGATCAATTGCAAGTATTTGAAACTACTTGATCTAGGT
AACAATCAGTTGAATGACACATTTCCAAACTGGTTGGGATACCTATCTCAATTGAAGATT
TTAAGCTTGAGATCAAATAAGTTGCATGGTCCCATCAAATCTTCAGGGAGTACAAACCTG
TTTATGCGTCTTCAAATTCTTGATCTATCATCTAATGGATTTAGTGGGAATTTACCCGAA
AGAATTTTGGGGAATTTGCAAACCATGAAGAAAATTGATGAGAATACAAGATTCCCAGAG
TATATTTCTGATCAATATGAGATTTATTATGTTTATTTGACGACAATTACAACAAAGGGA
CAAGATTATGATTCTGTTAGAATTTTGGATTCTAACATGATTATCAATCTCTCAAAGAAT
AGATTTGAAGGTCATATTCCAAGCATTATTGGAGATCTTGTTGGACTTCGTACGTTGAAC
TTATCTCGCAATGCCTTGGAAGGTCATATACCGGCATCATTTCAAAATTTATCAGTACTC
GAATCATTGGATCTCTCATCTAATAGAATCAGCGGAGAAATTCCGCAGCAGCTTGCATCC
CTCACATTCCTTGAAGTCTTAAATCTCTCTCACAATCATCTTGTTGGATGCATCCCCAAA
GGAAAACAATTTGATTCGTTTGGGAACACTTCGTACCAAGGGAATGATGGGTTACGCGGA
TTTCCACTCTCAAAACTTTGTGGTGTTGATGATCAAGTGACAACTCCAGCAGAGCTAGAT
CAAGAAGAGGAGGAAGAAGATTCACCAATGATCAGTTGGCAGGGGGATGGATTTAAAGTT
GGAACACATAATTACTACGAGAATGAAAAAGCACAAGAAAAGATATTAGATTCATGTCGA
CAAAGTTTTTGA
>SLM_r1.2ch01.g001650.1
ATGTTGAAACCTCAACTTCAACAATCATCACAATCCACAAAAACCCTTATTCCATATTGG
AAGACTAAACCATTATGCTTAGCCTCTATTCCCATAAATACTTTAAATAATAAAAATCTT
AGAGTTAAAAAAAAGAAGAATTTTATCACCAAGGCTGTGGTAAGTTCTACTGAAAATTCC
TCATATGTGCAAAGTTCTAATATTGAAAATTCAACAAGTGGTAAAGCCATTGTGATTGTT
CAAAGAACAGTTGGAGGAACTAATTTAAGTTTAACAAGAGGACTTGATGATATTGGTGAT
TTATTTGGTAGATCACTTTTTTTGTCTATTGTTGCTGCTGAGCTTGATCCTAAGACTGGA
GTTGAGAAGCCAACAATTGAGGGATTTGCACGTCGTGGACGAGATGTGGATGGAAACAGA
GAATATGAGGTTGAATTTGAAATTCCTGAAGACTTTGGGGACGTTGGTGCAATTTTAATA
GAAAATCAACAACGCAAGCAAATGTATGTGAAAAATATTGTAATTGACGGTTTTGTCCAT
GGCAAAGTTGAAATTACATGCAACTCTTGGGTTCATTCCAAATATGATAATCCTGATAAG
AGAATTTTCTTCACGAATAAGTCATATTTACCATCTCAAACTCCAAGTGGAGTAAAGAAG
TTAAGAGAGACAGAACTTGTGACATTAAGAGGTGATGGATTTGGAGAAAGAAAAATATAT
GAGAGAATTTatgactatgatgtttataatgatatcggtgatcctgacggtgatggtgat
ggtgatggtaaAAGACCAGTACTTGGTGGAAAAGAATTACCGTATCCTAGAAGGTGTAGA
ACTGGTAGAGCAAGAAGTGAAAAAGATCCATTATCCGAATCAAAGGGTGACTTTACTTAT
GTACCAAGAGATGAAGCATTTTCAGAAGTGAAGGACTTATCATTCTCAGGCAACACCATT
TACGCGGTCCTACACGCGGTAGTGCCAGGGTTGCAATCGATCATCACAGACCGCGATCTC
GGATTTCCCCATTTTCCGGCCATCGACTCACTTTACAACGTCGAAGTAGAACTTCCGGCA
CTTCAAACAAATAGCCTTTTTTCGATTATACGAAGGCTCATTAGGGCTATTTCTGAAACA
AGAAAAGATGTCTTGCTTTTTGAAACTCCTGAATTTCTTGAAAGGGACAAATTTGCATGG
TTTAGAGATGTGGAATTTGCTCGTCAAACCTTAGCTGGTTTGAATCCATATAGTATACGA
TTGGTTAGGGAATGGCCATTGAAGAGCAAGCTAGACCCTGAGGTATATGGACCTCCTGAA
TCAGCAATTACAAAAGAGCTAATTGAAGAAGAAATTGGAGGATTTATGACTGTTGAAGAG
GCGGTTCAACAAAAGAAGTTGTTCATCTTAGATTATCATGATTTGCTATTGCCATTTGTG
AACAAAGTGAATGAACTCAAAGGGACAGTACTTTATGGATCAAGAACTTTGTTCTATTTG
ACACCTAATGGCACATTGAGACCTTTGGCGATTGAGCTAACTAGGCCACCAGTAGATGAT
AAGCCTCAATGGAAGCAAGTTTATTGCCCAACTTGGTATGCCACTGGTGCTTGGCTATGG
AGGATTGCTAAAGCTCATGTTCTTGCTCATGACTCTGGCTATCACCAACTAGTTAGTCAT
TGGCTAAGAACTCATTGTTGTACAGAGCCATACATTATAGCATCTAATAGGCAACTAAGT
GCAATGCATCCAATATATAGATTATTATTTCCTCATTTTAGATATACAATGGAGATAAAT
GGTACAGCTAGAGAAGCACTTATTAATGCAAATGGTGTTATTGAGAGTTCATTTTCCCCT
GGCAAGTATTCAATGGAGTTGAGTTCTGTTGCCTATGATCTTGAGTGGAGGTTTGATAGA
GAAGCACTCCCTGAGGACCTTATTAGTAGGGGATTGGCAGAGGAAGATCCAAATGCACCA
TATGGATTGAGACTAACAATAGAAGATTACCCTTTTGCTAGTGATGGTTTAGTACTTTGG
GACATACTTAAACAATGGGTAACAAATTATGTCAACCATTATTATCCACAAGCAAATCTC
ATTGAATGTGATGAAGAACTCCAAGCTTGGTGGTTAGAGATTAAAAATGTTGGACATGGT
GACAAGAAAGATGAGCCATGGTGGCCAGAGTTAAATACCCCAAATGACTTAATTGGTATT
GTCACAACAATAATTTGGGTAACTTCTGGCCATCATGCAGCTGTAAACTTTGGCCAATAC
AGCTATGCAGGCTATTTTCCAAATAGGCCAACAATTGCTAGGTCAAAAATGCCAACTGAA
GATCCAACAGATGAAGAATGGGAGGATTTTTTGAACAAACCTGAGGAGGCATTATTAAAA
TGCTTCCCTTCACAACTTCAAGCAACAAAAGTAATAGCAGTTTTGGATGTTTTATCAAAC
CATTCTCCAGATGAAGAGTATATTGGCACAAATATTGAACCTTTTTGGAAAGATGAACCC
GTAATTAACGCGGCGTTCGAGGTATTTTCGGGGAAATTGAAGGAGCTTGAAGGGATAATT
GATGCCAGAAATGCTGATTGTAATTTGAAGAATAGAAATGGAGCTGGAGTTATGCCTTAT
GAATTATTGAAACCATTTTCTGAACCTGGAATTACTGGAAAAGGTGTACCTTATAGCATT
TCCATTTGA
>SLM_r1.2ch01.g001660.1
ATGGAGTCAGTTGGCCCTGACGGCCAAAATGACCCATTTTCAAGGTCAAACGAGTTCCGA
AGTAGCAATGTGGCAAAGTCCTACTTCAAGCAACTTATGGAATTGAATGAAATGGTGAAA
AGGATGGTTTTGGAGAGTCTTGGGCTAAACAATTACATTGATGAATTCTTGAATTCCAAT
GTTTTTATGTCAAGATTTACTAATTACAAGGTAATTAAAGGTGAAAATGAGAATGAAGCA
GCATTACCTTCCCACACAGATAGTACTTACTTGACCATAATTAAACAAAATCAAAATGGA
TTGCAAGTTCTCTATAAAAATGGAGAGTGGATTGAGCTCAATCATACTTCACCAAATTCC
TATATTGTTTTATCAGCGGATGTTTTCATGGCATGGACAAATGGTAGATTAACATCTGCT
CAACACAAGGTTGTAACAAAAGGAGACAAAGATAGAATCTCTATTCAATTATTTTCCATC
CCAAATCCAGATTATACTTTGAAGGCTCCAAAAGAATTGGTGGATGAAGAACACCCTTTA
ATGTTCAAGCCTTTTATGTTGCCTGAATTTTTAAAATATATTATGTTAGGTGCTAAAGAT
GGATCTGGTGTTAAGAATTATTGTGGTCTTTAA
>SLM_r1.2ch01.g001670.1
ATGGCATCTACCAAAGTTAAGATTCCCACCATAGATTTTTCTAATGAAGAACTAAAACCA
AACACTCCATTATGGGAATCCACAAAAGTTCAACTTTTTGAAGCTTTCCAAGAATATGGT
TGTATTGAAGCAATATATGGTGAAAATCCAAATGAAATTAGAGAGGGGCAAATTCCACAC
TTGCCATCTTATGAGAGTTTGTGTATTCCTAATTTCCTTGCTCCTCAAAGTGTTGAAAAT
TTTGCTAATATATTTTGGCCTCATGGTAATCCTGAATTCTGCAATTTGGTCAAATCTTAT
GCAAATTCACTTCTGAAATTGGATGAAATGATAAAAAGGATGATTTTGGAGAATTTGGGA
TTAGAAAAGCACATTAATGAATTATTGGATAATTTTGTCCTATTTAGATTTACCCATTAC
AAGGGAACATTATCTATTAATAAAGATGAAAATGATAAATACGATGGATTGGGTGCCCAT
ACAGATAATAACTTCTTGACTTTTATAGCACAAAATCAAGTCAATGGATTGCAAATCAAC
AAAAATGGAGAGTGGATTAATGCCACTATTTCACCAAATTCTTTTGTTGTTCTGTCTGGT
GATTCCTTTAAAGCATGGACAAATGGTCGATTGCATTCTCCCCTCCATAGGGTAGCAATG
CCTAGAGAAAATGATAGACTCTCCCTTCAATTTAATACATTATCAAAACCAGGTCACTTC
ATAGAGGCCCCAAAAGAACTAGTGGATGAAAAACACCCTTTACTCTTCAAGCCATATGAA
ATGCATGGATTATTTAACTATGTTGCTTCAAACCCTGGCACTCCTAATGCTTTCCAGGCT
TATTGTGGTGTTTGA
>SLM_r1.2ch01.g001680.1
ATGGAAATGAAAAGTGGATCGTTCTTATTCGGAATTTGGATGAAGCTTATGGGATCAGAA
GTTGCTTGGGACGAAGGCACATACATCAACAGCATGGGAGCAGTTTTGAATCCTGAAATG
GTGAGAATCGACAAGTATGGATCGATCGAGAGAGAAGCTTTGCTCTTTGGACACATATAT
GAAGGTGAAGGAGGCAAAGTGAAGTATGGCAAAATCAAGATTGGAGAAAGTGGCTATGTG
GGAAGCAGAGCTGTGGCAATGCCAAGGGTAACTATTGACACTAAAGGTAGGTTTTATCTT
CGAATGCTTGATAATGGAAACTTGGTGCTTGTTACACAAAGTGTGCCTTCCAATACGGAT
TATGATGATGAGTACTATAACACTCAAACTTCTGACTCAACAAATGCAACCAATTCAGGG
GATAAGCTGGTTTTTGAAGAGAATGGGGTGATGTACGTATTGAAAAGAAACAATCAAAGG
CAAATTCTTACTCCGCGATCCATTCCTCCAGCTTCGGACAATTATCATCGTGTGACACTT
AACTTTGATGGAGTTCTTAGTCATTATTATCATTCAAGGATTTGGAATGACAGTGGTTGG
AATATTCTTTGGTCTCAACAGAACAATATATGCATCGAAATTGATGGAAACAATGGACCT
GGTTCTTGTAGTTACAACAATGTATGCAGTCTTGGTACAAACAACAGACCAGTTTGTAAC
TGTCCTAAAGGATATTTGTTGGTTGATCCGAACGATGCTTATGGTGACTGCAAACCAGAT
TTTTCTATAAGTTGTGATGAAGTTGGGAGGGGTTCACCTGATGATTTTTACAGTTTTATC
ACGATTCGTGATACTGATTGGCCGAAATCAGATTTTCAGCAAATTAGCCCTTCTACTGAA
CAAGACTGCCAGAATGCTTGTCTTTATGATTGTTTCTGTGTTGTTGCCATTTACAGAAGC
AATAGTTGCTGGAAAAAGAAGCTTCCGTTATCGAACGGGAGGATAGACACCAATCTGAAT
GGTGTTCCTCCTTTGAGTACTCCTGGCTTTCCGAATTCAGGATCTAGTCGAAGCAAGAAT
TGGCGAAATCTGGCTGTTGTGTTGTCCGGGATCTTAGGCGGTTCTTTGTTGGTAAATATT
CTTGTCATCAATGTATTCTGTTGGGGATTCTTCCACATTTACAAAAAGAAAATGAAGATA
TCGCACCCTACGAGCCATGTGGCAGACTCTATCTGTCGTAGTTTTACATACAAAGTACTT
GTAGAAGCCACAAAAGACTTCAAGGAAGAGCTAGGAAGGGGTGCATTTGGGATTGTTTAC
AAAGGGGAAATGCCTATCGGTTCAAGAAACGTTGTTGCTATAAAGAAGCTGGACAGAGTT
GCTCATGAGGCAGAGAAGGAGTTCATAACTGAAGTAAATGTGATTAGTCAGACTCATCAC
AAGAATTTGGTCCGTCTGCTAGGATATTGTAACGAGGGAGCTCATCGTTTGTTGGTCTAC
GAGTATATGAGTAATGGAACTCTTGCAAGTTTCTAA
>SLM_r1.2ch01.g001690.1
ATGACGGAGGTTCTCAAGTCTAAAATCTCCATCACTGAGAGTCTGGTGTCTTATGGTGTC
GACTCAATTGGCGTTGTTCGAGCAGCTCAGAAAATTTCAAACTTTCTCGGAGTTCTAGTT
GGAGCGATAGACATCTTCTCAGCAACCTGCATTGAAGACTTAGCAGACTTTGCTGAAGAT
CTTTTGAGAAAATCCCACCCCGAGTTGGTCACAACTACCTCCGGTTCTTGTGAAAGCAAG
ATGAGCTCAACCATGGTTTTTCCAACGTTTAGCTCTTGCTTATGTCTCTTTCATGCTGAT
ATTTCCTGCGTGCATATCGGTTTCCACTTTCAAATTTTTCATTTCTGCATGCCAAATGCT
GATACAATCAGCCCCTTGGTTTGGTTACATTGTTTCCTTAGTATGTGCTCCACTTTCTTG
GATATTATGTGCATAGGTTTTCTTGGAAAGTCATTTCTACAACCAAACTATATTTTGAAC
CCTGAGGTGTCCATCTGGTCTGCTGATTTTGTCAAGTGGTGGACACTTTATAAGGCTCAA
GAAATATCTTCAAAAGTCTTAGCAGTGCATTTGAGAGGAACGGTATTCATCAATTATTGG
TTCGAGATGCTCGGGGAAAATATTACATCATCTCCTATTCTTGATACTGTCGACATCACA
GATCCATCACTAGTTTCTATTGGAGAGCAAGCTGTGATCAATGAAGGAGTATTGCTTCAA
AGTCATGAAGTGAAAAATGGTGTCTTGAGTTTCAACCCGATAAGAATCGGCCAAAAATCG
TCGATTGGTCCTTATGCTGTTGTTCAAAGAGGAAGCATTGTGGAAGATGGTACTCATGTG
CTTGCTCTCAACACCAGCAAGACTGCAGTTAATGTTAAGGCTACAAGCACCAAAAAGGAC
AAATCGACACGAAAGAGCATGAAGGGGAGTCATGGAAATCATGAACATATTAAACTATTC
TCCATATACATGGTCGGCTTTCTCAGCAGCTTATCGGCAGCTGTTTCTTACTTCATTTAC
CTTTCGCTATGGCAAAACCCGCCTTCACTAAAACATTTCAGGTTCTTTTACTTAGCTGGA
GCCTTTCATTGGTTTCCATACACGATCGCCACATATGCTACATTGTTTGACAATTCCTAT
TCAGGTTCATTCACTTTTGCTACCACTATTGCCATTTTTTACATATGTCATGGTCTTATC
CTTAGCTTATTCACTTGTTTGGTAAACCATGTTGTCCATCAAAAAGGAGAAATGGACATG
ATGAAGACTTGTCTTGTCCATCGTGTCAACGTTGCATGTCACATAAGGTTCACAAAATTC
ATGTCTGGAACAGAGTTGTTCTGCATTTATTTACGTCGACTAGGTGCAAAAATTGGCCAA
CATTGTTCCATCAGAGCCATTAACCCCATTTCAGAACCAAACCTCATCTCAATAGGCAAT
GGTGTGCATTTAGGGGACTTCAGTAGAATCGTTCCCAGATTATATACCTCTAGTGACTAT
GTGTCTAGTAAAATTGAGATTCAAGATAACTCGGTTATCGGTAGTCAGGGTCTTGTTCTC
CCAGGTTCTGTCATTGAGAAGGATGTTATTCTTGGTGCAATCTCAGTTGCTCCCATGAAC
TCAGTACTTCAGCATGGTGGTGTCTTTGTTGGCTCCAAAAATCCAGTTTTGGTCAAAAGC
AAGTCTTACTCGTTGGATGATCGAATCGAGGAGATGGACTTGAAATACAAAAAGGTGCTT
GGAAATCTAGCTGCAAATTTTGCTGCTTCAACTCTTAAAGTGAAATCGAGATTCTTCCAT
CGAATCGGTGCTGCAGGAAAGGGATGCTTAAGCCTCTACAATGACATCCCAGGTTTTGCA
GATCACAAGATTTTCAGTCCTGGCATGACATACCGAGTTATTATGAGGCACAGTAATTGT
TTGAGTTCTGATGATGATGCACGACTTGATCCGCGTGGTGCAGCAATAAGGATCTTATCA
AATGGAACTGATGAGAACAGTTCAATTCTTGATCTGACACTAAAGACTGGTAAGGCATTT
CATACTCGGACGATAGGTGACTTTGCAACATGGCTTGTTTGTGGAGCAGCAGCACGGGAA
GAACACGTGAAGCATGCTCCACATGTCCGGGATGCAATGTGGGGTTCTCTTCGACAGGCA
TACTCCTACACCGAGCTGCATTACTATTCAAACATTTGCAGGCTTTTCAGATTCAAAAAT
GATCAAGAGATGTATGTCAAATTCAAGTTAAGGCCTTTTGACAACAACATCGGTGAGGAC
TCTGGTGAGGTGAAGCCTAGAGGCGTACTTCCACCAGAGACCGGTGCAATTCCAAGAGAT
GAGAATGACAACCGTCCATTACGCTTCCTTGATGAAGATTTCCAACATCGTCTGCACACA
CCCGAGAAGGTCCGTTATGTTCTACAACTACAAATGCGATCAATACCGGAGGATGAAGTG
AATCGGGAGGCAGCACTTGATTGCACCAAGCCATGGGATGAGATTGAATTTCCTTATATT
GATATAGGAGACATAACTATTGATGCAACACTAACCAAAGAAGAATCAGAAGATCTAGAG
TTCAATCCATTTCTCAAATGTCATGAAGTGGATGTCATTCGAGCAACGTCATGTAATCAA
AGCGCGTCCATGGACCACGGACGTTCAGTCGTTTACGACATATGCCAGCACCTGAGAAAC
AGAAAACCTCTCCCAGAAGCTTGGAGAATCTTCTTAGATCAATCTGATGTTAAAATGGAC
TTCACCGGCTGTCCCCTTGCATCGACATTGGAGAAAAAGGATACTACCAAAGTCGTCATG
CTAGCAAGATCTTGGACTTTTAGGTGGAGTTCTATGTGCTTTTGCAAAATGGATTCTTGT
AGGAATCAAGAAAGACGGCGAATGTGA
>SLM_r1.2ch01.g001700.1
ATGGAGCCAAGAAAAGCAATAGATGAATTGTTCTTAAAATTTCATCCTTGTTTTGATACA
AACACAAAGATAGGAATAATAGGAGGTGGACCTAGTGGAACATCAGCTGCTTATGCATTG
GTAAAACTTGGTTATACAAATATCACTATTCTTGAGAAGTATCATTCTGTTGGTGGCATG
TGTGAATCAGATGATATTGAAGTAAGCAACAGCAGAAGAATCGACATGAATAGCCTCGAG
GAGGAGTTGTTCGGTAAAGTACAAACTATTGACTATTACACCATAGTCTTGAAGATAACT
GGATTTGATCATATACCGATGGGTTTTTACTACTTTGGTGAGTTCATGGATGATCCAAAA
GCCATCGGGAATCCAGTTGCAATGCAGAGATTTTACAATGACACGAACGTCTTCTTGTTT
TGGTCTTATGGTAACTCGGTCGACATAGTAGGATTAAAGGAGACCGAGCTCCTCATAAAA
GGTGTTGAAAGTATGGGAGGCTTTGTTGAAAAAGTCGTTTTGCAACGAAAGCTCAAATAT
TTCCCTCATGTTAACAACCAAGATATGAAGGAAGGCTTTTATGAGAAAGTGGAAAATCAA
CTACAAGGTCAACAAAACACGTATTATGTTGGCGGGTTGATGGCATTCGAGTTGACAGAA
AGGAATGCATCTTACGCCATGGCTCTAATGCACAAGCATTTCGCTAGTAATAATCCTATA
CCAGCCTTCCCATATGTTAAGAAGAACATGGTGTATCTATTGCCTCCATTATGA
>SLM_r1.2ch01.g001710.1
ATGAAAAATATTTCAGAAGTACAATATCATATTGGCTACATAGGGCAAATTCCACACTTG
CCATCTTATGAGAGTTTGGGTATTCCTGATTTTCTTGCTCCTCAAAGTGTTGAAAATTTT
GCTAATATATTTTGGCCTCATGGCAATCATGAATTTTGCAATTTGGTCAAATCTTATGCA
AGTTCACTTCTGAAATTGGATCAAATCATCAAAAGGATGATCTTGGAGAATTTGGGATTA
GAAAAGCACATTAATGAATTGTTGGATAATTTTGCCCTATTTAGATTTTCCCATTACAAG
GGATCATTATCTATTAATAAAGATGAAAATGATAAATATGATGGATTGAGTGCCCATACA
GATAATAACTTCTTGACTTTTATAGCACAAAATCAAGTCAATGGATTGCAAATCAACAAA
AATGGAGAGTGGATTAATGCCACTATTTCACCAAATTCTTTTGTTGTTCTGTCTGGTGAT
TCCTTCAAAGCATGGACAAATGGTCGATTGCATTCTCCCCTCCACAGGGTAGAAATGCCT
AAAGAAGGTGATAGACTCTCCCTTCAATTTAATACATTATCAAAACCAGGTCACTTCATA
GAGGCTCCAAAAGAACTAGTGGATGAGAAACACCCTTTACTTTTCAAGCCATATGAAATG
CTTGGATTATTAAATTATGTTGCTTCAAACGCTGGCACTCCTAATGCTTTCCAGGCTTAT
TGTGGTGTTTGA
>SLM_r1.2ch01.g001720.1
ATGCAGAAAGGTTCAATACATGAAGAGTTTGCTTTAAAGCAAACAGCTCCGAAAATTGTT
GGATCAGGGGTGATGATAGGAGGAGATAAGGTAACCGTCGCCTATGACCTCGTTGAGCAA
ATGGAATATCTCTATGTTCGCGTTGTCAAGGCTAAAGAGTTAACAAAGGATGTCACAGGG
AGCTGTGATCCTTATGTTGAAGTAAAAGTTGGAAACTACAAGGGTGTCACGAAGCATTTC
GAGAAGAAAATCAACCCTGAATGGAATTATGTGTTCGCGTTCTCTCAGGATAGGATTCAG
GCCTCTTACATTGAAGTATGTGTGAAAGATAAGGATGTTCTGTTGGATGATATGATAGGA
AGAGTCGTGTTTGATCTCGTTGATGTACCGAGAAGAGTTCCACCGGATAGTTCATTAGCC
CCACAGTGGTATAGGTTAGAGGATAAAAGAGGTGAAAAGTTGAAAAAAGGGGAAATCATG
CTTGCTGTTTGGAGAGGAACTCAGGCAGACGAGGCGTTTTGTGATGCGTGGCATTCGGAT
GCAGCAGCTGTGGGAAGTGAGGGGATTTCAAGAATTAGAGGAAAGGTATATCTTTCTCCC
AGACTTTGGTATATCAGAGTTAATGTCATTGAATGTCAAGATTTGGTTCCAAGTGAAAAG
AATCGACAACCCGAGTGTTGTGTGAAGGTTATGTGTGGGAATCAGGTCTTGAAAACGAAA
ATTTCATCGATAAGAAGTTGCAGTCCAATGTGGAATGAGGACTTGGTTTTTGTTGTAGCT
GAACCATTTGAAGAGCCTTTGGTTGTAACTGTGGAGGATAAAGTTGGATCGAATTTCGAG
TTTTTGGGAAAATGTGTGCTTCCTTTAAGCATTGTTCCGAAAAGGCTGGACAACAAACCT
GTTCCTTCTACATGGCACAATCTTGAGAAGCATACAGTTGTAGAAGGGGAAAAAAAGGAG
ACTAAATTTGCTAGTAAGATTCATATGAGGCTTAGTTTGGATGGAGGATATCACGTGTTG
GATGAATCGATACATTACAGTAGTGATTTCAAGCCAACGTCGAAGCTTTTATGGAAATCC
AGCATTGGACTACTTGAATTGGGGATAATAAGTGCAACAGGCTTGTCAGCTATGAAGTCC
AAGGATGGACGAGGGACGACAGATGCCTATTGTGTAGCTAAGTACGGGCCAAAATGGGTT
CGTACAAGGACAATCATCGATAGCTTGTCACCACAATGGAATGAGCAGTACACTTGGGAA
GTACATGATCCTTGTACTGTAATCACAGTAGGAGTGTTTGATAACGGATACCTACAAGGG
GGGAAATGTACGAGCATTGGGAAGGTGAGGATTAGGCTGTCGACACTTGAAACGGAGAAG
GTATACACACATTCCTACCCTCTTATTGTCCTGCACCCATCGGGCGTTAAAAAGATGGGA
GAAGTTCAACTAGCTGTGAGGTTTTCGTGTACGTCTTATGTCAATATGTTGTCTAAATAC
ACTCAACCTTTGTTTCCAAAGATGCATTACGCTCATCCAATGTCTATCACTCAGCAAGAT
TTCCTCAGGTTCCAAACTATCCAAATACTTTCAACGAGGCTTGGACGAGCAGAGCCACCG
TTGAAAAAAGAGGTCGTGGACTACATGCTAGACGTTGGTTCGCATATATGGAGCGTAAGG
AGGGCTAAGGCTAACTTTTTCAGATTAATGTATGTTGTGAGTCCAATATTGGCTATTGGA
AAATGGTTTGATCAAATATGTCATTGGAAGAATCCACTCACAACAATTCTAATCCATATA
CTCTTTGTTATATTAGTCCTTTACCCTGGATTGATTGTTCCTACATTCTTTCTTTACCTA
TTCTTGATTGGTATTTGGCACTATAGATTGAAACCAAGACATCCACCTCATATGGACATC
CATATTTCACATGCTCACGGTGTTTTCCCCGATGATTTGGATGAAGAATTCGATACATTC
CCAACATCAAGAGGCTCGGATAAGGTGAAGATGAGATATGATCGTTTGAGGAGCATCGGA
GGCAGGATTCAGACCGTGGTAGGGGACTTAGCGACTCAAGGGGAAAGGTTTCATTCATTG
TTAAGTTGGAGAGATCCAAGGGCATCGGCTTTGTTCGTGACATTCTGTTTGTTTGCTGCA
ATAGTCATGTACGTCACACCATTCCAAGTTATCGTGATTCTCATAGGAATCTACGTGTTA
AGGCACCCGAGATTTCGCCATAAAGTTCCTTCATTGTCTACTAGTTTCTTCAAGAGGCTG
CCTGCAAGAGCAGATTGCATGTTATAA
>SLM_r1.2ch01.g001730.1
ATGGCTCAGCTTCCTCAAATAGCCATTCTTGGAGCTGGCATTTTTGTTAAAACTCAATAT
ATTCCTAGATTAGCTGAGATTTCTAATCTTTTTATTCTCAGAGCTATTTGGAGTCGAACT
GAGGAATCTGTCAGAAGTGCTGTTGAAATAGCACAGAAGCATTTCCCGAATGTGGAATGT
AAGTGGGGAGATGCTGGACTCGAGGAGATCATTAAGGATAGTTCCATTACTGGTGTTGCT
GTGGTTCTTGCTGGACAAACCATGGTGGATATGTCACTGAGGTTGCTTAAGGCAGGAAAG
CATGTCCTTCAAGAGAAACCAGCTGCCCCAACTGTGGACGAGGCTGAAAAAGCATTGACT
CACTATAATTCTCTTAGCACCACATTGACTCAGCAACCAATATGGGCCGTTGCAGAAAAT
TATCGCTTTGAACCTGCCTTCATTGAGGGCAAGAGGTTAATTTCTGAAATCGGAGAAATG
ATGAATATCCAAGTAATTGTTGAAGGAGCAATGAACAGCTCAAACCCTTACTTCGCTAGC
TCCTGGAGACGCCAGTTTGTTGGTGGTTTCATTCTAGACATGGGCGTACATTTTGTAGCC
GGACTTAGGATGCTTATTGGATGTGAGATTGCATCATTGTCATCCATGAATTCTCATGTA
GATAAGACTTTGCCTCCTCCGGATAACATCTCGTCAATGTTTCAACTGGAAAATGGGTGT
TCAGGAGTTTTTGTGATGGTGGTATCTTCGAAGTCACCAAAGGTAATCTGGCGAGTTGTG
GGTTTAAACGGAGTGCTGCAAGTTGACCGTGGTAACAAGGATGGAAAGCATGGCTACTCG
GTTTCCCTACATATGGCTGATGGTCAAAGCAAGAGCTTCTTTTATCCGTTTAGCGGGGTC
ACTGATGAACTGAAAACATTTCTATCAGATGTATCGACGGCCAACCTGAAGAAGGACCAT
AGTTCACACATCGATCCTCGTCTCTCATTTGCTGAAGGTGCTCGTGATGTTGCTGTCTTG
GACGCGATGCTCGAATCAGGAAAGAGACAAGGAGCTCTGGTTCAAGTAAAAAAGTTCTAA
>SLM_r1.2ch01.g001740.1
ATGTATGATCAAAAATCAATTGAAGATAAATTTTCAAAGATACATCCATGTTTTCCAGTG
AACACAAGAATAGCCATAGTAGGAGCAGGTCCAAGTGGAATATCAGCAGCTTATGCATTG
TGTAATCTTGGCTACAACAATGTGACAGTAATCGAAAAACATCACTCAGTCGGTGGCATG
TGTGAATCTGTTGATATTGAAGGACGAGTTTATGATCTCGGAGGTCAAGTTCTTGCAGCA
AATAGTGCTCCAACAATTTTTCATTTGGCAAAAGAAACAGGAAGTGAGCTTGTAGAATTA
GACTCACATAAACTTGGATTAATTGATAGCCAAACAGGGAATTATCAGGACAATAAAGTT
GCAGATGATTATGTATCTGTTATATCACTGACATTAGAACTCCAGGACAAAGCAAAGGAT
TCAGGTAGAATTGGAATTCATGCTGTGAGTGATCTTGCTTCTGATATGACACCTGCATTT
CTTGAAAGCCGCGGATTCAAGTCCATTCCAAAATCTGTTGCATATGGCTACACTGCTTCT
GGATATGGATTTGTTCAAGACATGCCATATGCCTATATTCATGAGTTCACTCGAACATCT
ATGGCTGGGAAAATTCGACGTTTCAAAGATGGATACACAAGTCTGTGGAAGAAAGTCAGT
GAATCATTGCCAATAACAGTCATGTTGCAAACAGAAGTGCTTTCAATCAGACGCAACAGT
ACAGGTGTCGAAATTGATATCAAAGACAGAAGTAGTGATTTAGAAAGTATGGAGTTTGAT
AAAGTGATATTATCCGGGGCATTTCCTTTTAGGAGTGGGAGGACTTATAGATCACCATCT
TCCATTACAGCAGATCCTGAAAATGGAGTTCTGCAATTGAGTGAACTTGAAAAGGAGTTG
TTCAGTCAAGTACAGACCATCGACTATTACACGACGGTTCTGAAGATTAAAGGACTAGAA
CACATACCAGTTGGATTTTATTACTTTGAGGAGTTTATGGATGATCCTGCAACAATAGGA
AATCCAGTTGCCATGCAGAGATTCTATTCCGACACAAACGTCTTCTTGTTCTGGTCTTAT
GGTAACTCAGCCAACGTCAAGGGTTCAACAGTTTTACAGCTTGCGGTTGATGCTGTCAAA
AGAATTGGAGGTGAAGTTGAAATGGTTGTCCTGCAACGACGATTCAAGTATTTTCCTCAT
GTAAATAGCCAAGATATGAAGGATGGTTTCTATGACAAAATAGAAAACAAATTACAAGGT
CAGAAAAACACTTATTATGTAGGTGGTTTAATGGCATTTGAGCTTACTGAAAGAAATTCA
TCCTATTCCATGGCCTTAATTTCCAAGCACTTTGCAAATACTGATCCACAACCGGGATTT
CCTTACGTTAAGAGATTATTCCCCCTCTTATCTGATTGCTCGGATAAGAATCCGAAAGCT
CTGAAAGAATCTCATCAAGTGGAATTCCCGGAATTGTATAGCCTTGATGGTTATTTGAAG
TACTGGTCGAATCATAACATAACCTGTAAGAAGACATTGTACAAATGGATTAGTGAAGAA
GGACAAGTAGTTAACGAGAGGACGTATGAAGAACTTAACGCTAATGCTTCTTGTATTGCT
CAGAAGCTGTTGTCTAGTCGAAAACCAGTAATGAAGCAAGGTGACAGAGTTCTCCTAGTT
TACGTCCCGGGACTTGACTTTATTGATGCTTTCTTTGGGTGCTTCAGAGCTGGAGTATTG
CCTGTCCCGGTACTTCCATCAGATCCAATGCAAAGAGGAGGACAAGCACTACTCAAGATT
GAAAACATTGCTAAATCGTGCAACGCAGTGGCCATTTTGTCTACTGCAGGTTATCATGCA
GCTGTTCGAGCAGGTTCTGTGAAGAATTTGATATCACTGAACCGTAAAAATGGAACAAGC
TCCGGTCGCTGGCCTAATCTTCTATGGATACACACAGACTCTTGGGTTAAGAATGCCAAA
GAAATGCATTCTAATAGCAATGACAAGTTTGAGCCTCAACCGGACAATGTATGCTTTCTA
CAATTCACATCAGGGTCAACAGGAGATGCTAAAGGAGTTATGATAACTCATGGTGGCTTA
ATCCATAACGTGAAGTTAATGCGGAAAGTATACAAAAGCACATCAAACACAGTATTAATA
AGCTGGCTTCCTCAGTACCATGATATGGGACTTATTGGTGGCCTTTTCACAGCTTTAGTA
AGTGGAGGATCAGCAGTTTTGTTTTCTCCGATGACATTCATCAGGAACCCTCTCATGTGG
CTCGAGACGATGAGCAAGTACAAAGCAACTCATAGTGCTGGACCAAACTTTGCGTTTGAG
CTCGTTGTCCGTAGGTTGGAGGCTAACAAAGAGAAGCAATGGAAGTATGATCTTTCATCA
CTCAAATTTCTAATGGTTGCTGCTGAACCAGTAAGGCAGAAAACTCTCAAGAATTTTATT
GAGCTCACGAGACCTTTCGGTCTTTCCCAAAGAGTGATGGCTCCTGGCTATGGATTGGCA
GAAAACTGTGTGTTTGTAAGCTGTGGTTATGGGGAGGGAAAACCAATCTTGGTGGATTGG
CAAGGAAGAGTAGGTTGCGGCTACGCGAATCAAAATGAGGCGGATGTTGATATCAAAATA
GTTGATCCGGAAAGTGGCGAGGAGCATGATGAATCCGGAAGGGAAGGAGAAATATGGATC
AGCAGTCCTAGTGCAGGCATTGGATACTGGGGCAGGGAGGAATTGACTGAGAAAACTTTC
AAAAACAAACTCGGTTCGCATTCTGAAAAGGTATACACAAGAACTGGAGACCTTGGAAGG
ATAATTGATGGGAATCTGTTTATAACTGGAAGAATCAAGGACCTCATTATAGTTGCTGGA
AGAAATATTTACCCGTCAGACATAGAAAAGACTGTCGAAAGCTCATCCGAAATCCTCCGC
CCGGGTTGTTGTGCTGTTATTGGAGTTCCAGAAGAGACCTTATACAGCAAAGGAGTACCA
GTACCTGATCACTCTGACCAGGTTGGCTTAGTTGTCATTGCAGAAGTAAGAGATGGTAAA
CCTGTTAGCAAAGACGTCGCCGAGGAAATTAAGGCAAGAGTTGCTGAAGAACATGGTGTT
ACTTTGGCTTCTGTTAAGCTGATCAAGCCAAAAACTATCAGCAAAACAACATCTGGAAAG
ATAAAGAGATTTGAGTGCTTGAAACAATTCATTGATGGAACACTGGATGTGGTTCCAGAT
CAAATCTCGTCAAAGCGAAAGCTTCTTAGATCTTTTACCACAGGTTCTTGCAGGGAGGGA
AATACACCAAGGTCACATTTGAACACAACATCCCCTTCACCAACTCCAGGACTAAATAAA
AAGGAAATTGTCGAGTTCCTGAAGGGACTCGTATCGGAGCAGACAGGAATCTCTATCAGC
AAGATTACTACTACTGAAAGTTTAGTATCTTATGGTATTGATTCTATTGGTGTAGTCAGG
TCAGCTCAAAAACTTTCAGATTTTCTTGGAGTTCAAGTTGGTGCAATCGATATCTTCACA
GCAACTTGCATTGAGGACTTGGCAAGCTTCACAGAGGATTTGGTTATAAAATCTCGACCT
CATGATGCAACAAATCCTTCTTATCTTCCAGACTACTCAGAGGATGATTCCTGTAATTTG
GTGGCTGAAGAAGTTTCCCCATCCCATCGATTCGGTATCATTTTATTGCAACTTCTTGCT
CTTGTCTATGCCATTTTCATGCTGGTTCTTCCTGCATACTCATCCATATCTGTCTTTAAG
AACCTGATTTTGACAAATCCAACTCTAGTGATTTCATTTCCTTGGGTTGGTTATGCAATT
TCCTTGATCTTTGCACCATTTGCTTGGATTTTATGCATATCTACCACCTGCATATGCATC
GGTACTCTTGGAAATTTGGTCCTTCAACCAAATTATTCCCTGACCCCAGAGGTGTCCATC
TGGTCATTCGATTTTGTTAAGTGGTGGGCTCTATATAAGGCACAAGAAATTTCGTCTAAA
GTTATGGCAGTGCATTTGAGAGGAACAGTTTTTCTGAAATACTGGTTTCAAGTATTTGGA
GCAAGGATAGGACCATCGGTTGTACTGGATACCATCGATATCAGTGATCCAGCACTTGTT
TCGATAGGAGATGGAGCTGTTATTGCAGAAGGAGCTTTAATTCAAGGCCATGAAGTGAAG
AATGGAATCCTGAGTTTCCATCCAGTTAGAATTGGCAAAAACTGTTCAGTTGGTCCTTAT
GCTGTACTCCAGAAAGGAAGCGTTTTGGCAGAAGGAACTGAGGTAGCATCATTACAGAAG
ACGTCATCATCAAAGTCAAACAGCCGTAAGAAGGTCGTTGAACCGGCAAATGAAACAGAA
CATGGTCTCATTACAGCTATGTATCACTTGATGGGAATCTACATTGTCGGATTCATAAGC
GCCCTCTCAGGAGCTATCCTTTATTTCTTGTACATACTGTTAGCTCAAAAATCTCCATCT
CTTCATCACTTCTCCTTAATATGTCTCTCTGGAGCATTCCACTGGCTTCCGTTCACTATC
ATCGCTTACATGGCGATTATTTCTAGTATCACTTCAAGCCCGATAATCTTCGCTATCTCA
GTTGCAACTGTCTACCTGGCTCATGGCTTGACTTTGAGCATCCTTACCATATTTGTAAAC
AATTTTCTCTTACGAAACACCGATAATTCACTGAGAATATGGTTGAAACATAGAATTAAC
ATTGCCTGTCATCTCAGATTTGCTAAACTCCTTTCTGGAACTGAAGCTTTCTGCATGTAC
TTGAGGCTCTTAGGAGCAAAAGTTGGAAACCATTGTTCTATCCGAGCCATCAACGCGGTT
TGTGATCCAAAATTGATATCACTAGGTGAAGGTGTCCATCTAGGTGACTTCAGCAGGATT
GTAACCGGCTTCTATTCCTCGAGTGGCTACACGAGTGGAATAGTTGAGGTACAAGATAAT
TCAGTTGTTGGGAGCCAAAGTGTTGTCCTTCCAAGATCACTTATCCAAGAAAATGTTATT
CTTGGTGCACTTTCAGTTGCTCCGATTGATTCTGTTCTTCAAAGTGGTGGCGTTTACGTT
GGATCTCAATCCCCCGTCATGATAAAGAACACACGACATGCCATGGATGAAAGGATAGAA
GATATGGATCCAAAATACAAGAAGATAGTTGGCAATCTAGCTGCAAATTTGGCTGCAACT
ACTCTCAAGGTCAAAACAAGATACTTCCATAGAATTGGTGTTAGTGGAAAGGGAATGCTC
AAAATATATGACAACATCAAAGGATTTCCAGACCATACAATCTTTGTATCCAGCAAACAA
TATCCTGTCATAGTCCGGCATAGCAACAGCTTAAGTGCCGATGATGATGCAAGGCTCGAT
GCTCGTGGTGCTGCATTGAGAATACTCTCTGATCATGCAAATTCTGATGATGAAAAGCCA
CTTCTAGATTTGACATTGAAGACAGGGGAAGCATTCTATGCTCGGACTATCTCTGACTTC
GCGACATGGCTTGTTTGTGGCTTAGCAGCAAGGGAGGAGCATGTGAAACGCGTACCACAT
GTTCGCGATGCAGTATGGACATCACTACGTGATTCAAACTCATATACAGAGATGCACTAT
TACTCAAATATATGCAGGCTTTTCAGGTTTACAGATGGACAGGAAATGTATGTGAAGTTC
AAATTGAGGCCTGGTGATGAAAACATTGGAAAGGATTCTGGTAAAGTTGAGCCTATTGGA
ATACTTCCTCCAGAAACAGGTGCAATTCCTAGGAAAGATAACGACACACGCCCGTTACTT
TTCCTTGTTGATGATTTCAAGAAAAGGGTAAGTTCACAAGGCGGTGTTCGCTACATTTTC
CAACTACAATTCAGGTCTGTGCCTAAGGATGAAGCAACACAAGACATTGCACTTGACTGC
ACTAGGCCATGGGATGAAGCTGAATTCCCATATGTTGATGTTGGAGAAATCGTTGTTGAT
CAGAACCTCACCAAAAAACAATCAGAGCAGCTGGAATTCAACCCCTTTCTTCGATGCCAC
GAGATTGATGTTGTGAAGGCAACATCAGCCTCTCAAAGTGCTTCCATCGATCACGGTCGT
TCATTGATATATGAAATTTGCCAACATTTGAGAAATGGTGAACCACTTCCAGAAGCCTGG
AAGAACTTCATAGAACAATCAGATGTGAAAGTTGATCTCTCAGGCTGTCCAATTGCACTA
CAAGTGAAACAAGAAAGTACTCATCATCAAGAAGTAGCTCTATCAAGAACATGGTATCAA
ACTTCTTGGTCCACTTTTGCTCAGCCAATACTCCAAACATTCTTACCATACTTCCTTTTG
TCATATTCAATACATAGTCCTCTAAACTGGCTCATATGTTCAACAACAAGCCATCAACTA
TACTGGTTTTTCCCATTCTTTTGGATATCCTCAGGGGTGATAGCAGCATTCACTTGTGTG
TTAGCAAAACTAGTTTTCACAACAAGAAAGAAAGATGGAGGAAAATCACTCATATGGAGC
AAAGGACTACTAATGGAAACATTATGGCAAGCATTTAGAACACTTGTTAGTGACTATTTC
ATGGAAATGACAACAGGATCATTCTTGTTTGTCATTTGGATGAAACTTATGGGATCACAA
GTTGAATTAAGTCATGATCAAGGGGTTTATGTAGATAGCAATGGAGTTCTGTTGAATCCT
GAGATGATAGAGATTGAAGGAGGTGGATGTATAGGCAAAGAAGCATTGTTATTTGGACAT
ATATATGAAGGTGAAGGGGAAGTGAAATTTGGTAAAGTTAGAATAGGTGAAGGAAGTTTT
GTGGGGAGTAGAGCTGTGGCAATGCCTGGTGTAGTAGTAGAAAGTGGTTGTTGTTTAAAT
GCTCTTTCACTTGCAATGAAAGAAGAAATTGTTAAGTCAAGGTGA
>SLM_r1.2ch01.g001750.1
ATGGCTGTGATGGATGAGATTGGAATTGATGTCAGCTCGGACATTGAAATTGATGACATA
AAGTGTGATATAGCCGAAAAGGATGTCAGCGATGAAGAAATTGAGCCAAAAGAATTGGAG
AGACGGATGTGGAAGGACCGTGTCAAGCTCAAGCGGCTCAAGGAAAAACAGAAGCTTGCA
GCCCGGCTAGCTGCAGAGAAGCAGGACAATAAACAAGTTACTGATCAGGCTACGCGGAAA
AAGATGTCAAGAGCTCAAGATGGGATTTTGAAGTACATGTTGAAGCTCATGGAGGTCTGC
AATGCTCGAGGATTTGTTTATGGAATCATTCCTGATAAGGGTAAGCCTGTGAGCGGTTCG
TCAGATAACATAAGAGCTTGGTGGAAGGAGAAGGTGAAGTTTGATAAGAATGGTCTTGCT
GCAATAGCCAAGTACGAAGCGGAATGTCTAGCAAGAGGAGACGGTGTAGGCAGCCAAAAT
GGGAACCCGCAAAGTGTCTTGGAAGACTTGCAAGATGCTACCTTGGGGTCCCTTTTGTCT
TCTTTAATGCAACACTGTGATCCGCCTCAACGGAAATACCCGCTGGAGAAAGGTATCTCG
CCACCATGGTGGCCAACTGGGGATGAGGGATGGTGGGCTAAAATGGGACTACCTAAGGGT
CAGAAACCGCCATACAGAAAGCCTCATGATTTGAAGAAGATGTGGAAAGTTGGTGTTCTA
ACTGCTGTCATAAAGCACATGTCACCTGATATTGCAAAGATCAGGAGATTAATCCGCAAA
TCGAAGAGTCTGCAGGACAAGATGACTGCTAAGGAGAGCTCAATTTGGCTGGCTGTTTTA
AGCAGAGAGGAAGCAACCCTCCAACAAGCAGGCAGTGAGAATGGATCATCTAGCGTAGAG
GAACCAGTTAGAAACCGTGGTGAAAAGAAGAAACCTTTAGTTAGCAGTGACAGCGACTAT
GATGTTGATATCACTGATGATGGTATTGGCTCTGTATCGTATAGGGACGAGAGGAGGAAT
CATGTTCATCCTCTAAAGGCCATTCCTCAATCTCACCAAAGTACGGAGAAAGGAGATGGA
CATCATCGAAGGAGAAAACGAGCTAGGTCAAACCCTACTGAGAAACAGATTCAACCATCT
CAGCTACATGGTGACGAGCATAGTAACACATTACCTGATATAAACAGTTCAAAAATGCTA
TTGGCTGGACGTATAACGAGTAACAGCCTACAGGGAAATGACAAGAGTGAAACAACAAAT
TCTGTAGAGAACGACTTAGAGATTCAATCAGAGTTACCATTACAAGACTCAAACCTATCA
TTGGTTCCATCAGCTCATGTAGTCCGTAAAGAGGATACATATATAGGTGCTGGGCCATCA
TTTTATCCGATGTCTCAAAATTCTGCTGTTGTCCCTTATGAATCAGAGATGCATCTTGAA
AATCAACGCTCTATAGTTCAGCATCAATTTCAAGACACTCAGTTCCATGGTCTCCAGAAG
ATTTCTGGTATAAATGATGGACCACAAATTTCCTTATCGCATTATGGACCTCCAAACAAC
GGGTTGCAATATGGACCTCCCAGTTCCATCGCACACACTGAACTGCAAGTTTCTGAATTT
GCTCAAGGGTCTCAATTTTCTAACTTCAGTCAACCACCTGTGTATCACTCTTATTCATCA
CCTGAATTTGGGGCGACACATGCTGAACCACAGTCCCACTTGGCTCACAATGAACTTCAT
GTTACGCCAAGGCATTCTGGTGTTGGTCCATCGCTTCACGGAAGTGGAAATGATATCTCT
AAAGTCAATCATCATGATGGAAAAGACATGTTTCAGAATAATCACGACAGACATATTGAT
ATGCCTTTTGCATCTCCACTCGGCAGTCCATTTGACTTGGGGCTTGATACTGAAAGTCAT
TTTGATAATTCGGATTATGATTTAGATTTTGACAAAGAACTAATGTCATTCTTCGCCTCA
TAG
>SLM_r1.2ch01.g001760.1
ATGGGTGCAAAGGGTTCATCTAATGATCACATTCAACTTATGAGCTCCTTGACAACAAGG
AGAAAGAATGCAGTGGTACACAGCTACAAACACAGTTTCTCAGGATTCGCAGCACGTTTA
TCAGACGATGAAGCTCAGTCGATAGCTCAACATCCCGGAGTAGTATCTGTTTTTCCAGAT
CCAGTATTTCAACTCCACACGACGCGATCATGGGATTTTCTGAGAGATCAATACAATCTT
TTACACAACTTCCCGGACAGTTCTCATTCAAATTCAACCTCGAAAGGAGCAGATACCATA
ATTGGAATTTTCGACACTGGAATATGGCCTGAATCAGAGAGTTTCAATGACAAAGGTATC
GGTCCAGTCCCATCGCGATGGAAAGGAACTTGCACCAGAGGTTATGATTTCAAATCATCC
AGCTGTAACAGGAAACTGATTGGAGCAAGGTTTTATGACGAACCTGGAGAATCAAAAACA
CCTTTTGTGGGCACACCTAGGGATCACGACGGGCATGGTACTCACGTTGCAGCCATAGCA
GCAGGGAGTTCAGTGGCAGGTGCATCCTATTACGGCATAGCAGGAGGAACAGCCAGGGGC
GGGTCTCCAGGGTCAAGGATTGCAGTGTACCGTACATGCACGCCTTATTCTGGATGCAGT
GGATCGAAAATTATGAAAGCATTTGATGATGCTATTGCAGACGGGGTCGATATCATCAAC
TTATCATTTGGTCAACCAGCTGGAGCAGAGTTTGAGTTCTCGAAAAATCCTATTGCCATT
GGAGCCTTCCATGCTATACAGAAGGGCATTTTCGTTGTTGCCTCTGGTGGAAATGATGGG
CCTTCACCGGAATCTGTTGTCAATGTTGCTCCTTGGATTTTCACAGTTGCTGCAACAACT
ATTGACAGAAACATTGAAACACATATTCCCTTGGGTGGAAACATACTAATTAAGGGTGGA
GGTATTAGCTTTTCCGATCTCAAGAAATCTCCAGTTTATCCGTTGGCAGACAGTGTATCG
GTCAAAATAGACTCGGAGTTTGTTTATGACGGTGAAGCAAGTGACTGTGAACCAGATAAA
CTAGACGAACACAAAGTCAAGGGAAAAATTATTATATGTGACCATCTCGACGATTACTAT
TCACTCGAAGAAAGGCTGGATGAAGTGAAGAAAAAGGGTGGGATCGGATTTATACTAAGT
CTTCCTGATGATGAGCTCATAACAGCACCTAAAATGGGATCATTTCCGGGGGCAGTAGTC
ACTCAAGGAGACGGCACAAAGATTCGTTCTTACATCAACTCAACAATGAACCCGGTGGCA
ACAATTCTACCAACTGTTGGTGTAGATAATTTCAAACCGGCTCCTGTTGTGGCTTTCTTC
TCATCAAGAGGCCCTAATTATAACACTCGAAACCTCCTAAAACCGGACATTGCAGCTCCA
GGGACAGCAATACTTGCAGCTTGGACCGCTAGTAACGACACAGATGTAACTCGGTTTGGC
CAACAACCACCGCTATTTAACATCGAGTCAGGTACTTCCATGTCTTGTGCTCATGTTTCT
GCAATTGTTGCAACACTGAAGTCTCAGAATCCCTCGTGGAGTCCGTCAGCAATCAGATCA
GCTATAATGACCACAGCTTTTCAGCAAAGCAATACAAAGAGTCCAATAGATCTCAATGGA
AACGCAGAATTCCTTGCCACGCCATATGATTTTGGTGCAGGAGTAGCAACTCTGTCTGGA
CCATTGCAACCAGGTTTGGTTTACGAGACCGAGATCACAGACTACCTGCAATTCCTCTGC
TCTCAAGGATACAACACATCAACAATAAAACTCATCTTGAAGAAACTTCCAGACAATTTT
TCATGCCACGCAAACTCGAGTGATGAGTTGATGTCTAACATGAATTACCCATCAATAGCC
GTTTCTCTGTCCAAAGTAAGAAAAACGAAGAAAGTTATCAGAACTCTAACTAGAATTGGT
GATGAAGAATCAGAATATACAGCAACCATAACAACACCAGATGTGTTGAGAGTCGAAGTT
AGTCCAAAGAAATTGAAGTTTACAAGTGACAAGAAGAAACTGAGCTATCAAGTGACTTTT
AAAGCAATGTCTAGAGAGAAAGAATTTTTCGGATCAATTACATGGTCGAATGGTAAGTAC
AAGGTTCGAAGTCCATTCGTTGCCTCGTTTTGGTAA
>SLM_r1.2ch01.g001770.1
ATGGAAGGTGAAAAACCTCACATAGTTCTCTTCCCTTTCATGTCACAAAGTCATATAATC
CCTTTCTTAGCTTTAGCTTCAAAATTTACCCAAAAAGGTTACCAAATCACTTTCATAAAC
ACACCATTAAACATCAAGAAACTCAAATCATCATCAGAAAACCCTTTAATTCATTTTCTT
GAAATACCCTTTAACACTACTGAACATAATCTTCCACCAGATGCTGAAATCACTGATTCT
TTACCTTACAATCTTGCCCTTGAACTTCTTAAAGCTTCCCCTTCACTTGAATCTAACTTC
AGATTCATACTTACTCATCTTGTTAACCTAAAGATTGGATTTTTCAAGAAACCCCCAAAT
TGTGTTGTGTCAGATTTCTTTTTTGGGTGGTCAGCTAAGGTAACTCATGAATTTGGTATT
TTACATTCTATTTTTGTTGGTGCTGGTGGTTTTGGATTAGCTTGCTATTACTCTATGTGG
ATAAATTTACCTCATAAAGATGTTAATAATCTTGAGTTTATATTGCCTGATTTTCAAGAA
GCTGGAAAATTTCATGTCACACAGTTGTCACCTAGTCTTGCTATAGCTGATGGAAGTGAT
GATTACTCAGTTTTTCAGATGAAGAATCTTCCACTTTGGGAAAACTCAGATGGGGTTTTG
GTTAATACTGTTGAGGAGTTTGATAATATTGGATTGATGTATTTTAGAAGGAAGTTATGT
ATACCTGTTTGGGCAATAGGACCAATACTTCATCAAGAAAATGTCAATCCTAGGAAAGAA
CCAGGAATTTCTTTAGTGAAATGTAAAGAATGGTTAGATAACAAGGATGAAAATTCAGTT
CTTTACATATGTTTTGGTTCACAAAACACGATTTCCGCGTCACAGATGATGCAACTAGCA
AAAGGATTAGATGGGGTTGAAGTAAACTTCATTTGGGTGATTAGACCACCTTTAGGATTT
GATGTAAATGCTGATTTCAGACCAGAAGAATGGTTACCAGAAGGCTTTATTGAAAGAAAT
CAAGAACAAAGAGGACTAGTAGTGGTTGATTGGGCACCACAAGTTGAAATCTTGGCTCAT
GAATCAATAGGTTCATTTTTGAGTAATTGTGGTTGGAATTCAGTTCTTGAATCATTGATC
AATGGTGTCCCATTGATTGGATGGCCAATGGCAGCTGATCAATTTTTCAATGCTAAGTTT
TTGGTTGAAGAAATTGGTGTTTGTGTTGAAATGGCTAGAGGGACTACATTTGATGTAAGT
TATGGGGATGTAATTGAAAAGATTGAGTTAGTTATGGGTAGTGAAAGTGAAAAGGGGAGA
AGATTAAGAGGTAAAGCTTGTGAAGTTAAAGAAATGATTAAAGATGCTAATAGAGATGAA
GATGATTACAAAGGATCTTCTATTAGAGCTATGGATGAGTTTTTTAATTTGATGATGAAA
GAAAGGATTGGCTCACAATAA
>SLM_r1.2ch01.g001780.1
ATGTCAACGTCAGCAGCCGACGCCGTGGCCGGAGAAATCACCGGTACCGACGACGGTGTT
CTAGAAACTCCATTCCTTGACTCGGAACGTTGGAACATCCTCCAGAGTGTAACGGAGGAA
GGAGGCTACGCATACGCAACCATGACGTCGCTCGCGGCGGCCGGAGATATACGAGCGGCG
GAGGCGGCGAAAGAGATGGCGTGGGAACAGTTACATTCAGGTCCATGGCATTCGGTTGTT
CCTATATGGAGAGATGCGTATTCAATGGCGTGTATGCATTTGGCGAAACTTCATTATGCT
AATGGTGAGTTTAATGAAGCGATTAAAGCTTTAGATATGGGGATTATTATGGGAGGAATG
ATGCTTAGGGATGAATTGAACCTCGCGATTCGAAAGGCGTCGGAGAAGGAGAAAGCGAAG
AGTGATCTCGGAGAAAAAGGTGAATCAGAGATTAAATTTGTTTCTCAAGAAATTAACGTG
GCGGAGGTGCAGCAGTCGCTACCTATTAAGTCTCTGTCTTGTAAGTTAGTAGGGAAAAGG
CCAGCCTTATCGTTGGAGGCATTTCTGAGAGAGCATTATTTATCAGGAACTCCGGTGGTA
ATCAGAGATTCCATGGATCACTGGCCTGCTAAGAGTAGGTGGAATGACATGAATTATCTT
AGAAGGGTTGCTGGCTTCCGTACAGTCCCGGTTGAGGTCGGAAAGAACTATTTGTGCCCA
GAATGGAAGCAAGAGCTGATCACTTTTTCTGAATTTCTTGAGAGGATACGGTCCAATGAT
ACTACCTCTGTGGAAACTACGTACTTAGCTCAGCATCAATTATTTGATCAGATACAAGAG
CTACAACAAGATATTGTTATTCCTGATTATTGTTTTACTGGAGGTGGGGAAATTAGGTCG
CTTAATGCTTGGTTTGGTCCAGCCGGGACTGTGACGCCTTTGCATCATGATCCGCACCAT
AACATACTTGCTCAGGTTGTTGGCAAAAAGTATGTACGGCTTTACTCTGCATCACTTTCG
GATGAGCTTCACCCACATAGTGAAACCATGCTTAGTAATTCCAGCCAGGTTGATCTAGAC
AACATTGACGAGAAAGAGTTCCCAAATATATTAGACCTCGAATTCCAGGACTGTATTTTA
GAGGAAGGTGAAATGCTTTACATCCCCCCTAAATGGTGGCACTACGTCCGCTCTCTCACG
ACAAGCTTTTCAGTTAGCTTTTGGTGGAGTGATGCTGAAAAATTAGACGACTGA
>SLM_r1.2ch01.g001790.1
ATGGCAAGTGCTACTACATCATCATCAACAAATAAAATTCAAGAATATGATGAGGTTACA
AGTTACAAAAACAAGAATTGTGAAGTTTTTGTTAATAGACAAGAAATTAAAGATGCAATT
GCTAAAGCAATTGAATTAAGAGCTTTACATGCTGCCCTTTTACAACAACAACAAGGGAAT
AGTCCTATGAAGAAGTTCCCTTCTTCTGCTTCTCCAACTCTTTCACTTCATTCTCACCAT
TTTTCTTCTCAAGATTATCCTATTTTCACACCAAGCTATGAAGATGAACCATTGCCAGGA
TACAAACAACTACACTTAGATCACAATCCAAACTATGCTGAAGTTTGGGATGAATATGGA
GTAGTAAATGGTAACAATGAATCCGTTTTATCGGATTACAGAAAGGCGAATTCGACCTTC
AAAAATGGATTTACTAACAGTCTGATCAACTTAGAACCCCACATGTGTCCAGCTGATGAT
CAGAGATCGGTCACGAGCTCGTGTACTGATCATGTCACTACGCGTAAAGCCTCTCCCATC
GCTCGTTACATCAAGTCTCGGAGAAACTCATTAGGGGACTTGAACTCTATCTCATCTTGC
AACAAGTGTAAGCCTGCAACAATTAGTACTGAGGTTGATGGTGGTGGTAGTAGTACTAGC
AAGAGTGGTAAGAACTCGAATGTCATCGTGCCATTGACGGACTCACATGTTTCTGTTCAA
TCGCAGCCAAAGAGTAAAGGCGGGATGAACTTGTCGTGGCTGTTCCCTAAGCTAAAGAAG
AAAAACAAGGTTGAGATTTCACCAAACCGAACAGATCAATCCGATGAGGTTTTAAAGGAT
CACCATATAGGGATGGTTTCAATCGAGACGTTGAAGAAAGAGCTAATGGAAGCAAACGAG
AGCAGAGATGCAGCGTTGATTGAAGTCTCGGGAATGAAGTCGTCTTTAGGTGAGCTAAAG
CAAAAGTTAGAGTACTTAGAAACTTACTGTGAAGAGCTGAAAAAGGCCTTAAGGCAAGCA
ATTCAAGCTACAGAGTCCCCTGTATCCTCCAACAAGCTAAGAACTTTTCCTAATGGAAAA
TCCATCGATGGGGACGGAGAAAATGTGATCCCGGTTAATGATGAGGTAATGCTAGAAGGG
TTCTTACAGATGGTATCGGAGTCAAGATTATCGGTGAAACAGTTCAGCAAGACTCTAATA
GGACAGATTGAAGCAACAGACAATTTGTTAACCGATAACTTGAACCTTTTGCTTCAACCT
TACAAGCTATCTCTCAACTCGAAGTACTCGAAAGCAGTACTATACCACATTGAATCCATC
ATAAACCAATCACTTTTTCAAGACTTCGAAAACTGTGTGTTCCAAAAGAATGGCTCAGCA
AAACACTTAGACCCTCAACAAGATCGCCACGCTCAGTTCTCATCATTTGTCGCGCTGAGG
AACCTAAGTTGGAACGAGGTGTTGAGGAAAGGTACAAAGTACTATAGTGAAGAGTTCAGT
AAGTTCTGTGATCAGAAAATGAGTTGCATTATCGCAACGCTTAATTGGACAAGACCATGG
CCTGAACAACTCCTCCAAGCGTTCTTCGTTGCTGCTAAGTGCATCTGGTTGCTGCATTTG
TTAGCCTTTTCGTTCAATCCTTACCTCGGGATTCTACGGGTGGAAGAGAATAGAAATTTC
GTTATGCATTACATGGAGGACGTCTTCGCGGATAGGCAAAGATCACAAGGTCCTAGCAAG
GTTAAGGTCATGGTTATGCCTGGTTTTTATGTGCATGATAGAGTACTTAGGTGTAAGGTT
ATATGCAGGTACAAAAATGTATCATAG
>SLM_r1.2ch01.g001800.1
ATGGCTGCGAAGGTTGCTGCTGCGGGTATGGTACATCAATCAGATGCACTTAATTTTGGT
GGTGGTAGTTCTAAGGTCACTACTACCACATTGAAACGAAAAACTCCATCGGAGTTGCGG
GGAGAACAATTGAAGAAAAAGAATATTGTGGAGCTTGTGGATGAATCAACAGTCCCTAAT
GGTGGCCCAATGAGTGGTCTTTTCCCAGGGCCCAAGAGATGCGATGTATCGAAGAACCCT
AGATATGTTGATACTCGTGTGGACGAGCTATTTCCTGCCAGAAAAAGTAGCATCAGGCTT
AAATTGGTTTCAATAAAAGAAAATGGCAAGGAAAATTTTCAAGCAGAGAATAGTGATAAC
ACTAAAAATTGTTCTATTCCTTCAGCTTTCCCTACTGAGAATCAACAGCGATCTAAATGC
CCAAAATTCTCTCTTGCTTCAAGTGTAACTGGAAAAGATCATGCTACTGAAACTTGTAGC
ACAAGCGAAAGGTGCAGTGAGAATACTTTCCGCAGTGTCACTGAGCTGTCACTGGGTAGT
GTAGATGTACATGGCTTGTCTACTGTTGATATGGATAAAGCCTTAAGAGGACTGGCTACT
CATGAGCATCTAGGTGCTGCTGCTAAAATTGCTGAATCCTTTGAAACTGATGGTGGTATT
AGGTCAAAAAATTTCTGCCCAGAATTCCATGTCCCATGCAAGATGACCCCATTGGATTTG
ACGATGAAAACTAACATACGAGTTGTATCCTCATCTTCCATTAATTGGTTTCATAGGTTG
ATCAATTGTGGCGCTAACAATGTGGTGGCGAGGTCCTCAGTTAATTGTTTCACGAAACTA
AAGATGACCAGTTTATCTGAAGTGACTTCTGTTTCCCAAGCGATTAATCCAATGTCATTG
CATTCCTGGATGTATCCTCAGTCTCCTCTACCGCCTTCAGTTATATCAGCTTTAACCTTG
TCTGCTTCAGTGGGAGGGCAACTGGACTTTTTAAGTGAAAGGCAGCTAGCATGGCAGGAT
TCGTTTCGAAGTTTATATTACATGCTTCGGAAGAATGTTTGCAGCATCTTCTACGTTTGC
ACTGCTCAGTTTGTGATCATGTTCACCAGTTCTTATTCAGAGGAGAACAAATATGTTTGT
AATGCATATATTTCTCAGTCAACCCGGGGTTTGAGGTCATTACTCAAAGAACATGATGTT
TCTTATTCTATGCCGCTTTGCCACTCAAAGTTGGAGGAGCTTAATACGGAAGAATTGGTT
GAGCTTTCAGAGATTGAGAAACAAAATCTGGGCCAGACTAGGCGTCGAAGTGCAATGTGC
GATGTGGATAATAGGCCAGATTCTTTGCTGGCATTCACTGGAAATAAGAATGTTCATTCT
TTATATGACTTTCTGTTGAACTATCGATATTTCTTGACTTCTCTAACTGGTGTGGATGTC
CCTGAATTGTATTCACCTATCCCATTTGAGAATGCTGCACTCACTGCTCCTGAGGTCAAA
TGCAAGGAGGTCAGGAGAATTGATCAGGCAGCTTTTCAAGGAATGGAGTCAAATGTGACT
TGTGAGCCTAATCAACAACCATCTTCTGGGATGTGCTATAGTGTTGAAATTAAGGGCCGA
TACCTTGCCCCATGGGTAACCTCTGCTATATGTGATGCTTTCTGCTCTAACAGCACAAGT
TTTGAGGCTAGTTTTATCACAGAGCCAGCTTCAGTTAACTTGAATGCCAGTCTCGGCATT
ACTGGGAAACGTTCTGATCCTCAAGTTTCAGCAACCGAAGCCATGGACAAGGATAACCTT
TGTTTCGGGGTTGAAGTACAATGGTGGTTCTTACACTGCTTTTCTTTCACCGGTTTGACA
CCCCCTCGTCTGCAACACATTCTGGCTGTGCAGGATTTGCAAAATGTTGATGATCAATAC
TTTTGA
>SLM_r1.2ch01.g001810.1
ATGAAATTGGAAATAAGGGATTTGGGGGATTTGAAGATTTTCAATTTCCCTCGCAACTGT
TTCGGGTTAACGGGTACCGGGTCGGAATCGAATTTTCGTGGATTGGGACAGCTGCGTGGG
TTTTGCAGATACCCTGGTATAGCAGCTTTAGAGCAATTCTCCGATGATGAGTATGAATGC
GACTACGAAAATCATCCGGCTTCGTCATCAGTGGCCAATGTAGATGAGTGGAAATGGAAA
CTTAGCCTGCTGTTGCGCAATGAGAAGGATCATGAAATTGTATCCAGAGATAAACGGGAT
AGAAGAGACTATGAACAGATATCCAACCTTGCTAAAAGGATGGGTCTCTATAGTGAAATT
TATGGGAAAGTTGTAGTGGTGAGCAAGGTTCCTCTTCCAAATTACAGACCTGATCTTGAT
GATAAGCGGCCTCAAAGAGAGGTAGTAATCCCACTAAGTCTGCAAAGGAGAGTAGAAGGC
TTGCTTCAAGAACATATTGATAGAACACAACTCAGCAGTGGAAAAGATGACAACATTTTA
GATGGTACTAAGTCCTCTGATATAGTCACAGATGCTAATATGGATGAAAATCCAGATTCA
TTCTTAGATGGCTCTGTCATGGAGAAGGTTCTTCAGAGGCGGAGCTTACGCATGCGTAAT
ATGCAGAGGGGTTGGCAGGAATCTCCTGATGGCAACAAAATGCTAGAATTCCGGAAATCT
CTTCCTGCATTTAAGGAAAAAGAAAGGCTGCTCCAAGCAATTGCACGTAATCAGGTGGTA
GTAATTTCTGGCGAGACAGGATGTGGTAAGACCACTCAACTGCCACAGTACATTCTAGAG
TCAGAGATAGAATCTGGCCGTGGAGCATTTTGTAGCATAATTTGTACGCAACCTCGAAGA
ATATCTGCTTTGGCTGTTGCAGAAAGAGTGGCTACAGAAAGGGGAGAACCTCTTGGTGAC
TCAAATATTTTTGGTAGTGACCGCAATCTTGACGGTATAACCCATGTTTTTGTTGATGAA
ATTCATGAGCGAGGCATGAACGAAGATTTCCTGTTGATTGTGTTGAAGGATCTTCTTCCA
CGACGCCCAGATTTGAGATTGATTTTGATGAGTGCTACTCTTAATGCTGAATTATTTTCC
AGTTACTTTGGAGGAGCGCCTATGATTCACATCCCAGGCTTCACATATCCTGTAAGAGCA
AACTTTCTGGAAGATGTGCTGGAAATTACGGGATATAAGTTGACTTCATTCAACCAAATT
GATGATTATGGCCAGGAGAAGATGTGGAAAACACAAAAACAGTTAGCACCCCGCAAAAAA
AAAAATCAGATAACTGCTCTTGTTGAGGATGCTGTAGAAAAATCAAACTTCGAGAATTAT
AGTCCAAGGGCACGTGATTCACTAGCATGCTGGGCTCCTGATTGTATTGGATTCAATCTT
ATTGAGGCAGTTTTGTGCCATATATGTCGGAAAGAACGTCCAGGCGCTGTACTAGTATTT
ATGACTGGTTGGGAAGATATTAGTTGTTTAAGAGATCAACTTAAAGCACATCCTCTCTTG
GGTGACCCAAATAGAGTGTTGGTGCTCACTTGTCATGGTTCTATGGCTACCTCTGAGCAG
AAACTCATATTTGAAAAGCCACCTCAGAATGTACGTAAAATAGTACTTGCAACAAATATG
GCCGAGGCAAGTATTACTATAAATGATGTGGTCTTTGTGGTGGACTGTGGAAAAGCGAAG
GAAACGACTTATGATGCTCTAAATAATACTCCGTGCTTATTACCTTCATGGATTTCACAA
GCCTCTGCACGACAAAGAAGGGGTAGGGCTGGCCGTGTCCAACCAGGCGAGTGCTACCAC
TTGTATCCACGATGTGTGTATGAAGCTTTTGCTGAATACCAACTACCTGAACTCCTGAGA
ACTCCTTTAAATTCTCTTTGCTTGCAAATAAAGAGTTTGCAGGTGCAAAATGCTATTCAG
TTTTTGAAGATGATTGGTGCATTAGATGAAAATGAGAATCTTACACATCTAGGCAAATTT
TTAGCAATCCTCCCTGTGGATCCCAAGCTTGGGAAAATGCTCATTATGGGTACTATTTTC
CGTTGCTTTGATCCTGTTTTGACTATTGTGGCTGGTCTTAGTGTACGGGATCCATTTCTG
TTGCCTCAAGATAAAAAAGATTTAGCGGGAACAGCAAAGTCCAGATTCTCAGCCAAGGAC
TATAGTGACCATATGGCGCTTGTCCGTGCATATGAAGGATGGAAAGATGCTGAAAGGGAA
GGTTCTGCCTATGAATATTGCTGGAGGAATTTCCTCTCTGCCCAGACTCTTCAAGCTATC
CATTCTCTTAGAAAGCAATTTATCTTCATCTTGAAAGATGCTGGATTGCTTGATGCTGAT
ACTGCAACTAACAATAAGCTAAGTTACAATCAGTCTTTGGTTCGTGCTGTCATATGTTCT
GGATTGTATCCTGGAATTTCTTCAGTGGTGAATAGAGAGACATCAATGTCCTTCAAGACT
ATGGATGATGGACAAGTCTTTCTATATACAAATTCGGTCAATGCTCGCTATCAAACGATT
CCATACCCTTGGCTGGTGTTCAGTGAAAAAGTTAAGGTCAATACAGTCTTCATACGGGAT
TCTACTGGAGTATCTGATTCGATTGTGATCCTATTTGGTAGTACTCTAGACTGTGGAGAT
GTGGCTGGGCATTTAAAGATGTTAGGTGGATACATAGAGTTCTTCATGGATCCTTCTCTG
GCGGATTGCTACATAAAGCTCAAAGAGGAGCTCGATATACTTTTGCAAAAGAAGCTTCAA
GATCCTGAGGTAGACATCCACAAGGAAGGCAAATACCTTATGCTTGCTGTTCAGGAACTG
GTTTCAGGAGATCAGTCTGAGGGCAGGTTTGTGTTTGGTCGTGAAAACAAGAAGCCTAAA
GATTCTGACGCTGATAGATTTACAAGGGACGGGACAAACCCAAAGAGTTTGTTGCAGACG
CTACTTATGAGGGCGGGTCACTCCCCTCCCAAGTACAAAACAAAGCATCTAAAAACAAAT
GAATTTAGGGCACTTGCAGAGTTCAAGGGAATGCAATTTGTAGGTAAACCAAAGAGAAAC
AAAGCCCTTGCAGAAAAGGATGCTGCAATAGAAGCACTAGCATGGTTAACTCAAACATCT
GACAAGAATCATGGTGAAGATGATAAATCTCCTCCTGATGTCACCGATAACATGCTGAAG
CTTCTTGGTAAACGCAGGAGATCAAAGCGTCGCTGA
>SLM_r1.2ch01.g001820.1
ATGGGAGGAGGGACAAAGTCGTCGCCGATGAACGGTGACGTGGCGGGTGGAGGAGGAGGG
CCGGAGACGTTATCGAGAAAGTCAAGCAGACGATTGACGGGTGCATCCCCAGGACGCAGT
GGCGGAGGTAGAAATAACACACACATTAGGAAGTCAAGAAGTGCTCAATTGAAGTTTGAC
CTAGATGAAGTCAGTAGTGGCGCGGCCCTGAGCCGCGCCTCTAGTGCCAGCTTGGGCTTA
TCTTTCTCTTTTACGGGCTTCACGGTGCCCTCAGATGAGATCGCGGATATGAAACCCTTT
AGTGACGATGATGATATTGCTGAAGATATTGAAGCTGGCACAAGAAAAATGAAGATTCAA
GCAGAACCTACCTTACCAATATATCTCAAGGCAAAAGGAGGGAGGTTAATATTACGAAGC
GATCCTTTAAATATCAGGTTCAGTCTTGTACAAAATCTAATTTCACGAGGTGTAACATCA
ACAAGAGAGAAGGAAATTTTGACAGGAATAAGTGGTTCTGTTGATCCAGGGGAAGTTTTA
GCCATGATGGGACCTTCCGGTAGCGGAAAAACGACGTTGCTCAGCCTGCTTGGAGGGAGG
GTGAAAGAGCCAACAGGAGGTTCAATCACTTACAATGAACAACCATATTCAAAGCATTTA
AAGAGCAGGATTGGATTTGTGACTCAAGATGATATACTATTTCCTCACTTGACAGTGAGA
GAAACATTAACGTATGCAGCACGCCTACGACTACCAAAGAAACTGACGAAGGAGGAGAAA
CAAAAACGAGCCATCGATGTGATATACGAGCTAGGACTAGAGAGATGCCAAGATACAATG
ATCGGTGGCTCCTTCGTTCGTGGAGTATCAGGAGGAGAAAGAAAACGCGTCTGTATTGGA
AATGAGATCATAATCAACCCCTCCTTATTGTTCCTCGACGAACCCACATCCGGTTTGGAT
TCAACGACAGCTTTAAGGACAGTTGAGATACTACACGATATCGCTGAGGCTGGAAAGACG
GTGATCACAACGATCCATCAACCGTCTAGTAGACTTTTCCACAAGTTTGATAAGTTGATT
CTTCTTGGCAAAGGGAGTTTACTTTACTTTGGGAAGGCATCTGAGGCAATGGACTATTTT
TCAACTATAGGATGCACACCTTTGATATCAATGAATCCAGCAGAATTTCTGCTGGATCTC
GCGAACGGAAACTTAAACGATGTTTCCGTTCCATCAGAGTTGGAGGACAAAGTACAGATT
GGGAATTCAGATACTGAAACAAGGAATGGAAAGCCATCACCAGCAATTGTGCATGAGTAT
CTAGTGGAAGCATATGAAACGCGAGTTGCTGAGAGCGAAAAAAAGAAACTTTTGGCTCCC
ATGATGATTGATGAGGAATTGAAGTCAAAAGTAGTTACCTCAAAGAGAGAATGGGGAGCA
AGCTGGTGGACACAATACTCCATATTGTTCTGGAGAGGACTTAAAGAACGACGCCACGAT
TATTTTAGCTGGTTGAGAATCACTCAAGTTGTTGCAACTGCAGTTATCTTAGGGATGTTG
TGGTGGCAATCTGGTGGTGATAGTCCTAAACATATGCAAGAACAGGCGGGGCTACTGTTC
TTTATCGCGGTGTTCTGGGGATTTTTTCCAGTATTTACAGCAATCTTCACATTTCCACAA
GAAAGGGCAATGCTGAATAAAGAAAGATCTGCTGATATGTACAGATTAAGCGCGTATTTT
TTGGCGCGAACCACCAGTGACATCCCCTTGGATCTTATACTGCCAGTACTCTTTATCTTA
GTTGTTTACTTCATGGCAGGCTTGAAACATGATGTTTGTGCCTTTTTCCTAACCGTTCTC
ACGACTTTCCTCTGCATCGTAGCAGCTCAGGGATTAGGACTAGCAATCGGGGCTACACTA
ATGGATTTAAAGAAGGCAACAACTTTGGCATCAGTAACAGTAATGACATTCATGTTAGCT
GGTGGATATTTCGTAAAGGAAGTACCGGTATTCATATCATGGCTAAGATACTTATCATAT
AACTATCAAACGTACAAACTCCTACTAAAAGTTCAATACAAGGAGAAAAATGATTGGGTG
GATGGGATCAAAGTAGGCAATGGTGTAAAGGAAGTAAGTACATTACTAGCTATGGTGTTT
GGCTATCGGCTTCTAGCATACATATCTTTACGGAGAATGAAGCTTCACTCAGGGGCTTAG
>SLM_r1.2ch01.g001830.1
ATGGGGAATACATGTATAGGACCCAAATTGGGTAACAATGGGTTCTTGCAATCAGTAACA
GCAGCTGTTTGGAAAACAAGACAACAACAACATTTACCTCTTGCAAATAAAGGGGACTCA
AATTCCCATAAAACTCAAGAACATTCATCGGTTGGTTCGTCGTTGAATGTAGATGGAAAT
GATGCTAATAGATTTGGTGGTACTCAGAGTACTCCACCCCCACACCTTAAGATTAGTGGA
AATGATACTAATGAGAAGAACTCGTCGCCAAACGTTAGTAATAAGCCAGTGGAAGGAGTG
AAACAGAATAAACCTAGTCATGTTAAGCGAGTATCGAGCATTGGGCTTAAAATCGACTCT
GTTTTGGGAAGAAAAACTGGTAATTTGAAGGAGATTTATAGTTTAGGGAGGAAGCTTGGA
CAAGGTCAATTCGGGACTACGTATTTATGTGTGGATAAGGTACATGGAAGGGAAATGGCG
TGTAAGTCCATTGCTAAAAGGAAGTTGAATACCGAGGAGGATGTGGAGGATGTAAGAAGG
GAGATTCAGATTATGCACCATTTGGCAGGGCATCCTAGTGTGGTACAAATAGTAGGGGCT
TATGAGGATGCTGTTGAAGTACATGTCGTGATGGAGCTTTGTGCAGGTGGGGAGCTTTTC
GACAGGATTTTACAGAGAGGACATTACAGTGAGAAGAAGGCAGCTGAACTCGCTAGGGTA
ATTGTAGGTGTCGTGGAAGCATGTCATTCCATGGGTGTCATGCATAGGGACCTCAAACCC
GAAAACTTTCTTTTTATCAACCAGGATGAAGATTCGCACTTGAAGACAATCGACTTTGGG
TTATCGGTATTCTTCAAGCCAGGTGAAATCTTCACTGATGTTGTCGGAAGCCCTTATTAT
GTTGCTCCGGAAGTGTTGCGTAAGCATTATGGTTCAGAATGTGATATATGGAGTGCTGGA
GTGATCATTTACATTTTACTAAGTGGAGTTCCCCCCTTTTGGGAAGAGACGGAGCAAGGA
ATATTTGAACAGGTTTTAAGAGGGGAACTTGACTTTGTATCAGAACCTTGGCCATCTATA
TCAGAAAGTGCAAAAGATCTTGTCAGAAAGATGCTCGTGAGAGATCCGAAAAAGCGGCTA
ACAGCTCATGAAGTCCTTTGTCACCCATGGGTCCGTGTTGGCGGTGTAGCTCCAGATAAG
CCTCTTGATTCCGCTGTTCTGACTCGTCTCAATCAATTTTCTGCAATGAACAAATTAAAA
AAGATAGCAGTTAGAGTTATTGCTGAAAGCCTGTCTGCAGAGGAAATTGCAGGACTCAAG
GAAATGTTCAAAATGATAGATACCGATAATAGTGGAAATATTACGTTGGAGGAACTAAAG
AAAGGTTTGGAACGAGTAGGTGCGGATCTGAAGGATTCAGAAATAACTAGTTTAATGCAA
GCGGCAGATACTGATAATAGTGGTACCATTGACTACGGCGAGTTTATAGCAGCTATGCTC
CATCTAAATAAAATTCAGAAGGAAGATCACATGTATGCTGCTTTTTCTTATTTCGATCAA
GATGGTAGCGGGTACATCACAAAGGACGAGCTCCAACAAGCTTGTGAGAAGTTCGGGATG
AGCAATATCCCCATCGAAGAACTTATGCGTGAAGTTGATCAAGACAATGATGGACGCATT
GATTACAATGAGTTTGTAGCAATGATGCAAGACACCGGTCTTGGCGAGCTGGGGAGCAGA
AGGAGTTCATCTCGCAGAGAAAATAGGAGCATTTTCAAGTACAAACGAGCCCCAAGGCAG
TCCATGAAATTTTGTGATCTGGAATTCCCAAAACAAAATGGCAGAAATTTTTCATGGACT
TCTGTTAAGATGTTTGCAATGTATCCAGTTCATCTCGCAGGGAAAATAGGAGCATTTTCA
AGTTCGAACGAGCTCCAAAGCAGAAATTTTTCATGGACGTCTGTTAAGATGTTTGCAATG
TATCCAGTTCATCTCGCAGGGAAAATAGGAGCATCTTCAAGTTCAAATGAGCCCCAAACC
AGAAACTTTTCATGGACGTCCGTTAAGACATTTGCAATGTATCCAGTTCATCTCGCAGGG
AAAATAGGAGCATTTTCATGTTCAAACAATCCCCAAGGCAGGGAAAACAGACGCATTTTC
AAGTTCAAATGA
>SLM_r1.2ch01.g001840.1
aTGGCTCCTCTAACAAAAATAACATTTCTTGTTATTGCAATTTCCTTCTTCCTCACAATT
CCATCAAATGCATTTGATTATACATTAAAAGTAGCTCTTTCTACTCCAATTACTCCAAAA
ACTCCTATCATTCCAAAACCCAAACTTCCAGCACCAAAGGTCGTTGCTGTAAGTCAAAAC
GTACCGGCATTTGTTAAGGCGTCATTGGTTAGCACAATGGCCAAGACACAAGATTTTATC
AAGAATGTAATTGATAAAAGATTGGCTTCAAGTGCACCAATAGATCATTACAAAAAAGAT
TGTTTTAAAACATGCAAAGAGGTGTATGAAGATGCAATTGATTCAATGAAAAAGGCAACA
CAAGATGTTAAAGAACTAAATTATTACAAAGCAAATATGGATATTGGTGCATCATATACA
TACCTTGACACTTGTCGTGATTGTATTGTTGATACAAAAGATAATGAGCCTGCCTTTGAA
CAATTTGATAGGTGGGCAAAAGCAATTGCTAGTGATTGTCTTAGCAAAGTTTCTAAAGAA
TACTATAAAAATTAA
>SLM_r1.2ch01.g001850.1
ATGCCTTCTCTTAAGCTAAGATTCAATTTTTCAGGTTTCCATCACTGCTGCAACTGCTGC
TCCACTCCCAAAATCCCTTCTTTCACTTCATTTCAGAGTGAAGCTAATATTAAATCAACC
ATGGATCGGCTAACCAGTGCAGCACGTCTCATGATAGTTTCAGATCTTGACTATACAATG
ATTGATCATCATGATCCCGAGAACCTCTCTCTGCTTAGGTTCAATGCTTTATGGGAAGCC
AATTACCGCGAAAACTCCTTGTTAGTGTTCTCAACTGGGAGATCGCCAACACTTTATAAG
GAGTTGAGAAAAGAGAAGCCCATGCTAACTCCAGATATTACCATTATGTCTGTCGGGACT
GAAATAACATATGGGAACTCTATGTTGCCAGATGATGGTTGGGAAGCATTTTTAAATGAC
AAATGGGATCGGAAAATAGTGACAGAGGAAACGAAAAAATTTACTGAACTCACACTTCAG
TCAGAAACGGAGCAACGACCTCACAAGGTCAGTTTCTACGTTCCAAAAGACAAGGCTCAA
GATATAATGAAAACTCTTTCCAAACGCTTGGAAGAACGTGGGCTTGATGTCAAATTAATT
TACAGTGGAGGGATGGCTTTAGATATTTTGCCGCAAGGTGCTGGCAAAGGACAAGCACTC
GTGTATTTGCTGAAGAAATTAAAGAGTGAGGGGAAATTACCAAACAACACGCTTGTCTGT
GGTGACTCTGGAAATGATGCTGAGCTTTTCAGCATCCCGGATGTTTACGGTGTGATGGTA
TCGAATGCACAGGAGGAATTATTACAATGGCATGCTGCAAATGCGAAAGATAATCCGAAA
GTAATTCATGCAACAGAGAGATGTGCTGCGGGTATAATACAAGCCATTGGGCGTTTCAAC
CTGGGACCAAGTACCTCTCCTAGAGACGTTACCGATATGTCAGACAGTAAGATGGAGAAT
TTTGTTCCTGCTTATGAATTCGTCAAATTTTACCTGTTTTTCGAGAAATGGAGGCGTGGA
GAGATAGAGAATTCTGACCTTTACTTGTCGAACCTGAAAGCAGTTTGTAGACCATCTGGT
ACTTTTGTGCACCCGTCTGGAGTTGAGAAATCTCTTGAGGAATGCGTAAATACATTGAAG
AAGTGTCATGGCGACAAAAAGGGTAAACAATATCGAATTTGGGTTGATCAAGTCTTACCT
ACACGGGTTGGTTCAGATTCATGGCTAGTAAGTTTCAAGAAATGGGAGCTTTGCGGTGAA
GAGAGACAATGTTGTATAACTACAGTCTTATTAAGCTCAAAGAATGTGACTGTTGCAGAC
GGGCTCAATTGGACACACGTGCATCAGACTTGGCTGCAGGGCGTGGAGTCAGCAAGTGAC
TCCACGACCTGGTTCTTCTAG
>SLM_r1.2ch01.g001860.1
aTGGCCATCCACATTAACAAAATTTCCATTTTGCTCATAACCCTAATTTCCATTTCCCTT
TCACATCAAGCAATTGCAAATGATCCAAATGTAGACAAAGCAAATGTGAAAAATCTTGTC
ACTCCCCTCATGGTTTCAACCATAGCGAAAACCGAGGAGTTCGTTAAGACAAATATCATA
ACACGTTTAGCTACCGTTAAAGAAAATCCTAATAAAGATTGTCTCGATACATGCAAAGAA
GTGTACGAGGACGCGGTCGATGCCATGAAAAAAACAATAAAAAGTGTAGATGAAGGAAAT
TACGTAGAAGCTCTTGTGCATGTTAGTGCTGTGGGATCATTCATGGGTACATGCAAAGAT
AGTATTGAGGAGATACATTGTGATGTTAATCCTGAAATGACTAAATTTGAGGATTGGTCA
AATGGTGTTATTAGTGATGCTACAACTAAAATTGCTAGTGTTGCTCATTAA
>SLM_r1.2ch01.g001870.1
ATGGATAATTCATCATTGGGAGCTGGAATTTTTGCTGTTTTTGCAGTTTCTGGAGGTGTT
GTCCTTCTTGCATCTAAAGTTCATAAACACCTCCTTTCTGATTTCATGAAGAAGATTGAG
TTTGAAATTAGCCTAGAGAAAGACCAACAAAAGAAGAAGGTGAGGTTTTCCAATGAAGTT
ATAAAATTGGGGCCTCAATTAGAGAAAGTTGAAGATCATAATAATCCAAAGAAAAGGAAT
AATCCAAAGGACTTTGAATCTATGCCTTTGAATTGGCAAGTTCTTTACAAAGGGATCCTT
CAACACAAGTCCCTCAAACATTACAACTAA
>SLM_r1.2ch01.g001880.1
ATGCCTTACAACAAACATGGAATGCCATTCGCGATTAGAATGGTGAGAGTGATTGAGGAA
ACGTTCATGGAAGAACATGACTCTAGTACTGTTAGATGGTACGTTATGGCTGACGATGAC
ACTGTATTGATGATTGAAAATTTGGTCAATGTGTTATCAAAGTATGATCATATGAAATAC
TATTATGTTGGGATGAATTCAGAGTGTATTGTGAGTAATTTTGGAATGTCATTTCAAATG
GCATTTGGTGGTGCTGGTTATGCATTGAGTTACCCTTTAGCACAAGCTTTGGCTAAGAAT
ATGGATACTTGTATTAAAAGGTATCCATATTTGTATGGAAGTGATCATATTTTACAAGCT
TGTATTGCTGATTTAGGAGTCACTATTACACTAGAAAAAGGGTTTCATCAAATCGACTTG
CGTCGCGATATATCAGGATTTTTATCGGCTCATCCACAATCACCATTTATATCACTCCAT
CATCTTGACTTAGTATCACCAATTTTTCCTTCAATGAACCATTATGATGCCTTGAATCAT
CTAATGAAAGCAGCAAGTGTTGATCAATCTAGACTATTACAACAAAGTGTATGTTACAAT
AAGATACACAATTGGACATTTTCAGTATCATGGGGATATTCAGTACAAATTTATGACAAA
ATTATACCACAAAGTTATCTTCAAACTCCAATTGAGACATTTGGTGAATGGAGAAAAGGT
GCATGGCCACCTTATATGTTTAATATTAGAAAATTCAATAATTATTCTTCATGTGGTGAA
GTTCCAAATATTTTGTTTTTTGATTCTTTTGAGGGTACTAAGTTGAATCATTTTGTGACA
ACATATGTCAAGAAAAATCATAGGATTTGTGCCAATAATGATGATGATGATCATTCTTCT
AATGGTGTCATGAAAGTTCATGTGTTTTCACCTATGGATAAGCTTCATGTGGGGGATGGT
AATAGAAAAGAATGTTGTGACATTATTCAACCAATTGGAATGGACTCAATGGCCATCAAA
CTAAGGACTTGTATGAAACATGAAATTATTGCTTGA
>SLM_r1.2ch01.g001890.1
ATGACAAAGCAAATAGTGCTGCGTGCACCTTCATCCCTTTCAATCGATCGTCGCCGTCAA
CCTCTGTTATCAAACCAAGACACATCATCACGAGGTGGTGTTCGAAAAGCACGATTAGCA
GAGGTCGCCGGCGGAACAACAGCGGAATGCGCCGCCGTTTGCTGTTGTTGTCCATGTGGA
CTCGTTAACCTCCTCGTAATGGCGATTTACAAACTTCCGGCGGGTCTTTGCCGGAAAGCA
TTACGAAGAAAACGCCGTCGCCGGTTAATGAAAAAGAAGATTCTACAATCACAATGTAGT
AGCTGTGATGATTCAGATCTTTCGATTCATCACATCGACGGAGCCACCACACTTGCGGTG
GTTGACGGCGGCAATAGCTTAAAATCCGATAAAGATGTGGTGGCGTTGGAGAAGGAAATG
TGGAGTAAATTTTATGGGGCTGGATTTTGGAGAAGTCCCTCTCAAAAGAGTGACATGtaa
>SLM_r1.2ch01.g001900.1
ATGGCAAAAGAAGAGCCAAACTCTGCTTCCGTTGTTATAGAAGGAACATCTGAGGTTCGC
AATGATAATGAAACGGCCAACGGGTCTGCTTCCTCACTGCAAAAGGAGGTTGAGGAGAAA
ATTGATGGTTTGACAGTGGATGAGCCGACGACAGAAGCTGCAaagaagaagaagaagaaa
aataagaGCAAGAAAAAAAAGGAGCCAACTCAGCAAACTGATCCACCTTCTATTCCCGTA
GTTGAGCTTTATCCTTCTGGTGAATTTCCAGAGGGTGAAATTCAACAATACAAAGATGAT
AACTTGTGGAGGACTACATCCGAGGAAAAGAGGGAACTGGAGCGCCTGGAAAAGCCAACT
TATAATTCTGTTCGTCAAGCAGCAGAAGTTCATCGTCAGGTTCGGAAATACATCAGGCAA
ATTGCTAAGCCTGGCATGTTAATGATTGACCTGTGTGAAACTTTGGAGAATATGGTTCGC
AAATTGATATCAGAGAATGGTCTTCAAGCTGGTATTGCGTTCCCTACAGGGTGCTCATTG
AACTGGGTAGCTGCACATTGGACCCCCAATTCAGGAGATAAAACTGTGCTTCAGTATGAT
GATGTGATGAAGTTGGACTTTGGAACCCATATTGACGGACGTATTGTGGATTGTGCATTT
ACTCTGGCTTTCAATCCTATGTTTGATCCACTACTTGAGGCTTCACGAGAAGCCACTAAT
ACTGGCATTAAGGAAGCGGGAATTGATGTACGCCTTTGTGATGTCGGTGCTGCAATTCAA
GAGGTTATGGAATCCTATGAGGTTGAAATCAACGGGAAGGTATTCCAAGTTAAGAGCATC
CGAAATCTGAATGGGCACAGTATTGGCCAGTATCAAATCCACGCAGGAAAATCTGTTCCG
ATAGTTAAAGGAGGAGAACAAACCAAAATGGAAGAGGGTGAATTTTATGCAATTGAGACG
TTCGGATCAACAGGGAAGGGATACGTGAGGGAAGATCTTGAATGCAGCCATTATATGAAA
AACTTTGATATTGGACACATTCCACTGCGGCTACCCAGAGCCAAGCAACTGCTGGCAACG
ATTAATAAGAACTTCTCCACATTGGCATTCTGTAGACGTTATCTAGACCGCCTTGGCGAG
ACAAAATATCTGATGGCATTGAAGAACTTATGTGATGCTGGAATTGTTCAGCCATATCCC
CCACTTTGCGATAACAAAGGACAGAATTCTAATTCATTTTTGAGGTTCTGGAAATGGACG
ATGAGCTCAAGAAAGGGGAGAGTCATATCACATCAGCTGCAGCTTTTCATTTGTCTGGAA
GCTTTCTGCGATAGCGATCCTTCAACGCTAACAAGCTGCAGGCACGAGTTTCACCTCCAG
TGCATCCTCGAATGGCATCAAAGAAGTTCTAATTGTCCAATGTGTTGGCAGCCCCTAAGT
CTGAAAGATCCTACAAGTCAAGAATTGCTTGAGGCAGTGGAACAAGAGAGGACTATTAGG
TTTAATCAGGCAAGAAACGCTACGATGTTTCGTCGTCCTACGCTGTTGACCACGGGTATG
AGTGAGTCTGAACTCGAAGAGCGCATTATTCAGCATTTGGCTGCTGCTGCAGCAATGGGA
CGGGGACACCACTTTGGTCAACGAGAGGGATCAAGAAATCGGCCATCTCCCCATGGTCGT
CCGCATTTTTTAGTGTTTTCATCTCATCCTGATCCATCTCCTACTGCTGCTGCTGAATCG
GATTCTCGTCAAGCTATAGCTGATCCTTCTGTTCCTATAACACCTGTCCGCCATGAGACT
GCACAGTTCTTGCCTCACCTCTCATCTGGTCAAAGTAATCAACTTTCTGCTTCATCATCT
CGATATGTTCGCCCACAAACCGTTAAACAAGAAATATCTGTTGGCGATAGAAGCTCTTCT
GGTCCATCTTTGACAGAAAACGAGGATACCGAAGGACCATCAGACCTTCTTCATTCATTA
TCGGAATCCTGGAAATCTCGATTTAATTCAATGTCAATGAAATATAGAGAATCAATCTCA
AAGAGTACACGCGGGTGGAAAGAGAGATTGTTTTCTCGAAGTACTTCTATGGGACAGCTC
GAGACACGGGAAAATAACACGGACAACAACATACCTTCAAACGTTGAGCAGAGACACAAC
GATGATATGTTGCATGGCAATAGTCCTCAGCATTTCATCTTTGAAAGTTTTTCAGCTCAT
CAATCTTCAAATATGATATGCAAGGACGACAACAACAACAATTACGTCTTAATATCAAAC
AAGTAG
>SLM_r1.2ch01.g001910.1
ATGGATTTACAGATCTATGGTTTCTTGTTCACTTTATTTCTCACATTCTCCATTAATGGT
GCTACATTACAACAAAAAACCCAAACCCCATCTCCACAAATCAACTCAAACTCAGTTCTT
GTTGCCCTTTTGGATTCACACTACACAGAACTCTCAGAGCTAGTCGAAAAAGCCCTTCTT
CTTCAACCACTCGAAGAAGCTGTAACTAAACACAATATCACCATTTTCGCACCTAGAAAT
GAAGCTCTGGAGCTTGATTTAGATCCCGAGTTCAAGCGTTTTTTGCTTGAACCCGGGAAC
ATTAAATCCCTCCAGAACCTCCTCTTATTCCACATGGTGCCAGCTCGAGTCGACCACTCG
AGCCTGCACCATACCAGGAATAATAATCACACAACTCTATGCCCCGGAGAGACTGAACGC
CTCTCCGGGAACAATCTAAATATCATTCACCCGAATGATATAATCAAATCAGACGGAATA
ATTCACGGAATCCAAAAGGTTCTAATCCCTAAATCAGTTCAACAATCTTTCAACAATCGA
AGAAATCTTCGGTCGATTTCAGCTGTGCTCCCACAGGGAGCACCAGAAATCGACCCGAGA
ACTAACCGATTGAAGAAAAACCCCAAACCAGTACCCGCCGGCGCTCCACCGGTACTACCG
ATTTACTCCGCAATGgcaccaggtccttctctagctccggcaccagcaccaggtccCGGC
GGTAACCACCACCACTTCGACGGTGAAACTCAGGTGAAAGATTTCATACAAACACTATTA
CATTACGGTGGATACAACGAATTAGCAGATATTTTAGTAAATTTAACATCATTAGCTACT
GAAATGGGGAGATTAGTTTCAGAAGGATATGTATTAACTGTATTAGCTCCAAATGATGAA
GCTATGGCGAAATTAACAACCGATCAGTTATCGGAACCCGGTGCACCGGAACAGATAATG
TATTATCATTTGATACCGGAGTATCAAACGGAAGAAAGTATGTATAATTCAGTACGAAGA
TTTGGGAAATTGAAATATGATACATTAAGATTGCCACATAAAGTTGTTGCTGAAGAAGCT
GATGGATCTGTGAAATTCGGGTTCGAAGAAGGATCGGCGTATTTGATTGATCCCGATATT
TATACCGACGGGAGAATTTCCGTTCAGGGGATTGACGGAGTTCTTTTTCCGGTGGAGGAT
ATTAAGGTGGCGCCAAAATCTGCTCCGCTTGTTGGTGGTGATGCTAAAGTTGTTGCTAAA
CCAAGAAGAGGAAAGTTGATGGAAGTAGCATGTAGTATGATGGGGTCATTTTGTCATTAA
>SLM_r1.2ch01.g001920.1
ATGGAGTCTGAAAACGGGGTTCCAGTTGAAGAGGAAAAGATTGTTGTGGTTGAAAAGAAT
TTGGATATGAGTAAGGAGGAGGAGAATGTGAATGAAAAGAAGGCAAATGCAAATGAGGAA
AAGGCTGACGAAGCACCTAATGTATCAGTGGTCAAAACTGAACTGTCTCGAAATGCTCCG
AAGAGCAAAGGGTCGAGTCAAAAAAAGCTTGCTACTGGTGGAACTACAAAGAACAATAAG
ATGGTGAAGGATCAGGCTAGTTTAAGAGCAACAGCTGCATTGACTCGTTCAAATAAGGCG
AGTCAATCGCAGAGCCTGTCGTTCCCTTCACGAGGTGTTAGTTCTGATGTAATGAGGAGG
AGCATTGATGTGTATCCAAAGAAATCGGATGTCAAGGAACTGAAAACAAAGGGGGTTAAG
AATGAGACTTCACATTCGAAGGGATCATTGGCTTCTAGTTCGAATCCGGCTATCAGGGGT
GTATCTGGTGGAGTCTTGAAGAATGCAAACACAAATGGAGGTGTTGCAACCAATAGGAGG
ACAACTATTGCAGCTGGCCCGAGTCTCCGACAATCTATGTCCGGGAAGTCTCTTACAGCT
AATGGAAACACAAAGAAAGCTACATCTGAAGTATCGAATGACGAAAACAAGAAACCTACT
AAAACTGAATTGCCTGTTAAAGAGGACGAGGATGCTCGTTCTACTACTTCCTCGAGTACC
ACTCCCCGTGGACAACGAAGGGCCAGTATTGCTGGATTTTCCTTCAGGTTGGAAGAACGT
GCCGAAAAACGGAAGGAGTTCTTGGCGAAGATAGAAGAGAAGATACAGGCAAAGGAAGAG
GAAAAGAATAACTTGCAAGCAAAATCCAAGGAAAACCAAGAGGCGGAGATTAAGCAATTG
AGGAAGAGCTTGACATTTAAAGCTACACCAATGCCGAACTTTTACAAGGAACCTCCTCAA
AAAGTTGAGCTCAGGAAGATACCGACAACACGTGCTGTATCTCCTAAGCTCGGAAGAAAC
AAGAACTCCACATCTACAACCAACAGCTCCGAAAGTGGAGGATCGTGTTTCAGTCCAAGA
GTTGTGAACAAAGAACAGGTAAAGTCACCCCGGGCTATGCTGTCAACGAGCAATAAAGTC
ACCGGTGCATCAAAAGGGAAGCCTATTGAAACCAAGAAGACAATGAAAAGTTCCTCAACT
ACTAAAACTAAAGGGAAAGCTGTTGCAACAAAATCAAAACCTGCTGAAGCAAAGGCGTTG
GACGAGAACATTTGTGATGAGAAATCAAAAGAAATGATCGAACCTGATGAAAGGTCCGCG
ATGAATCCAGCAGACAACAATGCAGAGAAACCGCCAAATGCTATTGTTATGCCATCAGCT
CGAGTCACTGTTGAAGGTTAA
>SLM_r1.2ch01.g001930.1
ATGGGGAATAATTGTGTTCATGCAAAGATATCAAAGGATGGATTCTTTAGCTCGTCTTGG
TGGTCGCGATCACCAGAAATGATCGCGTATGAGAAAAAGGAAAGTAGTTTTCAAGAAGGT
GTTGATGTTGTTCAGAGTAATCCGCCTGAATTGGCGAAGATAGAGAGTAGGAAATCGGAT
GTAATAGGGACGGAACAGGTTATGATAGTAGTGACTGATGAAAAGAAAGACGCGTGGATG
ATTAAATCTGAAGAAATGATCACGATAACTGTTGATTTGAAACAGGAAAAGACGAGCAAT
GCTAAAACGAAGAAGAAGCCTCACAATGTGAAGAGAATGGCTAGTGCAGGGCTCCAAGTT
GATTCTGTTTTGAAAACGAAAACAGGTCATCTAAAAGAGCATTATAATCTAGGGGAAAAA
CTCGGGCATGGACAATTTGGTACGACGTTTCTTTGTATAGAAAAGGGAACGGGGAAGAAG
TATGCTTGTAAGTCTATAGCGAAAAGGAAGTTGTTGACAGACGAAGATGTGGATGATGTA
CGGAGAGAAATACAGATCATGCATCACTTGTCGGGGCATCAAAACGTCATTTCAATCAAA
GGGGCTTATGAGGATGCCGTTGCAGTTCATGTTGTGATGGAGTTGTGTACTGGTGGAGAG
CTCTTTGATCGGATTATTAAACGAGGGCATTACTCGGAGAGACAGGCTGCTGAGCTTGCA
AGAACGATACTCGGGGTGGTAGAAGCTTGCCATTCTCTCGGAGTAATGCATCGAGACCTT
AAGCCTGAAAATTTTCTCTTTGTCAATGAGGAAGAGGATTCACCTCTTAAGACTATAGAT
TTCGGGCTTTCAATGTTCTTCAAGCCAGGACAAATATTCGATGACGTTGTTGGAAGTCCT
TATTATGTTGCTCCAGAAGTACTTCGTAAGCGTTATGGTCCTGAGGCTGATATCTGGAGT
GCAGGTGTCATAATTTACATTCTTCTAAGCGGTGTTCCTCCGTTTTGGGGTGAAAGTGAG
GAGGAAATATTTGATGAGGTTTTACACGGTGATATTGACTTCGATTTAGATCCTTGGCCT
AAAATCTCTCAAGGTGCGAAAGACTTGGTCAGAAGAATGCTAATCCGAGACCCCAAAAAA
CGACTAACAGCACATGAAGTTTTATGTCATCCGTGGGTGCAAATTGACGGCGTGGCCCCA
GATAAGCCTCTCGATTCTGCAATATTTACGCGCTTAACACAGTTTTCTGCTATGAACAAG
TTGAAGAAAATGGCTATCAGGGTTATTGCAGAGAGACTTTCGGAAGAGGAAATCGCTGGC
TTGAAAGAGATGTTCAAAATGATTGACACAGATAACAGTGGCCAAATTACGTTCGATGAA
CTAAAGATAGGATTGAAGAAATTTGGAACTAATCTTAACGAATCAGAGATACGCGATTTG
ATGAAGGCTGCGGACATTGACAATAGTGGAACGATTGACTATGGGGAATTCGTTGCTGCA
ATGTTACACGCCAACAAAATCGAGAAGGAAGATTATCTGTTTGCAGCTTTCTCATATTTC
GACAAAGATGGAAGCGGATATATTACAGCTGATGAACTTCAAAAGGCTTGTGAGGAATTC
GGTATCGAAGATGTTCACTTGGAAGAAATAATACAAGAAGCTGATCAAGACAATGATGGA
CGGATAGATTATAACGAGTTTGTGGCCATGATGCACAAAGGAAATGCAGATTTAGGTAAG
AAACGACTACCAAATAATTTCAACATCGGATATAGGGAGCCGATGTTGGCTTGTTGA
>SLM_r1.2ch01.g001940.1
ATGTTTCAAAGTAGAATGATTTTGAAGAATCTATGGAAACAAAAGCTTCAAAATTCTCAA
AATAATCTGTTGAATTCAAGATTCAAGATTTGTTCTTCTTCTTCGATTTCCACAAAATCA
TCTAAGCTTAGCAAAATCAAGAAAAGTGAAAACCCGAATTCGAAAAACAAGAATCAACCC
CAGAATTTCACTTCACTCTTCAATGAAATCAGAGAGATTTTAGGAACAGAGAGTGTAATG
CCATATGAATCCGCAAATTTGAACGATACCCAGTTCGTAAATTTATCGTCCTGCCATGAA
AGTGTTCGAGAAAATGCCAAGCAGAGTACAGAGCTGGAGGATTCAGTATCTTGCACAGAA
CTTGTTTGTGAAAATGCCAAGCTGAGTACAGAGCTGGAGGATTCATCGTCTTGCACGGAA
CGTGTTCGTGGAAATGCTGAGATGAGGATAGAGCTGAAGGATTCATCATGTGCTTGTGGA
GATGTGAAGCAGAGTGTAGAGCTGGAAATGATGAATTTACATGAAGATACTCGGGTTGAG
GATTTGGTGAAAAGGGATGTTAGTCCTATTGTTCACAAGATTACGGGGATTTTGAGGAGT
GAATGTGATGTGATCGCGATGGAGGAACAGTTGGAAAGTGCAGGTTTTGAGTATAACGAG
GATGTCGTTGAGAAGGTTTTGAAGAGGTGTTTTAAAGTTCCTCATTTAGCTTTGAGGTTT
TTCGATTGGTTGAAAACAAGAGAAGGGTTTAGTCATACTACGGAGACTTATAACACGATG
ATTTACATGGCTGCGGACTGTAAGGAGTTCCGTTTGGTTGATGAATTGGTGGAAGAAATG
GAGAGGAGTTCTTGTCGGAAAAACCTTAAGACGTGGAGCATTTTGCTATCGCATTATGGG
AATGGTAAGTTGATTGGCAAAGCGTTGTCATTGTTTGAACAGTTGAAGAAGTTAGGTTAT
GAGCCCGATTTAAGGGCTTATACGATCATGTTGAGTTCACTTTGTAATGCTGGAAAAGCG
GACATAGCTTTGGAGTACTTCAACGAAATGATCCACAAAGGCTTGATGTTGGATGAAGCT
ACGTCTGGACAGTTACTCAAATGCTTGGCTAACTCCGGAAATATTGCTGCAGTTCACAAA
GTTGGTGACGACATGATAAGGGTTTGTAGTATTCCAGAAAACCACGTCTACAGGCTTATG
CTTAAGAGTTTCTGCATCACGGGGAGGATTACAGAAGCTTTGGAATTGATTCGTGATCTG
AAAAGTAAAAACATGAACCTTGACTCTGAAATTTTTACGACATTAGTGAAAGGACTGTGC
AAGGCTGAGAGGATCAATGATGCATTGGAGATTGTTGAAATTTTGAAGAAAAGAAACGGT
GCTGATGAGAAGGTTTATGCAGTCCTTATAAGTGCATACTTGAGGAGAAATGAAATTTCA
AAGGCACTTAATCTGTTTCAGAGCATGAAAGATTCGGGAAGTTTGCTCAACGTTTCGACT
TATACCAATCTGATGCAGCGCCTTTTCAGGGTTAAAGAGTTTCAAGAAGCGTTGAACCTC
TATAATGAGATGACAGAGATGGGAGTTAAATTGGATGCTGTTGCAGCAACTGCTGTAGTT
GCCGGTTATATCATCCAAAACCGTATTTCTGAAATGTGGCAAGTGTTTGAGAATATGAAG
GATAAAGGAATTGTCTTTACTCGGAAATCGTACCTCATATTTGTCAAGGAACTTACCAAG
GTGTCAGGGACAACAGATATTTTCAAGGTTCTGAATGAAATGAAGGCCTCTAAGATGTGT
ATTGGAAACGATATCTTCCAGTATGTTATTTCGTATCTGGAGAGAAAAGGAGATATGAAG
AACATCAACAGGATGAAGCTGCTACAGGGGGGTTGTAAAGTTCACAATCACGAAAATGGA
ACATGTGATGTGAGCAGTCAACGAGAACGATACTTGGAGTCGAATTATGAAAACCTAGAA
CAAGTGTCCTCAGCTCATGACATGCCAGAGGCAACTTCAAAATCCTCTATTGAATGTGAT
GTACGTGAGATTTGCCAAATTTTGATTTCATCGAGGGATTGGTACTTAATACAAGAACAA
TTGGAGAACTGCAACATACAGTTCACCCCAGAAATCGTCATGGAAGTTTTGCGTAATTTC
AAGCTGCAAGGTCGGTTAGCATTGCAATTTTTCTCTTGGGTTGAGAAGCAAAGTAGTTAC
AGACATACAACGGAATCCTACAACACGGCTATTAAAATAGCAGGACAGGGCAAGGACTTC
ACTCAGATGAGAAATCTATTCTCCGATATGAGGAGAAATGGTTGTTTAGTAACAGCTCAT
ACCTGGACAATCATGATAATGCTGTATGGGAGAACAGGACTAACCGATATTGCTGTTCGT
ACTTTTAAAGAAATGAAACACAGCGGTTGTAAACCGACAGAAAGTACCTACAAAGCTCTG
ATTACATCTCTTTGTCAGAAAAAAGGTAGGAGAATTGATGAAGCAGTAAAAATATTCCAG
GAGATGATTCAAGTTGGATACAGTCCTGATAAAGAACTAATCGAAGATTATCTTGGTTGT
TTATGTGAACTTGGTAAACTAAGGGATGCCAGAAGCTGTACCGAATCTTTACTAAAGCTC
GGTTTCAGTACCCCTTTAGCATACTCATTGTACATTAGATCACTTTGTCGAGCATGGAGG
CTGGAAGAGGCTTTAGCATTGATCAACGAAGTTGATGACGAGCAACACGTCTTGAGCCAG
TACGTCTACGGAAGTTTAGTCCACGGACTACTACAAAAAGGGAACTTAGAAGAAGCATTA
GCAAGAATCGAATCCATGAAGCAGACCGGCATTCATCCAACAGTCCATGTATATACTTCC
TTGATTGGCTACTTCTTCAAAGTGAAACAGGTTAGTAAGGCTCTTCAAACTTTCAAAGAA
ATGAAAGATTCAGGCTGTCAACCAACTATAGTTACCTACTCAGCGTTGATACGAGGGTAT
ATGAACGTGGGAAAAGTTTCCGAGGCTCGGGATGTGTTTCATCAGATGAAAAAGAATGGA
CCATATCCTGATTTCAATGCATACTCCATGTTCATCTCTTGTCTATGTAGAATTGGTAAT
TCTGAAGAAGCTCTTCAACTTATATCTGAGATGTTGAATATTGGGATTATTCCAAGTACA
GTTAATTATAGAACTGTCTTCTATGGGCTCAATAGAGAAGGTAAACAAGATTTAGCAAAG
ACTGTATTACATATGAAGTTAGATGTAAAAAGGAGGAGAAAGTTTCTAACTTGA
>SLM_r1.2ch01.g001950.1
ATGTTGATGAAGAAGCTGAGAATTTCAACACCCTTTTTACAAAGATTATTATTGGGAAGA
AAAGAAATAGTGATTTCTTCTAAAACCCAATTCGATTTTCCATCAATTTCTCCAAAAGTT
GAGAAATTTCCTCAATTTATACAATCTAGAAAGCTTAATTTTCTTAGAAACGATTTGGGT
TTTTCTGGGAGAACCCTTTTTAGCTCTGAAGCTGCTCAAAAATTTTCTTGCTGGAATTGT
TGTAATGGGGTTTCTTCAAATACGACGCCGTTTCTTGTTTGCAATGCTTGTGGCTGTGTA
CAACCTGTAGATCAATCTGTTGATTATTTCCAGATTTTTGGACTGGAGAAGAAGTATGAA
ATTGAGGGGGAGAATCTAGAGCGCAAGTATAAAGACTGGCAGAGGAAGCTACATCCGGAC
TTGGTTCACACGAAATCTCAGAAAGAAAGGGAGTATGCTGCTGAACAATCTGCTCGTGTC
ATTGATGCTTACCGCACACTAACTGATCCATTGTCAAGGGCAATATACATTCTGAAGTTG
GAAGGCGTGCATGTGGATGAAGAGGAGAAGATTGATGACGTAGAGTTGCTGACTGAGATG
CTGGAAATCAGAGAAACTGTTGACGAAGCTAATGACTCACAGGAACTTAAACAAATTCAG
GGGCAGATACAAGGAAAGTTCGAACAATCATCCAACTCTTTTGCAGACGCCTTACAAAGT
AGAAAGTATGAAGAAGCTCTGGCTGCAATTCGAAGGATGACTTACTACAAGCGCGCAAAC
GAAGAGATAGTGAGAAAGCTCTAG
>SLM_r1.2ch01.g001960.1
ATGAGAGACACTGGTAACATCTCTCAGTACCGAGCAAAATTGGATCAGACGTTGTCGTCT
CATGATCTTGTAAATGATGACTTACTTAAGAACCTTGTCAAGAATCAAATGCTACGCTCG
TCAGAATGTGATCTTCAAGAATGTAGTGACAACCTGGTAGAGCGAAGAACCAAGGAAGTG
GCAAACTTCCTGAGCATGTTAAGGAGTGCATCTGTAGCTGATAATGAGAAGGCAAAATCT
TCTGAAGCAGCTCATCCTGTTTGGAAAGTAAAACAAGATACTGAAGACTACCGTGTTATG
TATCGAGAGGGACCCGAAGGCACTCCCTTCCATACCCTCCTTGTTGAAGGCTATGTAGAT
GGCCCATCAGATGTTTGTTTATGCATCTCATGGGGGGCAGAGTTCTACAAGAAATGGTGG
CCGCAAACCACAATTCCAACATTTAAGATCGCAGCCTCCGAGTGCGTGCAGAAGGTCAGA
GAGGGTGAACAAATATGTCTAGTAAGGATGAAGCTTTCATGGCCATTGTCAGCAAGGGAG
GCACTTGTACATTTCTTTGTATTTGAGTACATTCAAGATGGTCTGATAGTAGTGCTTCTA
AATTCGATCTCTGATGTAGATACCGTTGATAGAAGCACTCATGGGTACTCGAAAGACGGA
ATACCACTCCCGCAGGATGTAGTACGAATTGACGTGGTGGGAGGTTTTGCTATCCAGAAA
GTTACTGATAATCGTAGCTACTTCAGGACTATAGCAAATATGGATATCAAACTGGACTTT
GTTCCTCCTTCATTCATAAATTTCATTTCACGGCAGCTCGTAGGTGCTGGCTTCAAGCTT
TATAAAAAGGAAGTAGCTTCGGTTGCCAAAGGTGACGAAGATTTCAGCAATGCTCTAAAA
GATCCACTATATGATCGGATACGAAAAGCACTTTATTCAGATAGTTTACCTGATGACAAT
GGGGCATTAGAATTACAAGACCTCAAGGAAGAAACACATGCTAGTCTCGATGAAGGGGCA
AGAGATAGCAATGGGGCTTCGGGACTGCAAAAGGACTTCAAGAAAGATGCATGTCTCGGA
GTTGATGAACGGACAGGAGATGGAAATGGTGCTTTAGAGCTACAAGACTCGATAAAAGAC
GCCCATGTTCATCCAGATCACGTAACAAGAAAGAATGTTGAAGATAAAAAAGGTCATAGT
GAAATTGAGGAAATTAATGAAGACACAAGTGAAATGATTGAAAGTTTAGATGAGAATGAC
GAGAAAGTCAGGGATTCTCCAGATAATCGACTTGTAGATGTGCCTGCCAACAACAAGATG
GTCGTGATTAGATCTGAGGTTCGACAAGCTCTGGGAACTTTGGAGAAGGCTATTTCTATC
ATAAGGGATTTTGGATATAATTTGGAAATTAGATCTGTTTCCGGAAACACTACTGTTAAG
TCTTTAGGTGTAGCAGAGGATGGACGGAAAGACTCAAAATCATCAGAAACTGATCAAATT
CATGGAACTCGCATAGCTTGCGCTGAATCACCCGGAAAAGAATTATCAGAGGCGACACGT
TACGAACACAGGAACAGCTCCGCTAGTCATGGTTCCAGGCGTATAAGTTCTAGTTTGTGC
ACGAGGGAAGCTAACCACAACACGAAGATTGCTCCTGCATCACCGGATGATTATGTTGAA
ATAATCTTAGGCGAGACACAACACGTTGCTGTACATGTAGACCAAATGAAGGAAGAAAAT
GTCGCGTCTATCCATGGAAAAAAGAATGGGTTAATACCAGAGTGTGTGTTCTGTGTACCT
GTGTTGCTCGAACCTTCCAAAGATGTTGTAGCATCTGCGTCAGATCCTTCAAAATTTGCA
TATCTTTTGTAG
>SLM_r1.2ch01.g001970.1
ATGTGGTATCCTTTGGATTTTTTCGGTTTTTATCAACCCCATATCAGCAAAAGTTATAAT
CGGGTTGGTGATTTTTTGTTGTTGAAAGTTATGGTGTCTTCGATGTTTTGCTATGAATCA
AGTGAAACAGAGACGGATTATACTCCTTTTAAGAGATTAAAGTCTTTAGAATTGATGGGA
ATGGATATAACTTCAATGGGTTCTATTGAGGATGAAAAACATGATGATGTAGTGTCTACG
ATGGATTTAACTGTTGGTTGCTTGCAAAATTTTGCTTCACCATTGTGTGTTGAGATGAGT
TGTCAGTCTAATGGAGAGAGTGAAAACGTTTCGACGCCTTGTGATGCCGGTGGCAGTTCA
ACAATTGACAAGAGTAGTATGGTGTACCCACAAGCTGTACTTGCAACTGGATGGATGTAT
GTCAATGAACAGGGTCAAATGTGTGGTCCTTACATTAAGGAACAGTTGTATGAGGTGCCC
TTAAAGTATTTCAATCAATTCCCTGAACATGTTGCGACTGGATTTGCTTATGTAATGGTT
TCTTCCTCTGGTGCAAATGGACCAACGGATAAGTCCATGGGAGTTGCCAAAGATTCAGGA
GGAAATGAAATGGATTTGCGAACAACTTCCCCCTATTCTAACTCGGTGGCTCAACATGGA
ACTCATTTGTTGAACCAACAGATGGCTACCACTGGCTCTGCTGGAACACTTGCTCCGTCT
ACCACTTCGGTCAACGAAGAATCGTGTTGGTTCTTTGAAGATCATGAAGGGAGGAAACAT
GGGCCACACTCTCTTATGGAGCTTTATTCATGGTGTCATTATGGATACATTGTGGATTCA
GTGATGGTACATCATGTTGCTGGTAAGTATAGACCATTTAGTTTGAAATCTTTGATTAGT
AGTTGGACTACGGCTACCCCTGGAGCTCTCTTTTTGTCTAATCCCGATGGGCATGAGACT
GCATCTTTACAAGATTTTGTATCCGAAATTTCTCAAGAAGTATGCTCCCAGCTACATATG
GTTATCATGAAAGCAGCCCGTAGGACTCTACTCGATGAGATTGTTAGCCATGCAATTTCA
GAGTGCATCTCTGAAAAGAAAGATCTCAAGAAAGCCGCTAATCAAAAGAAAGTCACTAAT
CAAAAGAAAGTCATTAATCAGTCTGTCAAGATGTCATCTCCTGGTACCAGAATGTCTGCA
GGTTGTGGTGGCAGTAAGGCCTTAATTGATCCTGAGAGGAGTGCAGAAGCTCCTAATCTT
CTTAACTGGGAATCTGCTGCTGCTGAAATCCCTTCGAAGTCTTCAGGAAGCTCGAAATCT
GTTGGAAGCTTTGAGAACTATTGTGATTCTTATACAGTTGTTTGCAGGAAAGTATTCGAT
TCTTGCATGCATAGCATCTGGAATGCTGTCTTCTATGACCATGTTTCAGAGTATTCATCT
GCGTGGAGGAAGAGAAAACTATGGTCACCTCCTTGTCTGATGGTTGAATCGAGTATTCAA
GCAGTATCATATGCTAATTGCACCACAAAGCTTTCTACTGAAGTTTTGCAAGGGGAGGAA
GAATCCTTTCCCCCAGGGTTTGAGAAGAAGAATGTGACGGTGGATTTGCCACCAGTTTCG
TCATCAAAAGATTTCACCGTGGAGCTTTCTACTGAAGTTTTGCAAGTGGAGGAAGAATCT
TTTGGCTGTGATCCTGATTACCCCCCAGGGTTCGAGGAGAAGAATATGACAGCAGATATT
CCTTCAGTTTCGTCATCAAAAGATTGCACCGCGGAGCTCTCTACTGAAGTTTTGCAAGTG
GAGCAAGAATCTTTTGCCTGTGATGTTGATTTCCCCCCAGGGTTTGAGGAGAAGAACTTG
ACAGCGGATTTGCCTTTAGTTTTGCCATCAAAAGATTGCACCGTGGAGCTCTCTACTGAA
GTTCTGCAAGTGGAGCAAGAATCGTTTGGCTGTTATCTTGATTTCCCTCCAGGGTTTGAG
GAGAAGAATATGACAGTGAATTTGCCTTTAGTTTCATCACCTTTTAATGATGAGAGGGTG
TTGTCGAGATCCAGTCATGCAACAGACCCTGAAGCTAATGATTGTATACAACCTATCGTT
GAGAGAGTATTGCATGAACTCCACTTGTCTGCAAAGATGTCCTTGGGGAAGTATTTCACT
AGTCTTTTGTATGAAGAGGCGATGGGAAAAGTTGATTTGCTTAAAGACGGCATGATAATC
AAGGTTGCTGAGGACCCAAATACTTTTAGTGGCTCTGCATGTCAAAATGATTCTTCTGAG
GCCATTTTGGTGTCAGAAAACTTAGCACATGTTGATATTCAGAATACTTCCTCGTGCAAA
AAATCATTGCACCAGAACTCTATTGATCCATATGTGATTCGTGTGTCAGATTGGTTTTCA
AGTGCATTTCAGAAGTCTGCCAGTTTAGACAGTGCCTCCAGTAATGAAATGACTGATGAG
CTGCAACCACCTGAATGCGAAGCTGTTCCTGTACAAACTTCTAAAGTTCGACTTGCTAGG
TCTGATGATTCTATTTTGAGAATAATATGGTATGCGACCCTGTCAAATTGCCGGCAGAGG
GTACATGAGAAAGCACTGAGGGAGTTGAAAAGTTTTCTTGTTGATGATATAATTAGAAAC
TTTTTGACAACTTCGTCTTCTGCAAGGAGATGTAGTAAATCAGAGGATTCTCAGGTTACA
AGAAGCAAAGCGGGTAATGAGACACGTGATAAATCTCCAGTTGCATTAAGCAAAAGTGGG
GATGGTTCTCCTAAGGTACCTACAGCAGTGGGGAAATATACATACTACCGAAAGAAAAAG
ATGGTTAAAAGAAAGTTAGGCTCTTCATCGCAGCCTCTCCCCGGTGGAGACATTGGCTAT
GAAAAGAGTTCTATTAACAAGTCAAGGAAAAAAGATCTCTCGGGAGAAGCAACAGCGAAG
ACTAAAGGTGACAGTGCAACTTCAAGTGAGAAGGAAATTGGGCTTAAAGATTGTCGCAGA
GAGTTGTTCACTAATGCCTCTTTAGTTGTTCCTCCATCATCGCTTACTAGTTGTAACACG
AGCTCAGAGAAAGATGCTTCTGTCTACAAAGCGGGGAAAAGTAATGCAAGCCGCAAAAAA
CTGAAGGCCACTTTTGTTGCTGAGGTCTGCAGTGATAATGGAGAGGTTTCTCCAGACATT
GTCTTTAGAAAGAGATCTATTCGCAAGAAGTCAAGGAAACAAGATCTCTTGGTGGAGGCA
ACGGGGAGCACTAAAGTTGACAATGCAGATCTAAATGGCATTGAAATTAGGCCAAAAGAT
TGTCGTAGAGAGTTGTTCACTAATGCTTCTTTAGTTGTTCCTCCATCATCTGTTACTAAT
TGTAACACTATCTCAGAGAAAATTTCATCTGCTTCCAAAGCGAGGGGAAGTAGTGCAAGC
CGCAAAAAACTGAAGGATGCTTTTGTCGCTGAGGTCTCCAGTGATAATGGGAAGGTTGGT
GAAGATGTTGGCTTCAAAAAGAGATCTATCGACAAGTCAAGGAAACAAGATCTCTTGGGG
GAGGCAACAGAGAGCACTAAAGAGAAAGTTGCGTCTTATTCCCAAGCGAGAAGAAGAAAT
GCAAGCCGCACAAAACTGAAGGCTGCTAATGTCACCGAGGTCTCCAGTGATAATGGAATG
GTTGATGGAAACATTGGCATCAAAAAAAGAACTATTAACAAGTCAACGAAGCAAGATCCC
TTAGGGGAGGAAACGGAGATCAATAAGGGTGACAATGCAGCTTTACATGTTGAGGAAATT
GGATTGAAAGATTGTCACAAAGAGTTATTCACTAATGCGGCTTTAGTTGTTCCTCCATCA
TCGGTTATTAATTTTAACACCATCTCAGAGAAAGTTGCATCTGTTTCCCGAGGGAGAAGT
AATACAGGCCACAGTAAACTGAAGGCTACTTTTGTTGCCGCAGACTCCAGTGGTGATGGA
AAGGTGTCTGAGGTTGCGAACAGGGAATTGGGTACTCAAGAAATGCAGCCACCCTCTTGT
TCAAAGAAGACTCCTAAATCAGCCAAATTACCGGATTTGAAAAAGAGAAAACTAGAGGAT
AATCTGACAGCATCTCGTTCAAGAAAAATTCAGAAACAATCAACTGGTGTTGGCAACCAA
GCTGCAACAAAGGTGGCTACTCCAGAGAAGAACCAGAAGGGTAAATCCCGGATAGCAAAA
CATTGTTCACAATCAGTTGGCTGTGCTCGAACTTCGATCAATGGTTGGGAGTGGCGTAAA
TGGTCGTTAAGGGCAAGTCCTGCCGAAAGGGCTCGTGTTAGGGGAACTAAGGTTGTTCAT
ATTCAATCTGCTAGTTCAGATGCTAATGGTTCTCAAATGTTAAATGCTAAGGGAATTTCT
GCAAGAACAAATAGGGTTAAGTTGCGCAACCTCCTTGCTGCTGCCGAGGGTGCTGACCTC
TTGAAAGCTACTCAATTGAAGGCTAGGAAGAAGCGCCTTCGCTTCCAACAAAGTAAGATA
CATGACTGGGGTCTTGTTGCCCTTGAGCCTATTGATGCTGAAGACTTTGTCATTGAATAT
GTTGGACAGCTGATACGTCGTCGTGTATCTGATATACGAGAGCACTATTATGAAAAGATA
GGAATTGGGAGCAGTTACCTTTTCAGACTGGATGATGATTATGTGGTTGATGCGACAAAA
CGTGGTGGTATTGCCAGATTCGTAAACCATTCTTGTGAGCCAAATTGCTATACAAAAGTT
ATAAGTGTTGAGGGTCAGAAAAAGATCTTCATCTATGCTAAGCGGCATATTGCAGCTGGT
GAAGAGATAACTTACAACTACAAGTTCCCCTTCGAGGAAAAGAAGATTCCATGTAACTGT
GGTTCTAAGAGTTCTAATAGCGAAAGACAATCTCTCTTTGACAAGATGATAGTTTATGCG
ACTGTTATACCCATCACTGTTATTTCAGTTAAGCTTTCTTTTTCTAGATTTTTTAAGAAT
CAGCAATGCCTTAACCTTATTTTGTTATTATATGCATCGTCTCATCAGGTGTCGTGGCTC
GATGAATTGAAATGCAAAAGAGATGCCAGATCTGATGTGTTAGGGGTTCGTTCTTGA
>SLM_r1.2ch01.g001980.1
ATGCTGCCGTTTGCACAGAGTTCGTTATCGTGTACATCTTGTAAGCAATGGGTTTTCCCT
TGCAACTCCTGGTCAGGCGATACATATTGCTATAATCTGCTGGCTAGCATGTTAGGAGAG
TTTGACCCGAAACTCGATTTAAGATCTAAGATTGTTAAATTCTACCCTGACTATATGTGG
ATGTCCCTGGGGGACAATCAGATATTGCCTGTTCATTCAAAATTGCTAGTAGATGATGAT
GTGGGTCTCGATTGA
>SLM_r1.2ch01.g001990.1
ATGATGAAATGGCGTCCATGGCCACCTCTCATTTCTAAGAAATTTGAGGTTAAGATATTT
GTAGGAAAGGTTGAGAATTTGGTGTGTGAAGTGTATTCTAGCGGTGGTGTTGCGGTGGAG
ATCAGGTGGAAAGGGCCACCAAGAATAGCTTTGAGTTCTTTTAGAAAGACAGTGAAGAGG
AACTGTACTAGAGAAGAAATGGTGAAAAATGGACCAAACGGTGGCGTTTTGGTGGAATGG
GATGAAGAATTTCAGAGTTTATGTAATTTGTCTGGTTATAAAGACAATGTGTTTCATCCA
TGGGAGATTGCCTTCACTGTGTTGAATGGTATGAATGCGAAGAATAAGGCACCTATTGTT
GGTACAGCTGTCTTAAATGTCGCCGAATTTGCTGCCAAGATAGAGGAGAGAGAATTTAAA
CTGAATATTCCTCTGGTAGTTCCAGGGGGTGCTTCCGAGACTCGGCCCACACTTTGTATA
TCACTTAGCTTGTTTGAACTAAGAGCTACCCAAGAGTCGACAGAGTTGGTTCAAAGGCCA
CTAGCTTCTGTTCAGTCTCCAGCACGGTCTGTAGAAACTCCACCAGTTGAAAAGGATGAG
CTTTCTGCCCTCAAAGCTGGCCTCAGAAAGGTTAAAATATTTACGGAGTATGTATCAACT
AGGAGAGCAAAGAAAGCTTGTCGAGAAGAAGAGGGTAGTGAAGAAAGAAGCTCAGCAAGG
AGCGAAGAGGGGGAATATGCATATCCTTTTGATTCTGAGTCCAATGATGAGTATGAAGAA
GGAGAGTCAGATGAGGCAAAGGAGGATCCTACTGTTAGGAAGTCGTTTAGTTATGGTCCA
CTGGCTTATGCGAATTGTGCAGGAGTTTCTTTTCATTCTAGTACAAGGGTCAATGGTGAG
GGTGAGGATTGGGTTTACTTTAGCAACCGTAGATCAGATGTGGGCTGCTCACAAATGGAT
GACCAGGTCACCTGTGCTTCTGATCTTGTAGTTCTGCAGAATTCAAAGCGCAGTATCCTT
CCTTGGAGGAAGAGGAAGCTGAGCTTTAGATCTCCTAAATCGAAGGGGGAACCGTTGTTG
AAGAAGGATAATGGAGAAGAAGGTGGAGATGATATTGACTTCGATCGTCGACAGCTCAGT
TCTGATGGAGCTCTTTCATTTGGGGTACACAAGGTGGAGGAAGGCTTGACTGCTAATCGA
TCTTCAGTAGCTGAGTTTGGTGATGACAATTTTGCTGTTGGCTGTTGGGAGCAGAAAGAG
ATAATAAGTCGGGATGAACACATGAAGCTTCAAACTCAGGTGTTCTTTGCTTCCATTGAC
CAGCGCAGTGAACGAGCTGCTGGAGAAAGTGCATGCACAGCCCTTGTGGCTGTGGTTGCT
GATTGGTTGCAGCACAATCGCGGTCTCATGCCAATTAAATCACAGTTTGATAGCTTAATT
AGAGAAGGTTCATTAGAATGGAGGAAACTTTGTGAAAATGAGACATACAGGGAACGGTTC
CCTGACAAACACTTTGATCTGGAGACGGTCCTTCAAGCCAAAATTCGCTCCATAACTGTC
ATGCCAGGGAATTCCTTTGTCGGTTTTTTCCACCCTGATGGGATGGATGAGGGAGGATTT
GATTTCTTGCATGGTGCCATGTCATTTGACAATATCTGGGATGAAATTAGCCGTGCTGGA
TTACAGTATACTTCTATGGGTGAACCACAAATCTATATCGTCAGCTGGAACGATCATTTC
TTTGTCCTGAAGGTTGAAGCTGAAGCTTACTACATCATCGATACCTTAGGCGAAAGACTC
TACGAAGGCTGCAATCAAGCTTATATACTGAAGTTTGATAAGGATACAACCATCTATAAA
CAGCCAGACACTACAGACTCAACAGAAGAAAAACCTGCTGTGGATCAGCAAACTATTTCT
ACCACAGCGGAGCCAAAACTTAGCGATGGTCCTCATACAAATGCAACGCCTGGTTCTCTA
GAGAGTGAAGCAGTGAACAAATCAGATGAACCATCGAAGGCTGAGAGCGCAGAAGAAATT
ATCTGTCAAGGCAAAGAGTCATGCAAAGACTACATCAAGAGTTTTTTAGCTGCCATACCA
ATCAGGGAACTGCAGGCAGATATCAAGAAAGGTCTGAAAACATCAACCCCTCTTCATCAG
CGGCTTCAGATTGAACTCCATTTCACTCATTTACAACAACAACCACTCATAACTACTCCG
GCAATAGAGATAGCAACAGCTGCACAAGAACCGCCTGCAGTTGCAATGTCTGAGATCTCG
ACGTAA
>SLM_r1.2ch01.g002000.1
ATGGCAATGGCAGCTATGAAActcttcatcactcttctcttcttactatgtcttgtctct
tcactcacttcAGCTAAATCCACCGATTTCGATTATTGCAATAAAAAGGCCAACTATGAT
GTTAAGGTCAGTCAAATAGATATAACTCCTTATCCTATTAAGGGAGGTAGAACAACAACA
TTCAGTATTACTGCAGAGACCGGTAGGAATCTCACTGGAGGAAAGCTGGAGATTGATGTC
AAGTATTTCTTCTTAAATGTCCACCATGAGGACATTGACCTTTGTAAAGAGACATCTTGC
CCAGCGTCCGGTGATTTCGTCATTTCCCACTCACAAGAGTTGCCTGGATTTACCCCACCT
GGATCATACACTCTGACAATGAAGATGGTGGATGAAAAGAACAAGCAACTGTCATGCATA
ACTTTTAGCTTCAGCATCAGTTTGTTCGACGAATCCGAGGCGTTATCAGCATCCATCTAG
>SLM_r1.2ch01.g002010.1
ATGAATGCCACAGCCTCCGCCCCGGATCCGAATTCCTCCGATGACGGGTTCTTGGGGTCA
CAAAACTTTGGTGGATTCGCGTATGGTATTGGAGTCTCTGCAGGGATATTGTTATTGATA
ACAACGATAACCCTAATGTCCTATTTTTGTACGAGGCATCAAACAACGGTGGAGCCACCA
CAAAGGAGACATAGGAATAATAATAATAACAACAACgaggtggttgtggtcgtggatgtg
gatgtggacgtaggggttgatgaggaAACCCTATCGAGTTTTCCAAAGTTGTTGTATTCG
GATGCTTATAAGAATATTCAAAAGGATTCAACCGCGAGTTCTTGTTGTTCAATATGTTTA
GGTGATTACAAGAGTAGTGACATGTTAAGACAATTGCCTGATTGTGGCCATTTGTTTCAT
TTGAAATGTGTTGATCCATGGTTAAGGTTACATCCAACTTGTCCTATTTGTAGAACTTCT
CCATTGCCATCACCACTATCTACTCCTCTAGTTGAAGTTGTTCCATTGGCAACTAGACCT
ATTGGATAA
>SLM_r1.2ch01.g002020.1
ATGCCTAAAAGGGATATGATTTCTTGGTCTTCTGTTATTACTATGTATACCCAAAATGGG
GTTTATGATGAATCATTGTCGCTTTTTGCTGAGTTGAGGAGAAGTTGTAAAGAGGGGGAG
GGGCCAAATGAGTTTGTTTTGGCTAGTGTTGTTAGTTGTTGTGGAAGGTTAGGTAGTATT
GTGAAAGGTGAGGTATTGCATTGTTTTGTGGTGAAAGCTGGTTTTGATCAGTTTGTGTAT
GTAGGGACGTCTTTGATTGATTTTTACTCGAAGGGTGGAGATGTAGGGTCAGCCAGGCGA
GTTTTTGATGATTTGGTGGTGAAGAGTACGGCTACTTGGACTGCGATTATTGCAGCGTGT
GTGAATGTGGGGAAGAGTGAAATTTCATTGCAGCTATTGAGGAATATGTTGGAGACTGAT
GTTGCACCTGATAATTATGTGGTTTCGAGTATCTTGGGTGCTTGCTCGTCGCTTGAGTAT
ATTAAAGGAGGAAAGGAAATTCATGGTTATGTGCTTAGACGGGGAGCGGAGATGGATGTT
ACGGTGAGTAATGTGCTTATTGATTTCTATATGAAGTGTGGTAATGTAAAGACTGCAAGG
TCAGTTTTTGATAGAATGGAAGTTAAAAACGCTATTTCTTGGACAACGATGATCTCTGGA
TACATGCAGAATTCTTCTGACTGGGAAGCCATAAGCATGTTTAGAGACTTGAACGGTTTG
GGTTGGATTCTAGATAGATTTGCTTGTAGTAGTGTACTTATTTCTTGTGGGTCAGTTGAA
GCTTTAGAGCTGGGAAGACAAGTGCATGCTTATACCGTGAAAGCTAATGTTGATTCTGAT
GAATATGTGAAGAATAGCTTGATTGATATGTACGCGAAATGTAATTCATTTGGTGACGCA
AGGAAGGTTTTTGACATTATGGGTGATCATGACGTAATCTCTTACAATGCTGTAATTGAG
GGTTGTTTAACGCAGAATAGGCTATATGAAGCTTTTGATCTATTTGCTGAAATGAGAGAG
AATCTGATTCCTCCAAGCCTTTTGACTTTTGTTAGCTTGCTCGGTGCATCAGCTTCGCTT
TTCTCCTTGGAGTTAAGTAAGCAACTTCACGGTCTTACCATAAAATTTGGTTTTTCTGCT
GACATGTTTGTTTGTAGCATCCTAGTAGATGTTTACTCGAAATGTTTGTCTATTGGATAT
GCGAGGCAAGTATTCAATGAAATGAATGAAAAGGATATTGTTGTATGGAATTCTATGTTG
TTTGGGTACATACAACAGTGTGAAAATGAAGAGGCTCTAAAGCTCTTCCTACTATTGCGG
CAGTCTTTGCAAAAGCCAAACACGTTGACTTTTGTTGCCCTCATTGCTGCATCTAGTAAC
CTAGTAAGTCTGCTTCATGGTCTCCAGTTTCATAACCAGATTGTAAAACTCGGCCTAGAT
TTTGATCTGCATGTTACAAATGCACTCGTCGATATGTACTCTAAGTGTGGTAGCTTGGAA
GAAGCACGTAAGATGTTTAATTCCACTATCCAGAGAGATGTCGCGTGTTGGAATTCTATG
ATATCCACTTATGCACAGCACGGAGAAGCAAAGGAAGCTCTTAATATGTTTGAGAAAATG
ATAAAAGATGGATTGAAACCCAACAATGTCACCTTTGTTGGAGTACTTTCAGCATGTAGC
CATGTTGGTCTTGTAAAAGAAGGATTTCGTCACTTCTATTCCATGGCCGGGTACGGTATT
GAACCAGAAATGGAGCATTATGTTTGCATGGTGTCTCTCTTGGGTCGAGCTGGTAAACTG
GTCGAAGCAACGGAACTCATTGAAACAATGCCAATTCCACCGGCCGCCATTGTCTGGAGG
AGTTTGCTTAGCGCGTGTAGAGAAGCTGGTCATATAGACCTGGGTAAATATGCAGCATCA
ATGGCGATATCAATAGATCCAAAAGACAGTGGATCATATATCCTACTTTCAAATATTTTT
GCATCTAAAGGCATGTGGATCAATGTCAAAAAGTTAAGAGAGAAAATGGATAGCAGTGGC
GTAGTGAAAGAAAAAGGGTGTAGTTGGATAGAAATAAACAATGAGGTTCATTTGTTTATT
GCAAGAGACCGAAGTCATCACCAAACTGATTTGATATATTCATTTTTGGAACTTCTGATT
CGGAATATGAAAGGGATCGGATATGTTCATGAGGATACTACCTTCTCAAATGAGTAA
>SLM_r1.2ch01.g002030.1
ATGCCCAAAATGACAATTAGAAGTTTCTTCTTTGATTTGGCAGTGGAGTTTTATCCAATC
AGACCAGGTACAAAACTGAAACTGTGGAACAATATGACCTCTTGCTACAAGGTTTTTGCT
CTGGATGGAAGATATGCAAGCATAAGTTTGGGATATATGTGTCAATTCATACCTGTTGCT
TGCAGTTTTGTGGATAATCACTACATGCATGATCATCGTGACTGA
>SLM_r1.2ch01.g002040.1
ATGAAGGCTATATTTCATTGCTTAAAGTTTTCATCTTGGTACAACTATTACTTCACTAGG
AACATAATTCCTTTAGATTTTCAAGAGAAAAGTAATGGTTTTATGTCTCAATCTGTGGCT
TATGCTGAGCCTTTTGGACAATTGAAATCTGCATCTGTGGAGCAGCAGCCTAAGGGGAAT
GCAACAGAGTTCACTATTTCCTCTGGTGATTGCAAATCTTCGGCAAATGGGCAAAAACTT
CCGAACATTCAGGCTGCTTCCTCTGTTCGTGCAGCTAATATGGACTATCGAGGTCACTTT
GAGCTAGGTTTTGGTCAGTCCCTGATTTATGCAAAACATCCTTATGGAGAGCAATGCATT
GGGTTATTTTCGGCTTATGCTCCTCAACTTTCGGGCCGCATTATGCTACCATTGAATTTG
GCTTCTGATGAAGGTCCGATATTCGTAAATGCCAAGCAGTATCATGGGATACTAAGGCGT
CGAAAGACCAGGGCTAAGGAAATGGAGAAAAAAGCTCTTAAACCACGCAAGCCGTACTTG
CACCTCTCTCGCCATCTCCATGCTTTGCGCCGACCTAGGGGCTGTGGTGGTCGTTTCTTG
AACACAAGGAATATGAATGGAACTATGAAGGCTGGAAAAACCAACAATATGTTCAAGACA
GGCGATGTTCAAAACTTTTACCCCACCGGATCCCAGAATTCTGAAGTGCTGCAGTCTGAT
AGCAGCAATTTGAGCTCACCAAAAGAAACATCTGGCAGTAGGTTCTTCGATTCATCAGGG
ATCGCTAACATGTACTCTAGTGACAATCTTGATCCTTTTCTGTTCCAAAACCTGAGGCCT
CCGGTCCAGGCAATACCGGACATGATGAATACTGGACACGAGGTCAGGTGTCACGAGTTG
AGCCTCGCCTCATCCGTGCTACAACCTAATGCATACACATTTGGTTGCTGCAATTGCCGG
ATCATCCTTGGCTATCATGGGCAGTTCATCCTTGGCTTAGCATTAACGCGGTGCCTATAT
CGTTCTATTGCTATCAAGCAACGTGGATGTCGAATTTCAACTCATTTTTCTACTTCTGCT
GTGTCTGATGGAGCTGGGGTTGTTGGATTAGATGAGGAAGCTGAATTGTCAGCTGAAGAG
GAAATTGAAGAAGATGAAGAGAATGAGGGAGGTGAGAGTTTGGAGAAAGAAGGAGATGGG
GTTGTTGATGAGCCTAAATCGATTGAAGATGGTAGATTGTATGTGGGTAATTTGCCATTT
TCAATGACACCTTCTCAATTGTCTGAAATTTTTGCTGAAGCTGGTAAAGTTGCTAATGTT
GAGATCGTTTATGATAGAGTTACAGATAGAAGTCGTGGATTTGCATTTGTTACAATGGGA
AGTGTTGAAGATGCAAAGGAGACAGTTCGGTTGTTTGATGGATCTCAAGTTGGAGGTCGT
ACGGTCAAGGTAAACTTCCCCGAGGTTCCAAGAGGAGGTGAAAGGCAAGTAATGAGTGCA
AAGATAAGAAGCACCTATCAAGGATTCTTAAGTGCAAAAGTCATCTATGACAGGGCCTCG
GGAAGATCTCGAGGTTTTGGTTTCATTACATTTTCTTCTGCTGAAGCAATGAACAATGCA
CTCGATACCATGAATGAAGTGGATCTTGAAGGACGGCCATTACGACTAAATATAGCTGGG
CAGAGAGATCCAGTATCTTCTCCACCAGTAGTCAAAACAAGTGAGTCCGAGAACAGTGTA
ATACTCTAG
>SLM_r1.2ch01.g002050.1
ATGAATGATCTTTTTTCAGGATCGTTCTCTCGTTATAGAGAGAATGATCATGATCAAGAT
TCTCATGGAATCGAAATGGGAGACACCGGTGGTGTCAACTTAGACAAGTTTTTCGAAGAT
GTAGAAGCTATTAAAGACGAGCTGAAAAACCTCGAAAAAATCTATGCTCAGCTTCAAAGC
TCAAATGAAAAGAGTAAGACCCTTCACAACGCGAAAGCTGTGAAGGATCTTAGGTCTAAA
ATGGATGATGATGTTTCCTTGGCCTTGAAAAAGGCCAAGTTTATTAAAGTTCGTTTGGAA
GCGTTGGATAGATCCAACGCTTCCAATAGGAGCCTCCCCGGGTGTGGCCCGGGGAGCTCC
TCTGATAGGACGAGGACGTCTGTTGTTAATGGATTGAGGAAGAAACTTCAAGAATCTATG
AATCAGTTTAATGAGCTGAGACAAAAGATGGCGTCGGAATATAGAGAAACTGTTCAAAGA
AGGTATTATACTGTTACTGGAGAAAATCCTGATGAAGCAGTTCTTGATACACTCATATCT
ACAGGTCAAAGTGAGACATTCTTACAGAAGGCAATACAAGAACAAGGAAGAGGACAAGTG
ATGGACACAATAATGGAGATTCAAGAAAGGCATGAAGCTGTGAAGGAAATAGAGAGGAAT
TTGAAAGAACTTCATCAAGTTTTCTTGGACATGGCTGTTTTAGTGGAATCTCAAGGTGAA
CAACTTGATGATATTGAGAGCCAAGTGAATAGGGCTAATTCATTTGTTAGAGGGGGTGCT
CAACAATTACAAGTAGCAAGAAAACACCAAAAGAATACAAGAAAATGGACTTGTTTTGCT
ATTATTCTTTTGCTTATCATCATCTTGATAGTGGTTCTTTCTATTCAGCCATGGAAGAAA
TGA
>SLM_r1.2ch01.g002060.1
ATGGATCCGGTGAACTCAACACTTGCCCGAATGCTATTGGATGAGATCACTCCTGTGGTT
ATGGTTCTCCGAACTCCTTTTGTTGAAGAATCTTGTCAGAAGAATCAACTCTCCTTCATT
GAAATGCTTTCTCCTTTCTGCAATTTCAACAATATCGACGTGCCAGTTCGAACTGCTAGT
GATCAGCCTTACAGACTGAAGAAGTTCAAATTGCGGTTGTTTTATGCTTCAGATATACGG
CAGCCTAATATCGAGGTTGCAAAGGAGCGGTTAAACCAAGTTATCACTGATGCTGGAGAG
AAAGATCTTTCTAACTTATCTTCAGAACCTCTGCAAATTGAGAGTGTGCTCAACTCTTCT
CAAAACGAGTTCCTACCGTCATGGTTCCAGTATTTCAACAAAGAGCTAGTACGTACGGTC
TCTTTTTCAGAACATGAAGCTTTTGACCATCCTGTGACATGTCTTTTGGCTGTTTCTTCA
CGGGATGAAGATCCTATCAACAAATTTGTTGACCTATTCAACATCAATCAGTTGCCTTCC
CTACTTAATGATGGTTCAATGGATCCAAAAATGCTAAAGCATTTTGTATTGGTACACGAT
GGTGTGGAAGTTCCATTAGAAAGAGCAACCAAAACCTTGGCAGAGATGAGGAGCACTTTT
GGGGCTAATTGTTGTCATTTGCTATGTATTAACTCCTCCAAGGATGGCTCAGAAGAGCAC
GAAAACCTATGGTCTGCTTATAAAACTGATATTTCACATGGCCAGCAGTTACGTTGCTTC
CTTAGCTCAGATGACTTGGATGAGCTGAAAAAATTTGTACAAGATCTATCGTCTAAACAT
ATTATTCCTCATATGGAGCAAAAAATTCGTCTGCTTAACCAGCAGGTTTCTGCAACAAGG
AAAGGTTTTAGAAACCAAATAAAAAACTTGTGGTGGAGAAAGGGTAAAGAAGATGCACCA
GAAAACCCAGCTGGTCCAACGTATACTTTCAGCTCCATTGAATCACAAATAAGAGTTTTG
GGTGATTATGCCTTCATGCTACATGATTATGAGCTTGCATTGTCTAACTATCGTCTACTT
TCTACCGACTACAAGCTCGACAAAGCTTGGAAACATTATGCTGGTGTTCAGGAAATGATG
GGGCTGACCTACTTCATTTTGGATCAGTCGAGAAAGGATGGTGAATATTGCATGGATAAT
GCATTTACTACATATTTAAGAATTGGATCATCAGGTCAAAGAAATGCTACACGTTGTGGT
CTTTGGTGGGTAGAAATGTTGAAGGCCAGAGATCAGTACAAGGAGGCCGCCAGTGTATAC
TTCCGTATCTCTTGTGAGGAGCCTCTCCATTCAGCAGTAATGCTCGAGCAAGCATCGTAC
TGTTACTTGTTTTCCACTCCCCCCATGTTGCGCAAGTACGGGTTTCATCTTGTTCTTTCC
GGGGACCTGTATAAAAAATGTGATCAGATAAAACATGCAATTCGAACATACAAATGTGCT
CTTTCTGTTTTCAAGGGAACTACATGGAGGCACATTAGAGACCATGTTCATTTCCACATA
GGAAAGTGGTATGGTTTCTTGGGGATCTTTGATGTTGCTATCAAAAATATGTTGGAGGTT
CTAGCTTGTGGTCATCAATCTAAGACAACACAGGAGTTATTCCTAAAGGATTTCCTTCAG
ATAATTCAGCAAACAGGCAAAACATATGAGGTTCCAAAGCTTCAATTACCAGTAATCAAC
ATCCCTTCAGTCAAAGTGGTGTACGAGGATCATCGTACCTATGCATCCCAAGCAGCTATT
CATGTCAAAGAAAGTCTGTGGCGGTCATTAGAGGAAGACATGATTCCAACATTGTCAAGT
AAGAGTAATTGGCTGGAATTGCAATCTAAAATGTTGCCAAAAAAGTTAAGAGAATCAAAT
ATTTGTGTTGCTGGGGAGGCTATTGGGATAACCATTgaattcaaaaatccacttcaaata
cctatttcaatatctggtgttaccctaatttgcgaacattctccagcagtatctgaaccG
AATGCAAATAATTCAATTGGTGAGCAAAATGGTGAGACATCAAACAAATCAGCCACTAGT
GGGAATTGTGCTTCTGATACATCTTCATTTACATTATCGGAGGCTGATGTTGCCTTAGGA
GAAGGTGAAACAGTATTGGTTCAGCTAACAGTTACTCCAAGAGCAGAAGGTACTCTCAAA
ATAGTTGGTATAAGGTGGAAGCTGTCAGGTTCACTGGGAGGATTTTGTACTTTTGATTCC
GACTTAGTCAGAAAGAAAGTTATGAAAGGAAACAGGAAATCTAAACGATCTACATTCGAT
AACCTGAAGTTCTTAGTCATAAAGAGTTTACCAAAGCTTGAGGGCTTCATTCATCACCTC
CCGGAAACAGTTTATGTTGGTGATTTGCGGTGTATCGCTCTGGAGTTGAAAAATCCATGT
AAAATTCCAGTAAAAAAGTTGAAGATGAAGGTCAGTCCGCCTAGGTTTCTCCAAATTGGA
CACAAGGAAGATCTGGAAGTTCAGTTTCCTGCTTGCTTGGAAAGAAAAAGTTCAAAACAA
AGGTCTTTGAGGTCGAAGACTGATAAAGTATCAGATGACATTTTTTCATTTCCCGAGGAC
ACATCAATTGCAGATGGAACTCCAATCTCATGGCCTCTCTGGCTTAGGGCTGCTGCTCCC
GGGAAAATATCTTTATATTTATCAGTATACTATGAGATGGGAGACATATCAAGTGTGATG
ACATATCGTATCTTACGTGTGCACTTCAATATAGAGGTGCTACCATCTTTGGATGTGTCT
TTCCAAATCAGCCCTTGTCCATCTAGACTGCAGGAGTTCCTTGTCCAAATGGATGTTGTC
AATAGATCTAGCTCAAAAGGCTTTCAGGTTCACCAATTGTCATCTGTTGGGAATGAATGG
GAGATATCATTGCTCGAACCAACTAAGGTCCTCCCTTCAGATTTTCTACTTGCTGGTCAA
GCAATTTCATGGTTTCTCAAGCTCAAGAATTGTCGGTCGGTAACTGATCAAGATCGCCCT
TCGGTGAAGGCAGATGTCAACTTGCTCTGCGGAAGTGAAATGGTTTTTGATCTATACAGC
TCTCCCTTGTCTGAATTTCACCATTACGAACGAGTACATCAGAGAATATCGGATCAGGAG
CACGAGGACACGGTTGACTTTATATTGGTATCCAGATCACAGTGTGAGGAGAATGATCGC
GCAAATATTTTCTCCCATCACATATGTCACTGCAGTGTCAGAACGAGTAGTCCGATATGG
TGGATAATAGATGGCCCCCGAACTGTAAAACATGATTTTAAGGAACCTTTCTATGCGATT
ACACTAAAGATGATAGTCCACAATTCCTCCGATGATGTTGTGTCCATTCGCTGTAACCCC
TCTGATTCTGCAGTCAACATCAGCTCATCAGGAACTACATCTGCAGCTTCTGGAAACGAA
GTAGGCTGGCACGATTTGTCTCTGTCAAACGACGTTAAAATCACACCTGATACCCCAGGA
ACTCGAGTAGTGAAGCCAATGTCGTCTGATACAGTTCCGTCTTTCATTTGGTCAGCTTCA
AGTTCTACTCATTTTACACTCGATCCGTTATCTTCTAGGGAAACTCCTATGGAAATTTGT
GTATTTTCACCTGGCACATTTGATCTATCAAACTACTCATTGCACTGGAGTCTCTCATCC
CCCAGCGATCAACGCGTTGAATCGAGAGCTTCATCTGGAACATGTCAAGGCCATCCATTC
TACATAACAGTGCTGCAACAAGATTGA
>SLM_r1.2ch01.g002070.1
ATGGCTTATCGCCCGAACTACCGAggcggtcgccgcggcggcggaggacgcagtggcgga
ggccgtggtggtggtggtcgtggaggaggaggaggacgtggtggtgAACAGAGATGGTGG
GATCCTGTATGGCGTGCTGAACGCCTTCGGCAGCAGGCAGCTGAGATGGAGGTGATGAAT
GAGAATGAGTGGTGGGGGAAGATGGAGCAGTTTAAGAGAGGAGGGGAGCAGGAAATGGTT
ATAAGGCGGAATTTTAGTAGGGATGACCAACAAAAGTTGTCTGATATGGCGTATCAATTA
GAACTTTACTTCCATGCTTATAACAAGGGAAAGGCACTTGTTGCAAGCAAAGTCCCATTG
CCAAGCTACCGTGCTGATCTTGATGAGCGTCATGGATCTACACAGAAAGAGATTAGGATG
TCCACTGAGATTGAGGAAAGAGTTGGAAATCTATTGAGTAGTTCACAAGACGCAGTATCT
GCTGGGACTTCCTCTTCAACATCTGGTACTTCTGCCAAATTATTATCCAAAGCTGTAGAA
ACAACCAAACCTAAGTTGTCTATAGAGGATGATATTGCCACCAAAAGACTTAATGTGGAA
CTTAAACAGAAACAGGAAAAGACAAGGGGAAGTGAAAAAGTCAAGGAAATGATCTCATTC
AGGGAAAAACTTCCTGCATTTAAAGTGAAATCTGAATTTATGGAAGCTGTTGCAAATAAT
CAGGTCTTGGTAGTTTCTGGAGAGACTGGCTGTGGAAAGACAACACAGCTCCCTCAATTC
ATTCTAGAAGAGGAGATATCATCCCTTCGTGGTGTTGATTGTAACATTATATGCACTCAG
CCTCGCCGTATATCTGCAATATCAGTTGCTGCTCGAATATCCTCTGAAAGAGGAGACAGT
CTTGGTGATACTGTTGGCTACCAGATCCGGCTGGAAGCAAAGCGCTCTGCTCAAACACGG
TTGCTATTTTGCACAACAGGAGTGTTACTGCGGCGGCTGGTTCAGGACCCTGATTTGACT
GGTGTTAGCCATCTGCTTGTTGATGAAATCCATGAAAGAGGCATGAATGAAGACTTCCTC
TTGATAATTTTACGAGACCTCCTTCCTCGACGACCTGATTTGCGTCTCATTCTGATGAGT
GCTACTATTAATGCTGAGTTGTTCTCCAAATACTTTAGAGATGCACCCACGATTCATATA
CCGGGTTTGACGTATCCAGTGGCAGAGCTGTTTCTTGAAGACGTGTTGGAGAAGACTCGT
TACCTTATAAAATCCGAAGCAGACAATTTCCAAGGAAACTCAAGGAGAAGGATGAGGCAA
CAAGATTCTAAAAGAGATCCTCTGACTGATCTTTTTGAGGATGTGGACATTGGTTCACAT
TACAAAGGCTACAGCATGACTACAAGACAATCTCTGGAAGCATGGTCTGGTTCACTGCTT
GATTTGGGTCTTGTGGAAGCATCAATTGAATATATTTGTCGCTGTGAAGGTGAAGGTGCA
ATTCTTGTGTTCCTATCTGGTTGGGATGAGATTTCTAAGCTACTTGATAAAATTAAGGCT
AACAACTTCCTTGGAGACGCCAGGAAGTTTTTAGTCCTTCCTCTTCACGGTTCAATGCCA
ACAGTAAATCAACGAGAAATATTTGATCGTCCACCTGCTAACACGAGGAAAATTGTGCTT
GCAACCAACATAGCTGAGAGCAGTATAACTATAGATGATGTCGTGTATGTCATAGACTGT
GGGAAGGCGAAAGAGACTAGCTATGATGCACTTAACAAGTTAGCTTGTTTATTACCTTCA
TGGATATCAAAGGCCTCAGCACATCAGAGGCGTGGTCGTGCGGGCCGTGTACAACCTGGA
GTTTGTTATAGGTTGTATCCGAAACTAATACATGATGCTATGGCACAATATCAACTACCT
GAGATTCTTCGAACACCACTACAAGAGCTTTGTCTCCATATTAAGAGTTTGCAGTTCGGC
GCTATTGAATCCTTTTTGGCCAAGGCACTTCAACCTCCAGATGCTCTCTCTGTCCACAAT
GCTATTGAACTTCTCAAAACTATTGGAGCTCTGGATGATACAGAAGAACTTACTCCACTT
GGCCGCCATCTTTGCACTCTACCGCTGGATCCGAATATTGGAAAGATGCTTCTGATGGGG
TCCATCTTCCAATGTCTTAACCCTGCACTGACTATTGCTGCTGCTCTGGCACACCGTGAT
CCATTTGTCCTTCCAATAAACAGGAAAGAGGAAGCCGATGCTGCTAAAAGATCCTTTGCT
GGTGATTCTTGCAGTGATCATATTGCACTTCTTAAAGCATTTGAAGGATGGAAAGATGCT
AAACGTTACGGAAAAGAAAGAACCTTCTGCTGGGAAAATTTCTTATCTCCTGTAACCTTG
CAGATGATGGAAGACATGAGAAATCAGTTCATTGACCTACTGTCAGATATTGGTTTTGTG
GATAAATCACGAGGAGCCAAGGCATACAATGAATATAGCAATGATTTAGAGATGGTATGC
GCCATCCTTTGTGCAGGCCTCTATCCAAATGTCGTGCAGTGTAAAAGAAGAGGAAAGCGT
ACAGCATTCTACACGAAGGAAGTTGGAAAAGTAGACATCCACCCAGCATCTGTCAACGCT
AGTGTCCATCTTTTCCCTCTTCCCTACTTAGTTTACAGTGAGAAAGTCAAAACCTCAAGC
ATTTATATCAGAGATTCAACAAACATATCCGATTATTCTCTTCTTATGTTCGGGGGTAAT
CTCACTCCAAGCAAAAGTGGAGACGGCATTGAAATGCTTGGAGGCTATCTTCACTTTTCC
GCGTCAAAAAGTGTGTTGGATTTAATAAAGAAACTCCGCGTGGAACTGGACAAAATATTA
AAAAGGAAAATCGAAGAGCCCCACTTTGACGTCTCAGTCGAGGGAAAGGGTGTAGTTGCT
GCTGTGGTTGAGTTACTTCATAGTCAAGATATACGCAGTGTTAGCATAGAGATGCAGGGG
CAGATCTAG
>SLM_r1.2ch01.g002080.1
ATGAGCTGCTCATCTTCATTGATTCTTCCTTCCATTTCTTCGAATGGATTTCGAAGATTT
AGTCCATTGAAATTGGATAAGTCTAGGGTTTTCATGAGTAGCATTTCCGTTGGATCACAA
ATTGCCGCCGTCGATGATGCTCTGTTCGCCGATTACAAGCCTACCAATGCTTTTCTCTTC
CCTGGACAGGGGGCACAAGCTGTTGGAATGGGTGCAGAGGCTCAGAAGGTGCCTGCTGCA
GCTGAATTATACAAGAGAGCAAATGAAATCATGGGGTTTGACCTTTTGGATATTTGTATT
AATGGTCCAAAAGAGAAGTTAGACTCCACTATTCTAAGCCAGCCAGCTATCTATGTCACT
AGCTTAGCTGCAGTAGAGATACTCCGTGCTCGTGAAGGGGGTCAGCAAATAATTGATTCG
GTTGACGTCACATGTGGTCTGAGCTTGGGTGAATACACTGCTCTGGCATTTACTGGAGCT
TTCAGTTTCGAGGATGGACTTAAGCTGGTTAAGCTTAGAGGAGAAGCTATGCAGGATGCT
GCTGATGCTGCAAAAAGTGCGATGGTTAGTATAATCGGACTGGATTCCGACAAGGTTCAG
AAACTGTGTGATGCAGCTAATGAGGAAGTTGATGAAGCCAACAAAGTTCAGATTGCAAAT
TTCTTATGTCCCGGAAATTACGCAGTCTCTGGAGGTGTTAAAGGAATTGAAGCAGTAGAA
GCAAAAGCAAAATCGTTCAAAGCACGAATGACGGTACGTCTAGCTGTTGCTGGAGCTTTT
CACACAAGTTTTATGAATCCAGCTGTTTCACGATTAGAAGCTGCTTTGAGTGCAACAGAG
ATCAGAACTCCAAGAATACCAGTAATATCAAATGTTGATGCACAACCACATGCAGATCCA
GACACAATTAAGAAAATATTAGCTAGCCAGGTGACTTCACCAGTTCAATGGGAGACCACA
ATAAAAACACTCCTAACGAAAGGGCTAAAGAAGAGCTACGAATTAGGACCTGGAAAGGTT
ATTGCTGGTATTGTCAAGAGGATGGACAGAGGTGCTGAAATTGAGAACATTGGCGCCTAA
>SLM_r1.2ch01.g002090.1
ATGAAACTCAGAATCAGATGCTTTGAAACCAAAGAAACCATTAAAATCGATGTAGAATCT
TCATCTTGCACTCTTCAAGAACTCAAAAATCGAATTTCTCAAGCATTTCCATCATCATCA
ATACCAAATTCGATTCATCTTTCTCTCAATCGAAAGGATGAACTTCAATTTTCTGAAGAA
GATACGCTTCAATCGATTGGAATTACCTCAGGTGATCTCATCTTCTTCACTCAAAATCCA
AATGGGTTTTCAATTTCAACCGAAACCCATATCCCCAAATCGAAAAATTCAGACACCCAA
ATCGTCAAAGAATCTGAAACTGTGAAAAAATCGGATACCCAAATCGTTAAAGAAGCTGAA
ACAGTGAAAAAATCGGACACCCAAATCGATCAATTGGAACCCCACGAAACGGAAACGAAA
ACTCGACCTGGGGGTGAGGAAATGGAGGAGGAGTTTATGGAGGTAGATGATAATGGAGAT
TACAGTGATGTGAAGTTTACGAAATCGTTTTCTGTACCTGGGTTTTTGAGGAAAGTGTTC
ACAGAGGAGCTGAAAGATGACGATGGTGGACGGGAGCATAAGCTGTTGGTGGTTGCTGTT
CATGCTGTTTTTGTAGAATCTGGGTTTGTTCTTCTTGATCCTAATACTTTAACTGAGGTT
AATGTATCTCAATGTTTGAAATATTGGTGTTTGGGATATCGAAAGACATTGTTTTACACT
TTGCCTGAGGTTATTGATCATGTTAAAGGAGATAACTGTAATGTGATTCATTGTATTGAG
TTAAAGTTTCAGTCTTTAGGGAAGTTCTTTATTGCTCATGGGTCGTTATCCGGTGGGGGG
AAGGGATCCACGTTTAGAGTAACGTTAAACGAAGATCAATTGGTTCCATTTTTGAATGTT
GTATGGGCTAATTGTGGATTGAATGAGGTGGTAGATGGAGATTTTGGAGAGAAGGAAGTG
TTTGTGTTTTGGAGGAATGTTAAGGATGGGCTTGTATTGCCATTGTTGATTGATTTGTGT
GAAAAGTCTGGTTTTGTGCTTCCACCGTGCTTTACTCGACTTCCGACTGAGCTTAAGTTG
AAGATTTTGGAATCACTTCCGGGTGTTGAGATAGCGAAAGTGAGTTGTTTGAGCTCTGAA
TTGCGATATTTGTGTTCGAGTGATGATTTGTGGAAGAAGAAATGTGGGGAGCAGTTTGGT
GATGGTGAGATATCTGCAGGAGGACATTGGAAAGAGAAGTTTGTTAAGTCTTGGGAGAGT
AGGAAGAGAAGGAAAGTGATTAATAGGAGGAGAGTGGTTGATGGGTTGCGAATTTTAGGG
GGTCGTCATCCATTTCCGATACCTTGGACACCACATGTAATCGGTGGAGATTATGATGTT
TTCCCTCCACAATTTGATAATACTGGAAATCCATTAGGGCGGGCGCCACCTTCTCCATTG
CTCCATCCGTGGTCAAACCATGTACGTCGTTGTCATCTTGGAGGACACAGGAGCAACTTC
CCTTGA
>SLM_r1.2ch01.g002100.1
ATGGAAAGAGGGATATGGAAATCAAATGTTGAGTTAGTATCAACATGTCCACGTTGTGGT
TCAACAAACACAAAATTTTGTTACTACAACAACTATAGTTTGACACAACCTAGGTATTTT
TGCAAAGGTTGTAGAAGGTATTGGACTAAAGGTGGTTCTTTAAGGAATGTTCCAATTGGT
GGTGGATGCAGAAAAAGTAGAAGAGGTAAGTTTTCTTCTAGTATAATTCATCAACATGGT
CTTATTTCAACAAATTTGGGATATGGGGTTTGTTTAAATCATACTAATATTGATCATCAT
AATCAATCCAATAGTACTAGTTCATTGGATCATCATAATGGTCCAACTATTGATCTTGCT
TTAGTCTATTCAAATTTCTTGAATAGTAGTGATAGTTCCAAGTCATCACAATCGGAGAAT
CATCAGAATCTTGAACTATCTGATGATTTATTATTGCCTAATCAAGAAGGAGTACTAGTC
GCTCCATCATTTGAGTTTTCAACCATGATAGATCACATGAAGTTCATGACTAGCGATTTA
GGTCAAGAATCGCGATTCATTGGTGATGGTGTTTATTTTAGTGGGATTCATGATGAGAAG
CAAAATATAATAAATCATAGTGATATTCACGATGATCGTTATAGAAATATGAATAATGTG
AATATTATCAACCATGATCAATTAGGCAACAATTATATGGAGCTACCTCCATTGCCTAGA
GATCAAGAGATGATATCGTCTAATTTACATGACCACCATGATCATATGATATTTCCAAAT
GATATTCTAAACACAAGTCATAAGTCGTCAGCTGGaggactagagctagagccagaacca
aaactagcaccagaaccaatgccagactgtcagagccagaaTTAA
>SLM_r1.2ch01.g002120.1
ATGAAAGATCCTGTCACGATCTCAACTGGAATAACGTACGATCGTGAAAATATCGAAAAA
TGGATATTTTCTGCTAAGAACAATACATGTCCAGTTACGAAACAATCTCTTATTACGGGC
ATAGAGTTGACCCCAAATGTTACTCTTCGACGATTGATCCAATCATGGTGTACTATCAAT
GCCTCCCATGGTATTGAAAGGTTCCCTACACCAAAGCCTCCGATTAGCAAACCACAAATA
ATAAAGCTCCTAAAAGAAGCGAAATCGCCTAAGATGCAAATGAAATCTCTCAAGACCCTT
AGATCCATTGCTTTTGAGAATGATGCTAACAAACGTTGCATGGAATCCGCGGGGGCAATG
GAGTTCTTAGCTTCTATTATTAATAATAATTCGAATGAAGTTTTTGAAGAAGAAGAGGGT
TTCATGAGTATTAAAGACGAAACACTTAGCATCCTCTATCAACTCAAATTATCTGAAAAT
GGATTGAGGTCACTCATCATGAGTGGAAATGGTGGATTCATCGAGTCATTGACACGTGTC
ATGCAACATGGGAGCTATGAGTCTAGGGCTTACGCGATTATGCTAATGAAAGACATGTTC
GAAGTATCCACACCAACTCCACTTTTGAGTTTGAAGAAAGAATTCTTCATACAAGTTGTT
CAAGTCTTGAGGGATGAGATCTCTCAAAAGGCCATGAAAGCATCATTGCAAGTGCTAGTG
AACGCGTGTCCATTTGGGAGGAACAGAGTGAAAGCAGCAGAAGCAGGAGCAGTTAGGGTT
TTGGTTGATCTTCTGCTCGATTCATCTGAGAAGAGGGTTTGTGAATTGATGTTAATTTTA
CTAGATCAACTTTGTCAGAGCGCAGAAGGGAGAGCTGAGCTATTGAATCATCCCGGAGGA
TTAGCCATTGTGTCCAAGAAAATACTTAGGGTTTCTAAAGTAGGGAGTGAAAGGGCAATC
AAGATCTTACATTCAATCTCAAAGTTTTCATCAACACCAAGTGTTGTTCAAGAGATGTTG
AGTTTGGGTGTGGTAACAAAGCTTTGTTTGGTTCTTCAAGTTGATTGTGGAAGTAAAGCT
AAGGAAAGAGCTAGAGAAGTTCTCAAATTTCATGCAAAGGCATGGAGGAATTCTCCTTGT
ATATCTAATAATTTATTATCTTCATACCCATTGTAG
>SLM_r1.2ch01.g002130.1
ATGATGAAAGATCCAGTCACGATCTCAACTGGGATAACATATGATCGGGAAAACATCGAG
AAATGGATATTCTCTGCAAAGAACAACACTTGTCCGGCTACGAAACAAGCTCTTACATGC
ATAGAGCTGACCCCAAATGTTACTCTTCGACGATTTATCCAATCGTGGTGTACTCTTAAT
GAGTCACATGGTATTGAAAGGTTCCCTACACCAAAACCCCCGGTTAGCAAACCACAAATA
ATAAAGCTTCTAAAAGAAGCGAAATCACCTAAATTGCAAATGAAATCTCTCAAGAGACTT
AGATCCATAGCTTCTAAGAATGATGCTAACAAACGTTGCATGGAATCCGCGGGGGCAATG
GAGTTCTTAGCTTCTATTATTAATAAAAATTCGAGTGAAGTGTTTGAAGAAGAAGAGGGT
ATCATGAGTATTAAAGACGAAGCACTTAGCATCCTCTATCAACTCAAATTATCTGAAAAT
GGATTGAGGTCACTCATCTTGAGTGGAAATGGAGAATTTATCGAGTCATTGACACGTGTC
ATGCAAAATGGAAGCTATGAATTTAGGGCTTACGCGGTTATGTTAATGAAAGACATGTTC
GAGGTATCCACACCAACTCTACTTTTGAGTTTGAAGAAAGAATTCTTCACACAAGTTGTT
CAAGTCTTGAGGGATGAGATCTCTCAAAAGGCTATGAAAGCATCATTGCAAGTGCTAGTG
CATGCGTGTCCATTTGGGAGGAATAGAGTGAAAGCAGCAGAAGCAGGAGCAATTAGGGTT
TTGATTGATCTTCTGCTTGATTCATCTGAGAAGAGGGTTTGTGAATTGATGTTAATTTTG
TTAGATCAAATTTGTCAGAGCGCAGAAGGGAGAGCTGAGCTATTGAATCACCCCGGAGGG
TTAGCTATTGTGTCCAAGAAAATACTTAGGGTTTCGAAAGTTGGGAGTGAAAGGGCAATC
AAGATCTTGCATTCAATCTCAAAGTTTTCATCAACACCAAGTGTTGTTCAAGAGATGTTG
AGTTTGGGTGTGGTAGCAAAGCTTTGTTTGGTTCTTCAAGTTGATTGTGGAAGTAAAGCT
AAGGAAAGAGCTAGAGAAATTCTCAAAATTCATGCAAAGACATGGAGGAATTCTCCTTGT
ATACCTAATAATTTGTTGTCTTCATATCCATTTTAG
>SLM_r1.2ch01.g002140.1
ATGGAAGAAATTCAAGTACCCCCTTATTTTATTTGCCCGATTTCTCTAGAGATAATGAAA
GATCCTGTCACGATCTCAACTGGGATGACATATGATCGGGAAAACATCGAGAAATGGATA
TTCACTGCAAAGAACAACACTTGTCCGGCTACGAAACAATCTCTTACATGCATAGAGTTG
ACCCCAAATGTTACTCTTCGACGATTTATCCAATCGTGGTGTACTCTCAATGAGTCACAT
GGTATTGAAAGGTTTCCTACACCAAAACCTCCGGTTAGCAAACCACAAATAATAAAACTC
CTAAAGGAAGCGAAATCGCCTAAATTGCAAATGAAATCTCTCAATAGACTTAGATCCATT
GCTTCTGAGAATGATGCTAACAAACGTTGCATGGAATCCGCGGGGGCAATGGAGTTCTTA
GCTTCTATTATTAATAAAAATGTAAATGAAGTGTTTGAAGACGAAGAGGGTTTCATGAGT
ATTAAAGACGAAGCGCTTAGCATCCTCTATCAACTCAAATTATCTGAAAATGGATTGAAA
TCACTCATCTCGATTGGAAATGGAGAATTTATTGAGTCATTGACACGTGTCATGCAACAT
GGGAGCTATGAGTCTAGGGCTTACGCGGTTATGCTAATGAAAGACATGTTCGAGGTATCA
ACACCAACTCCACTTTTGAGTTTGAAGAAAGAATTCTTCATACAAGTTGTTCAAGTCTTG
AAGGATGAGATCTCTCAAAAGGCCAAGAAAGCATCATTGCAAGTGCTAGTGAACGTGTGT
CCATTTGGGAGGAACAGAGTGAAAGCAGCAGAAACAGGAACAATTAGGGTTTTGGTTGAT
CTTCTGCTCGATTCATATGAGAAAAGGGTTTGCGAATTGATGCTAATCTTATTAGATCAA
CTTTGTCAGAGTGCAGAAGGAAGAGCTGAGCTATTGAATCATCCCGGAGGATTAGCCATT
GTGTCCAAGAAAATACTTAGGGTTTCGAAAGTTGGGAGTGAAAGGGCAATCAAGATCTTA
CATTCAATCTCAAAGTTTTCATCAACACCAAGTGTTGTTCAAGAGATGTTGAGTTTGGGT
GTGGTGGCAAAGCTTTGTTTGGTTCTTCAAGTTGATTGTGGAAGTAAAGCTAAGGAAAGA
GCTAGAGAAATTCTCAAAATTCATGCAAAGGCATGGAGGAATTCTCCTTGTATACCTAAT
AATTTGTTATCTTCATATCCATTTTAG
>SLM_r1.2ch01.g002150.1
ATGAAAGACCCCGTCACGATCTCTACAGGAATAACATATGATCGAGAAAATATCGAGAAA
TGGATATTCTCTGCTAAGAACAATATATGTCCAGTTACGAAACAATCTCTTATTACCAGC
ATAGAGTTGACCCCAAATGTTACTCTTCGACGATTAATCCAATCTTGGTGTACTATCAAT
GCGTCCCATGGTATTGAAAGGTTCCCTACACCAAAGCCTCCGGTTAGCAAACCACAAATA
ATAAAGCTCTTAAAAGAAGCGAAATCGCCAAAGATGCAAATGAAATCTCTCAAGACCCTT
AGATCCATTGCTTCTGAGAATGATGCTAACAAACGTTGCATGGAATCCGCGGGGGCAATG
GAGTTCTTAGCTTCTATTATTAATAATAATTCGAGTGAAGTGTTTGAAGAAGAAGAGGGT
TTCATGAGTACTAAAGACGAAGCACTTAGCATCCTCTATCAACTCAAATTATCTGAAAAT
GGATTGAAGTCACTCATCATGAGTGGAAATGGAGAATTCATTGAGTCATTGACACGTGTC
ATGCAACATGGGAGTTATGAGTCTAGGGCTTACGCGGTTATGTTAATGAAAGACATGTTC
GAAGTATCCACACCAACTCCACTTTTGAGTTTGAAGCAAGAATTCTTCACACAAGTTGTT
CAAGTCTTGAGGGATGAGATCTCTCAAAAGGCTACAAAAGCATCATTGCAAGTGCTAGTG
CACGCGTGTCCATTTGGTAGGAACAGAGTGAAAGCAGCAGAAGCAGGAGCAATTAGGGTT
TTGGTTGATCTTCTGCTCGATTCATCTGAGAAGAGGGTTTGTGAATTGATGTTAATTTTA
CTAGATCAAATTTGTCAGAGCGCAGAAGGGAGAGCTGAGCTATTGAATCATCCCGGAGGA
TTAGCCATTGTGTCCAAGAAAATACTTAGGGTTTCTAAAGTAGGGAGTGAAAGGGCAATC
AAGATCTTACATTCAATCTCAAAGTTTTCATCAACACCAAGTGTTGTTCAAGAGATGTTG
AGTTTGGGTGTGGTAGCAAAGCTTTGTTTAGTTCTTCAAGTTGATTGTGGAAGTAAAGCT
AAGGAAAGAGCTAGAGAAATTCTCAAATTTCATGCAAAGGCATGGAGGAATTCTCCTTGT
ATACCTATGAATTTATTATCTTCATATCCATTTTAG
>SLM_r1.2ch01.g002160.1
ATGAAAGATCCTGTAACGGTCGTTACTGGTATTACGTATGATCGCGATAGTATCGAATGT
TGGCTTTCCAAAAACCCTAATAGTAACGCCCTTTGTCCGGTCACGAAGCTACACGTGTCA
CGAGATTCAGACCTAACACCAAACCACACTCTCCGTCACTTGATTCAATCGTGGTGTGTA
TCGAATGGATTCAACGTTTTTGATCAAGTCTCGACTCCGACTAAGCCTCCGTTAAGCAAA
TGCTATGTCCTCAACCTCGTTCTTGATCTCTCCGTCCCCGGGACGGAGAATATCAAGACG
TTAGAGAAGTTGGAGATGTTAGCTAAGGAGAATAATGAGAGAAACAAGACATACATGGTT
GAAGTTGGAGTTCATGAAGCCCTAGTTAACTTCTTGATCCGATGTTACATGAAATGTGAC
ACTAATGGCCTTGAAAAAGCCCTTAGTACACTTTCATTAATTTGGGATTATTTTCCATCT
TGTCATGAAAATAATGAAGTCGAAAATCGCGAAGAGATATTAATAGATTCAATCACATGG
GCGTTAGGTCTTGATCGCAACATGCAAAACCATGCAACGATCAAGAACCACGCGATGAGC
CTTTTGAGATCCATCATTGGGAAGGCGAATTCAAGCACATTGGATAGACTAAAACCCCAA
TTATTCGAGAAAATAATTAGGGTTTTACGCGAGAGTGGTAGTAATACTACCACCATCGCA
CAAAAAGTAGTTGACAACGCTTTACATGTCATCCTAAACACTAGTCATTCGGGCAAGAAC
CGGAACATTATGATTCAATCAAGGGCAATTTTCGAGCTCATCGAGCTCGAAATCAATTTT
TCATCAAATAAAAAGACTAAAGAGCTAATATTTGAGATATTATTCAATTTATGCTCTTGT
GCTGATGGTAGGGCACAACTTTTAAGTCATGCTGCTGGAATTGCTATGATTACAAAGAGG
ATTTTAAAGGTTTCTCCAATTGTAGATGAAAAGGCCATAATGATTCTTTGTTTGATTACA
AAATATTCAGCAACAAGTGGAGTTCTTCAAGAAATGTTGAAAGTCAAAACTGTATCAAAG
ATTTGTACTGTGATACAAGCTAATTGTGCTTCACATGTAAAGGATAAAGCAAGGGAAATA
TTAAGAAATCATTTTGATTTTTGGAAGAATTCACCTTGTGTTGAAGTTGCCACCTTAACA
AGGCTTCATTAA
>SLM_r1.2ch01.g002170.1
ATGGAGACAGTCCCTAATGAATTGAAGACATCAAGCAAGATTGGAGATAGACCAACGAGT
GATGTTGTCGTAAGACTTAGAACACAGGATGGCCGTGATGATTGGCTTTACTGTCATTCA
CATATTCTCATTGAAGAGAGTAAATATTTTGCTGATCGGTTATCAGATAGTTGGCCGACA
TGTCAGTTTCTGGATTCACGCAATTGTGTTGAGGTTTACTGTGAAGAACCTGATCTGGAC
TCCCATGTCAATGTCCTTCGACTCTTTTATGTCATTGCGGATAGCTTAATGATGGAAATT
TGCCATGGTGTCAAGAATGCACTTGGCATTTTGCGAGTTGCTGTCAAACTTGGATGCCCA
AGAATTACTGCAGTATGTGTGGATTATTTGGAAGCAGTCCCTTGGGAGGAAGCTGAAGAG
GAAGAGATATTAAATACTATACCAAGCATGGGATCTAAGGTGGAACCGGTACTTGCTCGC
CTCCAACCAGTCAATCCTACTGCCGTAATGAAGATTTTTCTTGCAGCCCTTCAATTTGCT
ACGTCATCACCTCCTTCACCTTTGAATGATCTGAAAAACACTGCTCAAGAACAGCTTGAA
TACATGCTTACCGAGGACGATGATGCTCCTTTACTGACCGCTGATGAAGAAATAAAGCTA
GAAGTCATGCGATGTGTCAAGAAGCTGCTTGATAGATTTAACAGCATTGTAGAGTCTCTA
TTATGTGACCTCCAAGAATCGATTTCAGATGCTGGGAGAATGCAATCGTTGCATTCTTGT
TTAACAGATTTGTTATGGGCATGTCAGATATTAGGGAAGTTGGAGATTATCAGAGATTTT
GTTTGCAGCTGGACGGAGTTGTCAGTGAAGCTAGTAACCATCGTTCAACAAAAAGATGAA
GAAAATCAAATTCTGAAGACAAAGCTGAAGGTTCTTGAGGTGACCGCAAAAGTGTTAGAG
GCAATAGGCTATGGCATAGTTGTGTTACCTACAGTAAAACGACTTCACATGGTGAAGCTC
TGGCTTCCTTTTGTCCGGACAATGAAGCCTTTAGTCGATTCTGTCACCGAGGAAACTGAG
GATGAGATCACACTAAAAGTCGATAGTGAGATATGGCAATCTTTGGAGTCAGCATTTGTT
GCTATTATACTTACATTGCCGTCAGTTGATCAGACAGACATTTTAACAGAGTGGTTGGAA
AATCAACAGATTCGATATCCAGACCTCACCGAGGCATTTGAAGTATGGTGTTACAGGTCC
AAGGTAGCTAAGCGAAGGCTGGCAACACTTGGGGAAGAGCACAATACAGCTAAAGCAGTA
TGA
>SLM_r1.2ch01.g002180.1
aTGGCTTCTTATTTTCATGGAAATTCAGAAATACAAGAAGGAAATGATGGATTACAAACT
CTAATACTAATGAATCCTGGCTATGTTGGATTTTCTGAAGCACAACATCACCACGCGCCA
CCACCGCCACCGCAAGGTGGCGGCGGCGGCAGTAACATAGTTTTCTTCAACTCCAACCCT
CTTGGAAATTCAATAAACTTATCTCACGCGCCACCACCTCCGCCGTCACAACAACAACAA
TTTGTCGGTATACCTCTCGCCACCGCCGCCTTCACCGCCCCATCTCAAGACTCCGGcaac
aacaacaacaacaacGAGTCTTTCTCCGGCCTTCACGGCTTCCTTGCTCGATCGTCTCCA
TACGGGTTCTACAACCCGGCTAATGACATCACGGCGGCGCGTGAGGTCACACGCGCTCAT
CAGCAGCAGCAACAAGGGCTTTCCCTTAGCTTGTCCTCATCCCAGCAGCCGAGTTTTGGG
AGCTTCACGGCGGCGCGTGAGATTGTTTCTTCGCCTACGGGTTCGGGTTCGGCTTCGGGG
ATacaacagcagcagcaacaacaacaacaGAGTATTTATAGTGTTCCTTTGAGTTCTAAG
TACATGAAGGCTGCACAAGAGCTACTTGATGAAGTTGTAAATGTTGGAAAATCAATGAAA
AGTAGTAATAGTACTGAAGTTGTTGTTTATAATGATGTCAAAAAATCGAAAAATATGGTC
GATATGGATGTACAGTTAGACGGAGTTGGACCAGCAGAGAAAGACGGAGCTCCAACCAAT
GAGCTAAGTACCGCGGAGAGACAAGAAATTCAAATGAAGAAAGCAAAACTTGTCAACATG
CTTGACGAGGTGGAGCAGAGGTATAGACATTATCATCACCAAATGCAGTCTGTGATAAAT
TGGTTAGAGCAAGCTGCTGGTATTGGATCAGCAAAAACATATACAGCATTGGCATTGCAG
ACGATTTCGAAGCAATTTAGGTGTCTAAAAGACGCGATAATTGGTCAAATACGAGCAGCA
AGCAAGACGTTAGGCGAAGAAGACAGTTTGGGAGGGAAGATTGAAGGTTCAAGGCTCAAA
TTCGTCGATAATCAGCTAAGACAACAAAGAGCTTTGCAACAATTAGGAATGATCCAGCAT
AATGCTTGGAGACCTCAGAGAGGATTGCCCGAACGAGCTGTTTCTGTTCTCCGCGCTTGG
CTTTTTGAACATTTCCTCCATCCTTATCCCAAGGATTCAGACAAAATGATGCTAGCAAAA
CAAACAGGGCTAACTAGGAGTCAGGTGTCGAATTGGTTCATCAATGCTCGAGTTCGTCTT
TGGAAACCAATGGTGGAAGAGATGTACTTGGAAGAGATAAAAGAACACGAACAGTTGGGT
CAAGAAAAGACGAGTAAAGTAGGCGAACAAAACGAAGATTCAACAACATCAAGATCCATT
GCTACACAAGACAAAAGCCCTGGTTCAGATAGCCAAAAACAGGACAACCCTGCTTCATCA
ATACCGATGTCCAACGCCACTTCCATTCCCCCTATCGGTATGAACATCCGTAATCAGTCT
GCTGGTTTCAACCTGATTGGATCACCAGATATCGCAAGCATCAACGTTACTCAAGGGAGT
CCAAAGAAACCGAGGAGCAACGAGATGTTGCAGCATTCACCAAACAGCATTCCATCTATC
AACATGGATGTAAAGCCAAACGAGGAGCAAATGTCGATGAAGTTTGGTGATGATAGGCAG
GACAGAGATGGATTTTCACTGATGGGAGGACCGATGAACTTCATGGGAGGATTCGGAGCC
TATCCCATTGGTGAAATTGCTCGGTTTAGCACCGAGCAATTCTCAGCACCATACTCAACT
AGTGGCACAGTTTCACTCACTCTCGGCCTACCACACAACGAAAACCTCTCAATGTCAGCA
ACACACCACAGTTTCCTTCCAATTCCGACTCAAAACGTTCAAATTGGTGAACCAAATCAT
GAGTTTGGTAGCTTAAACacaccaacatcagctcactcaacatcaaatgtctacgaaaac
ttcaacattcaaAACAGGAAGAGGTTCGCCGCTCCCTTGTTACCAGATTTTGTTACCTGA
>SLM_r1.2ch01.g002190.1
ATGGCTGTCCTCACAGTAATGGTTGCATTTGAGTACACTGCTGGTGCAACTATATCAAAG
TGCTTAAACATAGCATTTGCAACAGCATTAGGTGTGTCATTAGGGATTGGAGCTAAATAT
TTAGCTGAGATTTGTGGAAAAGAAGGGGAGCCTATAATTCTTGGGTTTTTGGTCTTCATT
CTAGGTGCTTTAGGTACATTTACAAGATTTTATCCACATATGCAAAGGAGGTATGACTAT
GGTTGCATGTTCTCTGTGGCAACATTTAGTTTGGTCACAGTGTCTGGTGATAGGTATTTG
GAGATGGTTAAGTATAGGATATCAACTATTATGGTTAGTGTTGCAACAGTCATGGTTATA
TCATTGGTCATTAGACCAGTATGGGCTGGAAAAGATCTTCATAATCTTATTATTGCAAAT
CTTGAAAAGCTAGCAAGCTTCTTAGATGGTTTTGAATGTGAATATTTTCAAGCAATTGGT
GAGGGCTCCAAAGACAAGGAAAAAGGATTTCTTGAAGCCTTTAAAAGTGTTCTTGGTTCT
AAGGCCACTGAGGAATCTTTGGCAAATTTTGCATGGTGGGAGCCAGCAAATGGACCATTT
AGGTTTAATAATCCAGGGAAAGAGTACTTAAAGATTGGTAACCTTGGTAGAGATTGTGCT
TGCCATCTTCATGCTCTTAGTGGTCACTTAAAATCTAAATCTATGGCACCAACTGAGTTT
CATAAAAGAACAGAAGAAGGTTGCAAAAGCATTATAAAGAAATCTAGTAATGCATTAAAG
TATCTTGCTTTGTCCATCAAAACTAGGACGCAACCCGGCCCGTATAATGCAAAATTCGCC
ATCGATGAACTTAGAGCGGCGCTCTTAGTTACCACAAAAACCATCTCAGAAGAAGACACA
ATCGATGTCGTGTCGGTGGCGTCGATACTCATCGACGTCACTAGATGCGTCGACGAAATC
TCTAAGGCGGTAGGAGAGCTTTCGATCAAAGCACATTTCCAAAAGGAGAAAAAAAAGAAG
GATAATTCACCATCAGCGCCTCAATTACAACTCCCAAACCGCGGAATCGTGAACGCCGCG
GTGGAGGAGGAGGAAAATCCTATAGGTCTAATAAAAGGAGAACATGTTGTTTGTGAGATA
CATGCAATAGAAGAGGAGATAAAAGCAAAGGGAAAATAG
>SLM_r1.2ch01.g002200.1
ATGTGGGCTATTCTGACTGTGGTGGTTACTTTTGAATTCACCGCTGGTGCAACCATATCA
AAGAGCATAAATAGAGGAATTGGTACAGCCCTAGCTGGTGCATTTGGTCTTGGAGCTAAA
TATTTAGCTGAATTAATTGGGAGAGAAGGTCCAAATCCTATAGTTCTTGGAGTTTTGGTC
TTTATTGTAGTATGGGCCGGAGAAGATCTTCATAAGCTTGCTAGTATTAACCTTGAAAAG
CTAGCGAGCTATCTAGAAGAATTTGGAAGTGAATATTTTCACATTTCTGAGATAAAAAGT
GTTGAAGGTAACAAAAATAATGAAAAAGGACTTCATGAAGCTTTATTAAGTATTATTGGT
TCTAAGGCCAATGAAGAATCCCTGGCAAACTTAGCATGGTGGGAACCCCCTCATGGAGGT
TTCAAGTTTAATCATCCATGGAAACAATACTTGAAGATTGGTAGTCTTGTTAGAAAATGT
GCTTGCCATCTTCTAGCTCTTAATAGCCACATAAATTCTAAATCTCAGGCACCAAATGAA
TTTGAGAGGAGGATAGAAGAAGTATGCAAAAAAATGATTATGGAATCTAAAAATGCATTA
AAAGAATTTGCATTGTCCATTAAAACTATGGCACAACCAATTTCTTATATATGTAACACA
AAAAATGTCATTGATGACCTAAAACTCACACTAGGCACTTCAAAAACCTTTTTTCGATAC
GATGAATCGTGCGTCATGGACTGTGTCCCCACCGCGTCGGTCGTGTCCTTACTCATCGCC
GTCACTAAATGTGTCGACGAGATCTCTGAGGCTATCGAGGAGCTTTCGAGCAAAGCACGT
TTCGAGAAAAAGAGTATGTCGCCGGCAACAGCATCACGATCGCATCGGCCACGAATATTG
CACCGTGGGACCGTGAATCCTATTGTGGAGGATGAGATGAATGGTGGTGATTTTGTTTCG
ATCGAGATAGGTGACAATGTAGACTCAAAGGGGGAAGTGGTAGTAGAAGAGGTGAATCAA
GTGAATAATACAATAAATGCAACAAAAGAGGAATCTTTTGTTATTTGGATAAGTGGAAGC
ACCGCAATGGCTATAGTGGAAGAGATGATAACGCCAAAAAAGATCGGAGATTTTATGGAC
TTAGTCGATATAAAGCTTTATAACAACATTCCATTTGTTGAATCAACAAAAGGAGTACTA
ACAGTCCTAGAGGGGGCGAATCAGGTGAATAATACACTATTTAAAACAAAAGAAGAATCT
ATTGTTATCGGGATACGTGAAAACATGACAACAACAAAAGTGGAAGAGATGGAAATGACA
GAGAACAAAGTAGAACTAACAGACTTAACAGATATAAAGTTTAACAATAGCATTCAGTTT
CTCGAATCTATATTGATGACCGTAACAACAATAGTAGAGGAGATGAAAACGACAGAAAAA
AAGGAGACTTTGTAA
>SLM_r1.2ch01.g002210.1
ATGATGAATTTCAAGCCGCCGGAGACTAAAACGACGCCGTCATCGTCGTCGTATTCGTCT
ACGGCGGAGAAAGCGTTTTCATTGATATCTAAAGGATGGAAAGAGGTTCGTTCTTCCGCC
GACGCAGATCTACAACTCATCAGAAACAGAGCTAAGGAGCTCGAAAACTTCCTTAGCTCA
GTACCAACAATTACCGCTACCGCAACTGCAACTGCAACTACTCCGGGAGAAATTGATTTT
GTTAAGAAGCTCCGTCCAAAATTATCGGAAATACGTAGGGCTTATTCGTCGCCGGACTTC
AATTGGGCACCGAAAGGGAAGCTTAGGATCGATTTATCGGGAATTACGAATGCGATTGTG
ACGGAATCGGAAGATGAGAAATTGGGGAAATGGAGAAGAGAGAAGAGGTTTAAGGATGAA
AAGCAATTTGGGGAATTGAGTAATTGGGAACCAATTAGGGCTTTTAGGAATCGATTAAGA
GAGATGGAGGTTGAGATTAAGAGTTCGAATTCGTCTTCTCCGGTGGAGATTTTCGAAGGG
ATTAAGAATAGTGAATTTATGGAGAAAGTAAAATCGAGCTTCAAGTCAATTTGCAAGGAA
CCAGAAGAGTCGAAGGGAGTTCCGCCACTGGACGTGCCAGAGTTGTTAGCATATTTGGTT
AGACAGTCAAGCCCCTTTTTGGATCAAATTGGCATAAGAAAAGATATCTCAGACAAGATC
GTTGAGAGTTTATGCAGCAAACGGCGAAACAAGCTATTACCTGAAGGAGATTGTTCCCTG
ATCGAAGGCGATAATATGATTGATGAACTAGAACTACGAATTGCCAGTGTACTACGAAGT
ACTGGTCATCATTATGAAGCGGCTTATTTGGCCAAGTCTGAAAAGCAGAACGTTACACTC
TTGGTTCCATGGCTATGTAAATCGGACCAAGAACTAGTTTATCCAAACAATCTTACATTT
AGTTCACCAGAAGAGCAGGAACTCTACATACGGAATTGGCTTGAGGAAAGAGTCGGTTTC
AAGACTGATTTCAAGATCTCGTTTTATCCTGGAAAGTTCTCCAAGGAAAGGCGAAGTATA
CTACCAGCTGGAGATACTACTCAGTTTATCCCATCACGGGATGCTGATATTGCAATCTTA
GAGGAGCCAGAACATCTAAACTGGTACCACCATGGCAAACGTTGGACTGATAAGTTTAAC
CATGTCGTTGGTATTGTTCACACAAATTATTTGGAGTATATCAAAAGAGAGAAGAATGGA
GCTCTTCAAGCTTTCCTTGTGAAACACGTAAATAATTGGGTCACAAGAGCGCATTGTGAC
AAGGTGCTTCGCCTTTCTGCTGCTACACAGGATTTACCCAGGTCTGTGGTCTGCAACGTT
CATGGTGTAAATCCGAAGTTTTTGAAAATTGGAGAAAAAATGGCTGCAGAAAGACAAAAC
GGTCAGCAAGTTTTCTCTAAAGGTGCATACTTCTTGGGAAAAATGGTTTGGGCTAAGGGT
TACAGGGAGTTAATAGACCTTTTAGCGAAGCACAAAAGTGACCTTGATGGTTTTAATATG
GATTTGTTTGGCAACGGGGAAGACGCTCATGAAGTGCAGACAACGGCTAGGACGTTAAAT
TTGAATGTCAACTTCATGAAAGGCAGAGACCACGCGGATGATTCTCTTCATAGTTATAAA
GTCTTTATAAATCCTAGTATCAGCGATGTACTCTGTACAGCTACAGCTGAGGCACTCGCT
ATGGGGAAATTTGTAGTTTGTGCAGATCATCCGTCTAATGAGTTCTTCCAGGCATTTCCT
AACTGCTTGACGTATAAGACATCAGAAGACTTTGTAACAAAGGTTAAAGAGGCAATGACC
GGTGAACCTCAGCCTCTAACTCCCGAGGAACAATATAAGCTTTCGTGGGAAGCTGCAACA
CAGAGATTCATCGAATATTCTGATCTCGATAAGGTTTTGACTAGTGAAAAAGGCGGTGAC
AGGAGAAAAACCAGGATCAAGGGCATAGGAAAATCAGTTTCCATGCCAAATCTCGGTGGG
ATGGTTGACGGGAGTCTGGCATTCGCACAATATTGTCTCACAGGGAGCGAGTTCGTGAGG
TGGTGTTCTGGTGCAACACCGGGAACACGAGATTTTGACCAGCAGCATTGTGAAGATCTC
AATCTCTTACCTCCCCAGGTAGAAAACCCAATTTATGGCTGGTAG
>SLM_r1.2ch01.g002220.1
ATGGGGTTGCTTTCTAATAGAATTGATAGAAGCAGCCTCAAACCTGGAGATCATATTTAT
TCTTGGCGTACTGCTTATATTTATGCCCATCATGGTATCTATGTTGGGGATAATAAAGTC
ATTCACTTCACAAGACGTGGTCAAGAAGTAGGAACTGGAACCATTCTGGATCATATTTTG
GTAAGTTCAATTCCAAATCGATCTACTGTTCCTTGTACTGTTTGCACCCCACCATCAGAT
GGTCACGGAGTAGTCTCGTCATGTTTGGACTGCTTTCTTGCTGGAGGTATCCTCTATCGC
TTTGAATATGCTGTAACTCCTGCTATCTTCCTCGCAAAAGCACGTGGAGGAACGTGCACT
CTTGCAGTCTCGGATCCAGATGACATTGTAGTCCATCGAGCAAACTACCTCCTTACAAAT
GGCTTTGGACTGTACAATGTGTTCAAGAACAACTGTGAGGACTTCGCCATCTACTCTAAG
ACAGGACTACTCGTGGTAGATGATAGTACAATGGGACAAAGTGGACAAGCAGTGTCTATA
ATCGGTGGACCACTTGCAGCTGTTATGTCAACACCACTACGTCTAGTCACCACCAACGTT
TATGGGATGGTAGCAACAGCTGTTGGGGTCTATTGTGCCAGTCGCTATGCAGCTGATATT
GGTATGCGGAGGGATGTGATGAAAGTATCTGCAGAAGATCTAACAACAAGGCTAACAACT
GGCTTGCTCCGGGTTGTTGAACCTAGTCTCGCAGTTTTGCCACCTACGACTAGCTAG
>SLM_r1.2ch01.g002230.1
ATGAAGTTGGATGTTAACGTTTTGAGATACCTTTCGAAAGATGATTTCAGGGTCCTTACT
GCCGTTGAGATGGGAATGCGCAATCATGAGATTGTGCCTTGTGAGCTCATTGACCGGATT
GCTCGCCTCAAGCATGGAGGCACATATAAAGTGTTGAAGAATTTGCTAAAGCACAAATTA
GTGCATCATGACTCTTCTAAATATGATGGATTTCGACTCACCTACCTTGGTTATGATTTC
CTTGCGATAAAGACTTTGGTTAATCGTGGGATGTTTAATGGAGTGGGTCGTCAAATTGGT
GTTGGAAAAGAGTCTGATATTTTTGAGGTTGTAAAGGAAGATGGCACAGTTCTTGCAATG
AAGTTGCACAGACTTGGTAGGGTTTCTTTTAGGGCAGTCAAATCGAAACGTGACTATTTG
AGGCATCGTAGTAGCTACAATTGGCTGTACTTGTCCCGACTTGCTGCTTTGAAAGAGTTT
GCTTTTATGAAGGCACTAGAAGAACATGGATTTCCTGTTCCTCAGGCTGTGGATTGCAAC
CGACATTGTGTGATTATGTCACTTGTCCCAGGCTATCCACTTGTGCAGGTTAGGGAGCTG
CAAAACCCAGATGTGGTTTTTGAAACAATCATCGCTGCTGTTATTCGTTTGGCAGAACAC
GGGCTTATTCACTGTGATTTTAATGAATTTAACATAATGATTGATGATGATGAAAAGGTC
ACCATAATTGATTTCCCACAAATGGTGTCAGTCTCTCATCCTAACGCTCAGATGTACTTT
GATCGTGATGTGGAGTGCATCTATAAGTTCTTTGCAAAGCGGTACAATATGTCCTTTGAT
GAAAATGAAAATGATTCTGATGGTTTGGAGGTTGACATAAATGAAGTTGGTCGCCCCCAA
TTTTCTGAAATAAACAAGAACAGCGGTTTCTTGGACAAAGAACTTGCTGCCAGTGGTTTT
ACGAGAAAGGATCAAGATGAGCTTGAAAAGTTGATTGAGGGAGAACTTGAAAATCATTCA
GATTCTGACGATGAAGGAACTGCTGATGAAGAAGATGAAGAAGACATTAACAACACAAAC
GTCAAGCAGCTCGAATCCTTGGACTTGGCGAAGGAAGACGTTAATCATCAAACTGGGGAT
GATAAGCACGACGATAACCATCAAGTTGGGGATGAAAATGATCCCGAGGAAGAGGAAGAG
GCCGAGTCTGAAGATGATCCTGAACTAGAGAAAAGCCTGAGCAAGCAAAGGAAGAAGGCT
ATCCAGGCTGCCCATCGGGGCAAGAGGAACTTTGCCTCGAGGAATACATACAAAGACAAA
GGTGGGAAATCCTCACAGAACTCAAAGGTCCATAAGCAATTGAGTGGTTGGTGA
>SLM_r1.2ch01.g002240.1
ATGTTGTTGCTTTGTGGATCATCTATGGAGTTATATTTTCACCACATATGGTTTGTTGTA
GCTTTGTTTCTTGCTTTTGCTTCACTTGTTTTCACTGTCACTGACCCTAATGACTTGTCA
ATTATTAATGAGTTTAGAAAAGGGTTGGAAAATCCTGAGGTCTTGAAATGGCCTGAAAAT
GGTGGAGACCCTTGTGGTTCTCCAGTTTGGCCACATATTGTGTGTAGTGGTAGTAGAATT
CAGCAGATTCAAGTTATGGGGTTAGGGTTAAAAGGGCCTTTACCTCAAAACTTGAATAAG
TTGTCTAGGTTGACACATTTGGGGTTGCAAAAGAATCAATTTAGTGGAAAGTTGCCATCT
TTTAGTGGTTTATCTGAATTGAGCTTTGCTTACTTGGATTTCAATCAGTTTGACACAATC
CCATTAGATTTTTTTGATGGACTTGTGAATCTACAAGTTTTGGCTTTAGATGAAAATCCT
CTAAATGCTACTAGTGGTTGGTCATTGCCAAATGGGCTTCAAGATTCAGCTCAGTTGATC
AATTTAACAATGATAAACTGCAATTTAGCTGGTCCTTTGCCTGAATTTCTTGGAACTATG
TCTTCTTTAGAGGTTTTGTTGTTGTCTTCAAATAGGCTTTCAGGGCCTATTCCAGGTACT
TTCAAGGATGCAGTGCTGAAGATGCTTTGGTTGAACGATCAGTCGGGTGATGGTATGAGT
GGTTCAATAGATGTTGTTGCAACTATGGTATCACTTACACATCTTTGGCTTCATGGGAAT
CAATTTTCAGGTAAAATCCCAGTAGAGATTGGTAATCTAACAAATCTGAAGGATCTCAGT
GTGAATACAAATAACCTTGTTGGATTAATCCCTGAAAGTTTAGCTAATATGCCATTAGAC
AATCTTGATTTGAATAATAATCATTTTATGGGACCAGTTCCTAAGTTCAAGGCTACTAAT
GTTAGTTTTATGTCCAACTCTTTTTGTCAAACCAAACAAGGAGCAGTATGTGCCCCTGAG
GTTATGGCACTTTTAGAGTTTCTTGATGGGGTGAATTATCCTTCTAGGCTTGTTGAATCA
TGGTCTGGAAACAACCCTTGTGACGGACGTTGGTGGGGAATAAGCTGTGACGATAACCAA
AAAGTTAGTGTTATAAACTTGCCCAAGTCTAATCTTTCCGGGACCTTGAGTCCTTCAATC
GCGAACCTTGAAACCGTTACTCGCATTTATCTTGAATCAAATAATCTTTCTGGTTTTGTT
CCATCTAGTTGGACTAGTTTGAAATCTCTGTCTATTCTTGATTTGAGTAATAACAATATT
TCCCCACCTTTGCCTAAATTTACCACCCCTTTGAAACTTGTTCTAAATGGAAATCCAAAG
CTGACTTCTAATCCTCCTGGAGCAAATCCTTCACCAAACAACAGCACAACTCCTGCAGAT
TCACCCACGTCGTCTGTACCATCTTCACGACCCAACAGTTCAAGCTCTGTGATCTTTAAA
CCCAGTGAACAGTCACCCGAGAAAAAGGACTCAAAGTCAAAGATAGCTATAGTTGTGGTT
CCTATTGCTGGTTTTCTACTTTTGGTTTGTCTTGCTATTCCACTGTACATTTATGTCTGT
AAGAAGAGTAAAGATAAGCATCAAGCTCCAACTGCTCTTGTGGTTCATCCTAGAGATCCG
TCTGATTCGGATAATGTAGTCAAGATTGCGATTGCCAATCAGACTAATGGAAGTCTTTCC
ACAGTAAATGCAAGTGGTTCTGCTAGCATACACAGTGGTGAATCCCATATGATCGAAGCT
GGGAATTTGCTCATATCGGTTCAAGTACTTCGGAATGTGACTAAGAATTTTTCTCCGGAA
AATGAACTTGGACGTGGTGGTTTTGGTGTGGTTTATAAGGGAGAATTAGATGATGGGACA
CAAATAGCTGTCAAAAGAATGGAGGCTGGTATTGTTAGCAACAAAGCTTTGGATGAATTT
CGATCTGAAATTGATGTCCTCTCAAAAGTCCGGCATCGACATTTAGTGTCTCTACTGGGA
TACTCTGTTGAAGGTAGTGAAAGAATTCTGGTTTATGAGTACATGCCACAAGGTGCACTT
AGTAGACATCTTTTCCGCTGGAAAAACTTCAAGTTAGAGCCTCTCTCTTGGAAGAAAAGG
CTTAATATTGCCTTAGATGTTGCTAGAGGTGTGGAGTATCTACACACACTAGCACATCAG
AGCTTCATTCATAGAGATCTCAAATCCTCAAATATCTTGTTGGGTGATGATTTCCGAGCA
AAAGTATCCGACTTTGGACTTGTGAAACTCGCTCCTGATAAAGAGAAATCTGTTGTCACC
AGGCTGGCTGGAACTTTTGGATATCTGGCACCTGAATATGCTGTTACGGGTAAAATCACC
ACGAAAGCTGATGTATTTAGCTTTGGTGTTGTGCTAATGGAGTTGTTAACTGGGATGATG
GCACTTGATGAGGATAGACCTGAGGAAAGCCAGTACTTGGTTTCGTGGTTCTGGAACGCC
AAATCCTCTAAAGAGAAGCTTATGACAGTCATTGATCCAACTCTAGACGTGAAAGATGAG
ATAACCGAGAGCATTTCCACCTTAGCTGAACTTGCTGGTCATTGCACTGCAAGAGAACCT
GGTCAACGGCCAGATATGGGCCACGCTGTAAACGTGCTGTCCCCACTTGTTGAGAAATGG
AAGCCTCTTGAGGATGATCCAGAGGACTATTGTGGTATCGACTACAGTCTTCCCCTCAAT
CAAATGGTCAAGGGTTGGCAAGAATCGGAAGGAAAAGACTTAAGTTACGTGGATCTCGAG
GACAGTAAGGGCAGTATCCCAGCAAGACCAACTGGATTTGCAGATTCATTTACATCAGCT
GATGGTAGATAA
>SLM_r1.2ch01.g002250.1
ATGGTGAAGAATAAAGCTCAATCAAAAAAGCAGCAAAAACGTGGTGTTGATTTCAAAAAA
ATAAGAAGGAAGATTGGAAGAAAATTGCCTCCTGCACAGAATGCCACCAACACTGAAATC
AAATCAAAAGCAATCATTCTACCTGAGCAAAGTATAGCTTCGGAGAAGGCTGGTTTAGCT
GTGAGCAAGAAAGGTTTAACCTTGAAAGAGCTTCTTCAGCAAACAAGTCATCACAATGCG
AAAGTTCGTAAAGATGCATTAATCGGAATTAGAGACGTTCTTCTTAAATTCCCATCTGAG
TTGAAACTGCATAAGCTTGCTGTTATTGAGAAACTGAGGGAACGTATCAGTGATGATGAT
AAGTTGGTCCGTGAAGCACTATATCAACTTCTCAAATCAGTTATTTTTCCTGGCTGTAAA
GAGGATAATAAGGGGCCAATTAATTCCTTGATGATGACATATATATTTAATGCAATGACA
CACATGGCTATTGAAGTGCGGTTGATGGCTTTCAAATTTTTTGACCTCTTGATCCAGTAT
TTTCCATCTTGCTTTTTGCTGTATGCTGAGAAGATTCTCCAGAACTATGAGGACATTCTG
CAGAAGAACAAATTTTACTTGCAAGACAAAGGGAGGCTAAAGAATGCTCTTGCTGGGTTG
GTTCGCTGCTTGTCCCTGTTACCGTGTAGTAATCAAGGAGAAGGCGACTCCTTAAGTTAC
AATGATGCAACCCGGGCTAGCTTGCATGCTTTTGACCTTGATCTCTCTGATAAATCTACC
GATCTTTCTGGTGTTGTCAACAAATTGACAGATCTCTTACCCGTTCTAGTTAGCTGCTTC
CAGGACTTAAGTCCATCAATCCACTCCATGGCCCATGTCGATGTGCAATCCTTCGATTGT
ATGTCATTTTTACTTCAAAGCATTGATCTTGTGGTCAGGTTCTTTGTTCATGCATCTGGC
AATAATCAACACGACTTCCAAAATCTGGCACCTGCTTACAAGAAAAAGAATCTTAGTATA
TCGGACCAAAGTATATCAGCAGTGACTTTAAAAAAGATATGGGATGAGTTTCCTTTAAGT
TCGAATCATTGCTTGTCAGAGAAGGACGGTGACCGATATTTCATGCTGAATATTGTAATT
ACAGAAATATTTTTGCATCTAAGTTATGGGTCCAAATTATCACCTGGGTTGCTGGAAAGA
TTTCTGGAGTTCATTGAGAGTTCTCTATCTGAAAAGATTCACGATGGCAGAGAGGCTGGT
AAAGTACATCATGAGAAGCATTTAATTTCACTGGTTGCTTTTATCCCAAAACTCATTATG
CAAGTGTCTGTTGCTTGGAAGTCACGTATCCTTCAGGCTTTTACGAAAGTTTTTGAGAAT
TGCAGTGCAGAGTCCTCAATGAAATTGGCTTGCCTTTCTGTTGTTGAAGAAATGCTACTT
CCTGAGCAGAATTGCCTTTATCTGGATCCCAAAGATCTTGAAATATTAAATCATAGTACA
TGGATAGGGGAGCTTCCAAAGCTGTTAGTCCTCTTAGGTGATAAACACCCATTACATTCA
AAGGCTGTGTTACGTCTTCAGCTTCGTGTTGGACAAACTGCTAATTTAAGCATGACACCG
GCAAAAGAATATGAAAATATGCAGTACTTTATAAGAGCTTTTTACTGCACCTACTCCAAT
GAAACTGTAAGCTATGGTCCATTCATGAGGCTTCCTAGAGATATTCAGGAGCTCTCTGTC
TGCTGTCTGTATTACTTCCCTTTCTTGGACAAGGTGATACTCGAGTCTTTAGCCTCATGC
TGCATATGTCACGAGTTGGAACCATTTATCCTTTTCCGAGTCATGGAAGTTCTACACTCA
GCCTACAAGGCTGGCCATATCCAGATTGCAGATTACATTAGCTTCTTCATCACATTGCTT
TCACGCTTTCAAGTTTATCCTGAGAAAATTGATCCTATGGAGAAGCACGAAGGGAAGTCA
AATCGTGGAACCTTCAAAGCAGTTGTTAGGGCTGTTTGTTCTTGGTTGTCGCAGATAGGA
GATGATGTGCTCGTTTTGCAGATGCTGGAGAAAATTGTTCTTGATGAGATATCTCAGAAA
CAACCAGTAGACAACATTTATGGTTTTATAAGATTGCTTATCACACTAGACTCAAAACCT
ACTCGACTTTCTGAAGAAACTATCAATAGACTAAGCGAGGTCCTTCCGGAGTACTTCTTA
GATGTTGTGAATAACATTCCAGAGGAAGATGACGAGTCTACTAAATCTTTGATTCGACAG
ACAAGGGATTATTACCTCCTTCCTTGTTTTTTCCTATTTGATAGGAGCAACATGCTGTTA
AATCAGATATTGGAAGTGATGGGATCATTTATCAGGGGAAATGTGCCTCATTCGAAAGGT
GCCTTGGCAAAGGATCATTCAAGCAGAATTCTTTCTGTAGTCTCTGTTCTCTTACTTGTG
CTTGGAGATATTAAAATGCAGAAACTTCTTCTATCATGCAAGACACCGATTAGAAATATA
TTAGAAAGCATGCACAGACTCGAGTCTTCTGAGGATATTACAATGACAATTGAAGAAAGA
CATAAAATCCGCATGTATCTGAGACTCGATGTAGTTCGTGGTAAAGAAAGAGGATCGAGA
ATGCAATCGTCATCTATTATCTTTGATGACACCAGTTGA
>SLM_r1.2ch01.g002270.1
ATGCTTTTATTGAATGGAGAAACCCTACCTCAGCTCTTCATCACTATTATTAGATATGTC
TTGCCTTCTGAGGATCACACAATTCAAAAACTGTTACTTTTGTATTTGGAGATCATTGAG
AAGACAGATTCTAAGGGGCGTGTGCTGCCCGAGATGATCCTAATCTGCCAGAACTTGAGG
AATAATTTGCAGCATCCCAATGAGTACCTTCGTGGAGCTACGTTGAGATTTCTTTGCAGG
CTGAATGAGGTTGATATAATTGAACCTCTAATTCCATCAATTATGAACAACTTGGAGCAC
CGACATCCATTTGTGAGGAGGAATGCAATTCTTGCTGTGATGTCTGTTTACAAGCTCCCA
CATGGTGAGCAGCTCCTGGTAGACGCACCAGAGAAGATTGAGAATCTCCTAACCACTGAG
CAGGATCCATCGGCTAAGAGGAATGCATTTCTTATGCTCTTCCAATGTGCTCAGGAGCGT
GCCATCAATTACCTCTTGACTCATGTTGATAGAGTCTCTGATTGGGGCGAGTTACTTCAG
ATGGTTGTATTGGATTTGATTCGAAAAGTTTGCAGGACAAACAAAGCGGAGAAAGGGAGG
TATATCAAAATTATTATATCATTGTTAACTGCCCCTTCTGCTGCTGTTACATATGAATGT
GCTGGAACTCTTGTTTCTTTATCTTCTGCCCCAAGTGCTATAAGAGCTGCAGCCAACACC
TACTGTCAACTTCTTCAATCTCAAAGTGACAACAATGTTAAGCTTATCGTGCTTGATCGA
CTGAATGAATTGAAATCTTCGCACAAAGATGTCATGGTTGATATGATAATGGATGTCCTT
AGAGCACTTTCCAGCCCGAACCTTGATATCCGTAGAAAAACACTAGACATTGTTCTTGAA
TTGATCACTCCCAGGAATATTAATGAGGTTGTTCTCACTCTGAAGAAAGAAGTTGTGAAA
ACTCAAAGTGGTGAGCTTGAGAAAAACGGTGAGTACCGCCAAATGCTCATCCAAGCCATT
CATTCATGTGCCATAAAGTTCCCAGAAGTGGCAAGCACTGTGGTCCATCTATTGATGGAC
TTCTTGGGTGACAGCAACGTTGCTTCTGCAATTGACGTGGTCGTTTTTGTCCGGGAGATT
ATTGAAACAAACCCAAAATTAAGGGTTTCCATTGTGACAAGGTTACTAGACACTTTCTAC
CAAATTCGAGCAGCACGTGTTTGTTCCTGTGCCCTTTGGATCATTGGAGAGTATTGTCTA
TCTCTCTCTGAAGTTGAGAGTGGCATCGCAACTATCAAGCAGTGCCTTGGAGACCTACCA
TTTTTCTCAGTTTCTGAGGAAAGTGAAGCTGCTGATTCTTCAAAAAAGACTCAGCAAGCA
AACTCCATTACTACTTTGTCATCTAGAAGACCAGCTGTACTTGCTGATGGGACATATGCT
ACTCAAAGTGCTGCATCTGAAACTGCTTTCTCTCCCCCGACAGTTGTTCAAGGATCTTTA
ACCACTGGAAACTTGAGATCCCTTCTTCTCACTGGTGATTTCTTCTTGGGAGCAGTTGTT
GCTTGTACACTGACTAAGCTCATTCTGAGGCTGGAAGAAGTTCAGCCATCAAAACTTGAA
TTGAACAAAGCTACAACAAATGCATTACTGATCATGGTCTCAATGATACAGCTAGGGCAG
TCTCATGCTCTTCCTCACCCAATTGACAATGATTCTCATGACAGAATAGTTCTTTGCATA
AGATTGCTCTGTAATACGGGCAATGAGGTTAGGAAGATCTGGTTGAGCTCTTGTCGCGAG
AGTTTTGTTAATATGCTTTCTGATAAACAACTACGAGAGACAGAGGAGATCAAAGCAAAG
GCACAAATTTCTCGCTCCCAGCCAGATGACCTCATTGATTTCTACCATTTGAAGAGTAGG
AAGGGAATGAGCCAACTGGAGTTGGAAGATGAAGTCCAGGATGATTTGAAACGTGCCACT
GGAGAATTCGTCAAGGATGAGAATGATGCTAATAAGCTAAGCAGGGTACTGCAGCTTACA
GGATTTAGTGATCCTGTTTATGCTGAAGCATATGTAACAGTTCATCATTATGACATTGTC
CTAGATGTTACCGTGATAAATCGAACCAAAGAGACACTTCAGAATTTGTGTTTGGAACTG
GCAACCATGGGTGATCTTAAGCTCGTTGAGCGTCCACAGAATTATACTATAGCTCCTGAG
TCAAGCAAGCAGATAAAAGCTAATATCAAGGTGTCTTCCACCGAGACTGGAGTGATTTTT
GGTAACATTGTCTATGAGTCTTCAAATGTGCTCGAGCGAACTGTTGTTGTGCTCAATGAT
ATCCATATTGACATCATGGATTACATCTCTCCTGCTGTTTGCAGTGAGGCTGCTTTTAGA
ACTATGTGGGCTGAATTTGAGTGGGAAAACAAGGTTGCTGTCAACACTGTCATTCAAGAT
GAAAAAGGATTTCTTGACCATATTATCAAATCAACCAACATGAAGTGTCTGACTGCACCA
TCTGCTCTGGAAGATGAATGTGGATTCCTTGCTGCTAATCTTTATGCAAAGAGTGTGTTT
GGAGAGGATGCTTTGGTGAATTTGAGCATTGAAAAGCAATCAGATGACAGCAAAGGTCAT
TAA
>SLM_r1.2ch01.g002280.1
ATGCAATCGAAGATTAACAGCTTCTTTAAGCCATTTTCTTCTTCTTCATCATCGATTACG
CACAAAAGTGTAGATTCATCTCAAATCTGCAGTGATGATTTTGAGTATAAGAAGGTACAG
CCAGAAATTTTGGTTACATACCAGCGAAGACCTCAAAATCCAAATGGGCAAATGAATGGC
ACATCAACTGGTGAAGCATCCAAGCAAATAGACTTGGAGGTGCCAAACTTGGAGGTGGCA
AAGTCTGGGAAGATATTGAATAAGAAGAGAAAGTATGCCCAATTCTATTTGGAACTCGGG
CAGTCTGATTTTTTATTACATAGTTGTACTATCTGTGGATTCAAATATGCCAAAGGTGAT
GAAGAGGATGAAAAGTTTCATAAAACGTTTCACAAGAATTATACGCATGGTATTCCATTG
AAGGGTTGGCGGAATGAAAGAACTATTCAAATTCCTTCACTTGAAATTGGGCGAATTATC
TTGGTGCTGGACGATGACCCTACTCCTCAGAAAAACAAGGTAAAGGAGGTTATGAAGATG
ATGGAGATGGAACTTGGAGATGGGTGGATATATCATCAGCTATGCAAGGTGTATCTGTTT
ATATCTTCTCAAAGAATATCTGGATGTCTGGTAGCGGAGCCCATTAAGAGGGCTTATAAG
CTACTCTCTAGGCCAGAAGGTAGCAGGTGTAATGGCTCACCTGAGAAGGAAGCAAGACAG
ACTTCAACCACGCTCCAATTTGGGGGAGTGAGTTTCCAGAGGGAAATGGTAAGAAGAAAT
CAACCAACCAAAAGCTGTGAAGAGTCTGATGAAAGCGTCAGTGGAGTAGTGTTGTGTGAG
AAGGAATCTGTATCTGCTTTATGTGGCATTAGAGCCATTTGGGTCACTCCCTCCAACAGA
AGAAAGCATATCGCCAGCTATTTACTTGATGCTGTTAGGGAAAGATTTTGCAAGGATTTA
GTTCTTAAACAGTCCGAGTTAGCCTATTCTCAGCCAACCTCAGCTGGAAAAGCCTTCATC
TCGAGTTATACAAGGAGCAACTCGTTCTTGGTTTATACAACATCTGATTTGTAG
>SLM_r1.2ch01.g002290.1
ATGGGTGATCAAATTTGTACTAGAAAAGTGATTGTAGAAGTTTGTAATGCTAAAAATCTA
ATGCCTAAAGATGGTCAAGGTACTGCTAGTGCATTTGCTATCGTTGATTTTGATGGACAA
CGACGGCGTACGAAGACGAAGTTTCGAGATCTGAATCCTCAGTGGGATGAGCGTCTTGAG
TTTTTGGTTCATGATGTTGATTCAATGGCGTCTGAGACACTTGAATTGAATGTGTATAAT
GATAAGAAGATCGGTAAACGGAGTAATTTTTTAGGGAAAGTTAAGATTTCCGGTAGTACT
TTCGTCGGAGTTGGGTTTGAAAGTTTGGTTTATTATCCTTTGGAGAAACGGAGTGTTTTT
TCTCAGATTAAAGGTGAGATTGGGCTTAAGATTTGGTTTGTAGATGAAGAAACTCCACCG
CCGCCGACGGCGACGGAGGAGAAAAAGGAGGAAGTTGCAGCGGAGGCAGCGCCGGAGAAG
AAAGAGGAAAAAACCCCAACTCCGGCGCCGGAGGTGACAGAGGAAAAACCCTCTACTACG
ACTGATGAAAACAAATCGGAATCGGCTGagaagaaggaagaggagaagaaaccagatgaa
tcaggtgaaaagaaggaagaaACCCCGCCGGAGAATCCAAAAGACGGCGAAACACCGGCA
GCAGCAGCAGCACCACCACCTGAAGTAATGGAGCATCCACCGATAGCTCAAAACAAACCC
CCAAACAAAAACCCATCTGCAAATGAAAACACCAGTGAGCTCAAAATCCTTCATAAGAAT
CTCTCTACCGGAGTTGATCGTCGAACAGGGGCATTTGATCTCGTCGATCAAATGCCCTTT
CTTTACGTTCGACTCGTAAAGGCGAAACGGGCTCATCACGAGCCCGGTTCGTCTGCTTAT
GCAAAACTGGTGATCGGAACTCACAGTATCAAAACCAAATCACTCGCTGATTACAGAGAA
TGGGATCAAGTTTTCGCATTCGACAAAGATGGATTGAACTCAACTTCATTAGAGGTTTCG
ATTTGGGTCGAAAAGAAAGAATCAGACGATAAAATCGTCGAAAATTGCATCGGAAATGTA
TCGTTTGATTTGCAGGAAGTACCCAAAAGAGTGCCGCCGGACAGTCCATTAGCTCCACAA
TGGTACAGTTTAGAAGGTGTCACCGGTGATCAGAACCTTGCGGGGAATGACGTTATGCTG
GCGGTGTGGCTCGGGACTCAGGCGGATGAAGCTTTTAACGAGGCGTGGCAGTCGGATTCC
GGTGGGCTGATACCGGAAACCCGAGCCAAAGTTTACCTTTCTCCGAAGCTGTGGTATTTA
AGACTAACGGTTATCCAAACCCAAGACTTGCAGCTAGGTTCGGGTGGTACCGAGCCTAAG
GTTCGGAGTCCGGACCTCTACGTGAAAGCTCAGCTCGGGGCGCAGTTGTTCAAGACGAGC
CGTACCACGGTGGGCTCGTCCAGCTCGGCGTCCAATCCCACGTGGAACGAAGACCTTGTC
TTCGTGGCCGCCGAGCCGTTCGAGCCGTTTTTGGTGATCACAGTGGAAGATGTTACTAAT
GGTCAAGTGGTGGGGTATGCTAAGGTACAAGTCACATCCATCGATAAGCGCACCGACGAC
AAATCGGAGCCGAGATCAAGGTGGTTCAATTTGATTGGTGATGAGAAAAAACCATACGCG
GGTAGAATACACGTGCGTACTTGTTTGGAGGGTGGTTATCACGTGCTTGACGAAGCAGCA
CATTTAACAAGTGATGTCAGAGCCACAGCAAAACAACTATCCAAACCACCTATTGGATTG
CTTGAAGTTGGTATAAGAGGGGCCAACAACCTCCTTCCCGTGAAAACAAAAGACGGTACA
CGTGGCACCACCGACGCCTACGTGGTGGCCAAGTACGGGCCTAAGTGGGTCCGTACGCGT
ACTATCCTCGATCGTTTCAATCCGAGGTGGAACGAGCAATACACATGGGACGTGTACGAC
CCTTGCACCGTGCTGACGATTGGGGTGTTTGATAACGGGAGGTACAAGCATGACGACGCC
CTCAAGAAGGACGTACGGCTCGGGAAGCTGAGGGTACGACTCTCGACGCTCGACACGAAT
AAGGTATATATGGGTACTTATTCACTTATGGTCTTGCTCCCTAGTGGTGCAAAGAAAATG
GGTGACATTGAGATTGCATTAAGGTTTACTTGTTCATCATGGTTGAGTTTGATACAAGCT
TATACTAACCCTATGTTGCCAAGAATGCATTATATACGCCCATTTGGTCCCGCCCAACAG
GACATACTAAGGCACACGGCTATGAGGATCGTGACAGCGAGATTGGCTAGATCCGAGCCA
GCATTGGGACAAGAAGTGGTTCAATGTATGTTGGATTCCGACACGCACATATGGAGCATG
AGGCGTAGCAAGGCGAATTGGTTTAGGGTGGTGGGGTGCTTGTCAAGAGCGGCCACGTTA
GCTCGTTGGCTCGATGGAATTCGTACGTGGGTGCACCCTCCAACAACAATCTTGGTACAT
ATACTATTAATAGCCATTGTGTTATGTCCACACCTAGTGTTACCTACAATATGTATGTAT
GCATTCTTGATCATTTCCCTAAGGTACCGATATCGTCAACGCGTTGCAATCACAATGGAT
CCTCGATTGTCACACGTAGATGCAATAGGGCCCGATGAGCTCGACGAGGAGTTTGATGGG
TTCCCGAGCTCGAGGCCAATGGAACACGTTCGTGTACGATACGATAGGTTGAGGGCACTA
GCCGGAAGGGCACAAACACTACTAGGTGATGTAGCAGCACAAGGAGAAAGACTAGAGGCA
TTGTTCAATTGGAGGGACCCTAGAGCTACTGGTATATTTGTGATTGTGTGTCTATTTGCT
TCACTGGTGTTTTATGTGGTTCCATTCAAGGCATTTGTGGTAGGGTCAGGGTTGTACTAC
TTACGCCACCCTCGGTTCCGCGACGACATGCCATCCGTCCCCGTCAACTTTTTCCGGCGA
CTACCGCCACTTTCCGATCAAATTCTCTAA
>SLM_r1.2ch01.g002300.1
ATGGCTATATTAGGGAATAATAGAATTGAAGATGTTCGGTGGCTTTGTTCCTTAACCGAA
TCTGAGCTTGATTTATTGATAGGTTTGAAAGTTCTGATACAACAACGTGCCAAAAAGATT
GGTCACAAGTCTTTAGCTAACAAGTTTGATTTGAAGACCCTTCGAGCCCTCAGTTTCGTT
TTGATGGAGAATCTTAAAGGAAAACTTAGAGATCTCTCCGGTACACCTGATACAGCCGAG
TCCTCATCAACTTTAGATGCATGTAATTTGTTGAATTATGTTCGAGACAAGACTTTTGCA
AATATGGGGGTTGAACAGCTGAGCTCCTACATTTGCAACGACAAGAGGAAGAGAATTTTG
GAGATGTTTTCTGAAGACATGGCTCCAAATAGAAAGCAGAGGAGTTAA
>SLM_r1.2ch01.g002310.1
ATGGGATATATAAAGACTACGAAAGAACAACAAGAAACATACTTATCTGAACGGGTTAAT
GGGCGATTTTTAAGGCCCATGAGTTCGTATCAATTTTTGATATTTTTTTCCCCAAATCAA
AACCTCCCTGCTGCtccgccgtcaattcgccgccgtccgtccgtccACCTCCCTGCGCCG
GCGTTCCGCTGCTGCAAGTCTTCCACACCGGACGCCGGCGTCCTCCGTAACTGTGTCCTT
TAA
>SLM_r1.2ch01.g002320.1
ATGGTGGAAGGCGGTGCAGGACCAGAGTTTCCGGTGGTATTTTACGACGGAGAAAGAGAG
ATGAACATCGGAAGTATACGCATATACCCTTTACTAGAATTCAAAGCATTTCAATTAATG
TTAAGCCAAAGAATCGGAATCTCACCAAATCAGATTTCAATTTACTTGTGTGATCGGAAA
ACCTCAAAGTTCGAAGATCGACGACGAATCCCCATCACCGGTAAAGCTAATTTCAGTTTA
ATTGCTCGTGAAATAGACTGTTTCTTTCTCGTGGTTCTAAAACGGTCGCGAAAATCACGT
AATCGTAAGATTATAAAACCCGGTGGTGGATTCGTTACGGAGAATGAATCGTTCTCCTCC
GTAAAGCCACCGCCACCGGGTAATCCCATTCTCCTCCGACGAACCCACCCGAATCAATTC
GGGTCACCGTTTTTCGATCAAATTTCACCGTTAGAACTCGAAAATTTGAACGATAAGTTG
CAGAGTTTGAAGATTCAGAGAGACGATTACAATTACTCCATGGGTGTATCCTCAATTCCG
ATGCATCGGAATAATCCATTTCCGAGGATACAAGATACGTTTCCGGTGAAGATGAAAGCT
AAATGTGAGCAATGCAGAAAGGGTAATAATGGAAATGAAGAAATACCCAGTTTTCATCAC
TGCAAGAATGATCCGGTGATCGTCGGAGTTTACCGGAGCCGGTTTGGACCGGTGTCACCG
GCCGGTTTTTGTTAG
>SLM_r1.2ch01.g002330.1
ATGGAGAATTCTTCTTCGGAAAATCTTGACGATGGAGAGTTATGGCTACCTTCTGATATT
TTTCCAGTAGAAGAAACTGTTTCTTCTGCTAATAATAAGCTCAAAAACAACAACCCCATT
GCTTCTTCTCTTTGCTGTTGTTACTCTTGTGTTCTTCTTCTTCGTCATCCTCATAACTCC
ATTTTCATGGCTGAACAACAAGTTCTACAGAGTGTTCCAAAGCCATTTCCAATAACTGAG
CGGCGGTTCAGACCGGCTGAGAGGTGTTGCACCTGTACAGATTGTTCAATTTCAGACTAT
TTTGAACGGAGTAGAAGAGAAACAACCGGTCCACCACCGGTTTATCCACCGGTTCAACTT
CACCACCAGGTTGAGAGTTTGATGGAAGTTAGAGCTCCATTTTTACAGAAGGAAGAACAG
AGCCGGTTCATCGGGATTCAGAGAAGAAACCTCGGCCTGAACCGGTTCGCCGGTAACTGG
GTTTCGCCGTTTGTGGGTTTCGGTGGCAATGGCTGTGGTTTTAATGGTGAAAGTAGTTCT
GTGAGAGATTATGGTGGAACTGGTGTCTTCCTCCCTAGAATACCTAGCAACATCAACAAC
AATGGTGGAAAGAAACAAGGTGGTAGAAATAGGCAAGATGTTCAACAAACTGATCAAAGA
TATCCATGCATATGA
>SLM_r1.2ch01.g002340.1
ATGATGTTAATTCTAGTCATGTCTATGATCATGTTCAGTGTAATCATATGGATGTTATTT
GGAAAAGAAAGGCCTCAGTTTCAAATCATGTCATTACAAGTCCCAACAGGACTCATGATC
ACAAGTACATCAATGTTAGGTAATTGGCAAGTTAATGTATCAATGAAGAATCCAAATAAT
GAGCTAGCTATAAAAGTAAACCAAGGGAAGATTGGGATTTTCTATGAAACAAATTTATTA
GGAGAAAATAATGTTGATCCTTTTAATTTGGGGGAAAAAGGTTCTACTTTCTTGTTTTCT
AATTTGACAACGTTACCTGGGACCTTCCTGGAGAATGGGATTTTGTCACACGCTAACGCA
TTAAGAAATGATTCGGGGGTTTTGAAATTCGCGATACAGGTTAATATGGGGTATGAATAT
TCTTCAAAGACAGAGTCAAAGACAGAGAGGATTAGGGTTTATTGCAATGATTTGAAAGTT
CAGTTCGGGCATGGGTCTAAAGATAAAGGGGAGTTGATAAAAGATGAGAACGTAGATTGT
ATCGGAACTACCTTATGA
>SLM_r1.2ch01.g002350.1
ATGCTCTGCCTAGTGGTATTTTTATTTTTATTTGCGATGATTATAAGTACGTTTACTATG
ATGATATTTATGACAATGAAACCTACATTTAATTTGGAATCGTTCGAGGTCCGCGCATTC
AACTTATCAGGAAATGGCGGACCTGGAACGACGTTGAAAGCTAGTTGGGAGACGAAAGTA
TCGGTTAAAAATATAAACACTAGGTCATCAATACTTTTGAATCAAGTTGAAACATCGTTG
GTGTATAGATATGTTGAACTAGACGTGTCTAACGTGGACCATATCGAGATTCAGAAGGAT
AGTAACGTTCAGATACTGGATGCGTTCTCTTTTCCTAGCTCGAAACGAACCTTTAACACG
GAATCTGTGGTGAAAGAAATGGTTAATGATAGACAAAGAGGGCAAATTATGTTTGATTTG
AAACTTGAGcaaacgtgccgtcatctttga
>SLM_r1.2ch01.g002390.1
ATGAGGGGTATGCTCGCTTCAGGGCTCGTTTGTCCTTCCAAATGGGTCAGACAAGCCTTG
ATGGCCAATCGTATGCATAGACAAGGTCTTGACAGACGTCCACGAAAAAATTTGGCTTTT
TTGACGTTGGATTCCGGATCACCCAAAAAATGGTGTGCTATAGCACACGAAAATCGTCGA
AATGAGGGGTATGCTCGCTTCGGGGCTCGTTTGACCTTCCAAATGGGTCGGACAAGCCGT
GATGGCCAATCTTATGCATAG
>SLM_r1.2ch01.g002400.1
ATGCCAATTTTTTTCATGGACATTCGTCAAGACCTTGTCTATGCATACGGTTGGCCATCA
CGGCTTGTCCGGCCAATTTGGAGGATCAAACGAGCCCCGAAGCGAGCATACGCCTCATTT
CGACGATTTTCGTGTGCTATAGCACACCATTTTTTGGGTGATCCGGATTCCGACGTCAAA
AATGTCAAATTTTTTCGTGGCGTCCGTCAAAACCTTTTCTATGCATATGGTTTGCCATCA
CGGCTTGTCCGACCCATTTGGAGGGTCAAACGAGCCCCGAAGCGAGCATACGCCTCATTT
CGACGATTTTCGTGTGCTATAGCACATCATTTTTTGGGTGATCCGGATTCCGACGTCAAA
AATGCCAATTTTTTTCGTGGACATCCGTCAAGACCTTTTCTATGCATATGGTTGTCCATC
ATGGCTTTTCGACCGATTTGGAGGGTCAAACGTGCCCCGAAGCGAGCATACGCCTCATTT
TGA
>SLM_r1.2ch01.g002410.1
ATGGCATCTACCAAAGTTAAGATTCCCACCATTGATTTTTGCAATTCTGAGCTTAAACCA
AACACTCCACAATGGGAATCAACAAAAGTTCAAGTTTTTGAAGCCTTACAAGAATTTGGT
TGTTTTGAAGCAATATATGACAAAGTTCCAAATGAAATTATAGAGGGCATGTTTGATAAT
TTAAAAGAAGTTTTTGATTTTCCATTGTCCAAATTGATAGAATATAGAGAAAAACCCTTT
CATATATATGATGGGCAAATTCCAAGTATACCACTCTATGGTAGTGTGAGCTCTGCTGAT
TTAGTCCTCCCAAATAGTGTTGAAACATTTTCCAATACCTTTTGGTCTCATGGAAACCCT
AATTTTAGCAATGTGGCAAAGTCCTACTTCAAGCAACTTATGGAATTGAATGAAATGGTG
AAAAGGATGGTTTTGGAGAGTCTTGGGCTAAACAATTACATTGATGAATTCTTGAATTCC
AATGTTTTTATGTCAAGATTTACTAATTACAAGGTAATTAAAGGTGAAAATGAGAATGAA
GCAGCATTACCTTCCCACACAGATAGTACTTACTTGACCATAATTAAACAAAATCAAAAT
GGATTGCAAGTTCTCTATAAAAATGGAGAGTGGATTGAGCTCAATCATACTTCACCAAAT
TCCTATATTGTTTTATCAGCGGATATTTTCATGGCATGGACAAATGATAAATTGACATCT
GCTCAACACAGGGTTGTACCAACAGGAGACAAAGATAGAATTTCTATTCAATTTTTTTCC
TTTCCAAATCCAGATTATACTTTGAATGTCCCAAAAGAATTAGTGGATGAAGAACACCCT
TTAATGTTCAAGCCTTTTAAGTTACCTGAATTTAATAAATATATTATGTTAGGTGCTAAA
AATGGACTAGGTCTCAAGAATTATTGTGGTCTTTAA
>SLM_r1.2ch01.g002430.1
ATGAACTATCGTCATAAAAAAGTATACAAGTATGGAAGAAAAAGAAGTTTCAGATCAATT
TTTAAATTGGATGAACTTGGACAAGAAATAGGAAGGATTGCTCTACCTGCTGCACTAGCT
TTAACAGCAGATCCAATTGCATCTCTAGTTGATACAGCATTTATTGGCCATATAGGTATC
AACTTCACAAAAGTTTATGTTTCTCTATTGTCTTGCAATTAG
>SLM_r1.2ch01.g002440.1
ATGTTTACTACAAATGCTTATTCGAAATTACTATCATGGAACAAGAGCATAGATTGTTGT
TCATGGGATGGAGTTCATTGTGACGAGATGACGGGACAAGTGACTGAGCTTAACCTCGCT
CGAAGCGGACTTCAAGGAAAGTTTCACTCCAACAGTAGCCTCTTTAAGCTATCCAATCTC
AAACGGCTTAATTTGTCTAAAAATTATTTATTCGGAAAGCTTTCACCTAAATTTTGTGAG
CTTTCTAGTTTGACGCATCTTGATTTGTCATATTCAAGTTTTACAGATGCTATTAGATTC
AGACCTCGCATTTTTGAACTGATCCTTAAGAACTTGACCCAGTTAAGAGAGCTTGACCTT
AGCTTTGTGAACATCTCTTCCACCATTCCTCTAAATTTCTCTTCTTATTTATCAACTCTA
ATTCTTCGAGACACACAATTACGTGGGGTATTGCCCGAAGGAGTTTTCCACATTTCCAAC
TTGGAGTCTCCTGATTTATCATCCAATCTACAGCTCACTGTTAGGTTTCCCACAACCAAA
TGGAATAGCAGTGCATCACTCATGGAGTTAGTTCTCACAGGTGTGAATGCTACTGGTAGG
ATACCTGAATCATTTGGTCATCTAACTTCACTGCGTAGATTAGAGTTGTCTTTTTGTAAT
CTCTCAGGCTCTATTCATAAACCTCTATGGAATCTCACCAATATAGAGGAATTGAACCTT
GGTGATAACCATCTTGAAGGACCAATTTCTGATTTCTATAGATTTGGAAAGCTCACGTGG
TTATTACTTGGAAATAACAACTTTGATGGCAAACTTGAGTTCTTATCCTTTACCAGATGG
ACGCAACTTGTTAATCTAGATTTTTCGTTCAATTCCCTAACAGGCTCAATTCCTTCTAAT
GTAAGCGGAATACAAAACCTATATTCACTCAGCTTGTCATCAAACCACTTGAATGGGACT
ATACCTTCCTGGATATTCTCTCTCCCCTCACTCGTATGGTTAGAGTTCAGTGATAACCAT
TTCAGTGGAAACATTCAGGAGTTCAAGTCTAAAACATTGGCTATTGTTTCTCTAAAACAA
AATCAGCTGCAAGGTCCTATTCCAAAGTCACTCCTAAACCAGCGTAATCTATATTCTATT
GTCCTTTCGCACAATAATCTCAGTGGACAGATTACTTCAACCATCTGCAATCTGAAAACA
CTGATACTGCTAGATTTGGGCAGCAATAATTTGGAGGGAACAATCCCACTATGTTTGGGT
GAGATGAGTGGACTTACGGTTTTGGATTTAAGCAACAATAGTCTTAGCAGGACAATTAAT
ACTACTTTTAGTATAGGAAACAAACTTGGAGTCATCAAATTTGACGGGAATAAGCTAGAG
GGGAAAGTCCCGCAATCTTTGATCAATTGCACGGATTTGGAAGTTCTTGATTTAGGTGAC
AATGAGTTGAGTGACACATTTCCTAAATGGTTGGGAGCCCTATCTGTTTTGCAGATTTTG
AACTTGAGATCAAATAAGTTCTATGGCCCTATAAGGACTGACAACTTGTTTGCTCGAATT
CTAGTCATAGATCTCTCATCCAATGGATTTTGA
>SLM_r1.2ch01.g002450.1
ATGCATGTATACGCTACGTATCATAATCAACAAATCACGTATTACACGCAGATACCCCAG
GTGTATCAAGGCCATAAGGATGTGAACATATGGTCCCCGTTTGTTTATGGGAATAACATC
CCGATCGCTCCGTATAACGGGCCGGGCCTGTCAGAGGATCAACAAAACGGTGGCGTTTGG
TTGGATTTTAAGATTGATGGACGGGTAAAATGGAAAGTGGGGTCCATAACAACGGGCCAT
TACCATCTGCATGTCACGTGCTCTGCTTACGTGCCACTTGGTGATCGGCCCGGTTACGGA
GGGGTTATGGTTGGAAATAACGCCGTTAAGTATCAACTAGCCCGGGATTGCTCCGTCAGT
GTTTGA
>SLM_r1.2ch01.g002460.1
ATGATTAAGAGAGTACAGAGGATTTGGAAGATGCAAGTGCAGATGCAGTTGAAGATACAG
CTGCAACAGCAGGTGAATGGATTGCAACAgcagcctccgccgccgccgccgTGTCCTGGA
CGGTGTTGTGTTTGTGCATGCATTTTTCAGATACTTTGTGCGATTATTGTCATCTTTGGC
ATCCTTATTCTAGCCATTTGGCTCATTTGGAGACCCAATAAGGTCTATTTCCATGTATCA
GATGCCTCATTGGCGAAATTCGACTTCTCTCCATCAACCACTACCCTCGATTATGACCTT
AACCTAAACTTCGAGATAAGAAACTCCAATGAAAAAATTGGTGTCAAGTATGAACTCTTA
GAAGCTAAATCGAATTTCCATCAAAAGAAATTTGCTACAACGAACTTTGAATTGTTCTCT
CAGGATTCTAAGAACACGACTACTTTACATCAAGAGATCAAGGGTCAAACCAATATTCAA
CTTGGAGATAGAGAGAAATCGGATTATGAAGATGAGAAGAAAAACGGAGCTTTTAATATA
TACACGGTGTTTAACGTTCAGATGAGGCTAAAATCGGGTTGGATCACAACGGGAAAGATC
AAGTTTACTGTTGGTTGTGGACTAAGGGTTCCACTCAAGTCTAGCAATGCATCTGCTTTT
CAAAGAACCAATTGCATGGTGTTTCCTAGTTGGGTCTCGTAA
>SLM_r1.2ch01.g002470.1
ATGCATAGAAGGAACATTCGATTGCGAAGAGAGTACCTATACAGGAAAAGCTTAGAAGGG
AAGGAGCGTTTGCTATATGAGAAGAAACGCAAAATCAGAGAAGCTTTAGAAGAGGGAAAA
CCGATTCCAACTGAGCTCAGGAACGAAGAAGCTGCTCTCCGTAAAGAAATTGACCTTGAA
GATGAAATTACTGCTGTACCTCGATCAACTATTGATGATGAATATGCTAATGCACCTGAA
AAAGATCCCAAAATTTTGCTTACCACTTCAAGAAATCCTAGTGCTCCTCTTACTCAGTTT
GTCAAGGAGTTGAAAATTGTGTTCCCTAATGCTCAGCGGATGAATCGTGGTGGTCAGGTG
ATATCAGAAATAATTGAAACCTGCCGATCTCATGATTTTACAGATGTAATTTTGGTCCAT
GAGAATCGTGGTGTGCCTGATGGTATTGTCATTAGTCATCTGCCTTTTGGTCCAACTGCT
TACTTTGGATTGCTCAATGTGGTGACTAGACATGATATTAAGGACAAGAAATCTATGGGA
ACGATGTCTGAGGCGTATCCACATTTGATTTTTGACAAATTTTCAACTAAGCTTGGTGAG
AGGACAGTAAACATCCTAAAGCATTTGTTTCCTGTGCCCAAGCCTGATACAAAACGTATC
CTCACATTTGCTAACCAGTCGGACTACATCTCATTCAGACATCACGTCTATGAAAAGCAT
GGAGGTCCAAAATCAATTGAGCTGAAAGAGGTTGGCCCTCGATTTGAACTACGCCTTTAC
CAGATCAAATTAGGAACGATGGATCAAGACGAAGCTCAAATCGAGTGGAAGTCGATCGTT
GCTGGTAAAGGAAGAGATTCGACAACTCTTTGTTTCGCGACAAATGACACAACCAAGCCT
TGA
>SLM_r1.2ch01.g002480.1
ATGAGGAGTGGTGGTTGCACAGTACAACAAGCTCTAACATCAGAGGCAGCAAGTATAGTA
AAACAAGCTGTTGTTCTAGCTAAACGTCGCGGCCATGCCCAAGTAACACCTCTCCATGTA
GCAAACACCTTACTTGGTTCTTCTTCTGGCTTGCTTAGATCAGCTTGCCTTCAGTCTCAG
ACTCAAACTCAATCTCATCCACTCCGTTGTAAAGCCCTTGAGCTTTGCTTCAACGTGGCC
CTTAATCGCCTTCCTACCTCATCATCTTCGTCTAGTAGCCCCATGCTACTAGTTAATCCC
TATCAGAATCAGAGTCAGAGTCAAAGTCAGCATCAACATCCTTCTATCTCTAACGCGCTT
GTAGCCGCCTTCAAGCGTGCTCAAGCTCATCAAAGGAGAGGGTCAATAATAGAAAACcat
catcatcatcatcatcaacaacaacaacaACCTATTTTAGGTGTGAAGATAGATCTTGAA
CAACTCATCATTTCTATCTTGGATGATCCTAGTGTGAGTAGGGTCATGAGAGAAGCTGGC
TTTTCAAGTACTCAAGTCAAAACCAATGTTGAACTCATGTGTAACACTACTTCTCCTTCA
AGCAACTTCAAAGAAAACAACAACAACCATATAGTAAAAGCAAGTTGCAACAAAGTAAGT
AGTAGTACTCCTAATTCTTTTCTACATGTTAAAGATGAGGATGTGCTGAGTGTAGTGGAA
AGTCTAATGAACAAAAGGAGAAAAAGTATAGTGATAGTTGGTGAATATATTGGTAACTTA
GAAGGTGTTATTAAAGGAGTGATGGATAAAGTTGACAATTGTTTTACTATTGATCAATCT
TTGAAGGAAATTAAACTCATAAGTGTTCCTCTTTCAACTTTTGCTAATATCACAAGAGTT
GAAGTTGATCAAAGAATTGGAGAGTTGACTTGTCTTGTGAAAAGTCTAGTCACCAAAGGG
GTTATTTTATACTTGGGAGACCTTAAGTGGATTATTGATTATAGGGCTAATAATAATAAT
AATTTTGGCTATTATTGTCCTGTGGAACATATAATCATGGAACTTGGGAGATTGATTTGT
AGTATTATTGGTGAAAATGGAAAATTTTGGCTTGTGGGAATTGCAACATTTCAAACTTAC
ATGAGATGTAGAAGTGGTCATAATTCATTGGAATCCATTTGGGGCCTACATCCTATTACT
GTTCCTACTGGAAGTTTGGGCCTCAGTCTCAACTCTGAGAGTGATACACAACTTGAACTT
AGAAGCAAGGCAAGTGAAAGTGAGATGATTCTTGATAGTGTGGATGATGATGATCATGAG
AATCAATTGACTTGTTGTGGTGATTGTTCTTCTAAGTTCAAAGTAGAAGCATTAAGATTT
CAACAAAACAATGCTTCTAACATTGAATCTTCAACATTGACCACATCAAGTTTACCTTCA
TGGCTTAAAGAGGAGAGGCAAAGACTTGATAGTACTCATCATGATCAAAATCAGGGTGTT
TCAGTTGAACAACTCTGGAAGAAGTGGAATTCAATATGCAACTCGTCTCATAAAAAAACC
AAGACATTTGAAAGAAGTTTAACCTTTCCTACTTCAACATCACCTTCTTCAATAATCAAC
TCACCATTTCTTGATCAAGAAGAACAAACATGGAGAGGGGGAAATGATACTACTACACGC
GAACCAAGTTTGAGAATCTACATTCCTGAGCATAGTGATAGTGACAACCCTAGGAACGCG
TTTTCTTCAAATTCCACTTCCTCAATTGATCAAATCATGGAGATGGAATACAACATTTCA
ATGTTTAAGGAGTTCAATTTGGAAAACTTGAACATTCTTTCCAATGCATTAGAGGAGAAA
GTGTCATGGCAAAAAGAGGCTATCAAAGAAATTTCAAGGACAATATTGGAATGTAGGTCA
AGAATGATAAAAAGATCAAATGGTGAAGCCAAAGAAGAAACTTGGTTATTTTTCCAAGGT
CATGATGTTCAAGCAAAAGAAAAAATTGCTAGGGAATTGGCTAGGGTTGTGTTTGGTTCT
TACTCAAGATTCATCTCGATTGCTTCGAGTAGTTTTTCTTCCATGAAGTTAGATTATTAC
AAAAGATCACGAGATGAACAAAGTTGTAGCTACATTGAGAGATTCATACAAGCATTGTGT
TCAAATCCACATCGCGTTTTCTTCATAGAGGATGTAGAACAAATGGACTATTGTTCTCAA
AGGGGGATCAAGAAGGCAATTGAAAGAGGTAAAATTACAAATTCAAGTGGTGAAGAGGTG
AGTTTAAGTGATGCAATTATCATTTTAAGTTGTGATCATGAGAGCTTTATTAGTTCTAGG
TCATCAAGAGGTGTGTCTCCTATTGGTGATGGATTAGACAATGAGGAAATGAAAAGTATT
AGTCCTAATTGTGTTTCTTTGGATTTAAACATCTCAATTGACCATGGTGATCATGAAATT
AGTGTTGATGATATTAGACTTATTGAAAGTGTTGATAAATGTATTATGTTTAGAAATCAA
GAAATGTAA
>SLM_r1.2ch01.g002490.1
atggaagaagaaagaagatcaaagTTTAAGAGAATTTGTGTTTTTTGTGGAAGTAGTTCT
GGAAATAAACCTACTTATCAAGAAGCTGCTACTGAATTAGGAAAACAACTGGTGGAAAAA
GGGATTGATTTGGTGTATGGAGGAGGAAGTGTGGGACTAATGGGACTTGTTTCTCAGGCT
GTTCATGATGGTGGGCGCCATGTTCTTGGAGTAATTCCAAGGACTCTAATGCCTAGAGAG
ATAACGGGCGAAACAATCGGAGAAGTAAAAGCAGTGTCTGGAATGCATCAAAGAAAGGCT
GAAATGGCAAGGCAAGCTGATGCTTTCATTGCCCTTCCTGGTGGTTATGGTACCCTTGAA
GAACTTCTTGAAGTCATTACATGGGCTCAACTTGGAATCCACCGTAAACCTGTTGGGCTA
TTGAATGTGGAGGGATACTATAATTCTTTATTGAGTTTTCTTGATAAGGCAATGGATGAA
GGCTTTATTTCACCAATAGCTCGTAAAATTATTGTGTCTGCTCAAACAGCTCAACAATTA
GTTAAACAACTTGAGGAACATATTCCAGAGACTGATGAAATTACATCAAATTTGATATGG
GATGAAGAAATTCAAAGATTTAATTACACTACTTAA
>SLM_r1.2ch01.g002500.1
ATGTTGAAAACTGTCACTCTTTTGCGTTCATCACTGAGCTTCCGTGCAGCTTATTCACTG
GATTTCTCGCCGGAAAACGCCATTGTTTCTTCAAAGGGTAAATCTTTTTACCATTCTGAA
TCGACCCTTTTAAGCTCTTTGAACAAAAATCATGATGAATTTTCAGCTGATGTAGAAAAA
GTTTATAGAATTTTAAGAAAATTTCACTCAAGGGTTCCTAAACTTGAACTTGCTTTGTTA
GAATCTGGTGTTGTAGCTCGTTCAGGGTTAACTGAACGTGTGTTGAATCGTTGTGGTGAT
GCTGGTAATTTAGGGTATAGATTTTTTGTATGGGTGTCAAAGCAACCTGGTTATAGGCAT
AGTCATGATGCTTATAAAGCAATGATAAAGATTTTAGGGAAAATGAGACAGTTTGGTACT
GTATGGGCACTTGTTGAAGAGATGAGGATAGAAAATCCTCAGTTTTTGACACCAGAAGTG
TTTATTGTGTTGATGAGGAGATTCGCGTCGGGGAGGATGGTAAAGAAAGCAATTGAAGTA
TTGGATGAAATGCCTAAATATGGTGTTGAGCCAGATGAGTATGTCTTTGGGTGTTTGTTG
GATGCTTTGTGCAAAAATGGTAGTGTGAAAGAGGCAGCTGCATTGTTTGATGAAATGAGG
TTTAGGTTTAGCCCTACGATTAAGCATTTTACGTCGTTGTTGTGTGGTTGGTGTAAAGAA
GGTAAGCTTATAGAGGCGAAAGTTGTGTTGATGAAAATGAGGGAGGCAGGTTTTGAGCCT
GATATCGTGGTTTATAACAATTTGCTCAATGGTTATGCTCTGTCTAGGAAAATGGCTGAT
GCATTTGATCTGTTGCAGGAGATGAGAAGAAAAGGTTGTAATCCTAATGAAACCTCGTTT
ACGATAGTAATTCAGGCACTTTGTTTGCAGGACAAGATGGAGGAAGCTATGCGGGTATTC
TTGGATATGGAGAGAAGTGGATGTGAAGCTGATGTCGTGACGTATACTACTTTGATAAGT
GGATTTTGTAAGTGGGGAAAGATTGAAAAGGGTTATGAACTTTTGGATAATATGCTGCAG
AAAGGGTATAACCTGAATCAGACTACTTATTTGCATATAATGTTGGCTCATGAGAAGAAG
GAAGAGTTGGAAGAGTGTTTGGAACTTTTGAAGGAAATGGAAAAGATCGGTATACCTCCT
GACCATAGCATCTATAGTATAGTAATCCGCTTAGCGTGTAAATTGGGGGAAATCGATGAA
GGTGTGCGAGTATGGAACCAAATAGAAGCAAATGGGATCAGTCCGGGGGTTGACACCTTT
ATCATTATGATTAATGGTTTTGTTGAACAAGGTCGTCTAATAGAAGCGTGTGATCACTTC
AAAGAAATGATTGGAAGAGGTCTTCTGTCTGCTCCTCAATATGGTACTCTAAAGGACCTA
TTGAATTCACTTTTACGAGCAGAAAAGCTTGAACTAAGTAAAGACGTCTGGAGTTGCATA
ACGACCAAAGGATGTGAGCTTAATGTGTCTGCGTGGACCATTTGGATTCACGCATTGTTT
TCAAATGGACATGTGAAAGAGGCTTGTGCATACTGTTTAGATATGATGGATGCTGGATTG
ATGCCTCAGCCTGACACGTTCGCCAAGCTTATGAAAGGTCTAAGGAAGCTTTATAATAGA
GAGATTGCTGCAGAGATTACAGAAAAAGCGCGGAAAATGGCTGAAGAGAGAAATATGACT
TTCAAGATGTACAAGAGGCGTGGCGAAAGAGACTTGAAAGAAAAAGTTAAGACACAACTG
GATGGGAGAAAGAGGAGAGCTCGTCGAAGACGTTGGGGTAGCCATCAAAGATACAGACCT
CTGTACAGTGCAAGCTTCATGTTCAAAAACGCAGAAGAGCTTGAAAGGGTCGATTCAGAA
TGGTTCATTACTGTTGATTGTTGTTCCAAGACTAGAATGAAACAAGCCTACATCACTAGT
GACCCTGTGGTTCAATATATACTTGGATGTCGATTGCTTGCTAATGTACCATGA
>SLM_r1.2ch01.g002510.1
ATGGCTTCCATTGTTACTTCTACTGCTCTTCTTTCTTCATCAAACCCTAGGGTTTTTGCT
TCTGCTTCTGCTTCTTCTGCTTTGCCCAAATTGCCTTCGTTTTCTCAGTCGACAATTGTT
CCTTCTTCTTCATCTTTCAATGGACTCCGCAGCTGCAACACTTCAGTTTCTCGTATCAAC
AAATCCCGATCCTTCGTCGTTCGTGCCTCTAGTGAAGTCCCTCTTGTTGGAAATAAAGCA
CCAGATTTTGAGGCTGAGGCTGTTTTTGATCAAGAGTTCATCAAGGTCAAACTTTCTGAG
TATATTGGGAAGAAATACGTGATTCTCTTTTTCTACCCTCTGGACTTCACTTTTGTTTGC
CCGACAGAGATTACTGCTTTCAGCGATCGTTATGAAGAATTTAAGAACGTGAACACAGAA
ATACTGGGTGTCTCGATAGACAGTGTGTTCTCTCACCTTGCCTGGGTCCAAACTGATAGG
AAGACTGGTGGTCTTGGTGATCTGAATTATCCATTAATTTCAGATGTGACAAAGTCAATT
TCAAAATCTTACAATGTGCTGATACCGGATCAGGGAATTGCGTTGAGAGGACTGTTTATC
ATTGACAAGGAAGGAGTTATTCAACACTCCACCATTAATAACCTTGCAATTGGTCGAAGC
GTTGATGAAACATTGAGAACACTTCAGGCATTGCAATATGTTCAGGAGAACCCAGATGAG
GTATGCCCAGCCGGGTGGAAGCCTGGAGACAAGTCAATGAAACCAGATCCTAAAGGCAGC
AAAGAATACTTTGCATCCATATAA
>SLM_r1.2ch01.g002520.1
ATGTGCCCAGATATTTTAACCGCCGGAATTTCAACCACCCTCCGTCCCGCCGTCACTTTT
TTACTCCGGGAAGCTCTTGTCACCGGAGAAAAACTTCCGGGTGTTCTCCGTAGACGACCC
CGGCTACTCACAAAGTGTGTAGAAAAGAATCTCCGACCGACCCTTTACTTCTTACAGAGT
ACTATTGGTATTGAAGATGTTTCGAAATGTGCGACTTTGCTATCTTGTTCAGTGGAGACT
AAGTTTATGCCTCGATTGGATTACTTACAGAGAATTGGGTTTTCGAGGAGAGATGCAAAG
GTGATGTTTAGGAGGTTTCCTTCATTGTTTTGTTACAGTATAGAGGAGAATTTGGAGCCG
AAATTCGATTACTTTGTGGTGGAAATGGGAAGGGAGTTGAAGGAATTGATTGTGTTTCCT
CAGTATTTCTCGTTTAGTTTAGAGAATAGGATAAAGCCAAGGCACAAGATGTGTGTTGAG
AAAGGTGTGTGCTTGTCATTGCCTGTGATGTTGAAGTCCCACGAATCGCGATTTCGTGAT
AGGTTGGAAGTTTGTTGTAGCTCGTCTATGCCGGTTGCTGAATGTGGAGTCCAGACTATA
CTGTTGAGTCAAGTTTATTGA
>SLM_r1.2ch01.g002530.1
ATGACAGGTTCTAGTGCATCCACTGGTGGGGCGGCGCCACCCACTGCTCAGTCATCATCC
GCCGTTGTAAACGGTGGAGGGAGGAGTCAGATCTCTCATCCGATCAAAAGATACTTACCC
TTTGCTTCTATGAGGCCACCTTTTGTTACACCTGAGGATTACCACCGATTTTCTATACCT
GGTGTTGATTCTAGAATTGGGTCTGCTAGTTTGCAGCCTGAAGCTATTGTGGTTAAGTCA
CCTGCACTAAAGCGGAAGACAGGCTATATTAAAGAGGTTGAGTCCAGTGACTGGACTGCT
AATTCCGGGTATGCAGATGTGGCCAATAGTCCTCTTGGAACGCCTGTGTCTGGAAAAGGA
GGAAGAGCACATGGACGGTCAAGAGCCACAAAAAATAATAAATCTGGACCTCAAACTCCT
GTCTATAATGCTGGTTCTCCTTCTCCCCTTACACCTGCAAGCTGCCGCTACGACAGTTCA
TTGGGTCTACTAACCAAGAAATTTATCAACTTGATCAAGCATGCTGAAGATGGTATGCTT
GATCTTAACCAAGCTGCTGACACTTTGGAGGTGCAGAAAAGAAGGATCTACGATATAACA
AATGTGCTTGAAGGAATTGGTCTTATTGAAAAGAAGCTCAAGAACAGAATACAATGGAAG
GGTGTTGAATCTTCTAGACCTGGAGAAGTGGATAATGATGCTTCCATTTTAAAGGCCGAA
ACTGACAGACTTTCAGTGGAGGAGCGAAGACTGGATGAGCGGATTAGAGAAATGCAAGAA
AAGTTGAGGGATATGAGTGAAGACGAAAACAACCAAAGGTGGCTTTTTGTAACTGAAGAA
GATATAAAGAGCCTACCTTGTTTTCAGAATGAGACTCTAATAGCAGTTAAAGCTCCTCAT
GGCACCACCCTGGAAGTCCCAGATCCCGATGAGGCCGTGGACTATCCACAGAGGAGATAT
AGAATTATACTCAGAAGCACAATGGGTCCCATTGATGTCTACCTTGTCAGTCAATTTGAG
GAGAAGTTTGAGGAGATGAATGGTGTTGAACCTCCAACGACCATCCCAGTTGCTTCAAGT
TCAGGCTCAAAGGATTATCCTACCATGGAAATATCAACTGTTTCAAACAGTGTTACCGAG
AACGAAGGACAAACACACAATGTTGATCAATTGAGTTCTGATCTTGGTACTTCACAGGAA
TACAATGGTGGAATGATGAAGATTCTCCCTTCAGATGTTGATAATGACTCAGACTACTGG
CTCTTATCAGATGCAAATGTTAGCATCACAGATATGTGGAAGACAGATTCTACAGTTGAA
TGGGATGGGGAAACCTTGCTCCATGATTTTGGAATAGATGATCTAGGTACCCCACGGGCA
CACACTCCTCCATCTACTAATGCTGACGTACCAGATCCAATGAACGTACCACCAAGATGA
>SLM_r1.2ch01.g002540.1
ATGGCCGTCGTTGAGCCAACCGCCGCCGCACCGGAAAATCCTCTCCTCCGTCGTCGCAAC
TCCGTTACGCTACCTACAAAGCTCAGTTTACCTCTTCAATCATCAGCATCAACTACTACA
GCTACCGTCACGTCATCGGCTTCGTCTTCGATGACGAATTCGGTAAGCGATGATTTTGAG
CTTTTCTCAATTAAACCTGTATCGTATACTTCTCTAAGAGATCTATTACCGCCGGCAACT
GTTAATTCTCCCCGGCCTATGGCTACGGCTAGTAACGGCCAATCAGGTTCCGAGATTTCA
ATACGGAATCGACTTGTGAAGCAAGCCGCTTGGGCTTATCTTCAGCCGATGTCGACTTCG
CCGGATTCATCCGGACGGAGCTTATTTAGCCGTCTCTGGTTCCGATTTCCGGTTAACAAT
CCCGTTGCCGGAGTAATCGAATTCGTTGATCGGTGCATTTTTGCTCCTTTGAGTAGAGCT
GTTGATTGGATACTTCGTGCTATTCGGATCCGGAGCTCCAGATAA
>SLM_r1.2ch01.g002550.1
ATGTCACATGAAACTTCCAAAAGGTATTTTGAAGAACCCAAGTTTTTCTTTTTGGTATTT
GAAGAAAAGATGTTGGGAGAACTCATCACCAGCAGTTTAGTATTGGTTCTTGGATATGCA
TATCCTGCTTTTGAATGTTATAAGACTGTTGAGAATAGCAGAGTTGAAATTGAAGAACTC
AGATTTTGGTGCCAATATTGGATTATTGTGGCATTGTTGAGAATATTTGAGAGCTTTGGT
GATGTATTCATGACATGGCTACCAATGTACAGTGAAGCAAAATTGGCACTTATAATATAC
TTATGGTATCCAAAAACAAAGGGAACAAGATACATATATGATACATTATTGAAACCATAT
GTATCAAGGCATGAACCAGATATTGACAGGGGTTTTCTAGAGTTCAGAACAAGGGCATTT
GACTTGGCTATTTATTACTGGCAAAATTGCACTGAATTGGGACAAGCTAAGTTCTTTCAA
TTGCTTGATTTTGCTTCTCCATCTAGAAGAGATTCACATCTTATCTCTGAGCAAAGAAAT
GGTACTGACCTTTCTCGCCGatcgccaccaccttcggccccaccatcaccatcatcgtca
tcgtcaTTCGGGTTCTTTCGGAGAAGTAAGCCATCATCCGATCGGAGGCAaccaccacca
ccatcaccacGATCAGATAGAAGGCAACCACAATCTCCGCGGTCTTACTCCTCTCACCGG
TCCATATACTAA
>SLM_r1.2ch01.g002560.1
ATGGTTTTTGCTCATCATCTTTCTCCCATTACTCGAACTCTCTCTTACTTCTCCAGGAGA
AGAATTTCATCGAAGTGTAGAAATTTACAAATGGGTTCTGAAAATTTGAGTCTAATTGAT
ACAAGAAAGCGTGCAAATTTTCGGCTTAGTAACGTTTCAGGTTATAAGATGGATCTGCTG
GAAATTCATGCGAAGGACCCGAAGTTTCATGTTTTGTTTATTCCTGGAAATCCAGGTGTT
ATCTCATTTTATCTTGATTTTCTGGAATCACTCTATGTTCTGCTGGATGGAACTGCATCT
GTGACAGCAATCTCACACATTGCTCAAACAGAAAAGAATTGGGAGCATGGAAGGCTGTTC
TCACTGCAAGAACAAACAGATCACAAGATGAACTTCATAGAGCATGAACTTCAGGATGTT
GAAGTTCCTATAGTACTGGTTGGTCATTCTATTGGATCATACATATCTCTAGACATTTTT
AAAAGATTCCAAGGAAAGGTGGCATACTGCATTTGCTTGTATCCATTTCTAGCTGTAAAT
ACCAAGTCTTCAACACAATCTATTATAAAGAAGATTGCAGCATCTCGCACCTTATCTACA
GGCTTTAGTTCAATTGTAGCAATTCTGGGATTGTTACCAGTCTGGATCTCCAGGATTCTG
GTGAAAAACTCTGTGGGAAATTCCTGGTCCCCAGCTGCAGTGGAGGCTCTTTGTTCACAT
GTCCTCAGGTACCATACTGTTCAGAACATGCTATACATGGCAATGACCGAATTCGAAAAG
CTTTCTGAGGTACCTGATTGGTCATTTATGAGGGAAAAGAAAAGTCAGATGGCATTTTTG
TTTGGAGTCGACGATCACTGGGGTCCCTTAGATCTTTATGAAGAGATCTCCAATAAGGTA
CCAGGTGCTGTTGTAGCAGTAGAAAAAGAGAATTTTACTCATGCTTTTTCTTGCACAGAG
GCTGGCTCATTATGGGCAGTCAATAAAATCGAGCTAATATGTGATCGATTGTTTCTGGTT
CAACAAAATTCAGATCATTATTTCAAGAGAATGTTTGATTTTTATGAAATTCATATCATA
TCTTGTATCAAAGACAACAATGTGGTTATTTGTGCACTTTCGTCCGGTGACGATCGAGTA
AGAGTCTCGAACCTTGCTTGCATCCGAGGATCGTCTTAA
>SLM_r1.2ch01.g002570.1
ATGTCAACTCACCGGAGAAGAATCATTCTCAGTAACGTCACCGTTAAAATCGGCTGCAGC
AGTAGTTGCATCCGGCCAAAACTCTCCAGCATTTTCCACCCAAAACCCCGTAAATCCCCA
AAATCTCAGACCCAAAACAAAAATTACTCAAATTACTCCTCTTGCAGTTCATGGGATACG
ACGACGACGACTTTCTCCCCTAATTCCGATTCTACAACCAACGAATCTTCCGATTTCAAA
ACCTCAAAAGCCGTTCAAGGATTCGGCCGAATCGGCGGCGAAAGCGTCGCCGTTGAAAAA
GACTCCGACGACCCGTATTTAGATTTCCGTCAATCAATGCTTCAGATGATTTTGGAAAAA
GAGATTTACTCTAAAGACGATTTGAAAGAGCTTTTGAATTGCTTTTTGCAGTTAAATTCT
CCGTATTATCATGGGATTATCGTTAGGGCTTTTACTGAGATCTGGAATGGGGTTTTTTCT
CTCCGGCCAGGAGTCGCCGGAGCTAGCTCGCCGTTCTTGCATGGCGGAAGTCACGTGACT
TATAGGTGA
>SLM_r1.2ch01.g002580.1
ATGGAAGTTAATCTGCAAAACCAGACCCTAGAGATCAACAGACATCTTCTTCATTGTCAA
GTAGCCACAGGAATATGCAACATGTTCATCTCAGTTTTTGGTCTAAAATGGGTTGTGCCA
AGTAGTGTTAAAGATGCACTGAAAGAAACAATAGATGCTTTGAAGGAACCTCTTCCTCAA
GCTACATTCTTGAGTCTTAAAGAGTTCTAA
>SLM_r1.2ch01.g002590.1
ATGAGCAATAAAGATAGAAATGGGTTGTCTTCAGAGTTGAAGTGGAAGTATGTTATGGAG
GATGACTCACTGGACAGGCCACAAGCAAATCTTCAACCATCTCTCAAGATAGAGCTGACA
ATACCTGAAAGGCTGGAACTCTCAATTCAAAAGGAACTTCCAAGACTGGGAACTACAAAA
CCTTCTCAGCTTACTGGAGAGACTAGGAGTTGTCCAAATCAGTGA
>SLM_r1.2ch01.g002600.1
ATGGATTCAAAGATAAAGCAGGGAGTACTTGGTGTGTTGTGCAAACTTGATCTTGAAAAG
GCATACGATCATGTGAATCGGAAAAATTCAGGACTCCATTATGCTTCAAATGTGATTTGG
GGAGAAGCGAAGGAAATGAATCTACTTTTGTGTTTCTTTGGTGAGAGTTTGGAGCTATTT
CAGCTTGGGATGATGATAGTGAATTTCCTGGGACCTTTTGATGGCAATGCATTTAGTGAT
GTTGGGAAGTTAAGCACACTTGTCTCTTAA
>SLM_r1.2ch01.g002610.1
ATGAAGGTGGTGCAAAGGATTGCCGTCTCCTTTTTGGTTCATTTGAGGTACCCTGGGAAG
TCTGTAGCAGAAGCAATTCCACATGATATAGATCAGAGTTTATTGATATATGTGTTGCTA
AAGGCCTTCTCTGTTAGTATAGAATGTGTTGAAGAAATGATGTTGAATATGCCCAAGAAG
GATGAGACATCGCCCCGTCTGAGGCATATATTTGTCAAATTGGTGGAGAGATGCCGGTGC
CAGCTGGAACAGATTCCACCAGAACAAACTTTTGAGTCATTCAGCCTAAATATGGATGTT
GATGCATTTGACAATTTTGACGTCCCTGAAAATAAAACAACTGAAAGTTGGTGTTTTTTT
TGTTTGGTTTCCCACCCGGTGTCTAGCACCCACATTGGAAGTCCCACATTGGGTGGGGAT
TTTCTTCACATTTCCTGGGCTGGTGAAAGAGAACAGAGAGTGGAGAAGCAGAATCTGAAA
TTGCTTTCACCAAAGCTTTCGACACTGATCTATCACATGGCTTTGCTCCTCCAAAGAATC
TCATGTTACTACTACTTCCAGAAAATAGAACACTATGTAACAGTGCCCTGGAAGGAGAGG
AAAGCAAATCCCAGGGGAGCAGTAGCAAATAGAAGCGATGTGAGAAAGGAGGAAGTGGTA
GAGGGGGCAGTTGTAGATTATTATGAAATATTGCTTAAAGAAAAAGTGGATTGGGAGCCT
ACTATTGGGAGTTTAGGGTTCAGTCTAATCGTACGGGAGGTGAATGGTTGGAGAGGGCAA
TGGAGGAGCAAGAGGGAAAAAGAGTGGTGGAGTGTTGAGCATGTCACAAAGCTCGGGCCC
AAATGGTTTCTCTTTGGCTTTTATTAG
>SLM_r1.2ch01.g002620.1
ATGGCTTTCTCCGGCATTGTCACCCCACCACCTCCACCGTTCGCCGCCGGGAAAAAACCT
GTTTTCGTCCGTTCGGTTTGGGCGAACAATCTGGAGTCTGAGTTTTCGTTGATCCGTGGC
TTGGTCGACCGTTTTCCTTTTGTTTCAATGGATACAGAGTTCCCTGGTCTGATATATCGG
TCGGATATACGTGCTAAGAACCCAATTGAGCTCTACAACAATCTGAAATCGAATGTTGAT
GCTCTTAAGCTGATTCAGGTGGGTATCACTCTGACTGATGTGTACGGTAACCTGCCGGAC
TTTGGCTGTGGTTATGGTTTCATCTGGGAGTTCAACTTCCGTGATTTTGATGTGTTGCAT
GATGATCATGCACCGGAATCCATTGAGTTGCTCCGTGATCACGGGATGAATTTTAAGAAG
ACGCGTGCTCGTGGTGCTGATACCACAAGGTTTGCTGAATTGATGATGTCCTCTGGGCTG
CTTTGCAATGAAGCTGTTTCTTATGTGACATTTCACAGTGCTTATGATTTTGGCTACCTG
ATCAAGGTTATTACTGGCTGTAACCTGCCAGGTGGGTTGACAGAGTTTCTGAAGTTGATG
AAGGTGTTTTTTGGTAAAAGGGTTTATGATGTGAAGTATATGATGATGTTTTTCCCGTAT
CTTCATGGCGGATTGGACCGGGTTGCTGAAACTCTCATGCTGAATCGCGTAGTTGGGAAT
AGCCATCAGGCTGGCTCAGATAGCTTGTTGACTTGGCATGTGTTTCAAAAGGTGAAGCAG
GTCTACTTAGCGGACAATGAGGCTCACACCGAGAAGTTTGGTGGTATTCTCTTTGGGTTA
GAGGTTCTTTCTCCCTAG
>SLM_r1.2ch01.g002630.1
ATGCCTAGAACTCGTTTGATAATATGTCCCAATGAACCTCAACTAGGTAAAGTTCCATTC
TTTACATCTATTCGTAGCTGTTTCTCATTTACTGCTGTAGTACAAGTAGTAGAAACCCCA
ACAGTTGAAAAAGAAACAATCTTTCAAGATTCTGATGGGGGTAGGAGGTTGAGTACTAAA
CAGTTGAAATATGGTGCTAAGAAGAGGTTAGTTGAAAAAAAAACAATCTTTCAAGATTCT
GATGGGGGTAGGAGGTTGAGTGCTAAAGAGTTGAAATATGGTGTTGAGAAGGGGTTAGTT
GAAAAGGGCGATGGTGGGTTTTTGATTAAGGAGAAGAAAAGGGGGATTAAATGGTATTCT
GAAATGTTTAAAGATTATGCTGGTAAGTTATGTTTGAAGGAAGGTAAAGCTTTACATGGT
GAAATGATAAGGAGTGGGGTTGAACCAGATTCATATTTATGGGTTTCTTTGATTAATTTC
TATTCGAAATGTGGGGATTTAGTTTTCGCGGAGAATGTGTTTGATTTAATTCCAAGCAGA
GATGTTGTGTCGTGGACAGCGTTGATAGCAGGGTTTATAGCTCAAGGTTATGGAAGTAAA
GGGATTTGTTTATTCTGTGATATGAAGGGAGAAGATATTAGGCCTAATGAGTTCACTTTG
GCAACAGTTTTAAAGGGTTGTTCAATGTGTTTAGATTTGGAGTTTGGGAAACAACTACAT
GCTGTAGTTGTTAAAGGTGCAGCCTTTTCAGATGTTTATGTTGGTTCTGCTCTTGTTGAT
TTGTATGCTAAATGTTGTGAATTAGAATCGGCTGTTAAAGTTTTCTTTTCCATGCCGGAG
CAGAATTCAGTATCGTGGAATGTTTTACTTAATGGGTATGTGCAGGCTGGTCAAGGAGAG
GAGGCTCTAAAATTGTTTTTGAAGATGTCGGATTCAGAGATGAGGTTTAGTAATTATACC
CTATCTACCATTTTAAAGGGTTGTGCGAATTCAGTTAATCTGAAAGCTGGTCAAGTTATC
CACTCAATGTTGGTCAAAATTGGGTCTGAAATTGATGATTTTACAAGCTGTAGTCTTCTA
GATATGTATAACAAATGTGGTCTTCAAGATGATGCCCTGAAAGTGTTTTTAAGGACCAAA
AATCATGACATTGTGGCATGGACTGCAATGATCAGCGGACTCGATCAGCAAGGACAGAAG
AGAGAAGCTATTCATCTTTTTTGCTTGATGATGCATTCAGGTTTGAGGCCTAATCAATTT
ACGCTGGCTAGTGTTGTTAGTGCAGCGGCTGATTCGGTGGATATAAGGTGTTGCAAAAGT
ATTCATGCTTGTGTTTACAAATTTGGTTTTGACTCAGAAGAGTGTGTCTGTAATGCATTG
ATTGCAATGTACATGAAATTTGGTTCAGTTTTGGATGGGTATCGTATATTTTCTTCTTTG
AGTAATAGGGATATAATTTCGTGGAACTCACTTTTGTCTGGATTCCACGATAATGAAACT
TCTTATGAAGGGCCTAAAATCTTCAGGCAGTTGCTTGTTGAAGGTTTGAAGCCAAATATT
TACACGCTCATCAGCAATTTGAGATCTTGTGCAAGCCTCTTAGATGCCAGTCTAGGGAAA
CAAGTGCATGCCCATGTAGTTAAAGCTGACCTTGGTGGCAATATATATGTAGGAACTGCT
CTGGTTGATATGTATGCCAAGTGTGGGCAGTTGGATGATGCAGAATTGATCTTTTATAGA
TTGAGTGAAAAAGACGTCTTCACTTGGACAGTGGTCATTTCAGGTTATGCGCAGTCTGAT
CAAGGAGAAAAGGCTTTCCGATGCTTCAATCAGATGCAAAGGGAAGCTATTAAACCCAAT
GAGTTCACTCTTGCTAGCTGTCTAAAAGGTTGTTCACGTATAGCCAGCCTAGACAATGGG
CGGCAGTTGCATTCCGTGGTAATGAAGTCTGGGCAGTTCAGTGATATGTATGTAGCTAGT
GCGTTGATTGACATGTATGCAAAATCTGGGTGTATCAAAGATGCCGAGTCTCTATTTCAG
AGCATGGAATCTAGTGATACAGTGTTGTGGAACACAATTATATATGCCTACTCCCAACAT
GGACTAGATGAAGAAGCATTGAAAACATTTAGAACCATGTTAAGTGAAGGTATTCCGCCT
GATGGGATTACGTTTATTGCTGTCCTCTCTGCATGCAGCCATCTGGGCCTGGTCAAAGAA
GGAAGAAGGCATTTTGACTCAATAAAAAATGGTTTTGGTATCACTCCTTCAATAGAACAT
TATGCTTGTATGGTTGATATCCTTGGCCGTGCAGGCAAATTTACTGAAATGGAACACTTC
ATTGAGGGTATGGCGCTTGCTCCTGATGCCTTGATATGGGAGACTGTTCTTGGAGTCTGC
AAGGCTCATGGGAATGTGGAATTGGCTGAGAAAGCTGCAAACACACTTTTCGAAATTGAT
CCAAAAGCAGAGTCAAGTTATATATTGTTGTCCAATATATATGCATCAAAGGGTAGATGG
GCTGATGTTTCGACGGTTAGAGCACTAATGTCCAGGCAGGGTGTCAAAAAGGAACCTGGT
TGTAGCTGGATTGAGATTGATAATCAAGTTCATGTCTTCTTATCTCAGGATGCTTCACAT
CCTAGGTTAAAGGATATCCATAAAAAGTTGGAGGAGCTGACTTCGAGAATTACTGCCGCA
GGATATATTCCAAACACAAACTATGTGCTTCATAATGTCTCTGACAAAGAAAAGATAGAC
AACCTTTCACATCATAGTGAAAGGCTAGCTCTTGCATTTGCTCTCATGAGCAGCAGTAGG
AACAGCACTATCAGGATCTTTAAAAATCTTTGCATCTGTGGAGATTGCCATGAATTTATG
AAGCTGGCGTCAATTGTTACAAACCGAGAAATAGTTATTCGTGATATTAACCGCTTCCAC
CATTTCTCTCACGGAACATGCTCATGTAAGGACTATTGGTGA
>SLM_r1.2ch01.g002640.1
ATGGAAGAAATATCACCTCAAATGTGCCAAACCAGTAGCCCTGCTGTTGCACCTCACAAG
AAGGCCAAGAGAGAGTCCCTCTTTAAGCATGGTCATGTAGGAACAAGGTTCAAGTCTACC
GATCTGCACTCCACTGCTATCGTCATGTACATGGAGTATCAACTATCTGTTGTGCAACAT
GCCAAGACAAAGGATGAAAACACCAAGGACAAAGATGATTCAGACAGCAAAAGAAGCGAT
TGA
>SLM_r1.2ch01.g002650.1
ATGACGCTTGGTTCAGGAGGATCTAGTGTTGTGGTCCCTCGCAATTTCAGATTACTGGAG
GAACTTGAACGTGgggagaagggtattggagatgggacagtgagctatggtatggatgat
ggagatgATATTTATATGCGTTCTTGGACTGGCACCATTATTGGTCCTCACAATTCTGTG
CATGAAGGCCGTATTTATCAGTTGAAGCTATTTTGCGACAAGGATTATCCGGAGAAGCCA
CCAAGTGTGCGTTTCCACTCTCGAGTTAACATGACATGTGTCAACCATGAGACAGGAGTG
GTGGAGCCAAAAAAGTTTGCTTTGCTTGCAAATTGGCAGCGAGAGTACACTATGGAAGAC
ATACTGACTCAACTGAAAAAGGAAATGGCTTCTCCCCACAACCGTAAGCTAGTTCAGCCA
CCCGAAGGCACCTGTTTCTAG
>SLM_r1.2ch01.g002660.1
ATGGAAATCATTTTTAAGGATTTTTCAAATAACAAAAAAAAAATGAGTAGAAGGAATGGA
AATGGTCCTAAACTTGACTTGAGGTTGAATTTATCACCACCAAGGGTTGTTAACCATcag
gaccaacaccagcaccagtaccagtaccaCATTGATCAACAAGAGTCGTTATCGCCTAAT
AGATCATTGGCAACATCACCAACAAGCTCATGTGTGTCCTCAGAGGATTCGCCATCTCAT
CAACGCCGCGATCCTAATAGCCCTGAAACAACAACATCCATGGTGCTAGTTGGATGTCCA
AGGTGTATGATGTATGTCATGTTAGCTGAGAAGAAGAGAAGACTTTGTAAATGGACCAAC
TAA
>SLM_r1.2ch01.g002670.1
ATGGACCTTCTACTTCCGATTCCGGCGAGACTTTCTACATTTTCACGCGCCGCCGTGTGT
ACTTTTTCTCCGGAGAATCCTTTCAATTCCAACTCATTTTCATGCAGGAAGGTTAGATTT
AGAGTGAGTTGTAGTACGAAGCCTGTGCGAGTGGAAACGAACTCAAATTTCAACAGAAGA
GATGGTAATAACTGTGAAGTGAATCGTGAAGATGATGATACAGGGGAGGCAGGCGGTCTG
AAGAATGTGTGGGAAGAGACGGAGTTTGTGGAGGTGTTTGGAATTGGAAGCAGGAAAGAC
GCTCTGCTTGAGTTCTGCTTGGCTTCACCTTATCTTTCTCCGGCGTTGAGATTTTGGAAT
GTTCTCGTGAAAGACTCTGAGAAGGTGCTATTACAAGAGAAAGTGCCTATAGAAGATGTT
TCTTCAAGAATTGTGGAAGTTCCATCAGCAATAAATTCATGTTCCAAAGCAGTTATACTT
GTGGCTAGTGCAGCTTATGGCACCGATCATGTCCCAGCACTTGATATTATAAGGAAATTA
AAGTCCAGAAATGGACTAGCGGTCGGCATCATTCTGAAACCTTTCAGCTTTGAAGGACGA
AGGCGCTATGATGAGGTCACAGATTTGATTGACAAACTTCAAAAGCATGCAACTGTTTGT
ATAGTTATTGACACTGATGGTCTTCTCAAGAAAGATCTTTTAACTCTGGATGAAGCTTTG
AAGACTTCATATAATGCTGTTCTAATGGCTGTTAATGCCATTTCAATTCTTATGTCTGAG
GACCACATAAAGCTTCTAGATGCGACAGATTGTGGTACAAAAGAACTGAGTGGTCCAGAG
CTAATAAAAATTCTTGAAAGCTACAAAGAGGCAAAAACTGGATTCGGAGCTGGCTACAAT
GTCGAAACTTCAATTCTGCGAGCTGTATATGACTGCCCGTTCCTTGGTTTGGGAGTGAAG
GGGTCAAATGGTGTGGTTATATGCATCATTGCTAGTTCAGGTGTTGTAAATTCCAGTGAT
GTGCGTAGCATCTTGCGCACGTTTCGCCAAACTACTGGATGTAATGGAGACATTGTGATA
TCAATTGTCCAGGAAGCCAATTTGGAGCCAAATTTAATAGTTACTACTGTAGTGACATGT
GGGTACGCTACACAGGAACCATCTGAAAAAAGTAGCTTATTTTCTAGACTAGCGCAACAT
ATTCCTTTCATTTTTAATATCCTTAAGAAGCCAGATCCACCACTTCTAACTGCCAAAGAG
AGTGAAATTGATGAGAGTCCAGAAACTTCTGATATGGCAGAATTTGTTTCTATGGATAAT
ACACCTGAGGATATGTCCATCTATTCTGGGGAACTGCCGGCATTATTTCCTACCAATGGT
GAAGAAACATCCTTTTTGAGAGATTATAATAATGTCTCTGATGAAAGGAAGATTGAACTG
TCAAATTCTGATGTTGCAACTGAAGCACCTCTTGTTTTCAAAAGAGAGCTGCTCACAAGA
TGGAATCCGGGTCCAGGAAAAGACACTTCAGAAGGCTTAGCTGCAGAAGGGACTGAAAAC
TCGGAAGGCAAAAACACGGTTGACAATACCAGCACCTACAAACTTCCAGTTGGTGTAAAG
CATAAAGAACAGTTGCAAACTAGTGCAGGTTCCTCAAACTCAAGAAGTTCAGGGAGGAAA
TCTGAAGAAAGTAAAGTTGCACAGCCTAGAGATATCTCAAATCTATCTCAGGATGAAGTA
GATGAAGATTACAGCGAAATTATTTCAGATGTTTACAACTCCAACCTTCCCTTAGTTGAA
AAAAGCTACGCCAGTGGCCCAAAAAGGAAAGGAGTTCTGTCTACTCGGGCAGCCTCTATG
CTGGAAGCTGAACGGGATTCAAAAAAGAAGTGGATCCCTGTAGTTGAAATGAAATACAGG
GGAGGTATATACAGAGGTCGCATTGAAGGAGGCCTCCCAGAAGGAAAGGGCTGCCTGTCT
CTTGAAGATGGAAGCAAATACGATGGTATGTGGCGCTACGGGAAGAAGTCAGGATTGGGT
ACATTTTACTTCAATAACGGTGATACTTATCGGGGTTCATGGAGAGATGATCTCATGCAT
GGAAAGGGATGGTTTTACTTTCATACTGGGGATCGATGGTTTGCGAACTTCTGGAAGGGA
AAGGCTAATGGAGAAGCCCGTTTCTATTCCAAACTTGGTGATGTTTTCTTTGGTCACTTT
AAAGATGGATTGCGCCATGGTCAATTTCTCTGTATCAACATTGATGGGACGAGGAGTATA
GAGGAATGGGATGAAGGCCTTCTTCAAAGCCGAAAGAATTTGGATTCTGATGCAGAAACC
GGGTAG
>SLM_r1.2ch01.g002680.1
ATGTCAGGAGAACCTTCATCAATTATGTTTCTTGCAATGAGAGAAGaacaacaacaacag
caacaacaacaacaacaCGAAGTTCTTCTTCTTcaacaacaacaacaacaacaacaacaT
GGCGAACCGCCTTCTTCATCAACAATTCAATCACAACAAGCAACAAAAAAGAGAAGAAAT
CAGCCTGGAACACCAAATCCAGATGCAGAAATAATAGCACTATCTCCCAAGACCCTAATG
GCAACAAATAGGTTTGTATGTGAGGTATGCAACAAAGGTTTTCAAAGAGAACAAAATTTA
CAACTACATAGAAGAGGACATAATTTGCCTTGGAAATTAAAACAAAAGAGTACAAAAGAG
GTTAAGAGAAAAGTTTATTTGTGCCCTGAGCCAAGTTGTGTACATCATGAACCTTCAAGA
GCACTTGGTGATCTTACTGGGATTAAGAAACATTATTCAAGAAAACATGGTGAAAAAAAA
TACAAGTGTGAGAAATGTTCCAAGAAGTATGCTGTCCAATCTGATTGGAAAGCTCATACT
AAGACTTGCGGTACGCGCGAATATCGATGTGATTGTGGCACCCTTTTCTCAAGGCGTGAC
AGTTTCATCACTCATAGAGCCTTTTGTGATGCATTGGCACAAGAAAGTGCAAGAAATCCA
CCAAGTTTGAGTAGCATTGGGAGTCATTTATATGGAAGTAGCAACAACAATAGTATAAGT
TTAGGCGGCCTCTCGAAATTAAATTCCCAAATTCCAGATCATCATGAAATGCTTCATTTC
GGAGGTAGcaataacaacaacaacaacaCTAGTGGTGGGGCCCACCACCATCATCATCAG
AACCAGTTTGATAACAATAACAACAACAACCTCATTGGCTCGTCAACTTTTCGTCCTTCA
ACTTCCTTTTTCCAACTTCCAGCAGATCAAACAAGTCATCAAGATTACGGGGTGATCAAT
AATAACAAATCATCAATCCATGGACTAATGCAACTTCCCAATCTCCACAACAACAACGCG
AGTGTTGCTACTGGTTCTTCTAGCATGTTTAACCTGAATTTCTTCCAGaataacaacaac
aacaacaacaTCGTTGATAATGATCATAATAACACTATTTCTGGAGGTCTTGGTGGATTA
TTACTTCCTAGTCCTCATCAATTTAGCAACAACACTAGCGGTGAAGGTTCAAATAATTCA
TCGAACATTTTCTCAAGTGGTACCATTCTGAACGatcatcaccatcatcatcatcatcat
ATGAGTTCATCGATTCCTTCTCTTTATGTCTCCTCATCACCAGCCCCACCTATGTCAGCC
ACCGCTCTCCTTCAAAAAGCGGCTCAGATGGGTTCTACTACTAGTTGCAACAATAGTAGT
ACTAGTGTTTCATTGCTTAAAGCATTTGGCTCTGTTGCTGGTGTTGGTGCTGGTGTTGGT
GGTTCATCGTCTAGCATGACAAAATCTGATCTTCATCCACCGCCAGCTGTCAATTTTGGC
GGCGTTTTCGGCCATGAGGACCCTATGGGAGCTGGAAATCATCTTCATGACCTAGTTGTT
AATGCTTACGGTCCACAAGACCAGAATCAAGACTATGGAGGAGTGGTAGGAGGGTacaat
accaacaacaacaacaaGATGAATAGTTATGATCAACCACCACCACAAAAGAAGCAAATG
ATTAGTAAACCCTTTTCAATGGACATTGGGATGGGTGAAGAAGCTAATAGGTTGACAAGA
GATTTTCTTGGAGTTGGAGAAATTAAGACATACATCCACCAAAAAGTACAGGGATCCATG
AAAAGGTTTTTAGCTGTAGATTAA
>SLM_r1.2ch01.g002690.1
ATGGATCAAGTTCGTCCCGCGAGAAAAACGAGCGCATTTTTAAGTTCAAAAAAACCCCAA
AGCAGTTCTTTGATTAGTGGAGAAAATATTGCTGCTAATTCTCATGATCACAATCAACAT
ATTTGGAGCCAACTTCTCTTAAGCAACTCTACTACTAGTGGATCAAGTGGGAGCATTAAT
ACTAAAAATCTATTGGAAAACAATATGGAGATGAGTTTATTAGATCATGGATCAACAACA
ACCTTAACCACCTCTAAATCTTGTTTTGATCAAAATCAATTAGCTAataatcatgatgat
gatgatgattatACATTTCATCCTTATAGTAATCTTCTTGGAAGGCCACTAaattattat
acaaataataataataataatgatgataTGGACTCTATGTTTCCAATGAGAAGTGATCAA
ATTGCTCATCATGAAGAAGTGGATAATTCAAGAAACTTGGCTAGTATTTGTTTTGGTGAT
TATTTAAACAATAAGCCATTGGTGGACTTTAAACCAAGTCTCAAAACTTTGAATTTGGGA
CAACATAAGAAGAATGGACTCCAACAACCTTATATAAGCAAGTCTAGGGTTACACTATCA
ACATGCAACACATTGAAGAGATGCAATGGAAGATCACAAGAATATAATAATCCAATTGAT
GGAAAAAAGAGGAAATTAGAAGATAATTTAGAAACTAATTCAAAAAGGCAAAAGAATGAA
AATTCTGATGTCACATCTACAAAGACACAAATTCCAAAAGTGAAACTTGCAGACAAAGTT
ACAGCTCTCCAACAAATTGTCTCTCCATTTGGAAAGACTGATACGGCATCTGTTTTGTGG
GAAACAATCAACTATGTTAGATTCTTACAAGAGCAAATACAGCTACTAAGCCATGCCTAC
ATGAAGAGCAATACATGCAAGGAAAGGTATTGGGGAGGATTTGATAGAAAAGAAATTGAT
TTGAGGAGCAAAGGACTTTGTTTAGTTCCCATTTCATGTACCCCTCAAATATATCATGAG
ACTAATAATGGATCTGATTATTTAATCCCGTCATATAGAGGGTGTTTGTATAGATAA
>SLM_r1.2ch01.g002700.1
ATGGGACGGGCGGAGATGGTTGTAGGCCCGTCGGAGAAGGCGGTGGCGGTGTTGGCATAT
CATCTGAATGATGCAATCAATTGGTGGGACGATGTGAACAGATCTCTTGATTGGCAAAAC
CGTATATTCCATGTCCTTGCTGTTCTCTACGGCGTTGTCGCCGTCGTTGCTCTTGTACAA
TTAATTCGCATTCAAATGAGAGTTCCTGAATATGGCTGGACCACTCAAAAAGTCTTCCAC
TTTCTCAATTTCTTTGTGAATGGAGTTCGCTCGCTAGTTTTTACATTTCGTCGGGATGTT
CAGAAGTTGCACCCGGAGATTGTGCAACATATTATGCTTGATATGCCAAGTCTTGCATTC
TTCACAACTTATGCTCTGCTAGTATTATTCTGGGCTGAGATATACTACCAGGCACGTGCT
GTGTCCACGGATGGGCTTAGACCTAGTTTCTTCACAATCAACGGAGTGGTTTATGCTATT
CAGATTATATTATGGCTGATAATGTGGTGGAAACCTATTCGAGTACTCTTCATCTTATCC
AAGATGTTTTTTGCAGGTGTATCCCTATTTGCAGCATTGGGGTTTCTCCTCTACGGTGGA
AGGCTTTTTCTTATGTTACAGCGGTTTCCAGTAGAATCAAGAGGGAGACGCAAGAAGCTG
CAGGAGGTTGGTTATGTCACGACAATATGTTTTTCATGCTTCCTCATTAGATGCATTATG
ATGTGCTTCAATGCATTTGATAAAGCTGCAGATCTTGATGTTTTGTATCATCCTATTTTG
AATTTGATATATTACCTGTTAGTGGAGATACTGCCTTCTTCTCTTGTCCTTTTTATTTTA
AGGAAGTTGCCTCCAAAGCGAGGGATCACACAATACCACCCTATTCACTAA
>SLM_r1.2ch01.g002710.1
ATGGCTCGCCAAGCGACCAAACTGATCGCAAATCTGTCAAAAAAGCTGAGTTCTAGCAAT
CCAACACTCGCTGCTCAGAACAGACTGTTTGGATCGGCGCCGCCTCCGCCGGCTGTGTTC
GTTGATAAGAACACACGTGTCATCTGTCAAGGCATTACAGGGAAGAACGGTACCTTCCAT
ACCGAGCAGGCCATCGAGTATGGCACCAAAATGGTTGGTGGAGTGACACCCAAGAAGGGT
GGAACAGAACACTTAGGTCTTCCTGTCTTCAACACTGTTGAAGAGGCAAAAGCAGAGACG
AAAGCTAATGCTTCAGTGATCTATGTACCTCCTCCTTTTGCTGCAGCTGCTATTATGGAG
GGTTTGGAGGCTGAATTGGACTTAATTGTTTGCATTACAGAGGGAATTCCTCAGCATGAT
ATGGTTCGTGTAAAAGCTGCTCTTAAGAAGCAATCAAGAACTCGGCTGATTGGTCCGAAT
TGTCCAGGTATCATAAAACCAGGAGAGTGCAAAATTGGTATTATGCCTGGATACATTCAC
AAACCAGGACGTATCGGAATTGTTTCTCGATCTGGCACACTGACATATGAAGCAgttttc
CAAACTACTGCTGTTGGCCTTGGGCAATCAACCTGTGTAGGGATCGGTGGTGATCCTTTC
AATGGTACAAACTTTGTTGATTGCTTAGAGAAATTTATTGCTGATCCACAAACAGAAGGT
ATTGTTCTTATTGGTGAAATTGGTGGCACAGCAGAAGAAGATGCTGCAGCCCTCATAAAG
GAAAGTGGAACTCAAAAGCCTGTAGTTGCTTTTATTGCTGGATTGACTGCTCCACCTGGA
CGGCGAATGGGTCATGCTGGAGCTATTGTATCGGGGGGAAAAGGAACAGCCCAAGACAAA
ATCAAGGCACTAAAAGAAGCTGGAGTTACAGTGTGTGAATCTCCCGCGAAAATTGGAGTT
TCAATGCTTGAGGTGTTCAAACAGAGGGGTCTTGTAAGGCAGTGGAAACTAGAAAGTGGA
TAA
>SLM_r1.2ch01.g002720.1
ATGGCTTCTTCATCATCATACAAAAAATTCGAGACGCGAAAACGAGATCCAGATCCAAAA
TCCGCTGTTCTATTGGTGATTGATATGCAGAACTACTTCTACTCCATGGGTAAACCGATT
CTACCAGCAATCAAAACCACAATCGATCTCTGCCGGCGGAATTCCGTGCCGGTGATATTC
ACGCGCCACTGTCATAAGTCACCGGACGATTACGGCATGATGTACGAGTGGTGGAACGGT
GATATTATCAGAGATGGAACCGTTGAAGCTGAACTTATACCGGAGTTAGATCGGAGAGAC
GGTGATTTGGTGGTCGAAAAACACACTTACAGTGCCTTCAGAGATACAAACTTAGAGGAG
AAACTGTTGGAAATGGGGATAAAGGAGGTAATAGTGACTGGAGTAATGACCAATGTGTGC
TGTGAGACCACAGCCAGAGAGGCATTTATTAGAGGGTTCAGAGTCTTCTTTTCCACAGAT
GCAACTGCAACTTCCTCAGCAGAACTGCATGATGCTACATTGAAGAACTTAGCTTATGGT
TTCACTTATTTGGTTGATTGCAAAAGGATTCAAGCTGCCTTTCTCAATTCCCCGAGCCCT
CAAGAGTTGAGATAA
>SLM_r1.2ch01.g002730.1
ATGAATCAGAAAACATGGCCGGCGACCAAGTCCAGTTCCGACGGCCTTCGTCGTTTCACC
GCTTTCCCTTTCATCAGAAAACAGACCCATCTTCAAAATCGTCCATCGGAAAACCCCTTT
TCCGATCACTCCAAAAAGATCAATACAACAACTCCTCCATCATCATCAAATTCTTGTTGC
agtagtagtagtagtaatcagtaCTGCTACAATCAAGACTTTTCTCAGCTTCCCTACGAT
ATTATCTTGAAAATTGCTGCTAGGTTTTCGCTGTCGAATGTACGGGCATCTTCTCTAGTA
TGCAGGTCTTGGTGCGAGGCACTTCGACCTTTAAGAGAATCTATGGTTTTTCTCAGATGG
GGTAAGAGATTTAAGCATGGAAGAGGTGGGGTTAAGCGTAATTTGAGTAAAGCCCTTGAT
TCTTTCCTTAAAGGAGCTGCTCGTGGGTCTACACTAGCTATGGTGGATGCTGGGTTACTT
TATTGGGAGTTGGGGAAAAGAGAAGAAGGGATTAGTTTGTACAGAAAAGCTGCTGAGCTT
GGTGACCCTGCTGGTCAGTGCAATTTGGGGATTTCTCTATTGCAAGTGAATCCTATGGAC
CCCAAGGAAGCTGTTAAATGGCTTTATAAAGCTTCCGTTTCTGGTCATGTTCGTGCTCAA
TACCAGCTTGCACTTACTTTACATAAAGGTCATGGTCCGAAGAGAAATCTCCAGGAAACG
GCAAAGTGGTACTTGAGGGCAGCAGAAGGTGGATATGTCCGCGCTATGTATAACACAGCA
TTATGCTACTCGGTTGGAGAAGGTTTAATGCAGTCTCATGAATTATCAAGAAAATGGATG
AAGAGAGCAGCTGATCGAGGTCATAGCAAAGCCCAGCTTGAGCATGGGTTGAGTCTGTAT
TCTGATGGGGATAGGATGCAAGCTGTGGTATATCTGGAACTTGCTGCTCGCGCTGGTGAA
GCTGCAGCTCATCCCGTGAAAAATGTTATACTTCAACAGATGTCGACTTTTTCTCGAGAT
CACGCTATGCTTCTTGTCAATAGCTGGCGCTCTTTACCTTCATCGCACTGA
>SLM_r1.2ch01.g002740.1
ATGCATCATTTTTCTCCGCGGGATCAACAGGTTTCATTTCTAAGAGCTAGAATTATTGAG
GTTAAGGAGAAGTGTCAATATGCTGTACGAGGTGAGCTCTATCTTCGAGCTTCTCAGCTT
CAGAAGGAAGGAAAGAAGATTATATTCACAAATGTAGGTAATCCGCATGCCCTCGGACAG
AAGCCGCTGACGTTTCCGCGCCAGGTCATTGCTCTCTGCCAAGCTCCATTTTTACTAGAT
GATCCTAATGTCGGACAACTATTCCCTGCTGACGCAATCGCAAAAGCTAAACATTATCTT
TCGTTGAATTCTGGAGGTCTAGGTGCGTATAGCGACTCCCGTGGCATTCCTGGTGTAAGG
AAAGAAATTGCAGATTTCATTGAGAGACGTGATGGATATCCGAGTGATCCGGAACTCATA
TTTCTTACGGACGGAGCCAGCAAAGGAATCATGCAGATATTACATACTATCATTCGGGGT
CCAAATGACGGGGTGTTGGTTCCTGTTCCGCAGTATCCGCTATACTCTGCTACAATATCA
TTGTATGGGGGTTCTCTTGTTCCGTACTATCTTGAAGAGACTGCAGACTGGGGTCTTGAT
ATCAATGACCTTCGACAATCTATTGAGCAAGCCCGACAGAACGGAATAACTGTACGAGCA
ATGGTGATTATAAACCCCGGAAATCCTACCGGACAGTGTCTTAGTGAACAAAATCTAAGA
CAAATAATACAATTCTGTTACGAAGAAAATTTGGTATTACTTGGAGACGAAGTTTATCAA
CAAAATATTTATCAAGATGAGCATCCCTTCATAAGTGCACGAAAGGTTTTATTCGATATG
GGTCCACCCGTAAGCAAGGAGCTTCAGCTAGTTTCATTTCATACGGTCTCCAAAGGTTAT
TGGGGCGAATGTGGACAGCGTGGTGGATACTTTGAGATGACCAACATTCCTCCCAAGTCG
GTTGAAGAGATATACAAGGTTGCTTCGATATCGCTCAGTCCAAATGTACCTGCACAAATA
TTTCTGGGGTTACTGGCGAATCCACCTAAGCCGGGAGATATCTCGTACGAGCAATTTGCT
AGAGAAAGCAAAGGCATCCTTGAGTCACTAAGACGGAGGGCGTATATAATGACTGACGGG
TTCAACAGCTGCAAAAATGTTGTTTGTAATTTCACAGAAGGTGCTATGTATTCCTTCCCG
CAAATTCAATTGCCTCCTCGAGCGATAGACGCTGCAAAGAAGCTCGAGAAAGCTCCTGAT
GTTTTCTATTGTCTCAAGTTGTTGGAAGCAACCGGCATCTCTACTGTCCCGGGTTCGGGT
TTTGGCCAAAAAGAAGGGGTGTTCCATCTAAGGACAACTATTTTGCCAGCTGAAGAAGAA
ATGCCTTCGATAATGGCGAGTTTCAAAAAGTTCAACGATGAATTCATGGCGCGATATGAA
TAG
>SLM_r1.2ch01.g002760.1
ATGGCAGCTAAGGTTGGGATTTTTGCAGCTATTTTACTAGTTTGCGCGATTCTATCACCT
CTGCTAGCCTCATCATTTCCAAATCATCGTCCTGAATTTCTAGAACATGATTCTGGTAAG
ACAGACGTAACGATCCATGGTGATAATAACAATGTTGTTCATGCCAATGTCAATGACATC
GCGATTCCTTGCTCAAATTATGAGACAAGGAACGAAAGGTCCTTgaaggaaaagaagaag
aagaagaacaagaacaagaagaacaaaaaagaaATGAACCATCACGAACACGATTTTGAG
GCTTTCAATTTTGAGCATCCCCAAATAGAAGGTGTCCGCCATGGATATCCACAAGTTTTT
CCTGAACATAACGTAGATCCGATTACTAAAGAACACGAAGAACCAGAGATTTTAGAAGGA
TTGAGAGAGGGTTTTTATCAAAATACATGTCCTCAAGCAGAGGAAATCATCAGAAATGGC
CTAATTAGAGCCTTTCAAAATGACTCTACTATTGCTGCTGCCATCCCTAGGCTTTTCTTA
CATGATTGCTTTGTCAAAGGTTGCGATGGATCAATATTGCTCGATACAACACCAACCGAT
GGGAAAATAGAGAAGTTATCACCGTCAAATGGTATTACAGTCAAGGGATTTGAACTCATT
GACGAGATCAAAGCAGAACTCGAAGAGAACTGCCCAGGCATTGTCTCGTGCTCTGATGTT
TTAGCCTATTTATCTCGTGACGCCTTTGTTGCATCGGGACTCCCCCATTACGAGGTGTCT
GGTGGCAGACGTGACGGCATGGAATCGCGCGTAGAAAACGTCGTTGGCAACCTCCCATTG
CCTGATGACACAGTAGACCAAATGATTCAACTTTTCAACAGAAAAGGCCTAAATGCAGAA
GATTTAGTTGTCTTAATTGGTGCACACTCCATTGGAGTAGCTCATTGTTTCAACTTTCTT
TATCGAATGGACACACCCGAGAAGGCACAAATGGTTGATCCGCGACTTGGGAATGTTATG
AAATTTACATGTACTGGACAAATGAGTACAATAGCGTTCGACGCAACAACACAATACAAA
ATGGACTCAGTATTTTACAAGCAATTGTTGATGAAAAAAGGTTTACTCGAATCCGATCAA
GCTTTGACACAAGATATAAGAACAAGGGGACTTGTCCAAAGATTTAGCAATGATGAAGTG
GGGTGGTTTAACAAATTCGGCGTGGCCATGAACAAGCTTGGGGCGGTAGAGGTGCTCACC
GGAAACCAAGGGCAAATCAGGAAACAATGTCGAGCTGTTAACTTATAA
>SLM_r1.2ch01.g002770.1
ATGATAGTGAAATGGTGGGTAACAGCATTTCAACTGACAGAGCTGTTTGTGAGTTCTTTG
GTTCATTTGAGTTATGGGTTTTACTTATTTAGCACAGCCGTTGCCGGTGATGTTTCTCAG
TCAGTGACCAATTGGATTTTCAAGCCAAAATTTGAGGGTAACAAAGAGATAAAGAGTTCA
AATGATTTGCCTCCTATAGTTTTGGTTCATGGAATCTTTGGTTTTGGCGAAGGGAGATTG
GGAGGGCATTCATATTTTGCTGGTGCAGAGAAGAAGGATGACAGGGTTCTTGTTCCAGAT
TTGGGTTCGCTAACTAGCATATACGACAGGGCTCGTGAATTGTTCTATTATTTGAAAGGT
GGGCAAGTTGATTATGGGGAGGAACACAGCAAGGCTTGTGGACATGCCCAATTTGGACGA
GTTTATGAACAAGGGCACTATCCCGAGTGGGATGAAGATCACCCTATTCATTTTGTGGGA
CATTCAGCTGGAGCACAGGCTGTTCGAGTTCTGCACCAGATGCTGGCTGACAAGGCATTC
AAGGGTTACGAGAACACTTCAGAGAACTGGATCTTAAGCATAACATCATTATCTGGAGCA
CTTAACGGGACAACCAGGACATACTTCGATGGAATGCTACTTGAAGACGAGAAGTTGATA
ATGCCTGTAAGTTTGCTTCAACTTTGGCGCATTGGAGTAATAGTTTATGAGTGGCTCGAC
ATTCCTTGGATGAAGGACTATTACAACTTTGGGTTTGATCACTTCAGTATGACCTGGAGG
AAAGTTGGTATCCGGGGTCTTCTTGATTACCTTTTAGGGAATGCTGGTCCATTTGCTTCA
GGGGACTGGATACTTCCTGATCTTACCATCCAGGGGTCAATCAAGTTGAACAGACACTTG
CGTACATTTCCGCAAACATACTACTTCAGCTATGCTACCAAGCATCCCACAAAAGTTATG
GGTTTTGCAGTTCCTTCTGGCATTCGAGGGATACATCCTCTGCTATTCATTAGAGTCCTG
CAAATGAGCCAATGGCGGCATCCTCAACATGTTTCTCCTCCGTATAAGGGCTATAGGGAT
GAAGATTGGTGGGACAATGACGGTGCTCTCAACACCATATCTATGACACATCCTCGTTTG
CCGGTTGAACACCCTAGTTGCCTTGTAATTAAAGATTCTGATTGCCAGCCGTTGCAACGT
GGCATCTGGTACTATAAAATTATAGAAGGCGACCACATTTTCTTCGTCGTGAATCGTGAA
AGAGCTGGAGTTCAATTCGATTTGATCTACAACAGCATATTCGAGCGCTGCAGGAAACAT
GTCTTAAGAAAGACAACAGCACTGCCAAACCAAGTAACTCCTGAATAG
>SLM_r1.2ch01.g002780.1
ATGGAAACTATAAGCCAACAAATGAGAACTAGAGGATATGGAGTTGCAGTTTCTGGCACT
GGACCAGACACTAACTTTGGACTTGCCCAATGCTATGGTGATCTTTCTTTACTCGACTGC
ATCTTATGCTATGCTGAAGCGCGAACAGTTTTGCCCCAGTGCTTCCCTTATAACGGAGGG
CGAATCTATCTTGATGGATGCTTTATGCGAGCAGAGAATTACACGTTCTATGATCAGTAT
TTAGGTCCAGAGGACAGACATGCATGTGAAAACAGGACGACAAAGGGTACATTGTTCCAA
CAGAACGCTAGGCGAGCCATTCAGCAAGCCGTTGTAAATGCACCGACTAATAATGGTACT
GCACGTGCTCAAGTGTCGGTACCTGGTCCTTCTAACGAGACAGCTTATGTTCTCGCTGAT
TGTTGGAAGACGCTGAGTGCAAACTCCTGCGCAGCGTGTTTGCAAAATGCATCTGCATCC
ATGTTGGGATGCTTGCCTTGGTCAGAAGGTAGAGCTTTGTACACCGGATGCTTCATGAGG
TATTCCGATACTAACTTTCTCAATGCTATTTCCGTCAGTGAAGGCTCGTCATCAGGAGGA
AAATCTGTTGTCATTGTAGTCGTTGTTGTTAGCTCAGTGGTCGTTTTAGGAGTAGGTGCT
GTCATTGGTATTTATGTCTGGAAGAACAAACAAATCCAGAAGAAGAGAAAAGGTGCAAAT
GACGCGGAGAAACTAGTGAATATCCTTCATGACAACAGCTTGAACTTCAAGTATTCTACT
CTTGACAAAGCCACGGGGTCATTTGATGAGGCCAATAAGCTCGGGCAAGGTGGATTTGGC
ACCGTTTATAAGGGTGTTTTGGCAGATGGCAGAGAGATTGCTGTCAAAAGGCTGTTCTTC
AACAACAAACACAGAGTTGCAGATTTTTATAACGAGGTTAACATAATCAATAGCGTCGAG
CACAAGAATTTGGTAAGGTTACTGGGATGCAGCTGCTCAGGACCGGAAAGTCTTCTTGTA
TACGAGTTCCTCCCTAACCAGAGTCTTGATCGCTTCATATTTGATTCTATCAAAGGTAAA
GCTCTAAACTGGGAGAAAAGATTTGATATAATCATAGGGACCGCGGAAGGTTTGGTATAC
CTCCACGAAAACACAAAGACTCGAATAATTCACAGAGACATAAAAGCAAGCAACATCCTG
TTAGACGCGAGGTACCGTCCAAAGATTGCTGATTTTGGGTTGGCAAGGTCATTCCAAGAA
GACAAGAGTCACATAAGCACTGCCATTGCTGGCACATTAGGATATATGGCTCCAGAGTAC
ATAGCACACGGCCAACTAACAGAAAAAGCAGATGTTTACAGTTTTGGAATTCTTCTACTC
GAAATCGTTACTGGAAGGCAAAATAACAGGAGCAAACACGTCGAATACACAGACAGCTTA
GTTTCCATTGCGTGGGAGCACTTTCAACGTGGGATAGTGGAGAAGCTGTTTGATCCGAAT
TTCATGTTGAATAACAACCATACAATCAATGTGAAAAGTGAGGTCGCGAGAGTGTTACAT
GTCGGACTTTTGTGCACTCAAGAGATCCCAACGTTACGTCCATTCATGTCTAAGGCATTA
AAAATGATCGTGAAGAAAGACGAAGAGTTGCCTCCTCCTTCTAATCCGCCATTCGTGGAC
GAGAAAACCATGGAACTTCATGACCCTTGGGAGAAGAAGTTGCTCAAACAAGGCGATTCT
GCTTCTATTGCCAACTTATCTGACAGTTCTTTTTACCCCAGATGA
>SLM_r1.2ch01.g002790.1
ATGGAAAGAGTAACCCCTTCAATTTTGTGTAGTCTCTGTGTTATTGTGTTGATTCTACTT
CTATCTGATACATCAGTGGCTGAATCGACATCTCAGATAGTCCAGATCGTATGTGGAAAC
GAAACGGGGGCTAACGTCACAAATTATATGGATACAACGAAAAACATAAGTCAACAAATG
AGAACTAGAGGATATGGAGTAGCAGTTACCGGTACTGGATTAGATACTAACTATGCACTT
GCCCAATGCTATAGTAATTTTTCTTTAGTCGACTGCGTCTTATGCTTCACTGAAGCGGAA
ACTCTCCTGCCCCAATGCTACCCTTATAACGGACGTAGAATTTATCTTGATGGATGCTTT
TTTCGAGTGGATGATTACATGTTCTATGACCAGTATTTAGGTCCAGAGGATAGGCATTTA
TGCGGAAACAGGACGAAAAAGGGTGCATTGTTCCAACAGAATGCTAGGCGAGCCGTGCAG
AAAGCTGTTGCAAATGCACCGAGTAATGATGGTTATGCACGTGCCGAAGTGTCAGTACAC
GGTCCTTTCAACGAAACAGCTTACGTTCTCGCTGATTGTTGGAAGACACTGAACGCGAAC
TCCTGCGCAGCGTGTTTGCAAAATGCATCTGCATCTATGTTGGGATGCTTACCTTGGTCT
GAAGGTAGAGCCCTTTACACTGGATGCTTCATGAGGTATTCTGATTCAAATTTTCTCGAT
GATACTTCTACCAGTGGAGGTTCGTCATCAAGGGGAAAAGTTGTAGTCATTGTCATAATT
GTTGTAATTAGTTCCGTTGTCGTTCTGGGAGCAGCTATTTTTGTTGTTTTTGGTGTCTGG
AAGAAGAAACAAATCCAGCAGAAGAGAAAAGGTGCAAATGATGTTGAGAACTTCAAGTAT
TCGGCACTTGACAAAGCCACGGGGTCATTTGATGAGGCCAACAAGCTCGGGCAAGGCGGA
TTTGGCACAGTTTATAAGACGGAAGAGAGATCGCCGTCAAAAGGCTGTTCTTCAACAACA
AACACAGAGCTGCAGATTTTTATAACGAGAGACATTAAGGCAAGCAACATCCTGTTGGAC
TCGAGGCTCCGTGCAAAGATTGCTGATTTTGGGCTGGCCAGGTCGTTTCAAGCAGACAAG
AGTCACACAAGCACTGCCATTGCTGGCACATTAGGATATATGGCTCCAGAATACTTAGCG
CGCGGTCAACTAACAGAAAAAGTAGACATCTACAGCTTTGGAGTTCTTCTACTAGAGATT
GTTACTGGAAGACAAAATAACAAGAGAAACAACGCCGAATATACAGTCAGCTTAGTTTTC
GATGCATGGGAGCACTTTCAACGTGGGATAGTGGAGGATCTGTTCGATCCGAATCTCATG
TTGCATAACAACCATACAATAAATGTGAAAAATGAGGTTGCAAGAGTGTTGCATGTGGGA
CTTTTGTGCACTCAAGAGATCCCAACGTTACGTCCATCCATGTCCAAGGCATTACAAATG
TTCATCAAGAAAGACGAAGAGTTGCCTCCTCCTACTAAGCCGCCATTCGTGGAAGAGAAA
ACCATGGAAACTCATAACCCTAGTGAGAAGTACTCGATAAAAGAAGGCGCTTCTGCTACG
ATTGCCAACTTATCTCACAGTTCATTTTACCCCAGATGA
>SLM_r1.2ch01.g002800.1
ATGTTTTTTCTGTTGTACAGTTCATTTGGCAAAATGGAGATACCTGCAGCCCCTTCAATT
TTATGTAGCCTCTTTGTTATTGTGTTGATCCTACATCTACTAGATACATCAGTGTGTGAA
CAAAGATCGGAGACCGTCAAGATCACATGTAGTACTCAACTGGCGCGAGATATGACGGTT
TTTGTCCCAAAATTTGTAGCAGCTACGGAAACTATAAGCCAACAAATGGAAAATGGAGGA
TATGGAGTTGCAGTTTCTGTCACTCAACCAGATACTATCTATGGACTTGCCCAATGCTAT
GGTGATCTTTCTTTACCCGACTGCGGGTTATGCTATGCTGAAGCGCGAACAGTTCTGCCC
CGGTGCTTGCCTTATAACGGAGGGCGAGTTTATCTTGATCGATGCTTTATGCGAGTGGAG
ACTTACACGTTCTATGACCAGTATTTAGGCCCAGAGGATATGCATATATGTGAAAACAGG
ACGACAAAGGGTACATTGTTCCAACAGAATGCTAGGCGAGCCATTCAGCAAGCCGTTGTA
AATGCACCGACTAATAATGGCTATGCACGTGCTCAAGTGTCAGGGCCAAGTCCTTCTAAT
GCGACAGCTTATGTTCTCGCTGATTGCTGGAAGACGCTGAGCGCAAGCTCCTGTGCAGCG
TGTTTGCAAAATGCATCTGAATCCATGTTGGGATGCTTACCTTGGTCAGAAGGTAGAGCC
TTTTACACCGGATGCTTCATGAGATATTCCGATACAAATTTTCTCAATGCTACTTCTACC
AAAAGAGGCTCGTCATCAAGGGATCACCACATTGCAGGAAAAgttgtagtcattgttgtt
gttagctccgttgtcgttttgggagtagctgtttttattggttttggtgtCTGGAAGAAC
AAACAAATCCAGAAGAAGAGAAAAGGTGCAGCTGATGTTGAGAAATTAGTGAAGACCCTT
CATAAAAACAACTTGAACTTCAAGTATTCGACACTTGAAAAAGCCACGAGGTCATTTGAG
GAGGCCAACAAGCTCGGGCAAGGTGGATTTGGCACGGTTTATAAGGGTGTTTTGGCAGAT
GGGAAAGAGATCGCCGTCAAAAGGCTGTTCTTCAACAACAAACACAGAGCTGCAGATTTC
TGTAACGAGGTTAACATAATCAGTAGCATCCAGCACAAAAATTTGACACGGTTATTGGGC
TACAGCTGCTCAGGAACGGAAAGCCTACTTGTATACGAGTTACTCCCTAACCAGAGTCTG
GATCGTTTCATATTTGACCCTATCAAAGGTAAAGCTCTAAATTGGGAGAAAAGATTTGAG
ATAATTATAGGGACAGCAGAAGGAATGGTATACCTACACGAGAACACAAATACACGAATA
ATTCACAGAGACATCAAGGCAAGCAACATCCTGTTGGACTCGAGGCTCCGTGCAAAGATT
GCTGATTTTGGATTGGTCAGGTCATTCCAAGAAGACAAGAGTCACATAAGCACTGCCGTT
GCTGGCACCTTAGGATATATGGCTCCAGAATACTTAGCACGCGGTCAGCTAACAGAAAAG
GCAGACGTTTACAGCTTTGGAGTTCTTCTACTAGAGATTGTTACTGGAAGACAAAACAAC
AAGAGAAATAACAATGAATATACAGTCAGCTTAGTTTCCGATGTGTGGGAGCATTATAAA
CGCGGGATGGTGGATGAACTCTTCGATCCAAATCTCATGTTGCATAACTATCATACTATC
AATGTAAGAAATGAGGTTGCGAGAGTGTTACATGTGGGACTTTTGTGCACTCAAGAGATC
CCAACGTTACGTCCATCCATGTCTAAGGCATTACAAATGTTCATCAAGAAAGATGAAGAG
TTGCCTCCTCCTACTAAGCCGCCATTCGTGGAAGAGAAACCCATTGAAACTCACAACCCT
CAGGAGAAGTACTCGATAAAAGAAGGCGCTTTTGCTACGATTGCCAACTTATCTCACAGT
TCATTTTACCCCAGATGA
>SLM_r1.2ch01.g002810.1
ATGGCTCGAAAAACCGTTCAGAGTTCAGAAGGACTTCCTCATTCGGCAAAAATGGAAAGA
GCAACCCCTTCAATGTTATGTAGTCACTTTGTTGTTGTGTTGATCCTACTTCTACCAGAT
ACATCAGTGGCTGAACCAAGATCCCAGATAGTCCAGCTCATTTGTGAAAATGGAACGACA
GTTTCCGTCTCAAATTTTGTTAATACAATGGAAACTATAAGTGAACAAATGAGAACTAGA
GGAAATGGAGTAGCAGCTACAGGCACTGGACCAAATGCTAGCTATGGACTTGGCCAATGC
TATGGTGATCTTTCATTATCCGACTGTGTCTTATGTTTCTCTGAAGCGCGAACCGTCTTT
CCCCAGTGCTTCCCTAGTAACAAGGCGCGAATTTATCTTGATGGCTGCTTTATGCGAGCG
GACAATTACAATTTCTATGACCAGTATTTTGGTCCAGAGGACAGGCATGTGTGCGGAAAC
AGGACGACAAAGGGTTCATTGTTCCAGCAGAATGTTAGGCGAGCCATTCAGCAAGCAGTT
GCAAATGCACCGAGTAACAATGGTTATGCACGTGCTCAAGTGTCAGTGCCCGGGTCTTCC
TCCATGACAGCTTATGTTCTCGCTGATTGTTGGAAGACTCTGAGTGCAAACTCCTGCGCA
GCGTGTTTGCAAAATGCATCTGCATCCATGCTGGGATGCTTGCCTTGGTCAGAAGGTAGA
GCTCTGTACACTGGATGCTTTATTAGGTATTCCGATACAAATTTTCTCAATGCTATTTCT
ACCAGTAGAGGCTCATCAAGAGGAAAAGTTGCAgtcattgtcattgttgttgttagttcc
tttgtcgttttcGGAGTAGGTGCTTTCATTGGTATTGGTGTCTGGAAGAACAAACAAATC
CAGAGGAAGAGAAAAGGTGCAAATGATGCTGAGAAATTAGTGAAGATCCTTCATGACATC
AGCCTAAACTTCAAGTATTCGACTCTTGACAAAGCCACAGGGTCATTTGATGAGGCCAAC
AAACTTGGGCAAGGTGGATTTGGCACGGTTTATAAGGGTGTTTTGGCAGATGGGAGAGAG
ATCGCCGTCAAAAGGCTATTCTTCAACAACAAACACAGAGCTGCAGATTTTTATAACGAG
GTTAACATAATCAGTAGCGTCGAGCACAAAAATTTGATAAGGTTATTGGGATGCAGCTGC
TCAGGACCGGAAAGCCTTCTTGTATACGAGTTCCTCCCTAACCAGAGTCTTGATCGCTTC
ATATTTGACCCTATGAAAGGTAAAGATCTAAATTGGGAGAAAAGATTTAAGATAATTATA
GGGACTGCAGAAGGTTTGGCATACCTACACGAGAACACAAAGACACGAATAATTCATAGA
GACATAAAAGCAAGCAATATCCTGTTGGACTCAAAGCTCCGTGCAAAGATTGCTGATTTT
GGGTTGGCCAGGTCATTCCAAGAAGACAAAAGTCACATAAGCACTGCCATTGCTGGCACA
TTAGGATATATGGCTCCAGAATACTTGGCACATGGTCAATTGACAGAAAAAGCAGATGTT
TACAGCTTTGGAGTTCTTCTAATGGAAATTGTTACTGGAAGGCAAAATAACAGGAGCATA
AATGATGAAAATACAGAAAGCTTAGTTTCCATTGTGTGGGATTACTATCAACGCGGTATA
GTGGAGGAACTATTCGATCCGAGTCTCATGTTGCACAACTACAACACCATCAATGTGAAA
AATGAGATCGCGAGAGTTTTACATGTGGGGCTTTTGTGCACTCAAGAGATCCAAACAGTA
CGTCCATCCATGTCTAAGGCATTATGGATGATCCTCGAGAAAGAAGAAGAGCTGCCGGCA
CCTACTAATCCACCATTTGTTGACGAGAACACCATGGAACTTCATGGTCCTTGGGAGAAG
TATTCGCTTAGTCAAGATCCCTCTTTGCCCAAGCTGTTCTTCAGGGATCGTTAA
>SLM_r1.2ch01.g002820.1
ATGCGCATCCTCATGGTTGGACTCGATGCAGCTGGTAAGACCACCATATTGTACAAGCTC
AAGCTGGGAGAAATCGTCACCACCATTCCAACTATTGGTTTCAATGTGGAAACTGTTGAA
TACAAGAACATCAGCTTCACCGTTTGGGATGTCGGGGGTCAAGACAAGATCCGTCCATTG
TGGAGGCACTATTTCCAGAACACTCAGGGTCTCATTTTTGTGGTTGATAGCAATGACAGA
GACCGTGTAGGGGAGGCAAGAGATGAATTGCACAGGATGTTGAATGAGGATGAGCTTCGG
GATGCTGTGTTGCTTGTTTTTGCTAACAAACAAGATCTTCCTAATGCAATGAATGCTGCT
GAAATAACCGACAAGCTTGGACTCCACTCCCTCAGGCAGCGTCACTGGTACATCCAAAGC
ACTTGTGCAACTTCTGGAGAGGGACTCTATGAGGGTCTTGATTGGCTTTCTAACAACATC
GCCAATAAGGCCTAA
>SLM_r1.2ch01.g002840.1
ATGATCTCTGCAGGTAAACGTCTCGGATTGTACTCTGCGTTCCGAGCTTTAAGTGCAATG
GCTTTGAGTATTTTTAAGGTTCTGATTAGTTCAATGAAGACGGAGGGTCAGGGAATAGAA
ATACTGGAGAACACGAGCAATGTACATAATAGATTGCCTCGTCCAATGATCCAGTCTATT
TTCTCAGGATTCCAGGAAAAGGTCCAAGAGTGTGTTAAGTCAAATTTCAAAAGATTGAAA
ATCGCTCATGATAAATCAATCACGAGAGGTAATAACAAAGGAGCAACTTTAGTCATAGAT
GTGGATAAAGAGAAGCAATTACAATCTTGGAAAGAGAACCCGAGTTGGGTTGATCCCCCG
CCATATGTAAAGGTAAGTGTACCCAAAGGTTCTCTTTGTAACCTGAATGTGAAAGTTAAT
ATTGGACTCCCCCCAGATACCGTGTTTGACATTGTAACCGACCCTGAAAATAGACGAGTC
TTCAAGAATATCAAGGAAGTATTATCGCGGAAGGTGTTGGTTGATGAAGGTTCAAGGCAA
GTAGTGGAACTAGACCAAGCCGCTATATGGAAATTTCTTTGGTGGTCAGGAACAATATCT
GTTCATGTATTAGTCGACCAAAACAGAGAAGACTACACGATGAAGTTCAAGCAAGTGAAA
ACTGGATTCATGGAAAGATTTGAAGGTCGTTGGAAAGTGGAACCCCTTCTTGTTGACGAA
CATCTTTGTCATCCCTTCAAACCTAAGACGTTAGCGGATTACATTTCATATACTAAAGGA
AAAGGAAGGATTGGTTCAACGGTTAGCTTGGAACAACTCATTCAACCAGCTATCGTACCT
CCTCCTCCCATTTCATGGTATCTTAGAGGAATAACTGCAAAAACAACTGAGATGATTATA
ATAGACTTGGTTGCTGAAGCAGCTAGAATACGAGGATCTTCCAGTAACGATGGTTCCCGG
GGTTTGAAGGTAAACGAAGAATCCTCCATTGAATCTCAAGTAAGCGATATTCGTGATATT
AAAGAAAGGTGGGCCTTAAGAAGAAGAACATCAAGGCATCATCGAAGATCATCTTCGATT
GCCAAGTAA
>SLM_r1.2ch01.g002850.1
ATGGGTGCAACCACCGTGAACGGCGGCGATTCAGAATCGACATCACTGTTAACTCCTTCA
AATCCTAAAATTCCGAAGGACAGTTTCCACATAGCTTACATAATCTACTTTACTCTCGGT
GCCGGTTATCTACTCCCATGGAACGCATTCATCACCGCCGTCGATTACTTCAGTTACCTT
TACCCGGACGTTATGGTAGATCGTATCTTTGCCATTGTTTACATGATCGTCGGATTGATC
GGTTTGCTTTTCATTGTTGCTTTTTCTAATAAGACTAGTGCTTTTGTTAGGATTAATGTT
GGAATGTTTTTATTTGTGGTTGCGCTTGTTACGGTGCCGTTGATGGATGTGTTTTATGTG
GATGGGAGAGTTGGAGTGTATGCCGGTTTTGGTGTTACTGTTGGTTTGGTTGGAATTTGT
GGAATTGCTGATGCGTTGGTTCAGGGTGGAGTTGTTGGAGCTGCCGGTGAGTTGCCGGAA
CGGTATATGCAGGCCACTTTCGCCGGAACTGCTGCTTCTGGTGTACTTGTTTCGTTGCTA
AGAATTTTAACCAAAGCTGTATATCCACAAGATGCTAATGGGCTGAGAAAGAGTGCAAAC
CTTTATTTTATTTTCAGCATTGCTGTGATGATTCTGTGCATAGTCTTTTACAATATTGCA
CATAGGCTTCCAATAATTAAGTACTACAATGATCTTAAAACTCAGGCAGTGAACGAGGAG
AAAGAGGATAAGGGCGACTTAACTCCAGAATTATGGAGATCAACTCTGGACATTTTTGGG
ACTGTGAAATGGTATGGTTTTGGCATTGTCAGTCTTTATGTGGTCACCTTGTCTATATTT
CCCGGATATATCACAGAAGACGTGCATTCTCAACTTCTGAAGGATTGGTATCCGATCTTG
TTGATTACTGGCTACAATGTGTTTGATCTGGTGGGGAAGTCTCTGACTCCTGTATTATTT
TTTGATGATGCCAAGGTTGCTATTGGTGCCTGCTTCGCAAGGCTGTTGTTTTTGCCTCTA
TTCTACGTTTGCTTACATGGGCCTGAATTCTTTAGGACGGAGCTTCCTGTCACAATACTA
ACCTGTTTACTGGGATTGACTAACGGCTACCTGACTAGTTTGTTAATGATCTTGGGTCCA
AAAACTGTCCAACTGCAACACGCAGAGATAGCTGGGACCTTACTCGTTTTGTTCTTGGTG
ATGGGTCTGGCAATTGGTTCCGTTGTATCATGGTTCTGGATTATATAG
>SLM_r1.2ch01.g002860.1
ATGGATGATTTTGGGAACAATATCATCAAAAATATAATAAGAACTCTTATTATGGCTCCG
GTGTATACTACAGCCGGATATTTTGCATACAGAACTGGACGCTGGTTCTATAATCATGAG
ATGAGGAGACTTGATATAATGAGCTCTAACGAGGCGCGACGACGGAGAGAACAAAGGATC
AATGATAAATCACCTAAACGGTTTTTTTGGTTCTGGTGA
>SLM_r1.2ch01.g002870.1
ATGAGGAAAAACAGGGTGTTGCCCCATTCGAAATTCTCCCCGGAGCGTCAAAGGCACGCT
CCGAATTACGGGTTCGGTTTCGATGGTCGCGGCGATCACAGAATGATAAAAATTACTTAC
ATCGACGATAGATTAAAAAACGAGAAGAAACAATGGTCAGAAGTTGAGTTGTATAGTTTA
AATCACGATTCCTGGAAAAAAATTGGGGATTGTTTTCCTTCCCAGTATTATTACGTTCGT
GGGGACACGGTTTTCTTCAACGGTTGCATCCACTGGCTTACGCAGCGCGAATACGGAAAA
ATCAGACCGAGGAGATTGCCGATCGTTTCGTTCGACGTGGCGAACGAGGTGTTTCGGGAA
TATTGGCTCCCGAACCCTACTGAGCGGGAAGCGAACTGTATAAGCTCGTTGAATGGATCG
TTATCGGTTTGTGCGAAATCGACTTCAATTGTTGATAACAGTGTATTGAATATCGAGGTA
TGGTTGATGAAAGAGTATGGGGTCGAAGAATCGTGGACGAAGTTATACGTGACAAGGATG
GATGAAGAGTTGTCAGGGCCAATAATACCGTTGAGAGTGTTGGATCATGATGGTGAGGCA
ATTGTGTATATAAATAAAAATGTGTTTTTATATGACTATGAAAATGAAGAATTTGAAGAT
TTTGGGATTTGGGCTAATGGAATTGGAGTTCCATATGTGACAAATTATATGGAGAGTTTG
GTTTGGGTTGAACCAATAATAGTTGAATCAACTACTCCAATTGGACAAAATGTGGCTACA
ATTGAAAATGTTGAAATTGAATCAAATACAAAGCTAGTGAATTCAACTAGCAAAAAGGAT
ACTAAACAAGATGGTAATTGTATAATCCTATGA
>SLM_r1.2ch01.g002880.1
ATGGATACAATAAATCCATTAAAAGACCAACCTCATTCAATTCCATTGAGGAAGTTATTG
CTTTGGGCTTTGTATGCTCTTCTTCCTATAATAACTTTTTATCACTTACTTGCCTTTCCT
TTTCCTCAATCTAAACAATCACTAGTCATCACCACCTCATCTTCAACTCCATCAAAAGAA
ATAGGAAATGCTAGTGTAGAAATTTCATGTGACTATAGCAATGGCAATTGGATTCAAGAC
AAATTAGGCCCTTTATACACAAAATGTAACACTATCAAAGAGGGTCAAAATTGTATAACA
CATGGTAGACTTGATAATGACTATCTTTATTGGAGATGGAAACCAAATAATTGTCAACTC
CCAAGATTTGATCCAAAAAAATTTCTTCAACTCTTCAAAAACAAGAATCTAGCATTTGTT
GGTGATTCACTAGCTAGAAATCAATTGGAATCATTACTTTGTATGTTGTCAACTTTTAGT
CCTCATGACTTAGTTTTTAGTCATGGTGAGGAAAATAAGTTTAGGAAATGGCATTTTCCT
TCACATAATGTGAATATATCAATATATTGGTCACCTTTTCTAGTTAAAGGGGTTGAAAAA
TCAGACAAGACATATTATAATACTTTGTACTTGGACTCTGTTGATGACAAATGGGCTAAT
GATTTAGGACAAATGGATTTGGTTGTGTTTTCAATTGGTCATTGGTATTTGCATTCAGCA
GTTTATATTTATGGTGACAAAGTACTAGGTTGTCATTCTTGTCCTGGTTTGAATTACACT
GAGGTTGGATTTTATGATGTTTATGGTAAGGCATTTGAGACAACCTTTAAGACAATTATT
GATAGGAGGGGTAGTGGCAAATACACACTTGATGTGATTGTGACAACATTTTCACCAGCA
CATTTTGAAGGTGAATGGGACAAGTATGGGGCATGTTCTAAGACAAAGCCATATGATGCT
AAGGAGAAGGAGAAACTTGAATGGATGGACGCGGAGATGAGGGAAACGTCTATTAAACAA
GTGAATATTGCCAAAAAGGAAGGTCGTGAAAAGTATGTGAGGTTTGAGGCCGTGGATGTG
ACTAAGTTGGCGTATTTGAGACCTGATGGTCATCCTGGACCTTATATGCATCCTTTTCCA
TTTGCTAATGGGATTCAAGAACGCGTTCAGAACGATTGTGTTCATTGGTGTTTGCCAGGG
CCTATTGATACATGGAATGAGATTTTGATGCAAATTGGCGCAATTTCATCAACTAATTCA
ATCGGAGATTCTTGTATTGATCTGGAATTAAGGAATGCGTCAAGTCTGAGGGAAGTCCCA
TGTAATGAATTCTTGTTTCATGCATGTTCTGTTGCAATATTGACAAGCACTACATATCTG
CCTCGAAGAGTTCAATTTGTCGAAGTCTGTGGTGATAATTCTCTTTTACGGAAGTTTTAT
CCCGTTCCAATAATGAAGGAAGACAGAGATGGTTTCTTTGTTGTTAAGAAAGGAGATATT
GTTGGAGTCTACAGAAACTTGGGTGACTGCCAGACTCAAGTCGGATCCTCGATATGTGAT
CCTCCGGTTAGTGTGTATAAAGGCTACTCCATGCCAAAGGACACGGAGGAATATCTTCTA
TCTTGTGGACTTAAAAATGCATTATATTCTATCAGAGCTGCAGATCTGACTGAAAGTCTC
TTTGGGGCTCTAGTACCATGCCCTTTTCAGCATCAATCTTCTTCCAAAGGTGGAGCGTCT
GAGCATACGCCGAAGAAGAGGTCTCAGGAAGCAATGTGGTCAGAATATGCGGATGCTGTT
GGATCAGCTGTTGCTTCAAATGATTCCCTAAGAAAGCATATCAAGTTAGAACCTCCTAAG
GGTGACCAGCAAGCTCTATCATCCGGTGTTTATGCTGTTGGAATGAAGGAAGCTGATCGT
GGTTATCCTCAGCAGCGGTCTTGTACTCTTGAATTTGATGGTACTTCAAAAGGAAACCCA
GGACAAGCTGGTGCAGGAGCTGTAGTACGAGCTGACGATGGAAGTTTGATCTGTAGGCTG
CGTGAAGGTTTAGGAATAGCAACAACCAGTGTTGCTGAATATCGAGGCTTTATCTTGGGT
TTGAAATATGCACATAGCAAAGGGTTTACAAGTATTCGTGCTCAGGGTGATTCCAAACTT
GTTTGTATGCAGATCCAGGGTCTATGGAAAGTTAAAAATCAAAACATCTCTACGCTATTT
CAGCAGGCAAAACAACTAAAGGATAGGTTTTTTTCTTTCCGCATCATTCATGTTCTTCGG
GAATCTAACTGTGACGCGGATCAGCAGGCGAACTTGGCTATTGAACTTCCCGATGGTCAT
GTCCAGGAGGAGATAGAGAAATGA
>SLM_r1.2ch01.g002890.1
ATGAACTGCGTCACTGCTCCCAAGGCGAATTGGCGATGTTCGCCGGCGATTTCGTTCTAC
TCCGATTCCACTAAACTCTACAATCGGAGCAGCATCCGCTTCTACGCCGGAAACCGGAAC
TCCAGCAGAATCAGATGCAACTTGAAAGCTACCGGCAGCAGCAACAATCAGCCGGAAACA
AGTACCGGAATCCAGCTATATAGAGATATTGAGAGATTACTTACAGAGACAGTGAAGCAA
TCTCAAGATTGGGGAAGTTCACAGGACTGGGATGAAATCGAGGGAGCATGGGTATTGCAA
CCAAAAACATCAAAGCCGAAGTTAGTCGTACATTTTATTGGAGGTGTTTTTGTTGGGGCT
GCTCCGCAGCTTTCTTACCGCCTGTTCCTTGAGCGGCTCAGACAGAAGGATGTCTTGGTG
ATTGCTACACCTTATGCTAGTGGATTTGACCATTTCTACATTGCAGATGAAGTGCAGTTT
AAGTTTGATAGGTGCCTTAGATTTCTCCAAGAAAGAGTACAAGACCTTCCTGTATTTGGC
ATTGGGCACTCTTTAGGATCTGTAATTCACCTTTTGATTGGAGCTAGATATGCTGTGAAA
AGAAACGGGAATGTATTGATGGCTTTCAACAACAAGGATGCCAGCCTTGCAGTGCCGTTG
TTCTCATCTGTTCTTGTTCCAATGATGCAAAACTTAGGACCAGTTTTATCACAGATCGCA
TCATCACCAACCATTCGTCTTGGGGCGGAGATGACTATGAAGCAAATAGAGAACCTTAGC
CCCTCAATCATGAAGCAAGTTTTTCCACTGGTTGAGCAACTGACTCCTCTATACACGGAC
TTGATTAATGGAAAAGAAAATTTCACTCCAAGACCAGAAGAAACTCAAAGACTGATAAGG
TCCTACTACGGGATTTCGAGGAATCTCTTAGTTAAGTTCAAAGATGATACAATCGATGAA
ACTTCAACACTAGCTCAGGTGCTCAGCTCAGGTTCCGCCATCAGCTCAATGCTGGATATG
TCTATCCGCACTCTTCCTGGAGACCATGCGCTTCCTCTACAGCAGGCTCTACCAAATGCT
CCTCCAGGAATGACGGACGCTGTTAACAGGAGCAGCGAGCTATTGGCGAACTTGACAGCA
GGAACGCCATGGGAAAACGTCACGAAGGAAGTCGGCAATACGCTCGGTAATGTAGACTCT
ATAATTCTTAATTCTGGGAATTCAAAGGACTTGGATATGCTTGTGGAGACAATAACATCA
TGGATGTACTCTAACACTGGCCCAAAACTTTTACAGTGA
>SLM_r1.2ch01.g002900.1
ATGTTTTTTGTGTTAACGCAAAAATCTGATTTCAAGGTTCTTCCAAACGATGTCGACTTG
TTGAACCCACCAGCTGAGCATGAGAAGAGAAAGCACAAGCTTAAGCGTTTGGTTCAATCT
CCTAACTCTTTCTTCATGGATGTGAAGTGCCAGGGTTGCTTTAACATAACAACGGTGTTC
AGCCACTCGCAAACTGTGGTGGTGTGCGGGAACTGTCAGACGGTCTTGTGCCAGCCAACT
GGTGGGCGTGCTAGACTCACCGAGGGTTGTTCTTTCAGGAGAAAGGGAGATTAG
>SLM_r1.2ch01.g002910.1
ATGGTTCTTCCAAATGATGTTGACTTGTTGAACCCACCAGCTGAGCATGAGAAGAGAAAG
CACAAGCTCAAGCGTTTGGTTCAATCTCCTAACTCTTTCTTCATGGATGTGAAGTGCCAG
GGTTGCTTCAACATAACAACGGTGTTCAGCCACTCGCAGACTGTTGTGGTTTGCGGTAAC
TGCCAGACGGTCTTGTGCCAGCCAACTGGTGGGCGTGCTAGACTCACCGAGGGTTGTTCT
TTCAGGAGAAAGGGAGATTAG
>SLM_r1.2ch01.g002920.1
ATGAAGAAGAGTACGGTGTCGCCGACGACTGTACTATTCGTTGTTGCCGCAATACTAATT
TCTTACTACTCCGATGTCTCGTCGGCAAAATCAGATTCAGACCCAACGCCGGCCCCATGG
CCTCATCAATTCCACTCGATACTGTTCGTCAATTTCAGCGGATCTCTAAGCCTAATCGAT
CTCTGGTACGATTGGACCAATGGCCGCAATTTCAACATCATACAAGACCAGCTAGGTGAG
CTTCTCTATGATCTCGAATGGAACAATGGCACTGTGTTCCGCTACACTCTAGACGATGGT
AAGAAGAAATGCAGTTCAGCGCTGGTTGATGTTGGTATTCTTCGACCAAATTGGCTTGAC
GGAGCTACTTATCTTGGTCAACAGTTCATCGATGGATTTCACTGTAATGTATGGCAGAAG
GTGGATTTCATTTGGTATTATGAAGACATCGTCACAAAGAGACCCGTCCATTGGGTTTTC
TATACTGGAAGGTCTATTCACGTAATGACTTTCGAAGTGGGAGCAGTTCTCGAGGACATA
AAATGGCAAGCCCCTGTATATTGTTTCGACAAAAAACAGGTTCAAGATCACCCTGCATCA
GACAACGATATTCTGGAAATTGGCTCGAAAGAAATTTTCATTAATTTTTCTTTAATTCAG
GGATATTTTTCAGCTATGGAGTTAGGTGACAACAAGATTTTGAATGTGGGGTTGCTTTTA
GTTGCAACCCTTTTGGTAGCAAAGCTCATATCTGCACTAATTATGCCCAGATCTAAGAAG
CGTTTGCCTCCAGTGGTTAAGGCATGGCCTATTGTTGGTGGGTTGATCCGTTTTCTTAAA
GGGCCAGTTGTGATGCTTAGACAGGAGTATCCAAAGCTTGGGAGTGTGTTTACTCTGAAT
TTGTTGAACAAGAACATCACATTCTTCATTGGTCCAGAAGTTTCTGCACATTTTTTCAAA
GCCCCAGAAACAGATCTTAGCCAACAAGAGGTTTATCAGTTCAATGTGCCTACCTTTGGA
CCTGGTGTGGTTTTTGATGTTGATTATACAATTAGGCAGGAACAGTTCAGGTTCTTTACT
GAAGCTCTCAGAGTCACTAAGTTGAAGGGCTATGTAGATCAGATGGTTACAGAAGCTGAG
GAATACTTCTCGAAATGGGGTGAGAGTGGTGAAGTAGACCTAAAGTATGAACTGGAGCAT
CTTATCATATTGACAGCTAGTAGATGTCTGTTGGGAGAAGAGGTCCGCAATAAACTCTTT
GACGATGTGTCTGCTCTCTTCCATGACCTGGACAATGGGATGCTCCCTATCAGTGTTATC
TTTCCCTACCTTCCAATTCCAGCCCATCGCCGACGTGACAATGCCAGGAAGAAGCTAGCA
GAGATCTTTGCAAACATCATAAATTCTCGAAAACGTACAGGCAAGGCAGAGAATGATATG
TTACAATGCTTCATTGACTCAAAGTACAAAGATGGACGGCCAACAACAGAGGGTGAGATC
ACAGGTCTTCTGATTGCTGCTCTTTTCGCTGGGCAGCACACCAGTTCGATCACTTCCACT
TGGACAGGGTCATACCTCCTCACCAACAACAAGTACATGTCGGCTGTTGTAGATGAACAG
AAGAATCTGATGAAGAAACACGGGAATAAGGTTGATCACGATATCCTTTCCGAGATGGAA
GTCCTCTACAGATGCATAAAGGAAGCCCTCAGACTCCATCCTCCACTGATAATGCTTCTG
CGTAGTTCACATAGCGAATTCAGTGTTACAACCAGAGAAGGAAAAGAGTATGACATTCCC
AAGGGACATATCGTTGCAACCTCACCTGCTTTTGCAAACAGGCTGCCACATATCTTCAAG
AATCCAGATACTTACGACCCTGATAGGTTCGGCCCTGGTAGAGAAGAAGATAAGGCTGCA
GGAGCATTCTCATATATTTCTTTTGGTGGAGGCAGACATGGTTGTCTTGGAGAACCATTT
GCTTATCTGCAGATTAAAGCAATATGGAGTCACTTGCTGAGAAATTTCGAGTTTGAACTG
ATCTCGCCTTTCCCTGAAATTGACTGGAACGCTATGGTTGTCGGTGTCAAAGGGGAAGTA
ATGGTGAAGTACAAGCGCCGAAAGCTCTCTGTTGAATAA
>SLM_r1.2ch01.g002930.1
ATGAACATGAGGCGGAGAATACAATACGCATTAGGAGGCAGCTGGAATCGGACGTTGGTG
AATTACAGCGAATATGTGTATTACAGATACTGTAAACTTATTTCACGGCAAAATGGTTGG
ATGAATATAAGGCCTACCCAGCTGAGATACAAGATAAAAATGAATTTGCAGCATATGTCC
GGGCAGATCTCAGGGCAGGTTCCAAATCAAAGTGGCACTTCTCTGCCTGGGCTACCCCAG
CAGAGTGGAAATCCTCTTACTATGCAGATGCAAAATCCGGTTGTCCATAGCAATGTGCTA
AATATGGAGCCTGATTTCTCGAGAGCTCGGATTTTTATATCAAATAAGATCTACGATTAT
CTAATGCAGCGGCAGCAATCCCATGAGAAACCTCCAAAGAAGGTTATGGATATAGTTAAA
CGCTTGGAGGAGGGCTTGTTTAAAAGTGCTTCATCAAAGGAAGAGTATTTGAATCAAGCA
ACTTTGGAGAACCGGTTACATGTCCTGATTAAAAGCCTCCGGATGAACAACCAGAACCAG
CGATTCCCTCGTGTTAATTCTTCTGGCTCCATTGGTACAATGATACCAACCCCAGGCATG
ACACAAAGTGCGAATTCAGCCCTGATTGGAACATCATCTGTTGACAGTTCCATGGCTGCT
GGCAGTACCATTGCATCCTCTGCGGGAAGCTTCTTGCCAATGGCTAATGTGTCTTCCAGT
GGGTGTTTGACAAATGGATATCAACAGCCAACTTCCAATTTCTTGGTCAGTTCGGGTGGG
AATAATTTGGTACCATCAATGAGTGGGCAAAGAATGACAAGCCAAATGATCCCCACTCCA
GGGTTTAATGCCAGTGGTGGTGCTAATTTGAATAGCAACACTAACACACAGTCTTCCCTG
AATTTGGACTCAACCAATAGTATTGCTGCACTTCCTAGTGTTGATTCCATGAATGTTTCA
CAGCCTCTGCAACAAAAGCAGCATGTTGCTGCTCAAAACAGCCGTATACTCCATACAGTT
GGCAGCCATGTGGGTGGTGGAATCAGGTCAGGATTTCAGAATAGATCCTATGGACAGTCA
ACTGGGCCTCTTAATGGAGGGGGACTTGGAATGATTGGAAACAATTTGCACTTGGTGAAT
GGTTCAGCACCTGAGGGCTATATATCAGCAACCACGTATGGGAACTCCCCAAAGTCATTG
CCGCAGCACTTCGATCAACAGCATCAACCATTAATGCAAGGTGATAGATATGGTATCAGT
CATGCAGATACTTCGGGGTCTGGAAACTTATGTCTTCCTGTTTCTTCTGTGGGAATGGTC
ATGAATAATCAAAAACCGGGTGCTGTAGCCTTACAGTCCATCTCCAGAACAAACTCTCCG
TTGATTACCAATCAGTCAAACTTGACTGCCTCTGGGCAAATGCCAAATGTAAAGGTTCAA
CCAGCTGATCAGTCAACGAAAATGAACTATCAGTCCCAGCATTCACTGGGAGATAACCAT
TTATCTTCCTATCAGCATCAACATTCTCAACAGCCACCTCAGCAGTTCCAGGAGCAACAT
CAACTTGTTCAACCTCAACTCCAACAGAAGCTGCAAAATCAGCAGCACCAAACTTTGTCA
AGGAGCAATGCTTTTGCTCAAGCTCAGCTTCCTTCTGATATTGGTATTCAGGTAAAGTCT
GAGCATGGAAATCATGATGAAGCTCAACATTCCCGGGTCAATGCTGAGCAATTTCAGTTC
TCTGACATGGATCAGTTTCAGCCAAATTCTATTGAAGACCATTCTAAAGATGCAGTATTT
CAGGGTCAATGGTATTCCAAGTCGCAAGATGGGAGTCAAATACCGGGTAGCTTCTCAGAT
AAGCAAAATGTGCAAGAGGAGTTGTATCTGAGAACTTCCAGGAAAGAGGAAGCTTATCCA
AATAATTTATGCACTGAGAGATCACCGATCGGTCAACCTGTTGGTAATGGAGCAGTTGCC
ACCAATAACGCAAGCAGCTCCATCTGCAGATTTAATCACCTTCCTCGTGAACGACAGTAT
TTCAATCAGCAGAAGTGGCTATTGTTTTTGACTCATGCACGTGGATGTTCTGCTCCTGAA
GGGAAATGTGCAGAGAAGAATTGCATAAAAGCTCAAAAACTTGTGAAGCATATGGAACGA
TGCAGCACCTTTGAGTGTCAATATCCTCGTTGCCCTGCCACAAGAGACTTAATTAATCAC
TATAGACGTTGCAGAGATCTAAACTGTCCTGTTTGCATTCCTGTCAGGAAATTTGTACGG
GCACAACAGAAAGTTGCTCGTCCTGGCTGCAATTCTGATATGCCATCTTCTGCTAATGGT
ACTTGTAGATCCTATGGTACCGGTGAGATTGCTTCCAGGTTGACTGCCAAGCAGGGTTCA
GTGCCAGTTCAAACAGAAGATTTACAGTATTCAGTTAAGCGCCCGAAGATTGAGCAACCT
TCTCAATCTCTTATCGTGGAAACTGAAAATTGTTTTATGTCAGTTACCGCCAGTGAGTCT
CACGTTACCCAAAATGCCCAGCCCATTGAACAGCATGGCAATGCTGTGGCAATGAAATCT
GAAGTCACTGACGCAATGATGGAAATTCCTGCTAAGGCTGTGCTAGTCAGTCCCAGGAGT
ATTGACATACGAAATGACAATTTGGATGGTTCCTGCATTCGGAAGTCTGATGGTGATTCT
GTTGTATCAAGTAATGCAGCTTGTCTTGTGAAACAGGAAAATGTTAAGACTGAAAAGGAC
ATTGTTCAGCCTAAACAGGAAAATATGTCAGCACCCTCTGAAAGCACTAGTGGATCTAAG
TCTGGGAAGCCTACAATAAAGGGTGTATCAATGACTGAATTATTCACCCCAGAGCAAGTC
CGAGAACACATTATTGGTCTGAGGCGATGGGTTGGCCAGACCAAAGCAAAAGCAGAAAAA
AATCAAGCAATGGAACATTCCATGAGTGAAAATTCATGTCAATTATGTGCAGTTGAGAAG
CTAAATTTTGAACCTCCACCTATATATTGTACTCCTTGTGGTGCTCGTATTAAACGAAAT
GCAATGTATTATACCATTGGAACTGGTGATACTAGACACTACTTTTGCATTCCATGCTAT
AATGAGGCTCGTGGAGACACCATTAATGTTGATGGGACCACTATCCCGAAGGCGAGGATG
GAGAAAAAGAAAAACGACGAGGAGACTGAAGAATGGTGGGTTCAATGTGATAAGTGTGAA
GCTTGGCAACATCAGATTTGTGCATTGTTCAATGGTAGGAGGAATGATGGTGGGCAAGCC
GAGTATACCTGTCCCAATTGCTATATTATAGAGGTTGAAAGAGGTGAGCGTAAGCCCTTA
CCACAGAGTGCTGTTCTTGGAGCCAAAGATCTGCCTCGCACATGTCTCAGTGATCATATT
GAGGTTCGATTAGATAGGGTTTTGAAGGATGATAGACAAAAAAGAGCAGAACGTGAAGGA
AAAAGTTATGATGAGGTTCCCGGTGCTGAAGGGCTTGTTGTAAGAGTTGTGTCATCAGTA
GACAAAAAGTTAGAAGTGAAATCAAGGTTTCTTGAGGTCTTTCAAGAAGAGAACTATCCG
CTGGAGTTCCCATATAAATCAAAGGTGTTATTGTTATTTCAGAAAATTGAGGGTGTAGAA
GTGTGCCTCTTTGGCATGTATGTTCAGGAATTTGGATCTGAATGCGCACAACCAAATCAT
CGTCGTGTTTATCTCTCGTATCTAGATTCTGTCAAATATTTCAGGCCTGAGATCAAAGCT
GCATCTGGCGAGGCTCTTCGCACTTATGTGTACCATGAAATTTTGATTGGATATTTAGAA
TATTGCAAAAAGCGTGGTTTCTCAAGTTGCTATATATGGGCTTGTCCTCCACTGAAGGGT
GAAGATTATATATTATATTGCCACCCAGAAATCCAGAAAACCCCAAAATCTGACAAACTC
AGAGAGTGGTATTTATCAATGTTACGAAAAGCTGTGAAGGAAAAGATTGTTGTGGATCTC
ACAAATTTATTTGACCATTTCTTCACCACCACAGGCGAATGTAAAGCTAAAATCACTGCA
GCTCGCCTGCCCTATTTTGATGGAGACTATTGGCCTGGTGCAGCAGAGGATATGATTTTT
CAACTTCAACAAGAAGAAGATGGGAGGAAACATCATAAGAAGGGGGCTATGAAGAAGACC
ATATCAAAAAGAGCTCTTAAAGCATCTGGTCAATCCGATCTTTCTGGAAATGCAACTAAG
GATATACTTCTAATGCACAAACTTGGTGAAACTATTTCTCCAATGAAGGAAGATTTTATT
ATGGTCCATTTGCAGCATGCATGTACTCATTGCTGTATTCTGATGGTATCCGGTAATCGT
TGGGTATGCAAACAATGCAAGAACTTTCAGCTTTGCGACAAGTGCTATGAAGTTGAGCAA
AAACTCGAAGCCAGAGAAAGGCATCCTCTCTATCACAAGGACATTCATATGCTTTATCCA
ACTGAAATTGATGATGTACCTGCTGATACAAAGGATCCAGATGAAATTCTTGAGAGTGAG
TTTTTTGATACAAGGCAGGCATTTTTGAGCCTTTGTCAAGGAAACCATTACCAATATGAT
ACCCTGCGGCGTGCTAAACATTCCTCAATGATGGTCCTTTACCACCTTCATAATCCCACT
GCACCAGCTTTTGTGACAACTTGCAATATTTGTCATCTTGACATAGAAACAGGTCAAGGT
TGGCGGTGTGAAACTTGTCCTGATTATGATGTATGTAATGCTTGCTATCAGAAGGATGGT
GGAGTTGATCATCCTCACAAGTTAACTCATCACCCATCCATTGCTGAGCGTGATGCTCAG
AATAAAGAAGCTAGACAACAACGAGTTCTGCAGCTTAGGAAGATGCTTGACCTCTTGGTG
CATGCATCTCAGTGCCGCTCTTCCCATTGTCAATATCCAAACTGTCGGAAAGTTAAGGGG
CTTTTCCGCCATGGTATACAGTGCAAAGTACGTGCTTCAGGAGGTTGTGTTCTCTGTAAG
AAAATGTGGTACCTTCTTCAACTCCATGCCCGTGCTTGCAAAGTATCCGAGTGTCATGTG
CCGCGATGCAGAGATTTGAAAGAACATCTTCGAAGGCTGCAACAGCAAGCTGATTCTCGG
CGGCGGGCTGCTGTTATGGAGATGATGAGACAGCGTGCTGCAGAGGTTGCCAACAGTGCT
GGGTGA
>SLM_r1.2ch01.g002940.1
ATGGAGAAAATGGATTCTATCAATTTGTGCAAAACAGACgaagcagacgtagaagcagaa
gcagaagaagGGAATGAAGGAGGAGGAGCGGAAGATATTAATTCAGCTGTTTCTGGAATT
ATCGATGATTCAGTTAAGGAAAATAGCAACTTATTAGGTGTGATTAAGCCGCATAGCTTG
TTGCCGCAACCGGAGGTACCTGCCGGAGTAGCGATTATTGTATCTCCAGGTGAAATGAAC
CGGTCTCAGTCGATGCCGGAGAGTTTTGATATGCCGGCGATAGGAAAATTCTTTCGTGAG
AAGAGTAATAGTTTATCGTCGGCGATAACGAAGCGGTTGTCGTCGATGAGGGATCAGTTT
GATGATGAGAAAGTGGTGATTAAATCGGAATCGCAGCAGGTGACGGAGTTTGATCTCTCT
GGAATGAAAGTGATTGTGAACTTAAAACCTCCGGTGAAGAAGCTTCCCGGAAGAGTGAGT
TTCTTCTCGAGATCTAATTGCAGGGATTGCACCGCTGTGAGGTCGTTTCTGCACAAGGAA
AACCTAAACTACGTTGAAATTAACGTCGATGTGTATCCTAAAAGAGAGAAGGAACTAATT
GAGAGGACCGGAAGTGCTAATGTGCCGCAGATATTTCTGAATGATAAGTTGTTAGGTGGA
CTGGTGGCGTTGAACTCGCTACGGAATAGCGGGATGTTGGAGAAGAAATTTGCAGAAATG
TTGGCCGGAAAATGCCCGGAGGATGCACCGGCACCACCGGTTTACGGTTTCGACGACGAT
TACGAGGAGCAAAACGACGAAATGGTTCTGATCCACCACTTGGACTGCGGCAGGAAAAAG
GCTGTGGAAATTGGGAAGAACCTGGCGAGAAGGCATTTTATTCACCAAGTCTTTGGAGAA
AATGAATTTGAAGATGGAAAACACTTCTATAGATTCCTTGAACATGAGCCTTTTGTTCCC
AAATGCTATAATTTTCGAGGATCCACAAATGACAATGAACCCAAGGACGTTGCTGTGTTA
GGTCAAAGGCTTGGTAAAATAATGTCTGCATTACTTGAGTCTTACGCCTCTGATGATCGG
CATCATATTGATTATATAGGCATCAGCAATAGCGAAGAATTTCGGAGATATACAAATCTG
ATTCAGGATCTCCACAGGGTGAACCTCCTAAATCTTTCAGCAGACGAGAAGCTAGCCTTC
TTTCTGAATTTGTATAATGCTATGGCCATTCATGCCGTGATCAGGATTGGTCATCCTGGG
GGCATGATCGATAGGAGAGCGTTTTTCTCCGAGTTCCAGTACATGGTTGGTGGTTATTCC
TATTCCCTATCAGGGCTTAAAGATGGCATACTTAGAAGCAACCGAAGAGCTCCTTTTACT
CTGATGAGACCCTTCCCTAGCGGAGACAGGCGTCTGGAGATGGCATTTCAGAAAGTTAAT
CCGTTAATCCATTTTGGACTGTGCAATGCAACAAGATCAAGTCCAGCAGTAAGATTTTTC
ACACCTCAAAATGTCGAGTCTGAACTAAGATATGCTGCAAGAGAGTATTTCCAGAGGGAT
GATGCAATGCAAGTTGATTTGTCCAAGAGAACTGTCTACCTCAATCGAATGATCAAGTGG
TACAATACTGATTTTGGACAGGAAAAGGAAATATTGAAGTGGATTACGGGTTACTTAGAT
GCAACTAAAGCAGGTCTTTTGACACATCTTATGGGTGATTGTGGACCTGTTAATGTTGTT
TATTCTAGTTTTGATTGGTCTCCAAATGCTTGA
>SLM_r1.2ch01.g002950.1
ATGGGTGTGTTGCAAGTTTGTGTGATCTTTTTGTTTCTTGGGATTTGCTTACAAGCACAA
TCTCAAAATCTCCAGAACTTGATATGTAATCCAAAAGATTTGAAAGCACTTGAGGGTTTT
GTGAAGAGTTTAGAGACAGTTATTGATTTCTGGGATTTGGGGAATTCTACAAATTGTTGT
AATTTGGTAGGTGTTACTTGTGATTCTGGGAGGGTGGTGAAGTTGGAGCTTGGGAAAAGA
AGGTTAAATGGGAAACTTTCTGAATCTTTAGGTAATTTGGATGAGCTAAGAACCCTTAAT
CTATCTCACAATTTCTTTAAAGGACCTGTTCCTTTTACACTGTTGCATTTGTCTAAATTG
GAAGTATTAGACTTGAGCAATAATGATTTCTTTGGATTGTTTCCTAGTAGCATGAACTTG
CCTTTGCTTCAAGTTTTCAATATATCTGATAATTCCTTTGGAGGACCAGTTCCTTTGGGT
ATCTGTGAAAATTCAACTAGAGTTTCTGTTATTAAGATGGGGGTTAATTATTTTAATGGT
AGTCTTCCAGTAGGAATTGGGAATTGTGGTTCATTAAAGCTTTTTTGTGTTGGCTCTAAC
CTTCTGTCTGGTAGTTTGCCAGATGAACTGTTTAAGCTATCAAGATTGACTGTATTGTCT
CTACAAGAGAATCGATTCTCGGGGCAGCTTAGCAGTCAGATTGGTAATCTGTCTAGTTTG
GTTCATTTGGATATTTGTTCAAATGGATTTTCAGGAAACATTCCGGATGTGTTCGATAGA
TTAGGGAAGTTAACATATTTGTCAGCTCATTCAAATAGGTTCTTTGGTAATATACCAACT
TCATTGGCAAATTCTGGGACTGTTAGTTCTCTTAGTTTGAGAAATAATTCTTTAGGGGGT
ATCATAGAGCTTAATTGTTCAGCAATGGTTAGTCTTGTTTCGCTTGATCTAGCTACGAAT
GGGTTCCGTGGGTTAGTTCCTGATTATCTTCCTACTTGTCAAAGGTTGCAAACTATCAAT
CTGGCTAGAAACTCTTTCACTGGACAACTGCCGGAAAGTTTCAAGAATTTTCATAGCCTT
TCGTCCCTTTCAGTCTCGAACAACAGTATGCATAATATTGATGCTGCTCTCAGAATTTTA
CAGCATTGCAAGAACTTGTCTACGTTGGTCCTTACTCTGAATTTTCGGGATGAGGAGTTG
CCTACTGATTCTAGCCTGCAGTTTAGTGAGCTGAAAGCTCTCATTATTGCCAATTGCAGG
CTAACTGGAGTTGTTCCTCAGTGGTTGAGAAATAGCTCAAAACTGCAACTGTTGGACTTG
TCATGGAACCGTTTGTCGGGAACACTTCCACCTTGGATTGGAGATTTCCAGTTTCTATTC
TATCTGGATTTTTCCAACAACTCGTTTACCGGGGAGATTCCGAAAGAAATTACCAGATTG
AAGAGCCTAATCTCTGGCCCTGTCTCAATGAATGAGCCATCACCAGACTTTCCTTTTTTC
TTGAAAAGAAATGTAAGTGTTAGAGGGTTGCAGTATAATCAGATTTTTAGCTTCCCTCCA
ACACTGGAACTAGGTAACAACTTTCTCACTGGAGCAATTTTGCCGGAATTTGGGAATCTG
AAAAGGTTACATGTTTTGGATCTGAAAAGCAACAACTTATCTGGGACAATACCAAGTAGC
CTGTCTGGTATGGCGAGCGTAGAGAATTTGGATCTATCCCACAACAATCTGATTGGCAGC
ATACCCTCCTCTTTAGTCCAATGCAGCTTTATGTCAAAGTTCAGTGTTGCTTATAACAAA
CTCTCAGGGGAAATTCCTACTGGAGGTCAGTTCCCAACATTTCCAACATCAAGCTTCGAG
GGCAACCAAGGACTCTGCGGTGAACATGGTAGTACCTGTCGAAATGCCAGCCAAGTTCCT
CGTGACTCGGTTGCCAAAGGAAAGAGGCGCAAAGGAACtgtcattggcatgggtattggc
attggtcttggAACGATTTTTCTTCTTGCCCTCATGTACTTGATTGTTGTACGGGCAAGC
AGTCGAAAAGTAGTTGATCAGGAAAAGGAGCTGGATGCTTCTAACAGGGAACTGGAGGAC
TTGGGCTCAAGTCTGGTCATATTTTTCCATAACAAGGAGAACACTAAAGAGATGTGTCTT
GATGACCTTTTGAAATGTACTGACAACTTTGATCAATCAAATATTGTTGGATGTGGAGGC
TTCGGCTTGGTCTACAAGGCCATCCTTCGTGATGGTAGGAAAGTTGCCATCAAGCGGCTT
TCAGGTGACTACGGGCAAATGGAGCGAGAATTCCAAGCCGAAGTTGAATCACTTTCAAGA
GCTCAGCATCCGAATCTGGTTCATCTTCAAGGATATTGCAAGTACAGAACTGACCGGCTT
CTAATTTATTCCTACATGGAGAATGGAAGTTTGGATTATTGGCTGCACGAGAAAGTTGAC
GGACCTGCTTTATTGGACTGGGATCTGAGGCTTCAAATTGCTCAAGGGGCTGCAAGAGGA
CTAGCGTACTTGCACCTAGCGTGCGAGCCTCATATCTTGCACCGAGATATAAAGTCTAGT
AACATTCTTCTTGACGAAAATTTCGAAGCTCACTTAGCTGATTTCGGTCTTGCAAGGATT
ATTCGGCCCTACGACACTCATGTGACCACTGATGTTGTCGGAACATTAGGCTATATACCT
CCTGAATATGGCCAAGCCTCCGTAGCTACCTATAAAGGGGACGTTTATAGCTTTGGTGTG
GTTCTTTTGGAGCTTCTAACATGCAAAAGACCGATGGATCCGTGCAAGCCTAGAGCAAGC
CGAGATTTAATCTCTTGGGTGATCCAAATGAAGAAACAGAAGAGGGAAACTGAAGTCTTT
GATCCTCTGATATATGACAAGCAGCACGCAAAGGAAATGTTATTGGTTCTTGAAATCGCT
TGCCTTTGTTTGCATGAATCTCCTAAAATAAGGCCTTCTTCGCAGCAGTTAGTTACTTGG
CTCGACAACATAAACACACCACCTGATGTTCATGTGTTTTAG
>SLM_r1.2ch01.g002960.1
ATGAAAACAGAAGAAAAGGTTGGCCTACAACTCAAATTCATCACATTCACCCCAGACGCT
GTCCAACTGGAGCATGCACAATCATGGGCTGGGAGAATATTCACATACACCCCAGCCCCG
GTTGCCTGGTCCAGGAAACCCACCCACATCGGATCCAATGGGCCTGAGTGTGATTTTAAA
AGGTACATAAGATTTAAGTTAAGAGCAACTCCTTCTGTTGTTGCTTCGTCTTCTATCCAT
GTCAATGTCTACTGTGACAGACAGACTGCTGCTGCTCGGGGTGGTGGTGGAGCTGCTAAA
GGTGTTACTGATGGCCTATATGGTAAGGTAAATACTACGGTTTACATGAACGGTGGTGAG
CCGCCTGGTGGTGCCTGTGCCAATGGCCGCGCTGGTGATAGTGATGACGGAGTTGGTAGT
GGTGCAGCTGATTGTAGCCATGCTAATAGTAGCTAG
>SLM_r1.2ch01.g002970.1
ATGAACTCCACTTTGACTATCGGTTCATCGTCGTTCTTCCACCACTCCACCACTTTCCGC
AATTCACCTTCCCGTTCCTCCATTTTCACAATCCCCAAAACTGCTCATAAAAGCTATAGC
AGAAGATTCGTCCTTCAGGCTTCCGTCAATGGAAATTCTAAGTCGAACCCATTAATCTCT
ACCCTCAAATCTGCGGGTGTTGCTGTTGTTTTCGCCGCTGTGGCTTTAGGGAAGTTCCCG
GTCGGAACCTCATTGGCAAGAGCTGAAACCCCACCAGCTGCTGTAATGGAAGAGCAACAG
CAAGAAGAAGAAGAGGAAGGTTCACCACTGACTCAGTTCTTAGAATCCAGTCCTGAAGCT
ATTGAAGCCCTAAAAAATCTCCTCCAGGAAAAATTGGAATCAGGGGAGGACGAGGAGAGT
CTGAAAATACTGAAGAAGTTGTCGTCTGCTCAGCCGGAGAATACCGAATGGAAATTCTTA
ACGGCGAGGCTGTTGAACGAAATGGGGAAGCTTGAAGATGCAAGGGAAGTTTTCGAAGAG
ATTTTATCGAAAACCCCTCTTTCGTTCGAGGCATTGTTTGAGAATGCATTGCTGATGGAT
AGGTGTGGTGAGGGGGTGAAGGTGATTCAGAGGTTAGAGGAGGCATTGAGGTTAGCTGAG
GAAGAGAGCAAAGTGAAGGAAAGTAGGGATATTCGGTTTATAATGGCACAAGTACAGTTC
TTGCAGAAGAATGTTGAGGAAGCATTAAGGAGCTACGACGAGCTTGAGAAGGAGGATCCT
AAAGATTTCAGGCCATATTTCTGTAGAGGAATGATTTACAGTTTGCTTGACAGGAATAAA
GAGGCTAGAGAGCAATTCGCTAAGTACCGCGAGCTTTCCCCTAAGAAGTTCGAGGTGGAA
GGTTATCTGAGAACAGCTTTGTCCCGGATGAAGCTCTTTGGAACTGATGAAAAAGAGAGT
TGA
>SLM_r1.2ch01.g002980.1
ATGGTTGGCCCTACGCCGCCGTCGACTGAGGTTccggtgccggcttcggcaccaccaccg
gcaacggTTCAATTATCAGCTGAAGAAGAAGCTGTGAAGAGTAACACCGATTGCGTTTAT
TTTCTTGCGTCTCCTCTCACATGCAAAAAGGGAAGTGAGTGCGAGTACCGCCATAGTGAC
ATGGCTAGGCTTAATCCAAGGGATTGCTGGTACTGGTTGAATGGAAACTGCTTAAACCCA
AAGTGTGCATTCCGACACCCTCCTCTTGATGGGATTTTGGAAGCTCAAGCCCCAACTGCT
ATGGGATTTTCTGCAGCTTATAAGGTATCTGTTGCGCCTATGCCACAGGTTCCATATGCT
TCTAGTAAACAAGATGTACCCTGCATATTTTTCCAGCAAGGGATTTGTCGAAAAGGTGAT
AAGTGTGGATTCATGCATGCACCAAGCTTTGTTTCTAACAACCCTACACAACCTCCGGTG
TCTACTGCATCTAGTGAAACTTCAACTGTTAAGAAGGCATTTGATGGGGTTGAAAAGTCT
GTGCAAGGCACGAAACTTTCACAAACAAATGCTCTGAAGCCTTGTGAACTACCTAAACCT
GTGATAAAGCTGGGAATTCATCTGACTAAGAAAGATAATACCTTTGATGAGAAGGTACTG
CCTTCAAATTCTGTCATAAACAGAGAGCATTCCAGGAACAAGCCACCAAGTGCTCCTCCA
ACCAATGGCATTTCTTTCAGTGCCCCCAACAGAAAGCAGCAGCCCATTGGGATTGATGAT
CACAACAGCATGCAATACAAGGATGATGAAATTTCAAGGGAGCCTTCTCCTGGTTTTGAT
GTTCTTGTGGATGATGAGCTCAGAGGTTCAGATTATTATCATGGTGAAGATCATTATGGT
GGAAGAAGGGAGAATGTGGGGAGAAATGAATATGACATGGGTGATTCTGCTGATTATGAT
TCAGTGGCAGATATAGACCAAGATATGTACCCTGATGTGCGTGGATATGACTCGTATGAC
[truncated: 38,457,691 more chars]
