# Supplementary material for: Genomic variation across distribution of Micro-Tom, a model cultivar of tomato (Solanum lycopersicum)
Source: DNA Res. 2024 Jun 7;31(5):dsae016. doi: 10.1093/dnares/dsae016 (PMC11481021; doi:10.1093/dnares/dsae016)
Supplement: dsae016_suppl_Supplementary_Data_S4 [file dsae016_suppl_supplementary_data_s4.zip › SupplementaryData4.gff3]

SLM_r1.2ch01	AUGUSTUS	gene	36705	38629	.	+	.	ID=SLM_r1.2ch01.g000200.1;
SLM_r1.2ch01	AUGUSTUS	mRNA	36705	38629	.	+	.	ID=SLM_r1.2ch01.g000200.1.t1;Parent=SLM_r1.2ch01.g000200.1;
SLM_r1.2ch01	AUGUSTUS	start_codon	36705	36707	.	+	0	ID=SLM_r1.2ch01.g000200.1.t1.start1;Parent=SLM_r1.2ch01.g000200.1.t1;
SLM_r1.2ch01	AUGUSTUS	CDS	36705	36784	1	+	0	ID=SLM_r1.2ch01.g000200.1.t1.CDS1;Parent=SLM_r1.2ch01.g000200.1.t1;
SLM_r1.2ch01	AUGUSTUS	exon	36705	36784	.	+	.	ID=SLM_r1.2ch01.g000200.1.t1.exon1;Parent=SLM_r1.2ch01.g000200.1.t1;
SLM_r1.2ch01	AUGUSTUS	intron	36785	36857	.	+	.	ID=SLM_r1.2ch01.g000200.1.t1.intron1;Parent=SLM_r1.2ch01.g000200.1.t1;
SLM_r1.2ch01	AUGUSTUS	CDS	36858	37062	1	+	1	ID=SLM_r1.2ch01.g000200.1.t1.CDS2;Parent=SLM_r1.2ch01.g000200.1.t1;
SLM_r1.2ch01	AUGUSTUS	exon	36858	37062	.	+	.	ID=SLM_r1.2ch01.g000200.1.t1.exon2;Parent=SLM_r1.2ch01.g000200.1.t1;
SLM_r1.2ch01	AUGUSTUS	intron	37063	37141	.	+	.	ID=SLM_r1.2ch01.g000200.1.t1.intron2;Parent=SLM_r1.2ch01.g000200.1.t1;
SLM_r1.2ch01	AUGUSTUS	CDS	37142	37342	1	+	0	ID=SLM_r1.2ch01.g000200.1.t1.CDS3;Parent=SLM_r1.2ch01.g000200.1.t1;
SLM_r1.2ch01	AUGUSTUS	exon	37142	37342	.	+	.	ID=SLM_r1.2ch01.g000200.1.t1.exon3;Parent=SLM_r1.2ch01.g000200.1.t1;
SLM_r1.2ch01	AUGUSTUS	intron	37343	37419	.	+	.	ID=SLM_r1.2ch01.g000200.1.t1.intron3;Parent=SLM_r1.2ch01.g000200.1.t1;
SLM_r1.2ch01	AUGUSTUS	CDS	37420	37634	1	+	0	ID=SLM_r1.2ch01.g000200.1.t1.CDS4;Parent=SLM_r1.2ch01.g000200.1.t1;
SLM_r1.2ch01	AUGUSTUS	exon	37420	37634	.	+	.	ID=SLM_r1.2ch01.g000200.1.t1.exon4;Parent=SLM_r1.2ch01.g000200.1.t1;
SLM_r1.2ch01	AUGUSTUS	intron	37635	37713	.	+	.	ID=SLM_r1.2ch01.g000200.1.t1.intron4;Parent=SLM_r1.2ch01.g000200.1.t1;
SLM_r1.2ch01	AUGUSTUS	CDS	37714	37967	1	+	1	ID=SLM_r1.2ch01.g000200.1.t1.CDS5;Parent=SLM_r1.2ch01.g000200.1.t1;
SLM_r1.2ch01	AUGUSTUS	exon	37714	37967	.	+	.	ID=SLM_r1.2ch01.g000200.1.t1.exon5;Parent=SLM_r1.2ch01.g000200.1.t1;
SLM_r1.2ch01	AUGUSTUS	intron	37968	38052	.	+	.	ID=SLM_r1.2ch01.g000200.1.t1.intron5;Parent=SLM_r1.2ch01.g000200.1.t1;
SLM_r1.2ch01	AUGUSTUS	CDS	38053	38105	1	+	2	ID=SLM_r1.2ch01.g000200.1.t1.CDS6;Parent=SLM_r1.2ch01.g000200.1.t1;
SLM_r1.2ch01	AUGUSTUS	exon	38053	38105	.	+	.	ID=SLM_r1.2ch01.g000200.1.t1.exon6;Parent=SLM_r1.2ch01.g000200.1.t1;
SLM_r1.2ch01	AUGUSTUS	intron	38106	38182	.	+	.	ID=SLM_r1.2ch01.g000200.1.t1.intron6;Parent=SLM_r1.2ch01.g000200.1.t1;
SLM_r1.2ch01	AUGUSTUS	CDS	38183	38629	1	+	0	ID=SLM_r1.2ch01.g000200.1.t1.CDS7;Parent=SLM_r1.2ch01.g000200.1.t1;
SLM_r1.2ch01	AUGUSTUS	exon	38183	38629	.	+	.	ID=SLM_r1.2ch01.g000200.1.t1.exon7;Parent=SLM_r1.2ch01.g000200.1.t1;
SLM_r1.2ch01	AUGUSTUS	stop_codon	38627	38629	.	+	0	ID=SLM_r1.2ch01.g000200.1.t1.stop1;Parent=SLM_r1.2ch01.g000200.1.t1;
SLM_r1.2ch01	AUGUSTUS	gene	46676	49267	.	+	.	ID=SLM_r1.2ch01.g000210.1;
SLM_r1.2ch01	AUGUSTUS	mRNA	46676	49267	.	+	.	ID=SLM_r1.2ch01.g000210.1.t1;Parent=SLM_r1.2ch01.g000210.1;
SLM_r1.2ch01	AUGUSTUS	start_codon	46676	46678	.	+	0	ID=SLM_r1.2ch01.g000210.1.t1.start1;Parent=SLM_r1.2ch01.g000210.1.t1;
SLM_r1.2ch01	AUGUSTUS	CDS	46676	46769	1	+	0	ID=SLM_r1.2ch01.g000210.1.t1.CDS1;Parent=SLM_r1.2ch01.g000210.1.t1;
SLM_r1.2ch01	AUGUSTUS	exon	46676	46769	.	+	.	ID=SLM_r1.2ch01.g000210.1.t1.exon1;Parent=SLM_r1.2ch01.g000210.1.t1;
SLM_r1.2ch01	AUGUSTUS	intron	46770	47227	.	+	.	ID=SLM_r1.2ch01.g000210.1.t1.intron1;Parent=SLM_r1.2ch01.g000210.1.t1;
SLM_r1.2ch01	AUGUSTUS	CDS	47228	47388	1	+	2	ID=SLM_r1.2ch01.g000210.1.t1.CDS2;Parent=SLM_r1.2ch01.g000210.1.t1;
SLM_r1.2ch01	AUGUSTUS	exon	47228	47388	.	+	.	ID=SLM_r1.2ch01.g000210.1.t1.exon2;Parent=SLM_r1.2ch01.g000210.1.t1;
SLM_r1.2ch01	AUGUSTUS	intron	47389	47479	.	+	.	ID=SLM_r1.2ch01.g000210.1.t1.intron2;Parent=SLM_r1.2ch01.g000210.1.t1;
SLM_r1.2ch01	AUGUSTUS	CDS	47480	47564	1	+	0	ID=SLM_r1.2ch01.g000210.1.t1.CDS3;Parent=SLM_r1.2ch01.g000210.1.t1;
SLM_r1.2ch01	AUGUSTUS	exon	47480	47564	.	+	.	ID=SLM_r1.2ch01.g000210.1.t1.exon3;Parent=SLM_r1.2ch01.g000210.1.t1;
SLM_r1.2ch01	AUGUSTUS	intron	47565	48083	.	+	.	ID=SLM_r1.2ch01.g000210.1.t1.intron3;Parent=SLM_r1.2ch01.g000210.1.t1;
SLM_r1.2ch01	AUGUSTUS	CDS	48084	48218	1	+	2	ID=SLM_r1.2ch01.g000210.1.t1.CDS4;Parent=SLM_r1.2ch01.g000210.1.t1;
SLM_r1.2ch01	AUGUSTUS	exon	48084	48218	.	+	.	ID=SLM_r1.2ch01.g000210.1.t1.exon4;Parent=SLM_r1.2ch01.g000210.1.t1;
SLM_r1.2ch01	AUGUSTUS	intron	48219	48989	.	+	.	ID=SLM_r1.2ch01.g000210.1.t1.intron4;Parent=SLM_r1.2ch01.g000210.1.t1;
SLM_r1.2ch01	AUGUSTUS	CDS	48990	49267	1	+	2	ID=SLM_r1.2ch01.g000210.1.t1.CDS5;Parent=SLM_r1.2ch01.g000210.1.t1;
SLM_r1.2ch01	AUGUSTUS	exon	48990	49267	.	+	.	ID=SLM_r1.2ch01.g000210.1.t1.exon5;Parent=SLM_r1.2ch01.g000210.1.t1;
SLM_r1.2ch01	AUGUSTUS	stop_codon	49265	49267	.	+	0	ID=SLM_r1.2ch01.g000210.1.t1.stop1;Parent=SLM_r1.2ch01.g000210.1.t1;
SLM_r1.2ch01	AUGUSTUS	gene	54467	67318	.	-	.	ID=SLM_r1.2ch01.g000220.1;
SLM_r1.2ch01	AUGUSTUS	mRNA	54467	67318	.	-	.	ID=SLM_r1.2ch01.g000220.1.t1;Parent=SLM_r1.2ch01.g000220.1;
SLM_r1.2ch01	AUGUSTUS	stop_codon	54467	54469	.	-	0	ID=SLM_r1.2ch01.g000220.1.t1.stop1;Parent=SLM_r1.2ch01.g000220.1.t1;
SLM_r1.2ch01	AUGUSTUS	CDS	54467	54799	1	-	0	ID=SLM_r1.2ch01.g000220.1.t1.CDS1;Parent=SLM_r1.2ch01.g000220.1.t1;
SLM_r1.2ch01	AUGUSTUS	exon	54467	54799	.	-	.	ID=SLM_r1.2ch01.g000220.1.t1.exon1;Parent=SLM_r1.2ch01.g000220.1.t1;
SLM_r1.2ch01	AUGUSTUS	intron	54800	55235	.	-	.	ID=SLM_r1.2ch01.g000220.1.t1.intron1;Parent=SLM_r1.2ch01.g000220.1.t1;
SLM_r1.2ch01	AUGUSTUS	CDS	55236	55540	1	-	2	ID=SLM_r1.2ch01.g000220.1.t1.CDS2;Parent=SLM_r1.2ch01.g000220.1.t1;
SLM_r1.2ch01	AUGUSTUS	exon	55236	55540	.	-	.	ID=SLM_r1.2ch01.g000220.1.t1.exon2;Parent=SLM_r1.2ch01.g000220.1.t1;
SLM_r1.2ch01	AUGUSTUS	intron	55541	56230	.	-	.	ID=SLM_r1.2ch01.g000220.1.t1.intron2;Parent=SLM_r1.2ch01.g000220.1.t1;
SLM_r1.2ch01	AUGUSTUS	CDS	56231	56498	1	-	0	ID=SLM_r1.2ch01.g000220.1.t1.CDS3;Parent=SLM_r1.2ch01.g000220.1.t1;
SLM_r1.2ch01	AUGUSTUS	exon	56231	56498	.	-	.	ID=SLM_r1.2ch01.g000220.1.t1.exon3;Parent=SLM_r1.2ch01.g000220.1.t1;
SLM_r1.2ch01	AUGUSTUS	intron	56499	57100	.	-	.	ID=SLM_r1.2ch01.g000220.1.t1.intron3;Parent=SLM_r1.2ch01.g000220.1.t1;
SLM_r1.2ch01	AUGUSTUS	CDS	57101	57307	1	-	0	ID=SLM_r1.2ch01.g000220.1.t1.CDS4;Parent=SLM_r1.2ch01.g000220.1.t1;
SLM_r1.2ch01	AUGUSTUS	exon	57101	57307	.	-	.	ID=SLM_r1.2ch01.g000220.1.t1.exon4;Parent=SLM_r1.2ch01.g000220.1.t1;
SLM_r1.2ch01	AUGUSTUS	intron	57308	57390	.	-	.	ID=SLM_r1.2ch01.g000220.1.t1.intron4;Parent=SLM_r1.2ch01.g000220.1.t1;
SLM_r1.2ch01	AUGUSTUS	CDS	57391	57609	1	-	0	ID=SLM_r1.2ch01.g000220.1.t1.CDS5;Parent=SLM_r1.2ch01.g000220.1.t1;
SLM_r1.2ch01	AUGUSTUS	exon	57391	57609	.	-	.	ID=SLM_r1.2ch01.g000220.1.t1.exon5;Parent=SLM_r1.2ch01.g000220.1.t1;
SLM_r1.2ch01	AUGUSTUS	intron	57610	57692	.	-	.	ID=SLM_r1.2ch01.g000220.1.t1.intron5;Parent=SLM_r1.2ch01.g000220.1.t1;
SLM_r1.2ch01	AUGUSTUS	CDS	57693	57824	1	-	0	ID=SLM_r1.2ch01.g000220.1.t1.CDS6;Parent=SLM_r1.2ch01.g000220.1.t1;
SLM_r1.2ch01	AUGUSTUS	exon	57693	57824	.	-	.	ID=SLM_r1.2ch01.g000220.1.t1.exon6;Parent=SLM_r1.2ch01.g000220.1.t1;
SLM_r1.2ch01	AUGUSTUS	intron	57825	58105	.	-	.	ID=SLM_r1.2ch01.g000220.1.t1.intron6;Parent=SLM_r1.2ch01.g000220.1.t1;
SLM_r1.2ch01	AUGUSTUS	CDS	58106	58203	1	-	2	ID=SLM_r1.2ch01.g000220.1.t1.CDS7;Parent=SLM_r1.2ch01.g000220.1.t1;
SLM_r1.2ch01	AUGUSTUS	exon	58106	58203	.	-	.	ID=SLM_r1.2ch01.g000220.1.t1.exon7;Parent=SLM_r1.2ch01.g000220.1.t1;
SLM_r1.2ch01	AUGUSTUS	intron	58204	59083	.	-	.	ID=SLM_r1.2ch01.g000220.1.t1.intron7;Parent=SLM_r1.2ch01.g000220.1.t1;
SLM_r1.2ch01	AUGUSTUS	CDS	59084	59386	1	-	2	ID=SLM_r1.2ch01.g000220.1.t1.CDS8;Parent=SLM_r1.2ch01.g000220.1.t1;
SLM_r1.2ch01	AUGUSTUS	exon	59084	59386	.	-	.	ID=SLM_r1.2ch01.g000220.1.t1.exon8;Parent=SLM_r1.2ch01.g000220.1.t1;
SLM_r1.2ch01	AUGUSTUS	intron	59387	59689	.	-	.	ID=SLM_r1.2ch01.g000220.1.t1.intron8;Parent=SLM_r1.2ch01.g000220.1.t1;
SLM_r1.2ch01	AUGUSTUS	CDS	59690	59921	1	-	0	ID=SLM_r1.2ch01.g000220.1.t1.CDS9;Parent=SLM_r1.2ch01.g000220.1.t1;
SLM_r1.2ch01	AUGUSTUS	exon	59690	59921	.	-	.	ID=SLM_r1.2ch01.g000220.1.t1.exon9;Parent=SLM_r1.2ch01.g000220.1.t1;
SLM_r1.2ch01	AUGUSTUS	intron	59922	60708	.	-	.	ID=SLM_r1.2ch01.g000220.1.t1.intron9;Parent=SLM_r1.2ch01.g000220.1.t1;
SLM_r1.2ch01	AUGUSTUS	CDS	60709	60816	1	-	0	ID=SLM_r1.2ch01.g000220.1.t1.CDS10;Parent=SLM_r1.2ch01.g000220.1.t1;
SLM_r1.2ch01	AUGUSTUS	exon	60709	60816	.	-	.	ID=SLM_r1.2ch01.g000220.1.t1.exon10;Parent=SLM_r1.2ch01.g000220.1.t1;
SLM_r1.2ch01	AUGUSTUS	intron	60817	60928	.	-	.	ID=SLM_r1.2ch01.g000220.1.t1.intron10;Parent=SLM_r1.2ch01.g000220.1.t1;
SLM_r1.2ch01	AUGUSTUS	CDS	60929	60976	1	-	0	ID=SLM_r1.2ch01.g000220.1.t1.CDS11;Parent=SLM_r1.2ch01.g000220.1.t1;
SLM_r1.2ch01	AUGUSTUS	exon	60929	60976	.	-	.	ID=SLM_r1.2ch01.g000220.1.t1.exon11;Parent=SLM_r1.2ch01.g000220.1.t1;
SLM_r1.2ch01	AUGUSTUS	intron	60977	61087	.	-	.	ID=SLM_r1.2ch01.g000220.1.t1.intron11;Parent=SLM_r1.2ch01.g000220.1.t1;
SLM_r1.2ch01	AUGUSTUS	CDS	61088	61272	1	-	2	ID=SLM_r1.2ch01.g000220.1.t1.CDS12;Parent=SLM_r1.2ch01.g000220.1.t1;
SLM_r1.2ch01	AUGUSTUS	exon	61088	61272	.	-	.	ID=SLM_r1.2ch01.g000220.1.t1.exon12;Parent=SLM_r1.2ch01.g000220.1.t1;
SLM_r1.2ch01	AUGUSTUS	intron	61273	62345	.	-	.	ID=SLM_r1.2ch01.g000220.1.t1.intron12;Parent=SLM_r1.2ch01.g000220.1.t1;
SLM_r1.2ch01	AUGUSTUS	CDS	62346	62401	1	-	1	ID=SLM_r1.2ch01.g000220.1.t1.CDS13;Parent=SLM_r1.2ch01.g000220.1.t1;
SLM_r1.2ch01	AUGUSTUS	exon	62346	62401	.	-	.	ID=SLM_r1.2ch01.g000220.1.t1.exon13;Parent=SLM_r1.2ch01.g000220.1.t1;
SLM_r1.2ch01	AUGUSTUS	intron	62402	63017	.	-	.	ID=SLM_r1.2ch01.g000220.1.t1.intron13;Parent=SLM_r1.2ch01.g000220.1.t1;
SLM_r1.2ch01	AUGUSTUS	CDS	63018	63062	1	-	1	ID=SLM_r1.2ch01.g000220.1.t1.CDS14;Parent=SLM_r1.2ch01.g000220.1.t1;
SLM_r1.2ch01	AUGUSTUS	exon	63018	63062	.	-	.	ID=SLM_r1.2ch01.g000220.1.t1.exon14;Parent=SLM_r1.2ch01.g000220.1.t1;
SLM_r1.2ch01	AUGUSTUS	intron	63063	63412	.	-	.	ID=SLM_r1.2ch01.g000220.1.t1.intron14;Parent=SLM_r1.2ch01.g000220.1.t1;
SLM_r1.2ch01	AUGUSTUS	CDS	63413	63478	1	-	1	ID=SLM_r1.2ch01.g000220.1.t1.CDS15;Parent=SLM_r1.2ch01.g000220.1.t1;
SLM_r1.2ch01	AUGUSTUS	exon	63413	63478	.	-	.	ID=SLM_r1.2ch01.g000220.1.t1.exon15;Parent=SLM_r1.2ch01.g000220.1.t1;
SLM_r1.2ch01	AUGUSTUS	intron	63479	63556	.	-	.	ID=SLM_r1.2ch01.g000220.1.t1.intron15;Parent=SLM_r1.2ch01.g000220.1.t1;
SLM_r1.2ch01	AUGUSTUS	CDS	63557	63609	1	-	0	ID=SLM_r1.2ch01.g000220.1.t1.CDS16;Parent=SLM_r1.2ch01.g000220.1.t1;
SLM_r1.2ch01	AUGUSTUS	exon	63557	63609	.	-	.	ID=SLM_r1.2ch01.g000220.1.t1.exon16;Parent=SLM_r1.2ch01.g000220.1.t1;
SLM_r1.2ch01	AUGUSTUS	intron	63610	64358	.	-	.	ID=SLM_r1.2ch01.g000220.1.t1.intron16;Parent=SLM_r1.2ch01.g000220.1.t1;
SLM_r1.2ch01	AUGUSTUS	CDS	64359	64476	1	-	1	ID=SLM_r1.2ch01.g000220.1.t1.CDS17;Parent=SLM_r1.2ch01.g000220.1.t1;
SLM_r1.2ch01	AUGUSTUS	exon	64359	64476	.	-	.	ID=SLM_r1.2ch01.g000220.1.t1.exon17;Parent=SLM_r1.2ch01.g000220.1.t1;
SLM_r1.2ch01	AUGUSTUS	intron	64477	64550	.	-	.	ID=SLM_r1.2ch01.g000220.1.t1.intron17;Parent=SLM_r1.2ch01.g000220.1.t1;
SLM_r1.2ch01	AUGUSTUS	CDS	64551	64652	1	-	1	ID=SLM_r1.2ch01.g000220.1.t1.CDS18;Parent=SLM_r1.2ch01.g000220.1.t1;
SLM_r1.2ch01	AUGUSTUS	exon	64551	64652	.	-	.	ID=SLM_r1.2ch01.g000220.1.t1.exon18;Parent=SLM_r1.2ch01.g000220.1.t1;
SLM_r1.2ch01	AUGUSTUS	intron	64653	64849	.	-	.	ID=SLM_r1.2ch01.g000220.1.t1.intron18;Parent=SLM_r1.2ch01.g000220.1.t1;
SLM_r1.2ch01	AUGUSTUS	CDS	64850	65007	1	-	0	ID=SLM_r1.2ch01.g000220.1.t1.CDS19;Parent=SLM_r1.2ch01.g000220.1.t1;
SLM_r1.2ch01	AUGUSTUS	exon	64850	65007	.	-	.	ID=SLM_r1.2ch01.g000220.1.t1.exon19;Parent=SLM_r1.2ch01.g000220.1.t1;
SLM_r1.2ch01	AUGUSTUS	intron	65008	65082	.	-	.	ID=SLM_r1.2ch01.g000220.1.t1.intron19;Parent=SLM_r1.2ch01.g000220.1.t1;
SLM_r1.2ch01	AUGUSTUS	CDS	65083	65160	1	-	0	ID=SLM_r1.2ch01.g000220.1.t1.CDS20;Parent=SLM_r1.2ch01.g000220.1.t1;
SLM_r1.2ch01	AUGUSTUS	exon	65083	65160	.	-	.	ID=SLM_r1.2ch01.g000220.1.t1.exon20;Parent=SLM_r1.2ch01.g000220.1.t1;
SLM_r1.2ch01	AUGUSTUS	intron	65161	66234	.	-	.	ID=SLM_r1.2ch01.g000220.1.t1.intron20;Parent=SLM_r1.2ch01.g000220.1.t1;
SLM_r1.2ch01	AUGUSTUS	CDS	66235	66326	1	-	2	ID=SLM_r1.2ch01.g000220.1.t1.CDS21;Parent=SLM_r1.2ch01.g000220.1.t1;
SLM_r1.2ch01	AUGUSTUS	exon	66235	66326	.	-	.	ID=SLM_r1.2ch01.g000220.1.t1.exon21;Parent=SLM_r1.2ch01.g000220.1.t1;
SLM_r1.2ch01	AUGUSTUS	intron	66327	66490	.	-	.	ID=SLM_r1.2ch01.g000220.1.t1.intron21;Parent=SLM_r1.2ch01.g000220.1.t1;
SLM_r1.2ch01	AUGUSTUS	CDS	66491	66541	1	-	2	ID=SLM_r1.2ch01.g000220.1.t1.CDS22;Parent=SLM_r1.2ch01.g000220.1.t1;
SLM_r1.2ch01	AUGUSTUS	exon	66491	66541	.	-	.	ID=SLM_r1.2ch01.g000220.1.t1.exon22;Parent=SLM_r1.2ch01.g000220.1.t1;
SLM_r1.2ch01	AUGUSTUS	intron	66542	67119	.	-	.	ID=SLM_r1.2ch01.g000220.1.t1.intron22;Parent=SLM_r1.2ch01.g000220.1.t1;
SLM_r1.2ch01	AUGUSTUS	CDS	67120	67318	1	-	0	ID=SLM_r1.2ch01.g000220.1.t1.CDS23;Parent=SLM_r1.2ch01.g000220.1.t1;
SLM_r1.2ch01	AUGUSTUS	exon	67120	67318	.	-	.	ID=SLM_r1.2ch01.g000220.1.t1.exon23;Parent=SLM_r1.2ch01.g000220.1.t1;
SLM_r1.2ch01	AUGUSTUS	start_codon	67316	67318	.	-	0	ID=SLM_r1.2ch01.g000220.1.t1.start1;Parent=SLM_r1.2ch01.g000220.1.t1;
SLM_r1.2ch01	AUGUSTUS	gene	70564	80333	.	+	.	ID=SLM_r1.2ch01.g000230.1;
SLM_r1.2ch01	AUGUSTUS	mRNA	70564	80333	.	+	.	ID=SLM_r1.2ch01.g000230.1.t1;Parent=SLM_r1.2ch01.g000230.1;
SLM_r1.2ch01	AUGUSTUS	start_codon	70564	70566	.	+	0	ID=SLM_r1.2ch01.g000230.1.t1.start1;Parent=SLM_r1.2ch01.g000230.1.t1;
SLM_r1.2ch01	AUGUSTUS	CDS	70564	70935	1	+	0	ID=SLM_r1.2ch01.g000230.1.t1.CDS1;Parent=SLM_r1.2ch01.g000230.1.t1;
SLM_r1.2ch01	AUGUSTUS	exon	70564	70935	.	+	.	ID=SLM_r1.2ch01.g000230.1.t1.exon1;Parent=SLM_r1.2ch01.g000230.1.t1;
SLM_r1.2ch01	AUGUSTUS	intron	70936	71558	.	+	.	ID=SLM_r1.2ch01.g000230.1.t1.intron1;Parent=SLM_r1.2ch01.g000230.1.t1;
SLM_r1.2ch01	AUGUSTUS	CDS	71559	71650	1	+	0	ID=SLM_r1.2ch01.g000230.1.t1.CDS2;Parent=SLM_r1.2ch01.g000230.1.t1;
SLM_r1.2ch01	AUGUSTUS	exon	71559	71650	.	+	.	ID=SLM_r1.2ch01.g000230.1.t1.exon2;Parent=SLM_r1.2ch01.g000230.1.t1;
SLM_r1.2ch01	AUGUSTUS	intron	71651	71983	.	+	.	ID=SLM_r1.2ch01.g000230.1.t1.intron2;Parent=SLM_r1.2ch01.g000230.1.t1;
SLM_r1.2ch01	AUGUSTUS	CDS	71984	72457	1	+	1	ID=SLM_r1.2ch01.g000230.1.t1.CDS3;Parent=SLM_r1.2ch01.g000230.1.t1;
SLM_r1.2ch01	AUGUSTUS	exon	71984	72457	.	+	.	ID=SLM_r1.2ch01.g000230.1.t1.exon3;Parent=SLM_r1.2ch01.g000230.1.t1;
SLM_r1.2ch01	AUGUSTUS	intron	72458	72569	.	+	.	ID=SLM_r1.2ch01.g000230.1.t1.intron3;Parent=SLM_r1.2ch01.g000230.1.t1;
SLM_r1.2ch01	AUGUSTUS	CDS	72570	73474	0.97	+	1	ID=SLM_r1.2ch01.g000230.1.t1.CDS4;Parent=SLM_r1.2ch01.g000230.1.t1;
SLM_r1.2ch01	AUGUSTUS	exon	72570	73474	.	+	.	ID=SLM_r1.2ch01.g000230.1.t1.exon4;Parent=SLM_r1.2ch01.g000230.1.t1;
SLM_r1.2ch01	AUGUSTUS	intron	73475	74502	.	+	.	ID=SLM_r1.2ch01.g000230.1.t1.intron4;Parent=SLM_r1.2ch01.g000230.1.t1;
SLM_r1.2ch01	AUGUSTUS	CDS	74503	74590	0.29	+	2	ID=SLM_r1.2ch01.g000230.1.t1.CDS5;Parent=SLM_r1.2ch01.g000230.1.t1;
SLM_r1.2ch01	AUGUSTUS	exon	74503	74590	.	+	.	ID=SLM_r1.2ch01.g000230.1.t1.exon5;Parent=SLM_r1.2ch01.g000230.1.t1;
SLM_r1.2ch01	AUGUSTUS	intron	74591	74868	.	+	.	ID=SLM_r1.2ch01.g000230.1.t1.intron5;Parent=SLM_r1.2ch01.g000230.1.t1;
SLM_r1.2ch01	AUGUSTUS	CDS	74869	74909	1	+	1	ID=SLM_r1.2ch01.g000230.1.t1.CDS6;Parent=SLM_r1.2ch01.g000230.1.t1;
SLM_r1.2ch01	AUGUSTUS	exon	74869	74909	.	+	.	ID=SLM_r1.2ch01.g000230.1.t1.exon6;Parent=SLM_r1.2ch01.g000230.1.t1;
SLM_r1.2ch01	AUGUSTUS	intron	74910	75074	.	+	.	ID=SLM_r1.2ch01.g000230.1.t1.intron6;Parent=SLM_r1.2ch01.g000230.1.t1;
SLM_r1.2ch01	AUGUSTUS	CDS	75075	75657	1	+	2	ID=SLM_r1.2ch01.g000230.1.t1.CDS7;Parent=SLM_r1.2ch01.g000230.1.t1;
SLM_r1.2ch01	AUGUSTUS	exon	75075	75657	.	+	.	ID=SLM_r1.2ch01.g000230.1.t1.exon7;Parent=SLM_r1.2ch01.g000230.1.t1;
SLM_r1.2ch01	AUGUSTUS	intron	75658	75822	.	+	.	ID=SLM_r1.2ch01.g000230.1.t1.intron7;Parent=SLM_r1.2ch01.g000230.1.t1;
SLM_r1.2ch01	AUGUSTUS	CDS	75823	75960	1	+	1	ID=SLM_r1.2ch01.g000230.1.t1.CDS8;Parent=SLM_r1.2ch01.g000230.1.t1;
SLM_r1.2ch01	AUGUSTUS	exon	75823	75960	.	+	.	ID=SLM_r1.2ch01.g000230.1.t1.exon8;Parent=SLM_r1.2ch01.g000230.1.t1;
SLM_r1.2ch01	AUGUSTUS	intron	75961	76049	.	+	.	ID=SLM_r1.2ch01.g000230.1.t1.intron8;Parent=SLM_r1.2ch01.g000230.1.t1;
SLM_r1.2ch01	AUGUSTUS	CDS	76050	76206	1	+	1	ID=SLM_r1.2ch01.g000230.1.t1.CDS9;Parent=SLM_r1.2ch01.g000230.1.t1;
SLM_r1.2ch01	AUGUSTUS	exon	76050	76206	.	+	.	ID=SLM_r1.2ch01.g000230.1.t1.exon9;Parent=SLM_r1.2ch01.g000230.1.t1;
SLM_r1.2ch01	AUGUSTUS	intron	76207	76722	.	+	.	ID=SLM_r1.2ch01.g000230.1.t1.intron9;Parent=SLM_r1.2ch01.g000230.1.t1;
SLM_r1.2ch01	AUGUSTUS	CDS	76723	76800	0.97	+	0	ID=SLM_r1.2ch01.g000230.1.t1.CDS10;Parent=SLM_r1.2ch01.g000230.1.t1;
SLM_r1.2ch01	AUGUSTUS	exon	76723	76800	.	+	.	ID=SLM_r1.2ch01.g000230.1.t1.exon10;Parent=SLM_r1.2ch01.g000230.1.t1;
SLM_r1.2ch01	AUGUSTUS	intron	76801	76894	.	+	.	ID=SLM_r1.2ch01.g000230.1.t1.intron10;Parent=SLM_r1.2ch01.g000230.1.t1;
SLM_r1.2ch01	AUGUSTUS	CDS	76895	76982	0.97	+	0	ID=SLM_r1.2ch01.g000230.1.t1.CDS11;Parent=SLM_r1.2ch01.g000230.1.t1;
SLM_r1.2ch01	AUGUSTUS	exon	76895	76982	.	+	.	ID=SLM_r1.2ch01.g000230.1.t1.exon11;Parent=SLM_r1.2ch01.g000230.1.t1;
SLM_r1.2ch01	AUGUSTUS	intron	76983	77137	.	+	.	ID=SLM_r1.2ch01.g000230.1.t1.intron11;Parent=SLM_r1.2ch01.g000230.1.t1;
SLM_r1.2ch01	AUGUSTUS	CDS	77138	77207	0.67	+	2	ID=SLM_r1.2ch01.g000230.1.t1.CDS12;Parent=SLM_r1.2ch01.g000230.1.t1;
SLM_r1.2ch01	AUGUSTUS	exon	77138	77207	.	+	.	ID=SLM_r1.2ch01.g000230.1.t1.exon12;Parent=SLM_r1.2ch01.g000230.1.t1;
SLM_r1.2ch01	AUGUSTUS	intron	77208	77567	.	+	.	ID=SLM_r1.2ch01.g000230.1.t1.intron12;Parent=SLM_r1.2ch01.g000230.1.t1;
SLM_r1.2ch01	AUGUSTUS	CDS	77568	77776	0.78	+	1	ID=SLM_r1.2ch01.g000230.1.t1.CDS13;Parent=SLM_r1.2ch01.g000230.1.t1;
SLM_r1.2ch01	AUGUSTUS	exon	77568	77776	.	+	.	ID=SLM_r1.2ch01.g000230.1.t1.exon13;Parent=SLM_r1.2ch01.g000230.1.t1;
SLM_r1.2ch01	AUGUSTUS	intron	77777	79475	.	+	.	ID=SLM_r1.2ch01.g000230.1.t1.intron13;Parent=SLM_r1.2ch01.g000230.1.t1;
SLM_r1.2ch01	AUGUSTUS	CDS	79476	79590	0.64	+	2	ID=SLM_r1.2ch01.g000230.1.t1.CDS14;Parent=SLM_r1.2ch01.g000230.1.t1;
SLM_r1.2ch01	AUGUSTUS	exon	79476	79590	.	+	.	ID=SLM_r1.2ch01.g000230.1.t1.exon14;Parent=SLM_r1.2ch01.g000230.1.t1;
SLM_r1.2ch01	AUGUSTUS	intron	79591	79721	.	+	.	ID=SLM_r1.2ch01.g000230.1.t1.intron14;Parent=SLM_r1.2ch01.g000230.1.t1;
SLM_r1.2ch01	AUGUSTUS	CDS	79722	79857	1	+	1	ID=SLM_r1.2ch01.g000230.1.t1.CDS15;Parent=SLM_r1.2ch01.g000230.1.t1;
SLM_r1.2ch01	AUGUSTUS	exon	79722	79857	.	+	.	ID=SLM_r1.2ch01.g000230.1.t1.exon15;Parent=SLM_r1.2ch01.g000230.1.t1;
SLM_r1.2ch01	AUGUSTUS	intron	79858	80126	.	+	.	ID=SLM_r1.2ch01.g000230.1.t1.intron15;Parent=SLM_r1.2ch01.g000230.1.t1;
SLM_r1.2ch01	AUGUSTUS	CDS	80127	80333	0.86	+	0	ID=SLM_r1.2ch01.g000230.1.t1.CDS16;Parent=SLM_r1.2ch01.g000230.1.t1;
SLM_r1.2ch01	AUGUSTUS	exon	80127	80333	.	+	.	ID=SLM_r1.2ch01.g000230.1.t1.exon16;Parent=SLM_r1.2ch01.g000230.1.t1;
SLM_r1.2ch01	AUGUSTUS	stop_codon	80331	80333	.	+	0	ID=SLM_r1.2ch01.g000230.1.t1.stop1;Parent=SLM_r1.2ch01.g000230.1.t1;
SLM_r1.2ch01	AUGUSTUS	mRNA	70564	80333	.	+	.	ID=SLM_r1.2ch01.g000230.1.t2;Parent=SLM_r1.2ch01.g000230.1;
SLM_r1.2ch01	AUGUSTUS	start_codon	70564	70566	.	+	0	ID=SLM_r1.2ch01.g000230.1.t2.start1;Parent=SLM_r1.2ch01.g000230.1.t2;
SLM_r1.2ch01	AUGUSTUS	CDS	70564	70935	0.98	+	0	ID=SLM_r1.2ch01.g000230.1.t2.CDS1;Parent=SLM_r1.2ch01.g000230.1.t2;
SLM_r1.2ch01	AUGUSTUS	exon	70564	70935	.	+	.	ID=SLM_r1.2ch01.g000230.1.t2.exon1;Parent=SLM_r1.2ch01.g000230.1.t2;
SLM_r1.2ch01	AUGUSTUS	intron	70936	71558	.	+	.	ID=SLM_r1.2ch01.g000230.1.t2.intron1;Parent=SLM_r1.2ch01.g000230.1.t2;
SLM_r1.2ch01	AUGUSTUS	CDS	71559	71650	1	+	0	ID=SLM_r1.2ch01.g000230.1.t2.CDS2;Parent=SLM_r1.2ch01.g000230.1.t2;
SLM_r1.2ch01	AUGUSTUS	exon	71559	71650	.	+	.	ID=SLM_r1.2ch01.g000230.1.t2.exon2;Parent=SLM_r1.2ch01.g000230.1.t2;
SLM_r1.2ch01	AUGUSTUS	intron	71651	71983	.	+	.	ID=SLM_r1.2ch01.g000230.1.t2.intron2;Parent=SLM_r1.2ch01.g000230.1.t2;
SLM_r1.2ch01	AUGUSTUS	CDS	71984	72457	1	+	1	ID=SLM_r1.2ch01.g000230.1.t2.CDS3;Parent=SLM_r1.2ch01.g000230.1.t2;
SLM_r1.2ch01	AUGUSTUS	exon	71984	72457	.	+	.	ID=SLM_r1.2ch01.g000230.1.t2.exon3;Parent=SLM_r1.2ch01.g000230.1.t2;
SLM_r1.2ch01	AUGUSTUS	intron	72458	72569	.	+	.	ID=SLM_r1.2ch01.g000230.1.t2.intron3;Parent=SLM_r1.2ch01.g000230.1.t2;
SLM_r1.2ch01	AUGUSTUS	CDS	72570	73474	0.99	+	1	ID=SLM_r1.2ch01.g000230.1.t2.CDS4;Parent=SLM_r1.2ch01.g000230.1.t2;
SLM_r1.2ch01	AUGUSTUS	exon	72570	73474	.	+	.	ID=SLM_r1.2ch01.g000230.1.t2.exon4;Parent=SLM_r1.2ch01.g000230.1.t2;
SLM_r1.2ch01	AUGUSTUS	intron	73475	74502	.	+	.	ID=SLM_r1.2ch01.g000230.1.t2.intron4;Parent=SLM_r1.2ch01.g000230.1.t2;
SLM_r1.2ch01	AUGUSTUS	CDS	74503	74590	0.35	+	2	ID=SLM_r1.2ch01.g000230.1.t2.CDS5;Parent=SLM_r1.2ch01.g000230.1.t2;
SLM_r1.2ch01	AUGUSTUS	exon	74503	74590	.	+	.	ID=SLM_r1.2ch01.g000230.1.t2.exon5;Parent=SLM_r1.2ch01.g000230.1.t2;
SLM_r1.2ch01	AUGUSTUS	intron	74591	74868	.	+	.	ID=SLM_r1.2ch01.g000230.1.t2.intron5;Parent=SLM_r1.2ch01.g000230.1.t2;
SLM_r1.2ch01	AUGUSTUS	CDS	74869	74909	1	+	1	ID=SLM_r1.2ch01.g000230.1.t2.CDS6;Parent=SLM_r1.2ch01.g000230.1.t2;
SLM_r1.2ch01	AUGUSTUS	exon	74869	74909	.	+	.	ID=SLM_r1.2ch01.g000230.1.t2.exon6;Parent=SLM_r1.2ch01.g000230.1.t2;
SLM_r1.2ch01	AUGUSTUS	intron	74910	75074	.	+	.	ID=SLM_r1.2ch01.g000230.1.t2.intron6;Parent=SLM_r1.2ch01.g000230.1.t2;
SLM_r1.2ch01	AUGUSTUS	CDS	75075	75657	1	+	2	ID=SLM_r1.2ch01.g000230.1.t2.CDS7;Parent=SLM_r1.2ch01.g000230.1.t2;
SLM_r1.2ch01	AUGUSTUS	exon	75075	75657	.	+	.	ID=SLM_r1.2ch01.g000230.1.t2.exon7;Parent=SLM_r1.2ch01.g000230.1.t2;
SLM_r1.2ch01	AUGUSTUS	intron	75658	75822	.	+	.	ID=SLM_r1.2ch01.g000230.1.t2.intron7;Parent=SLM_r1.2ch01.g000230.1.t2;
SLM_r1.2ch01	AUGUSTUS	CDS	75823	75960	1	+	1	ID=SLM_r1.2ch01.g000230.1.t2.CDS8;Parent=SLM_r1.2ch01.g000230.1.t2;
SLM_r1.2ch01	AUGUSTUS	exon	75823	75960	.	+	.	ID=SLM_r1.2ch01.g000230.1.t2.exon8;Parent=SLM_r1.2ch01.g000230.1.t2;
SLM_r1.2ch01	AUGUSTUS	intron	75961	76049	.	+	.	ID=SLM_r1.2ch01.g000230.1.t2.intron8;Parent=SLM_r1.2ch01.g000230.1.t2;
SLM_r1.2ch01	AUGUSTUS	CDS	76050	76206	1	+	1	ID=SLM_r1.2ch01.g000230.1.t2.CDS9;Parent=SLM_r1.2ch01.g000230.1.t2;
SLM_r1.2ch01	AUGUSTUS	exon	76050	76206	.	+	.	ID=SLM_r1.2ch01.g000230.1.t2.exon9;Parent=SLM_r1.2ch01.g000230.1.t2;
SLM_r1.2ch01	AUGUSTUS	intron	76207	76722	.	+	.	ID=SLM_r1.2ch01.g000230.1.t2.intron9;Parent=SLM_r1.2ch01.g000230.1.t2;
SLM_r1.2ch01	AUGUSTUS	CDS	76723	76804	0.7	+	0	ID=SLM_r1.2ch01.g000230.1.t2.CDS10;Parent=SLM_r1.2ch01.g000230.1.t2;
SLM_r1.2ch01	AUGUSTUS	exon	76723	76804	.	+	.	ID=SLM_r1.2ch01.g000230.1.t2.exon10;Parent=SLM_r1.2ch01.g000230.1.t2;
SLM_r1.2ch01	AUGUSTUS	intron	76805	76894	.	+	.	ID=SLM_r1.2ch01.g000230.1.t2.intron10;Parent=SLM_r1.2ch01.g000230.1.t2;
SLM_r1.2ch01	AUGUSTUS	CDS	76895	77207	0.7	+	2	ID=SLM_r1.2ch01.g000230.1.t2.CDS11;Parent=SLM_r1.2ch01.g000230.1.t2;
SLM_r1.2ch01	AUGUSTUS	exon	76895	77207	.	+	.	ID=SLM_r1.2ch01.g000230.1.t2.exon11;Parent=SLM_r1.2ch01.g000230.1.t2;
SLM_r1.2ch01	AUGUSTUS	intron	77208	77567	.	+	.	ID=SLM_r1.2ch01.g000230.1.t2.intron11;Parent=SLM_r1.2ch01.g000230.1.t2;
SLM_r1.2ch01	AUGUSTUS	CDS	77568	77776	0.82	+	1	ID=SLM_r1.2ch01.g000230.1.t2.CDS12;Parent=SLM_r1.2ch01.g000230.1.t2;
SLM_r1.2ch01	AUGUSTUS	exon	77568	77776	.	+	.	ID=SLM_r1.2ch01.g000230.1.t2.exon12;Parent=SLM_r1.2ch01.g000230.1.t2;
SLM_r1.2ch01	AUGUSTUS	intron	77777	79475	.	+	.	ID=SLM_r1.2ch01.g000230.1.t2.intron12;Parent=SLM_r1.2ch01.g000230.1.t2;
SLM_r1.2ch01	AUGUSTUS	CDS	79476	79590	0.6	+	2	ID=SLM_r1.2ch01.g000230.1.t2.CDS13;Parent=SLM_r1.2ch01.g000230.1.t2;
SLM_r1.2ch01	AUGUSTUS	exon	79476	79590	.	+	.	ID=SLM_r1.2ch01.g000230.1.t2.exon13;Parent=SLM_r1.2ch01.g000230.1.t2;
SLM_r1.2ch01	AUGUSTUS	intron	79591	79721	.	+	.	ID=SLM_r1.2ch01.g000230.1.t2.intron13;Parent=SLM_r1.2ch01.g000230.1.t2;
SLM_r1.2ch01	AUGUSTUS	CDS	79722	79857	1	+	1	ID=SLM_r1.2ch01.g000230.1.t2.CDS14;Parent=SLM_r1.2ch01.g000230.1.t2;
SLM_r1.2ch01	AUGUSTUS	exon	79722	79857	.	+	.	ID=SLM_r1.2ch01.g000230.1.t2.exon14;Parent=SLM_r1.2ch01.g000230.1.t2;
SLM_r1.2ch01	AUGUSTUS	intron	79858	80126	.	+	.	ID=SLM_r1.2ch01.g000230.1.t2.intron14;Parent=SLM_r1.2ch01.g000230.1.t2;
SLM_r1.2ch01	AUGUSTUS	CDS	80127	80333	0.81	+	0	ID=SLM_r1.2ch01.g000230.1.t2.CDS15;Parent=SLM_r1.2ch01.g000230.1.t2;
SLM_r1.2ch01	AUGUSTUS	exon	80127	80333	.	+	.	ID=SLM_r1.2ch01.g000230.1.t2.exon15;Parent=SLM_r1.2ch01.g000230.1.t2;
SLM_r1.2ch01	AUGUSTUS	stop_codon	80331	80333	.	+	0	ID=SLM_r1.2ch01.g000230.1.t2.stop1;Parent=SLM_r1.2ch01.g000230.1.t2;
SLM_r1.2ch01	AUGUSTUS	gene	80970	81759	.	+	.	ID=SLM_r1.2ch01.g000240.1;
SLM_r1.2ch01	AUGUSTUS	mRNA	80970	81759	.	+	.	ID=SLM_r1.2ch01.g000240.1.t1;Parent=SLM_r1.2ch01.g000240.1;
SLM_r1.2ch01	AUGUSTUS	start_codon	80970	80972	.	+	0	ID=SLM_r1.2ch01.g000240.1.t1.start1;Parent=SLM_r1.2ch01.g000240.1.t1;
SLM_r1.2ch01	AUGUSTUS	CDS	80970	81157	0.44	+	0	ID=SLM_r1.2ch01.g000240.1.t1.CDS1;Parent=SLM_r1.2ch01.g000240.1.t1;
SLM_r1.2ch01	AUGUSTUS	exon	80970	81157	.	+	.	ID=SLM_r1.2ch01.g000240.1.t1.exon1;Parent=SLM_r1.2ch01.g000240.1.t1;
SLM_r1.2ch01	AUGUSTUS	intron	81158	81319	.	+	.	ID=SLM_r1.2ch01.g000240.1.t1.intron1;Parent=SLM_r1.2ch01.g000240.1.t1;
SLM_r1.2ch01	AUGUSTUS	CDS	81320	81455	1	+	1	ID=SLM_r1.2ch01.g000240.1.t1.CDS2;Parent=SLM_r1.2ch01.g000240.1.t1;
SLM_r1.2ch01	AUGUSTUS	exon	81320	81455	.	+	.	ID=SLM_r1.2ch01.g000240.1.t1.exon2;Parent=SLM_r1.2ch01.g000240.1.t1;
SLM_r1.2ch01	AUGUSTUS	intron	81456	81555	.	+	.	ID=SLM_r1.2ch01.g000240.1.t1.intron2;Parent=SLM_r1.2ch01.g000240.1.t1;
SLM_r1.2ch01	AUGUSTUS	CDS	81556	81759	1	+	0	ID=SLM_r1.2ch01.g000240.1.t1.CDS3;Parent=SLM_r1.2ch01.g000240.1.t1;
SLM_r1.2ch01	AUGUSTUS	exon	81556	81759	.	+	.	ID=SLM_r1.2ch01.g000240.1.t1.exon3;Parent=SLM_r1.2ch01.g000240.1.t1;
SLM_r1.2ch01	AUGUSTUS	stop_codon	81757	81759	.	+	0	ID=SLM_r1.2ch01.g000240.1.t1.stop1;Parent=SLM_r1.2ch01.g000240.1.t1;
SLM_r1.2ch01	AUGUSTUS	mRNA	80970	81598	.	+	.	ID=SLM_r1.2ch01.g000240.1.t2;Parent=SLM_r1.2ch01.g000240.1;
SLM_r1.2ch01	AUGUSTUS	start_codon	80970	80972	.	+	0	ID=SLM_r1.2ch01.g000240.1.t2.start1;Parent=SLM_r1.2ch01.g000240.1.t2;
SLM_r1.2ch01	AUGUSTUS	CDS	80970	81157	0.45	+	0	ID=SLM_r1.2ch01.g000240.1.t2.CDS1;Parent=SLM_r1.2ch01.g000240.1.t2;
SLM_r1.2ch01	AUGUSTUS	exon	80970	81157	.	+	.	ID=SLM_r1.2ch01.g000240.1.t2.exon1;Parent=SLM_r1.2ch01.g000240.1.t2;
SLM_r1.2ch01	AUGUSTUS	intron	81158	81319	.	+	.	ID=SLM_r1.2ch01.g000240.1.t2.intron1;Parent=SLM_r1.2ch01.g000240.1.t2;
SLM_r1.2ch01	AUGUSTUS	CDS	81320	81455	1	+	1	ID=SLM_r1.2ch01.g000240.1.t2.CDS2;Parent=SLM_r1.2ch01.g000240.1.t2;
SLM_r1.2ch01	AUGUSTUS	exon	81320	81455	.	+	.	ID=SLM_r1.2ch01.g000240.1.t2.exon2;Parent=SLM_r1.2ch01.g000240.1.t2;
SLM_r1.2ch01	AUGUSTUS	intron	81456	81583	.	+	.	ID=SLM_r1.2ch01.g000240.1.t2.intron2;Parent=SLM_r1.2ch01.g000240.1.t2;
SLM_r1.2ch01	AUGUSTUS	CDS	81584	81598	0.76	+	0	ID=SLM_r1.2ch01.g000240.1.t2.CDS3;Parent=SLM_r1.2ch01.g000240.1.t2;
SLM_r1.2ch01	AUGUSTUS	exon	81584	81598	.	+	.	ID=SLM_r1.2ch01.g000240.1.t2.exon3;Parent=SLM_r1.2ch01.g000240.1.t2;
SLM_r1.2ch01	AUGUSTUS	stop_codon	81596	81598	.	+	0	ID=SLM_r1.2ch01.g000240.1.t2.stop1;Parent=SLM_r1.2ch01.g000240.1.t2;
SLM_r1.2ch01	AUGUSTUS	gene	82367	84461	.	-	.	ID=SLM_r1.2ch01.g000250.1;
SLM_r1.2ch01	AUGUSTUS	mRNA	82367	84461	.	-	.	ID=SLM_r1.2ch01.g000250.1.t1;Parent=SLM_r1.2ch01.g000250.1;
SLM_r1.2ch01	AUGUSTUS	stop_codon	82367	82369	.	-	0	ID=SLM_r1.2ch01.g000250.1.t1.stop1;Parent=SLM_r1.2ch01.g000250.1.t1;
SLM_r1.2ch01	AUGUSTUS	CDS	82367	82904	1	-	1	ID=SLM_r1.2ch01.g000250.1.t1.CDS1;Parent=SLM_r1.2ch01.g000250.1.t1;
SLM_r1.2ch01	AUGUSTUS	exon	82367	82904	.	-	.	ID=SLM_r1.2ch01.g000250.1.t1.exon1;Parent=SLM_r1.2ch01.g000250.1.t1;
SLM_r1.2ch01	AUGUSTUS	intron	82905	83517	.	-	.	ID=SLM_r1.2ch01.g000250.1.t1.intron1;Parent=SLM_r1.2ch01.g000250.1.t1;
SLM_r1.2ch01	AUGUSTUS	CDS	83518	83914	1	-	2	ID=SLM_r1.2ch01.g000250.1.t1.CDS2;Parent=SLM_r1.2ch01.g000250.1.t1;
SLM_r1.2ch01	AUGUSTUS	exon	83518	83914	.	-	.	ID=SLM_r1.2ch01.g000250.1.t1.exon2;Parent=SLM_r1.2ch01.g000250.1.t1;
SLM_r1.2ch01	AUGUSTUS	intron	83915	84376	.	-	.	ID=SLM_r1.2ch01.g000250.1.t1.intron2;Parent=SLM_r1.2ch01.g000250.1.t1;
SLM_r1.2ch01	AUGUSTUS	CDS	84377	84461	0.97	-	0	ID=SLM_r1.2ch01.g000250.1.t1.CDS3;Parent=SLM_r1.2ch01.g000250.1.t1;
SLM_r1.2ch01	AUGUSTUS	exon	84377	84461	.	-	.	ID=SLM_r1.2ch01.g000250.1.t1.exon3;Parent=SLM_r1.2ch01.g000250.1.t1;
SLM_r1.2ch01	AUGUSTUS	start_codon	84459	84461	.	-	0	ID=SLM_r1.2ch01.g000250.1.t1.start1;Parent=SLM_r1.2ch01.g000250.1.t1;
SLM_r1.2ch01	AUGUSTUS	gene	89208	90404	.	+	.	ID=SLM_r1.2ch01.g000260.1;
SLM_r1.2ch01	AUGUSTUS	mRNA	89208	90404	.	+	.	ID=SLM_r1.2ch01.g000260.1.t1;Parent=SLM_r1.2ch01.g000260.1;
SLM_r1.2ch01	AUGUSTUS	start_codon	89208	89210	.	+	0	ID=SLM_r1.2ch01.g000260.1.t1.start1;Parent=SLM_r1.2ch01.g000260.1.t1;
SLM_r1.2ch01	AUGUSTUS	CDS	89208	90404	0.86	+	0	ID=SLM_r1.2ch01.g000260.1.t1.CDS1;Parent=SLM_r1.2ch01.g000260.1.t1;
SLM_r1.2ch01	AUGUSTUS	exon	89208	90404	.	+	.	ID=SLM_r1.2ch01.g000260.1.t1.exon1;Parent=SLM_r1.2ch01.g000260.1.t1;
SLM_r1.2ch01	AUGUSTUS	stop_codon	90402	90404	.	+	0	ID=SLM_r1.2ch01.g000260.1.t1.stop1;Parent=SLM_r1.2ch01.g000260.1.t1;
SLM_r1.2ch01	AUGUSTUS	gene	90973	95777	.	-	.	ID=SLM_r1.2ch01.g000270.1;
SLM_r1.2ch01	AUGUSTUS	mRNA	90973	95777	.	-	.	ID=SLM_r1.2ch01.g000270.1.t1;Parent=SLM_r1.2ch01.g000270.1;
SLM_r1.2ch01	AUGUSTUS	stop_codon	90973	90975	.	-	0	ID=SLM_r1.2ch01.g000270.1.t1.stop1;Parent=SLM_r1.2ch01.g000270.1.t1;
SLM_r1.2ch01	AUGUSTUS	CDS	90973	91047	1	-	0	ID=SLM_r1.2ch01.g000270.1.t1.CDS1;Parent=SLM_r1.2ch01.g000270.1.t1;
SLM_r1.2ch01	AUGUSTUS	exon	90973	91047	.	-	.	ID=SLM_r1.2ch01.g000270.1.t1.exon1;Parent=SLM_r1.2ch01.g000270.1.t1;
SLM_r1.2ch01	AUGUSTUS	intron	91048	91360	.	-	.	ID=SLM_r1.2ch01.g000270.1.t1.intron1;Parent=SLM_r1.2ch01.g000270.1.t1;
SLM_r1.2ch01	AUGUSTUS	CDS	91361	91397	1	-	1	ID=SLM_r1.2ch01.g000270.1.t1.CDS2;Parent=SLM_r1.2ch01.g000270.1.t1;
SLM_r1.2ch01	AUGUSTUS	exon	91361	91397	.	-	.	ID=SLM_r1.2ch01.g000270.1.t1.exon2;Parent=SLM_r1.2ch01.g000270.1.t1;
SLM_r1.2ch01	AUGUSTUS	intron	91398	91558	.	-	.	ID=SLM_r1.2ch01.g000270.1.t1.intron2;Parent=SLM_r1.2ch01.g000270.1.t1;
SLM_r1.2ch01	AUGUSTUS	CDS	91559	91713	0.91	-	0	ID=SLM_r1.2ch01.g000270.1.t1.CDS3;Parent=SLM_r1.2ch01.g000270.1.t1;
SLM_r1.2ch01	AUGUSTUS	exon	91559	91713	.	-	.	ID=SLM_r1.2ch01.g000270.1.t1.exon3;Parent=SLM_r1.2ch01.g000270.1.t1;
SLM_r1.2ch01	AUGUSTUS	intron	91714	91915	.	-	.	ID=SLM_r1.2ch01.g000270.1.t1.intron3;Parent=SLM_r1.2ch01.g000270.1.t1;
SLM_r1.2ch01	AUGUSTUS	CDS	91916	91990	1	-	0	ID=SLM_r1.2ch01.g000270.1.t1.CDS4;Parent=SLM_r1.2ch01.g000270.1.t1;
SLM_r1.2ch01	AUGUSTUS	exon	91916	91990	.	-	.	ID=SLM_r1.2ch01.g000270.1.t1.exon4;Parent=SLM_r1.2ch01.g000270.1.t1;
SLM_r1.2ch01	AUGUSTUS	intron	91991	92072	.	-	.	ID=SLM_r1.2ch01.g000270.1.t1.intron4;Parent=SLM_r1.2ch01.g000270.1.t1;
SLM_r1.2ch01	AUGUSTUS	CDS	92073	92146	1	-	2	ID=SLM_r1.2ch01.g000270.1.t1.CDS5;Parent=SLM_r1.2ch01.g000270.1.t1;
SLM_r1.2ch01	AUGUSTUS	exon	92073	92146	.	-	.	ID=SLM_r1.2ch01.g000270.1.t1.exon5;Parent=SLM_r1.2ch01.g000270.1.t1;
SLM_r1.2ch01	AUGUSTUS	intron	92147	92225	.	-	.	ID=SLM_r1.2ch01.g000270.1.t1.intron5;Parent=SLM_r1.2ch01.g000270.1.t1;
SLM_r1.2ch01	AUGUSTUS	CDS	92226	92313	1	-	0	ID=SLM_r1.2ch01.g000270.1.t1.CDS6;Parent=SLM_r1.2ch01.g000270.1.t1;
SLM_r1.2ch01	AUGUSTUS	exon	92226	92313	.	-	.	ID=SLM_r1.2ch01.g000270.1.t1.exon6;Parent=SLM_r1.2ch01.g000270.1.t1;
SLM_r1.2ch01	AUGUSTUS	intron	92314	92509	.	-	.	ID=SLM_r1.2ch01.g000270.1.t1.intron6;Parent=SLM_r1.2ch01.g000270.1.t1;
SLM_r1.2ch01	AUGUSTUS	CDS	92510	92661	1	-	2	ID=SLM_r1.2ch01.g000270.1.t1.CDS7;Parent=SLM_r1.2ch01.g000270.1.t1;
SLM_r1.2ch01	AUGUSTUS	exon	92510	92661	.	-	.	ID=SLM_r1.2ch01.g000270.1.t1.exon7;Parent=SLM_r1.2ch01.g000270.1.t1;
SLM_r1.2ch01	AUGUSTUS	intron	92662	92744	.	-	.	ID=SLM_r1.2ch01.g000270.1.t1.intron7;Parent=SLM_r1.2ch01.g000270.1.t1;
SLM_r1.2ch01	AUGUSTUS	CDS	92745	92904	1	-	0	ID=SLM_r1.2ch01.g000270.1.t1.CDS8;Parent=SLM_r1.2ch01.g000270.1.t1;
SLM_r1.2ch01	AUGUSTUS	exon	92745	92904	.	-	.	ID=SLM_r1.2ch01.g000270.1.t1.exon8;Parent=SLM_r1.2ch01.g000270.1.t1;
SLM_r1.2ch01	AUGUSTUS	intron	92905	93358	.	-	.	ID=SLM_r1.2ch01.g000270.1.t1.intron8;Parent=SLM_r1.2ch01.g000270.1.t1;
SLM_r1.2ch01	AUGUSTUS	CDS	93359	93514	1	-	0	ID=SLM_r1.2ch01.g000270.1.t1.CDS9;Parent=SLM_r1.2ch01.g000270.1.t1;
SLM_r1.2ch01	AUGUSTUS	exon	93359	93514	.	-	.	ID=SLM_r1.2ch01.g000270.1.t1.exon9;Parent=SLM_r1.2ch01.g000270.1.t1;
SLM_r1.2ch01	AUGUSTUS	intron	93515	93582	.	-	.	ID=SLM_r1.2ch01.g000270.1.t1.intron9;Parent=SLM_r1.2ch01.g000270.1.t1;
SLM_r1.2ch01	AUGUSTUS	CDS	93583	93798	1	-	0	ID=SLM_r1.2ch01.g000270.1.t1.CDS10;Parent=SLM_r1.2ch01.g000270.1.t1;
SLM_r1.2ch01	AUGUSTUS	exon	93583	93798	.	-	.	ID=SLM_r1.2ch01.g000270.1.t1.exon10;Parent=SLM_r1.2ch01.g000270.1.t1;
SLM_r1.2ch01	AUGUSTUS	intron	93799	93933	.	-	.	ID=SLM_r1.2ch01.g000270.1.t1.intron10;Parent=SLM_r1.2ch01.g000270.1.t1;
SLM_r1.2ch01	AUGUSTUS	CDS	93934	94197	1	-	0	ID=SLM_r1.2ch01.g000270.1.t1.CDS11;Parent=SLM_r1.2ch01.g000270.1.t1;
SLM_r1.2ch01	AUGUSTUS	exon	93934	94197	.	-	.	ID=SLM_r1.2ch01.g000270.1.t1.exon11;Parent=SLM_r1.2ch01.g000270.1.t1;
SLM_r1.2ch01	AUGUSTUS	intron	94198	94589	.	-	.	ID=SLM_r1.2ch01.g000270.1.t1.intron11;Parent=SLM_r1.2ch01.g000270.1.t1;
SLM_r1.2ch01	AUGUSTUS	CDS	94590	94793	1	-	0	ID=SLM_r1.2ch01.g000270.1.t1.CDS12;Parent=SLM_r1.2ch01.g000270.1.t1;
SLM_r1.2ch01	AUGUSTUS	exon	94590	94793	.	-	.	ID=SLM_r1.2ch01.g000270.1.t1.exon12;Parent=SLM_r1.2ch01.g000270.1.t1;
SLM_r1.2ch01	AUGUSTUS	intron	94794	95696	.	-	.	ID=SLM_r1.2ch01.g000270.1.t1.intron12;Parent=SLM_r1.2ch01.g000270.1.t1;
SLM_r1.2ch01	AUGUSTUS	CDS	95697	95777	0.93	-	0	ID=SLM_r1.2ch01.g000270.1.t1.CDS13;Parent=SLM_r1.2ch01.g000270.1.t1;
SLM_r1.2ch01	AUGUSTUS	exon	95697	95777	.	-	.	ID=SLM_r1.2ch01.g000270.1.t1.exon13;Parent=SLM_r1.2ch01.g000270.1.t1;
SLM_r1.2ch01	AUGUSTUS	start_codon	95775	95777	.	-	0	ID=SLM_r1.2ch01.g000270.1.t1.start1;Parent=SLM_r1.2ch01.g000270.1.t1;
SLM_r1.2ch01	AUGUSTUS	gene	106015	109739	.	-	.	ID=SLM_r1.2ch01.g000280.1;
SLM_r1.2ch01	AUGUSTUS	mRNA	106015	109739	.	-	.	ID=SLM_r1.2ch01.g000280.1.t1;Parent=SLM_r1.2ch01.g000280.1;
SLM_r1.2ch01	AUGUSTUS	stop_codon	106015	106017	.	-	0	ID=SLM_r1.2ch01.g000280.1.t1.stop1;Parent=SLM_r1.2ch01.g000280.1.t1;
SLM_r1.2ch01	AUGUSTUS	CDS	106015	106186	0.74	-	1	ID=SLM_r1.2ch01.g000280.1.t1.CDS1;Parent=SLM_r1.2ch01.g000280.1.t1;
SLM_r1.2ch01	AUGUSTUS	exon	106015	106186	.	-	.	ID=SLM_r1.2ch01.g000280.1.t1.exon1;Parent=SLM_r1.2ch01.g000280.1.t1;
SLM_r1.2ch01	AUGUSTUS	intron	106187	106603	.	-	.	ID=SLM_r1.2ch01.g000280.1.t1.intron1;Parent=SLM_r1.2ch01.g000280.1.t1;
SLM_r1.2ch01	AUGUSTUS	CDS	106604	106752	1	-	0	ID=SLM_r1.2ch01.g000280.1.t1.CDS2;Parent=SLM_r1.2ch01.g000280.1.t1;
SLM_r1.2ch01	AUGUSTUS	exon	106604	106752	.	-	.	ID=SLM_r1.2ch01.g000280.1.t1.exon2;Parent=SLM_r1.2ch01.g000280.1.t1;
SLM_r1.2ch01	AUGUSTUS	intron	106753	107163	.	-	.	ID=SLM_r1.2ch01.g000280.1.t1.intron2;Parent=SLM_r1.2ch01.g000280.1.t1;
SLM_r1.2ch01	AUGUSTUS	CDS	107164	107272	0.99	-	1	ID=SLM_r1.2ch01.g000280.1.t1.CDS3;Parent=SLM_r1.2ch01.g000280.1.t1;
SLM_r1.2ch01	AUGUSTUS	exon	107164	107272	.	-	.	ID=SLM_r1.2ch01.g000280.1.t1.exon3;Parent=SLM_r1.2ch01.g000280.1.t1;
SLM_r1.2ch01	AUGUSTUS	intron	107273	107993	.	-	.	ID=SLM_r1.2ch01.g000280.1.t1.intron3;Parent=SLM_r1.2ch01.g000280.1.t1;
SLM_r1.2ch01	AUGUSTUS	CDS	107994	108178	1	-	0	ID=SLM_r1.2ch01.g000280.1.t1.CDS4;Parent=SLM_r1.2ch01.g000280.1.t1;
SLM_r1.2ch01	AUGUSTUS	exon	107994	108178	.	-	.	ID=SLM_r1.2ch01.g000280.1.t1.exon4;Parent=SLM_r1.2ch01.g000280.1.t1;
SLM_r1.2ch01	AUGUSTUS	intron	108179	108789	.	-	.	ID=SLM_r1.2ch01.g000280.1.t1.intron4;Parent=SLM_r1.2ch01.g000280.1.t1;
SLM_r1.2ch01	AUGUSTUS	CDS	108790	109069	1	-	1	ID=SLM_r1.2ch01.g000280.1.t1.CDS5;Parent=SLM_r1.2ch01.g000280.1.t1;
SLM_r1.2ch01	AUGUSTUS	exon	108790	109069	.	-	.	ID=SLM_r1.2ch01.g000280.1.t1.exon5;Parent=SLM_r1.2ch01.g000280.1.t1;
SLM_r1.2ch01	AUGUSTUS	intron	109070	109156	.	-	.	ID=SLM_r1.2ch01.g000280.1.t1.intron5;Parent=SLM_r1.2ch01.g000280.1.t1;
SLM_r1.2ch01	AUGUSTUS	CDS	109157	109267	1	-	1	ID=SLM_r1.2ch01.g000280.1.t1.CDS6;Parent=SLM_r1.2ch01.g000280.1.t1;
SLM_r1.2ch01	AUGUSTUS	exon	109157	109267	.	-	.	ID=SLM_r1.2ch01.g000280.1.t1.exon6;Parent=SLM_r1.2ch01.g000280.1.t1;
SLM_r1.2ch01	AUGUSTUS	intron	109268	109557	.	-	.	ID=SLM_r1.2ch01.g000280.1.t1.intron6;Parent=SLM_r1.2ch01.g000280.1.t1;
SLM_r1.2ch01	AUGUSTUS	CDS	109558	109739	0.59	-	0	ID=SLM_r1.2ch01.g000280.1.t1.CDS7;Parent=SLM_r1.2ch01.g000280.1.t1;
SLM_r1.2ch01	AUGUSTUS	exon	109558	109739	.	-	.	ID=SLM_r1.2ch01.g000280.1.t1.exon7;Parent=SLM_r1.2ch01.g000280.1.t1;
SLM_r1.2ch01	AUGUSTUS	start_codon	109737	109739	.	-	0	ID=SLM_r1.2ch01.g000280.1.t1.start1;Parent=SLM_r1.2ch01.g000280.1.t1;
SLM_r1.2ch01	AUGUSTUS	gene	114959	120381	.	-	.	ID=SLM_r1.2ch01.g000290.1;
SLM_r1.2ch01	AUGUSTUS	mRNA	114959	120381	.	-	.	ID=SLM_r1.2ch01.g000290.1.t1;Parent=SLM_r1.2ch01.g000290.1;
SLM_r1.2ch01	AUGUSTUS	stop_codon	114959	114961	.	-	0	ID=SLM_r1.2ch01.g000290.1.t1.stop1;Parent=SLM_r1.2ch01.g000290.1.t1;
SLM_r1.2ch01	AUGUSTUS	CDS	114959	115294	1	-	0	ID=SLM_r1.2ch01.g000290.1.t1.CDS1;Parent=SLM_r1.2ch01.g000290.1.t1;
SLM_r1.2ch01	AUGUSTUS	exon	114959	115294	.	-	.	ID=SLM_r1.2ch01.g000290.1.t1.exon1;Parent=SLM_r1.2ch01.g000290.1.t1;
SLM_r1.2ch01	AUGUSTUS	intron	115295	115917	.	-	.	ID=SLM_r1.2ch01.g000290.1.t1.intron1;Parent=SLM_r1.2ch01.g000290.1.t1;
SLM_r1.2ch01	AUGUSTUS	CDS	115918	116304	1	-	0	ID=SLM_r1.2ch01.g000290.1.t1.CDS2;Parent=SLM_r1.2ch01.g000290.1.t1;
SLM_r1.2ch01	AUGUSTUS	exon	115918	116304	.	-	.	ID=SLM_r1.2ch01.g000290.1.t1.exon2;Parent=SLM_r1.2ch01.g000290.1.t1;
SLM_r1.2ch01	AUGUSTUS	intron	116305	116716	.	-	.	ID=SLM_r1.2ch01.g000290.1.t1.intron2;Parent=SLM_r1.2ch01.g000290.1.t1;
SLM_r1.2ch01	AUGUSTUS	CDS	116717	116767	1	-	0	ID=SLM_r1.2ch01.g000290.1.t1.CDS3;Parent=SLM_r1.2ch01.g000290.1.t1;
SLM_r1.2ch01	AUGUSTUS	exon	116717	116767	.	-	.	ID=SLM_r1.2ch01.g000290.1.t1.exon3;Parent=SLM_r1.2ch01.g000290.1.t1;
SLM_r1.2ch01	AUGUSTUS	intron	116768	117100	.	-	.	ID=SLM_r1.2ch01.g000290.1.t1.intron3;Parent=SLM_r1.2ch01.g000290.1.t1;
SLM_r1.2ch01	AUGUSTUS	CDS	117101	117196	1	-	0	ID=SLM_r1.2ch01.g000290.1.t1.CDS4;Parent=SLM_r1.2ch01.g000290.1.t1;
SLM_r1.2ch01	AUGUSTUS	exon	117101	117196	.	-	.	ID=SLM_r1.2ch01.g000290.1.t1.exon4;Parent=SLM_r1.2ch01.g000290.1.t1;
SLM_r1.2ch01	AUGUSTUS	intron	117197	118739	.	-	.	ID=SLM_r1.2ch01.g000290.1.t1.intron4;Parent=SLM_r1.2ch01.g000290.1.t1;
SLM_r1.2ch01	AUGUSTUS	CDS	118740	118812	1	-	1	ID=SLM_r1.2ch01.g000290.1.t1.CDS5;Parent=SLM_r1.2ch01.g000290.1.t1;
SLM_r1.2ch01	AUGUSTUS	exon	118740	118812	.	-	.	ID=SLM_r1.2ch01.g000290.1.t1.exon5;Parent=SLM_r1.2ch01.g000290.1.t1;
SLM_r1.2ch01	AUGUSTUS	intron	118813	119386	.	-	.	ID=SLM_r1.2ch01.g000290.1.t1.intron5;Parent=SLM_r1.2ch01.g000290.1.t1;
SLM_r1.2ch01	AUGUSTUS	CDS	119387	119462	1	-	2	ID=SLM_r1.2ch01.g000290.1.t1.CDS6;Parent=SLM_r1.2ch01.g000290.1.t1;
SLM_r1.2ch01	AUGUSTUS	exon	119387	119462	.	-	.	ID=SLM_r1.2ch01.g000290.1.t1.exon6;Parent=SLM_r1.2ch01.g000290.1.t1;
SLM_r1.2ch01	AUGUSTUS	intron	119463	120071	.	-	.	ID=SLM_r1.2ch01.g000290.1.t1.intron6;Parent=SLM_r1.2ch01.g000290.1.t1;
SLM_r1.2ch01	AUGUSTUS	CDS	120072	120198	1	-	0	ID=SLM_r1.2ch01.g000290.1.t1.CDS7;Parent=SLM_r1.2ch01.g000290.1.t1;
SLM_r1.2ch01	AUGUSTUS	exon	120072	120198	.	-	.	ID=SLM_r1.2ch01.g000290.1.t1.exon7;Parent=SLM_r1.2ch01.g000290.1.t1;
SLM_r1.2ch01	AUGUSTUS	intron	120199	120318	.	-	.	ID=SLM_r1.2ch01.g000290.1.t1.intron7;Parent=SLM_r1.2ch01.g000290.1.t1;
SLM_r1.2ch01	AUGUSTUS	CDS	120319	120381	1	-	0	ID=SLM_r1.2ch01.g000290.1.t1.CDS8;Parent=SLM_r1.2ch01.g000290.1.t1;
SLM_r1.2ch01	AUGUSTUS	exon	120319	120381	.	-	.	ID=SLM_r1.2ch01.g000290.1.t1.exon8;Parent=SLM_r1.2ch01.g000290.1.t1;
SLM_r1.2ch01	AUGUSTUS	start_codon	120379	120381	.	-	0	ID=SLM_r1.2ch01.g000290.1.t1.start1;Parent=SLM_r1.2ch01.g000290.1.t1;
SLM_r1.2ch01	AUGUSTUS	gene	122050	125981	.	+	.	ID=SLM_r1.2ch01.g000300.1;
SLM_r1.2ch01	AUGUSTUS	mRNA	122050	125981	.	+	.	ID=SLM_r1.2ch01.g000300.1.t1;Parent=SLM_r1.2ch01.g000300.1;
SLM_r1.2ch01	AUGUSTUS	start_codon	122050	122052	.	+	0	ID=SLM_r1.2ch01.g000300.1.t1.start1;Parent=SLM_r1.2ch01.g000300.1.t1;
SLM_r1.2ch01	AUGUSTUS	CDS	122050	122064	0.55	+	0	ID=SLM_r1.2ch01.g000300.1.t1.CDS1;Parent=SLM_r1.2ch01.g000300.1.t1;
SLM_r1.2ch01	AUGUSTUS	exon	122050	122064	.	+	.	ID=SLM_r1.2ch01.g000300.1.t1.exon1;Parent=SLM_r1.2ch01.g000300.1.t1;
SLM_r1.2ch01	AUGUSTUS	intron	122065	122574	.	+	.	ID=SLM_r1.2ch01.g000300.1.t1.intron1;Parent=SLM_r1.2ch01.g000300.1.t1;
SLM_r1.2ch01	AUGUSTUS	CDS	122575	122593	0.96	+	0	ID=SLM_r1.2ch01.g000300.1.t1.CDS2;Parent=SLM_r1.2ch01.g000300.1.t1;
SLM_r1.2ch01	AUGUSTUS	exon	122575	122593	.	+	.	ID=SLM_r1.2ch01.g000300.1.t1.exon2;Parent=SLM_r1.2ch01.g000300.1.t1;
SLM_r1.2ch01	AUGUSTUS	intron	122594	125280	.	+	.	ID=SLM_r1.2ch01.g000300.1.t1.intron2;Parent=SLM_r1.2ch01.g000300.1.t1;
SLM_r1.2ch01	AUGUSTUS	CDS	125281	125387	1	+	2	ID=SLM_r1.2ch01.g000300.1.t1.CDS3;Parent=SLM_r1.2ch01.g000300.1.t1;
SLM_r1.2ch01	AUGUSTUS	exon	125281	125387	.	+	.	ID=SLM_r1.2ch01.g000300.1.t1.exon3;Parent=SLM_r1.2ch01.g000300.1.t1;
SLM_r1.2ch01	AUGUSTUS	intron	125388	125486	.	+	.	ID=SLM_r1.2ch01.g000300.1.t1.intron3;Parent=SLM_r1.2ch01.g000300.1.t1;
SLM_r1.2ch01	AUGUSTUS	CDS	125487	125594	1	+	0	ID=SLM_r1.2ch01.g000300.1.t1.CDS4;Parent=SLM_r1.2ch01.g000300.1.t1;
SLM_r1.2ch01	AUGUSTUS	exon	125487	125594	.	+	.	ID=SLM_r1.2ch01.g000300.1.t1.exon4;Parent=SLM_r1.2ch01.g000300.1.t1;
SLM_r1.2ch01	AUGUSTUS	intron	125595	125921	.	+	.	ID=SLM_r1.2ch01.g000300.1.t1.intron4;Parent=SLM_r1.2ch01.g000300.1.t1;
SLM_r1.2ch01	AUGUSTUS	CDS	125922	125981	1	+	0	ID=SLM_r1.2ch01.g000300.1.t1.CDS5;Parent=SLM_r1.2ch01.g000300.1.t1;
SLM_r1.2ch01	AUGUSTUS	exon	125922	125981	.	+	.	ID=SLM_r1.2ch01.g000300.1.t1.exon5;Parent=SLM_r1.2ch01.g000300.1.t1;
SLM_r1.2ch01	AUGUSTUS	stop_codon	125979	125981	.	+	0	ID=SLM_r1.2ch01.g000300.1.t1.stop1;Parent=SLM_r1.2ch01.g000300.1.t1;
SLM_r1.2ch01	AUGUSTUS	gene	127557	130159	.	-	.	ID=SLM_r1.2ch01.g000310.1;
SLM_r1.2ch01	AUGUSTUS	mRNA	127557	130159	.	-	.	ID=SLM_r1.2ch01.g000310.1.t1;Parent=SLM_r1.2ch01.g000310.1;
SLM_r1.2ch01	AUGUSTUS	stop_codon	127557	127559	.	-	0	ID=SLM_r1.2ch01.g000310.1.t1.stop1;Parent=SLM_r1.2ch01.g000310.1.t1;
SLM_r1.2ch01	AUGUSTUS	CDS	127557	128070	1	-	1	ID=SLM_r1.2ch01.g000310.1.t1.CDS1;Parent=SLM_r1.2ch01.g000310.1.t1;
SLM_r1.2ch01	AUGUSTUS	exon	127557	128070	.	-	.	ID=SLM_r1.2ch01.g000310.1.t1.exon1;Parent=SLM_r1.2ch01.g000310.1.t1;
SLM_r1.2ch01	AUGUSTUS	intron	128071	129054	.	-	.	ID=SLM_r1.2ch01.g000310.1.t1.intron1;Parent=SLM_r1.2ch01.g000310.1.t1;
SLM_r1.2ch01	AUGUSTUS	CDS	129055	129263	1	-	0	ID=SLM_r1.2ch01.g000310.1.t1.CDS2;Parent=SLM_r1.2ch01.g000310.1.t1;
SLM_r1.2ch01	AUGUSTUS	exon	129055	129263	.	-	.	ID=SLM_r1.2ch01.g000310.1.t1.exon2;Parent=SLM_r1.2ch01.g000310.1.t1;
SLM_r1.2ch01	AUGUSTUS	intron	129264	129920	.	-	.	ID=SLM_r1.2ch01.g000310.1.t1.intron2;Parent=SLM_r1.2ch01.g000310.1.t1;
SLM_r1.2ch01	AUGUSTUS	CDS	129921	130021	1	-	2	ID=SLM_r1.2ch01.g000310.1.t1.CDS3;Parent=SLM_r1.2ch01.g000310.1.t1;
SLM_r1.2ch01	AUGUSTUS	exon	129921	130021	.	-	.	ID=SLM_r1.2ch01.g000310.1.t1.exon3;Parent=SLM_r1.2ch01.g000310.1.t1;
SLM_r1.2ch01	AUGUSTUS	intron	130022	130107	.	-	.	ID=SLM_r1.2ch01.g000310.1.t1.intron3;Parent=SLM_r1.2ch01.g000310.1.t1;
SLM_r1.2ch01	AUGUSTUS	CDS	130108	130159	0.36	-	0	ID=SLM_r1.2ch01.g000310.1.t1.CDS4;Parent=SLM_r1.2ch01.g000310.1.t1;
SLM_r1.2ch01	AUGUSTUS	exon	130108	130159	.	-	.	ID=SLM_r1.2ch01.g000310.1.t1.exon4;Parent=SLM_r1.2ch01.g000310.1.t1;
SLM_r1.2ch01	AUGUSTUS	start_codon	130157	130159	.	-	0	ID=SLM_r1.2ch01.g000310.1.t1.start1;Parent=SLM_r1.2ch01.g000310.1.t1;
SLM_r1.2ch01	AUGUSTUS	gene	150171	151830	.	-	.	ID=SLM_r1.2ch01.g000320.1;
SLM_r1.2ch01	AUGUSTUS	mRNA	150171	151830	.	-	.	ID=SLM_r1.2ch01.g000320.1.t1;Parent=SLM_r1.2ch01.g000320.1;
SLM_r1.2ch01	AUGUSTUS	stop_codon	150171	150173	.	-	0	ID=SLM_r1.2ch01.g000320.1.t1.stop1;Parent=SLM_r1.2ch01.g000320.1.t1;
SLM_r1.2ch01	AUGUSTUS	CDS	150171	150419	1	-	0	ID=SLM_r1.2ch01.g000320.1.t1.CDS1;Parent=SLM_r1.2ch01.g000320.1.t1;
SLM_r1.2ch01	AUGUSTUS	exon	150171	150419	.	-	.	ID=SLM_r1.2ch01.g000320.1.t1.exon1;Parent=SLM_r1.2ch01.g000320.1.t1;
SLM_r1.2ch01	AUGUSTUS	intron	150420	150604	.	-	.	ID=SLM_r1.2ch01.g000320.1.t1.intron1;Parent=SLM_r1.2ch01.g000320.1.t1;
SLM_r1.2ch01	AUGUSTUS	CDS	150605	150804	1	-	2	ID=SLM_r1.2ch01.g000320.1.t1.CDS2;Parent=SLM_r1.2ch01.g000320.1.t1;
SLM_r1.2ch01	AUGUSTUS	exon	150605	150804	.	-	.	ID=SLM_r1.2ch01.g000320.1.t1.exon2;Parent=SLM_r1.2ch01.g000320.1.t1;
SLM_r1.2ch01	AUGUSTUS	intron	150805	151187	.	-	.	ID=SLM_r1.2ch01.g000320.1.t1.intron2;Parent=SLM_r1.2ch01.g000320.1.t1;
SLM_r1.2ch01	AUGUSTUS	CDS	151188	151236	1	-	0	ID=SLM_r1.2ch01.g000320.1.t1.CDS3;Parent=SLM_r1.2ch01.g000320.1.t1;
SLM_r1.2ch01	AUGUSTUS	exon	151188	151236	.	-	.	ID=SLM_r1.2ch01.g000320.1.t1.exon3;Parent=SLM_r1.2ch01.g000320.1.t1;
SLM_r1.2ch01	AUGUSTUS	intron	151237	151662	.	-	.	ID=SLM_r1.2ch01.g000320.1.t1.intron3;Parent=SLM_r1.2ch01.g000320.1.t1;
SLM_r1.2ch01	AUGUSTUS	CDS	151663	151830	0.96	-	0	ID=SLM_r1.2ch01.g000320.1.t1.CDS4;Parent=SLM_r1.2ch01.g000320.1.t1;
SLM_r1.2ch01	AUGUSTUS	exon	151663	151830	.	-	.	ID=SLM_r1.2ch01.g000320.1.t1.exon4;Parent=SLM_r1.2ch01.g000320.1.t1;
SLM_r1.2ch01	AUGUSTUS	start_codon	151828	151830	.	-	0	ID=SLM_r1.2ch01.g000320.1.t1.start1;Parent=SLM_r1.2ch01.g000320.1.t1;
SLM_r1.2ch01	AUGUSTUS	gene	154701	156932	.	-	.	ID=SLM_r1.2ch01.g000330.1;
SLM_r1.2ch01	AUGUSTUS	mRNA	154701	156932	.	-	.	ID=SLM_r1.2ch01.g000330.1.t1;Parent=SLM_r1.2ch01.g000330.1;
SLM_r1.2ch01	AUGUSTUS	stop_codon	154701	154703	.	-	0	ID=SLM_r1.2ch01.g000330.1.t1.stop1;Parent=SLM_r1.2ch01.g000330.1.t1;
SLM_r1.2ch01	AUGUSTUS	CDS	154701	154964	1	-	0	ID=SLM_r1.2ch01.g000330.1.t1.CDS1;Parent=SLM_r1.2ch01.g000330.1.t1;
SLM_r1.2ch01	AUGUSTUS	exon	154701	154964	.	-	.	ID=SLM_r1.2ch01.g000330.1.t1.exon1;Parent=SLM_r1.2ch01.g000330.1.t1;
SLM_r1.2ch01	AUGUSTUS	intron	154965	155623	.	-	.	ID=SLM_r1.2ch01.g000330.1.t1.intron1;Parent=SLM_r1.2ch01.g000330.1.t1;
SLM_r1.2ch01	AUGUSTUS	CDS	155624	155823	1	-	2	ID=SLM_r1.2ch01.g000330.1.t1.CDS2;Parent=SLM_r1.2ch01.g000330.1.t1;
SLM_r1.2ch01	AUGUSTUS	exon	155624	155823	.	-	.	ID=SLM_r1.2ch01.g000330.1.t1.exon2;Parent=SLM_r1.2ch01.g000330.1.t1;
SLM_r1.2ch01	AUGUSTUS	intron	155824	156492	.	-	.	ID=SLM_r1.2ch01.g000330.1.t1.intron2;Parent=SLM_r1.2ch01.g000330.1.t1;
SLM_r1.2ch01	AUGUSTUS	CDS	156493	156541	1	-	0	ID=SLM_r1.2ch01.g000330.1.t1.CDS3;Parent=SLM_r1.2ch01.g000330.1.t1;
SLM_r1.2ch01	AUGUSTUS	exon	156493	156541	.	-	.	ID=SLM_r1.2ch01.g000330.1.t1.exon3;Parent=SLM_r1.2ch01.g000330.1.t1;
SLM_r1.2ch01	AUGUSTUS	intron	156542	156770	.	-	.	ID=SLM_r1.2ch01.g000330.1.t1.intron3;Parent=SLM_r1.2ch01.g000330.1.t1;
SLM_r1.2ch01	AUGUSTUS	CDS	156771	156932	0.84	-	0	ID=SLM_r1.2ch01.g000330.1.t1.CDS4;Parent=SLM_r1.2ch01.g000330.1.t1;
SLM_r1.2ch01	AUGUSTUS	exon	156771	156932	.	-	.	ID=SLM_r1.2ch01.g000330.1.t1.exon4;Parent=SLM_r1.2ch01.g000330.1.t1;
SLM_r1.2ch01	AUGUSTUS	start_codon	156930	156932	.	-	0	ID=SLM_r1.2ch01.g000330.1.t1.start1;Parent=SLM_r1.2ch01.g000330.1.t1;
SLM_r1.2ch01	AUGUSTUS	gene	160040	161392	.	+	.	ID=SLM_r1.2ch01.g000340.1;
SLM_r1.2ch01	AUGUSTUS	mRNA	160040	161392	.	+	.	ID=SLM_r1.2ch01.g000340.1.t1;Parent=SLM_r1.2ch01.g000340.1;
SLM_r1.2ch01	AUGUSTUS	start_codon	160040	160042	.	+	0	ID=SLM_r1.2ch01.g000340.1.t1.start1;Parent=SLM_r1.2ch01.g000340.1.t1;
SLM_r1.2ch01	AUGUSTUS	CDS	160040	161392	0.49	+	0	ID=SLM_r1.2ch01.g000340.1.t1.CDS1;Parent=SLM_r1.2ch01.g000340.1.t1;
SLM_r1.2ch01	AUGUSTUS	exon	160040	161392	.	+	.	ID=SLM_r1.2ch01.g000340.1.t1.exon1;Parent=SLM_r1.2ch01.g000340.1.t1;
SLM_r1.2ch01	AUGUSTUS	stop_codon	161390	161392	.	+	0	ID=SLM_r1.2ch01.g000340.1.t1.stop1;Parent=SLM_r1.2ch01.g000340.1.t1;
SLM_r1.2ch01	AUGUSTUS	gene	163812	165155	.	+	.	ID=SLM_r1.2ch01.g000350.1;
SLM_r1.2ch01	AUGUSTUS	mRNA	163812	165155	.	+	.	ID=SLM_r1.2ch01.g000350.1.t1;Parent=SLM_r1.2ch01.g000350.1;
SLM_r1.2ch01	AUGUSTUS	start_codon	163812	163814	.	+	0	ID=SLM_r1.2ch01.g000350.1.t1.start1;Parent=SLM_r1.2ch01.g000350.1.t1;
SLM_r1.2ch01	AUGUSTUS	CDS	163812	165155	1	+	0	ID=SLM_r1.2ch01.g000350.1.t1.CDS1;Parent=SLM_r1.2ch01.g000350.1.t1;
SLM_r1.2ch01	AUGUSTUS	exon	163812	165155	.	+	.	ID=SLM_r1.2ch01.g000350.1.t1.exon1;Parent=SLM_r1.2ch01.g000350.1.t1;
SLM_r1.2ch01	AUGUSTUS	stop_codon	165153	165155	.	+	0	ID=SLM_r1.2ch01.g000350.1.t1.stop1;Parent=SLM_r1.2ch01.g000350.1.t1;
SLM_r1.2ch01	AUGUSTUS	gene	169594	170564	.	-	.	ID=SLM_r1.2ch01.g000360.1;
SLM_r1.2ch01	AUGUSTUS	mRNA	169594	170564	.	-	.	ID=SLM_r1.2ch01.g000360.1.t1;Parent=SLM_r1.2ch01.g000360.1;
SLM_r1.2ch01	AUGUSTUS	stop_codon	169594	169596	.	-	0	ID=SLM_r1.2ch01.g000360.1.t1.stop1;Parent=SLM_r1.2ch01.g000360.1.t1;
SLM_r1.2ch01	AUGUSTUS	CDS	169594	169856	1	-	2	ID=SLM_r1.2ch01.g000360.1.t1.CDS1;Parent=SLM_r1.2ch01.g000360.1.t1;
SLM_r1.2ch01	AUGUSTUS	exon	169594	169856	.	-	.	ID=SLM_r1.2ch01.g000360.1.t1.exon1;Parent=SLM_r1.2ch01.g000360.1.t1;
SLM_r1.2ch01	AUGUSTUS	intron	169857	170295	.	-	.	ID=SLM_r1.2ch01.g000360.1.t1.intron1;Parent=SLM_r1.2ch01.g000360.1.t1;
SLM_r1.2ch01	AUGUSTUS	CDS	170296	170336	0.39	-	1	ID=SLM_r1.2ch01.g000360.1.t1.CDS2;Parent=SLM_r1.2ch01.g000360.1.t1;
SLM_r1.2ch01	AUGUSTUS	exon	170296	170336	.	-	.	ID=SLM_r1.2ch01.g000360.1.t1.exon2;Parent=SLM_r1.2ch01.g000360.1.t1;
SLM_r1.2ch01	AUGUSTUS	intron	170337	170523	.	-	.	ID=SLM_r1.2ch01.g000360.1.t1.intron2;Parent=SLM_r1.2ch01.g000360.1.t1;
SLM_r1.2ch01	AUGUSTUS	CDS	170524	170564	0.54	-	0	ID=SLM_r1.2ch01.g000360.1.t1.CDS3;Parent=SLM_r1.2ch01.g000360.1.t1;
SLM_r1.2ch01	AUGUSTUS	exon	170524	170564	.	-	.	ID=SLM_r1.2ch01.g000360.1.t1.exon3;Parent=SLM_r1.2ch01.g000360.1.t1;
SLM_r1.2ch01	AUGUSTUS	start_codon	170562	170564	.	-	0	ID=SLM_r1.2ch01.g000360.1.t1.start1;Parent=SLM_r1.2ch01.g000360.1.t1;
SLM_r1.2ch01	AUGUSTUS	gene	171876	172429	.	+	.	ID=SLM_r1.2ch01.g000370.1;
SLM_r1.2ch01	AUGUSTUS	mRNA	171876	172429	.	+	.	ID=SLM_r1.2ch01.g000370.1.t1;Parent=SLM_r1.2ch01.g000370.1;
SLM_r1.2ch01	AUGUSTUS	start_codon	171876	171878	.	+	0	ID=SLM_r1.2ch01.g000370.1.t1.start1;Parent=SLM_r1.2ch01.g000370.1.t1;
SLM_r1.2ch01	AUGUSTUS	CDS	171876	172071	0.67	+	0	ID=SLM_r1.2ch01.g000370.1.t1.CDS1;Parent=SLM_r1.2ch01.g000370.1.t1;
SLM_r1.2ch01	AUGUSTUS	exon	171876	172071	.	+	.	ID=SLM_r1.2ch01.g000370.1.t1.exon1;Parent=SLM_r1.2ch01.g000370.1.t1;
SLM_r1.2ch01	AUGUSTUS	intron	172072	172187	.	+	.	ID=SLM_r1.2ch01.g000370.1.t1.intron1;Parent=SLM_r1.2ch01.g000370.1.t1;
SLM_r1.2ch01	AUGUSTUS	CDS	172188	172429	0.93	+	2	ID=SLM_r1.2ch01.g000370.1.t1.CDS2;Parent=SLM_r1.2ch01.g000370.1.t1;
SLM_r1.2ch01	AUGUSTUS	exon	172188	172429	.	+	.	ID=SLM_r1.2ch01.g000370.1.t1.exon2;Parent=SLM_r1.2ch01.g000370.1.t1;
SLM_r1.2ch01	AUGUSTUS	stop_codon	172427	172429	.	+	0	ID=SLM_r1.2ch01.g000370.1.t1.stop1;Parent=SLM_r1.2ch01.g000370.1.t1;
SLM_r1.2ch01	AUGUSTUS	gene	173464	174327	.	+	.	ID=SLM_r1.2ch01.g000380.1;
SLM_r1.2ch01	AUGUSTUS	mRNA	173464	174327	.	+	.	ID=SLM_r1.2ch01.g000380.1.t1;Parent=SLM_r1.2ch01.g000380.1;
SLM_r1.2ch01	AUGUSTUS	start_codon	173464	173466	.	+	0	ID=SLM_r1.2ch01.g000380.1.t1.start1;Parent=SLM_r1.2ch01.g000380.1.t1;
SLM_r1.2ch01	AUGUSTUS	CDS	173464	174327	1	+	0	ID=SLM_r1.2ch01.g000380.1.t1.CDS1;Parent=SLM_r1.2ch01.g000380.1.t1;
SLM_r1.2ch01	AUGUSTUS	exon	173464	174327	.	+	.	ID=SLM_r1.2ch01.g000380.1.t1.exon1;Parent=SLM_r1.2ch01.g000380.1.t1;
SLM_r1.2ch01	AUGUSTUS	stop_codon	174325	174327	.	+	0	ID=SLM_r1.2ch01.g000380.1.t1.stop1;Parent=SLM_r1.2ch01.g000380.1.t1;
SLM_r1.2ch01	AUGUSTUS	gene	181071	181946	.	+	.	ID=SLM_r1.2ch01.g000400.1;
SLM_r1.2ch01	AUGUSTUS	mRNA	181071	181946	.	+	.	ID=SLM_r1.2ch01.g000400.1.t1;Parent=SLM_r1.2ch01.g000400.1;
SLM_r1.2ch01	AUGUSTUS	start_codon	181071	181073	.	+	0	ID=SLM_r1.2ch01.g000400.1.t1.start1;Parent=SLM_r1.2ch01.g000400.1.t1;
SLM_r1.2ch01	AUGUSTUS	CDS	181071	181946	0.6	+	0	ID=SLM_r1.2ch01.g000400.1.t1.CDS1;Parent=SLM_r1.2ch01.g000400.1.t1;
SLM_r1.2ch01	AUGUSTUS	exon	181071	181946	.	+	.	ID=SLM_r1.2ch01.g000400.1.t1.exon1;Parent=SLM_r1.2ch01.g000400.1.t1;
SLM_r1.2ch01	AUGUSTUS	stop_codon	181944	181946	.	+	0	ID=SLM_r1.2ch01.g000400.1.t1.stop1;Parent=SLM_r1.2ch01.g000400.1.t1;
SLM_r1.2ch01	AUGUSTUS	gene	192127	195883	.	+	.	ID=SLM_r1.2ch01.g000410.1;
SLM_r1.2ch01	AUGUSTUS	mRNA	192127	195883	.	+	.	ID=SLM_r1.2ch01.g000410.1.t1;Parent=SLM_r1.2ch01.g000410.1;
SLM_r1.2ch01	AUGUSTUS	start_codon	192127	192129	.	+	0	ID=SLM_r1.2ch01.g000410.1.t1.start1;Parent=SLM_r1.2ch01.g000410.1.t1;
SLM_r1.2ch01	AUGUSTUS	CDS	192127	192519	0.55	+	0	ID=SLM_r1.2ch01.g000410.1.t1.CDS1;Parent=SLM_r1.2ch01.g000410.1.t1;
SLM_r1.2ch01	AUGUSTUS	exon	192127	192519	.	+	.	ID=SLM_r1.2ch01.g000410.1.t1.exon1;Parent=SLM_r1.2ch01.g000410.1.t1;
SLM_r1.2ch01	AUGUSTUS	intron	192520	192605	.	+	.	ID=SLM_r1.2ch01.g000410.1.t1.intron1;Parent=SLM_r1.2ch01.g000410.1.t1;
SLM_r1.2ch01	AUGUSTUS	CDS	192606	194065	0.6	+	0	ID=SLM_r1.2ch01.g000410.1.t1.CDS2;Parent=SLM_r1.2ch01.g000410.1.t1;
SLM_r1.2ch01	AUGUSTUS	exon	192606	194065	.	+	.	ID=SLM_r1.2ch01.g000410.1.t1.exon2;Parent=SLM_r1.2ch01.g000410.1.t1;
SLM_r1.2ch01	AUGUSTUS	intron	194066	194156	.	+	.	ID=SLM_r1.2ch01.g000410.1.t1.intron2;Parent=SLM_r1.2ch01.g000410.1.t1;
SLM_r1.2ch01	AUGUSTUS	CDS	194157	194430	1	+	1	ID=SLM_r1.2ch01.g000410.1.t1.CDS3;Parent=SLM_r1.2ch01.g000410.1.t1;
SLM_r1.2ch01	AUGUSTUS	exon	194157	194430	.	+	.	ID=SLM_r1.2ch01.g000410.1.t1.exon3;Parent=SLM_r1.2ch01.g000410.1.t1;
SLM_r1.2ch01	AUGUSTUS	intron	194431	195592	.	+	.	ID=SLM_r1.2ch01.g000410.1.t1.intron3;Parent=SLM_r1.2ch01.g000410.1.t1;
SLM_r1.2ch01	AUGUSTUS	CDS	195593	195883	1	+	0	ID=SLM_r1.2ch01.g000410.1.t1.CDS4;Parent=SLM_r1.2ch01.g000410.1.t1;
SLM_r1.2ch01	AUGUSTUS	exon	195593	195883	.	+	.	ID=SLM_r1.2ch01.g000410.1.t1.exon4;Parent=SLM_r1.2ch01.g000410.1.t1;
SLM_r1.2ch01	AUGUSTUS	stop_codon	195881	195883	.	+	0	ID=SLM_r1.2ch01.g000410.1.t1.stop1;Parent=SLM_r1.2ch01.g000410.1.t1;
SLM_r1.2ch01	AUGUSTUS	gene	200521	213306	.	+	.	ID=SLM_r1.2ch01.g000420.1;
SLM_r1.2ch01	AUGUSTUS	mRNA	200521	213306	.	+	.	ID=SLM_r1.2ch01.g000420.1.t1;Parent=SLM_r1.2ch01.g000420.1;
SLM_r1.2ch01	AUGUSTUS	start_codon	200521	200523	.	+	0	ID=SLM_r1.2ch01.g000420.1.t1.start1;Parent=SLM_r1.2ch01.g000420.1.t1;
SLM_r1.2ch01	AUGUSTUS	CDS	200521	200760	1	+	0	ID=SLM_r1.2ch01.g000420.1.t1.CDS1;Parent=SLM_r1.2ch01.g000420.1.t1;
SLM_r1.2ch01	AUGUSTUS	exon	200521	200760	.	+	.	ID=SLM_r1.2ch01.g000420.1.t1.exon1;Parent=SLM_r1.2ch01.g000420.1.t1;
SLM_r1.2ch01	AUGUSTUS	intron	200761	201526	.	+	.	ID=SLM_r1.2ch01.g000420.1.t1.intron1;Parent=SLM_r1.2ch01.g000420.1.t1;
SLM_r1.2ch01	AUGUSTUS	CDS	201527	201768	1	+	0	ID=SLM_r1.2ch01.g000420.1.t1.CDS2;Parent=SLM_r1.2ch01.g000420.1.t1;
SLM_r1.2ch01	AUGUSTUS	exon	201527	201768	.	+	.	ID=SLM_r1.2ch01.g000420.1.t1.exon2;Parent=SLM_r1.2ch01.g000420.1.t1;
SLM_r1.2ch01	AUGUSTUS	intron	201769	203110	.	+	.	ID=SLM_r1.2ch01.g000420.1.t1.intron2;Parent=SLM_r1.2ch01.g000420.1.t1;
SLM_r1.2ch01	AUGUSTUS	CDS	203111	203312	1	+	1	ID=SLM_r1.2ch01.g000420.1.t1.CDS3;Parent=SLM_r1.2ch01.g000420.1.t1;
SLM_r1.2ch01	AUGUSTUS	exon	203111	203312	.	+	.	ID=SLM_r1.2ch01.g000420.1.t1.exon3;Parent=SLM_r1.2ch01.g000420.1.t1;
SLM_r1.2ch01	AUGUSTUS	intron	203313	203975	.	+	.	ID=SLM_r1.2ch01.g000420.1.t1.intron3;Parent=SLM_r1.2ch01.g000420.1.t1;
SLM_r1.2ch01	AUGUSTUS	CDS	203976	204041	1	+	0	ID=SLM_r1.2ch01.g000420.1.t1.CDS4;Parent=SLM_r1.2ch01.g000420.1.t1;
SLM_r1.2ch01	AUGUSTUS	exon	203976	204041	.	+	.	ID=SLM_r1.2ch01.g000420.1.t1.exon4;Parent=SLM_r1.2ch01.g000420.1.t1;
SLM_r1.2ch01	AUGUSTUS	intron	204042	204960	.	+	.	ID=SLM_r1.2ch01.g000420.1.t1.intron4;Parent=SLM_r1.2ch01.g000420.1.t1;
SLM_r1.2ch01	AUGUSTUS	CDS	204961	205144	1	+	0	ID=SLM_r1.2ch01.g000420.1.t1.CDS5;Parent=SLM_r1.2ch01.g000420.1.t1;
SLM_r1.2ch01	AUGUSTUS	exon	204961	205144	.	+	.	ID=SLM_r1.2ch01.g000420.1.t1.exon5;Parent=SLM_r1.2ch01.g000420.1.t1;
SLM_r1.2ch01	AUGUSTUS	intron	205145	205603	.	+	.	ID=SLM_r1.2ch01.g000420.1.t1.intron5;Parent=SLM_r1.2ch01.g000420.1.t1;
SLM_r1.2ch01	AUGUSTUS	CDS	205604	205773	1	+	2	ID=SLM_r1.2ch01.g000420.1.t1.CDS6;Parent=SLM_r1.2ch01.g000420.1.t1;
SLM_r1.2ch01	AUGUSTUS	exon	205604	205773	.	+	.	ID=SLM_r1.2ch01.g000420.1.t1.exon6;Parent=SLM_r1.2ch01.g000420.1.t1;
SLM_r1.2ch01	AUGUSTUS	intron	205774	206300	.	+	.	ID=SLM_r1.2ch01.g000420.1.t1.intron6;Parent=SLM_r1.2ch01.g000420.1.t1;
SLM_r1.2ch01	AUGUSTUS	CDS	206301	206365	1	+	0	ID=SLM_r1.2ch01.g000420.1.t1.CDS7;Parent=SLM_r1.2ch01.g000420.1.t1;
SLM_r1.2ch01	AUGUSTUS	exon	206301	206365	.	+	.	ID=SLM_r1.2ch01.g000420.1.t1.exon7;Parent=SLM_r1.2ch01.g000420.1.t1;
SLM_r1.2ch01	AUGUSTUS	intron	206366	206489	.	+	.	ID=SLM_r1.2ch01.g000420.1.t1.intron7;Parent=SLM_r1.2ch01.g000420.1.t1;
SLM_r1.2ch01	AUGUSTUS	CDS	206490	206718	0.45	+	1	ID=SLM_r1.2ch01.g000420.1.t1.CDS8;Parent=SLM_r1.2ch01.g000420.1.t1;
SLM_r1.2ch01	AUGUSTUS	exon	206490	206718	.	+	.	ID=SLM_r1.2ch01.g000420.1.t1.exon8;Parent=SLM_r1.2ch01.g000420.1.t1;
SLM_r1.2ch01	AUGUSTUS	intron	206719	206796	.	+	.	ID=SLM_r1.2ch01.g000420.1.t1.intron8;Parent=SLM_r1.2ch01.g000420.1.t1;
SLM_r1.2ch01	AUGUSTUS	CDS	206797	207019	0.58	+	0	ID=SLM_r1.2ch01.g000420.1.t1.CDS9;Parent=SLM_r1.2ch01.g000420.1.t1;
SLM_r1.2ch01	AUGUSTUS	exon	206797	207019	.	+	.	ID=SLM_r1.2ch01.g000420.1.t1.exon9;Parent=SLM_r1.2ch01.g000420.1.t1;
SLM_r1.2ch01	AUGUSTUS	intron	207020	208264	.	+	.	ID=SLM_r1.2ch01.g000420.1.t1.intron9;Parent=SLM_r1.2ch01.g000420.1.t1;
SLM_r1.2ch01	AUGUSTUS	CDS	208265	208374	0.89	+	2	ID=SLM_r1.2ch01.g000420.1.t1.CDS10;Parent=SLM_r1.2ch01.g000420.1.t1;
SLM_r1.2ch01	AUGUSTUS	exon	208265	208374	.	+	.	ID=SLM_r1.2ch01.g000420.1.t1.exon10;Parent=SLM_r1.2ch01.g000420.1.t1;
SLM_r1.2ch01	AUGUSTUS	intron	208375	208455	.	+	.	ID=SLM_r1.2ch01.g000420.1.t1.intron10;Parent=SLM_r1.2ch01.g000420.1.t1;
SLM_r1.2ch01	AUGUSTUS	CDS	208456	209073	0.99	+	0	ID=SLM_r1.2ch01.g000420.1.t1.CDS11;Parent=SLM_r1.2ch01.g000420.1.t1;
SLM_r1.2ch01	AUGUSTUS	exon	208456	209073	.	+	.	ID=SLM_r1.2ch01.g000420.1.t1.exon11;Parent=SLM_r1.2ch01.g000420.1.t1;
SLM_r1.2ch01	AUGUSTUS	intron	209074	209231	.	+	.	ID=SLM_r1.2ch01.g000420.1.t1.intron11;Parent=SLM_r1.2ch01.g000420.1.t1;
SLM_r1.2ch01	AUGUSTUS	CDS	209232	209538	0.65	+	0	ID=SLM_r1.2ch01.g000420.1.t1.CDS12;Parent=SLM_r1.2ch01.g000420.1.t1;
SLM_r1.2ch01	AUGUSTUS	exon	209232	209538	.	+	.	ID=SLM_r1.2ch01.g000420.1.t1.exon12;Parent=SLM_r1.2ch01.g000420.1.t1;
SLM_r1.2ch01	AUGUSTUS	intron	209539	212510	.	+	.	ID=SLM_r1.2ch01.g000420.1.t1.intron12;Parent=SLM_r1.2ch01.g000420.1.t1;
SLM_r1.2ch01	AUGUSTUS	CDS	212511	212549	0.8	+	2	ID=SLM_r1.2ch01.g000420.1.t1.CDS13;Parent=SLM_r1.2ch01.g000420.1.t1;
SLM_r1.2ch01	AUGUSTUS	exon	212511	212549	.	+	.	ID=SLM_r1.2ch01.g000420.1.t1.exon13;Parent=SLM_r1.2ch01.g000420.1.t1;
SLM_r1.2ch01	AUGUSTUS	intron	212550	213259	.	+	.	ID=SLM_r1.2ch01.g000420.1.t1.intron13;Parent=SLM_r1.2ch01.g000420.1.t1;
SLM_r1.2ch01	AUGUSTUS	CDS	213260	213306	0.8	+	2	ID=SLM_r1.2ch01.g000420.1.t1.CDS14;Parent=SLM_r1.2ch01.g000420.1.t1;
SLM_r1.2ch01	AUGUSTUS	exon	213260	213306	.	+	.	ID=SLM_r1.2ch01.g000420.1.t1.exon14;Parent=SLM_r1.2ch01.g000420.1.t1;
SLM_r1.2ch01	AUGUSTUS	stop_codon	213304	213306	.	+	0	ID=SLM_r1.2ch01.g000420.1.t1.stop1;Parent=SLM_r1.2ch01.g000420.1.t1;
SLM_r1.2ch01	AUGUSTUS	gene	213417	218153	.	+	.	ID=SLM_r1.2ch01.g000430.1;
SLM_r1.2ch01	AUGUSTUS	mRNA	213417	218153	.	+	.	ID=SLM_r1.2ch01.g000430.1.t1;Parent=SLM_r1.2ch01.g000430.1;
SLM_r1.2ch01	AUGUSTUS	start_codon	213417	213419	.	+	0	ID=SLM_r1.2ch01.g000430.1.t1.start1;Parent=SLM_r1.2ch01.g000430.1.t1;
SLM_r1.2ch01	AUGUSTUS	CDS	213417	213578	0.58	+	0	ID=SLM_r1.2ch01.g000430.1.t1.CDS1;Parent=SLM_r1.2ch01.g000430.1.t1;
SLM_r1.2ch01	AUGUSTUS	exon	213417	213578	.	+	.	ID=SLM_r1.2ch01.g000430.1.t1.exon1;Parent=SLM_r1.2ch01.g000430.1.t1;
SLM_r1.2ch01	AUGUSTUS	intron	213579	213671	.	+	.	ID=SLM_r1.2ch01.g000430.1.t1.intron1;Parent=SLM_r1.2ch01.g000430.1.t1;
SLM_r1.2ch01	AUGUSTUS	CDS	213672	213800	0.58	+	0	ID=SLM_r1.2ch01.g000430.1.t1.CDS2;Parent=SLM_r1.2ch01.g000430.1.t1;
SLM_r1.2ch01	AUGUSTUS	exon	213672	213800	.	+	.	ID=SLM_r1.2ch01.g000430.1.t1.exon2;Parent=SLM_r1.2ch01.g000430.1.t1;
SLM_r1.2ch01	AUGUSTUS	intron	213801	213877	.	+	.	ID=SLM_r1.2ch01.g000430.1.t1.intron2;Parent=SLM_r1.2ch01.g000430.1.t1;
SLM_r1.2ch01	AUGUSTUS	CDS	213878	213960	1	+	0	ID=SLM_r1.2ch01.g000430.1.t1.CDS3;Parent=SLM_r1.2ch01.g000430.1.t1;
SLM_r1.2ch01	AUGUSTUS	exon	213878	213960	.	+	.	ID=SLM_r1.2ch01.g000430.1.t1.exon3;Parent=SLM_r1.2ch01.g000430.1.t1;
SLM_r1.2ch01	AUGUSTUS	intron	213961	214055	.	+	.	ID=SLM_r1.2ch01.g000430.1.t1.intron3;Parent=SLM_r1.2ch01.g000430.1.t1;
SLM_r1.2ch01	AUGUSTUS	CDS	214056	214096	1	+	1	ID=SLM_r1.2ch01.g000430.1.t1.CDS4;Parent=SLM_r1.2ch01.g000430.1.t1;
SLM_r1.2ch01	AUGUSTUS	exon	214056	214096	.	+	.	ID=SLM_r1.2ch01.g000430.1.t1.exon4;Parent=SLM_r1.2ch01.g000430.1.t1;
SLM_r1.2ch01	AUGUSTUS	intron	214097	214713	.	+	.	ID=SLM_r1.2ch01.g000430.1.t1.intron4;Parent=SLM_r1.2ch01.g000430.1.t1;
SLM_r1.2ch01	AUGUSTUS	CDS	214714	214868	1	+	2	ID=SLM_r1.2ch01.g000430.1.t1.CDS5;Parent=SLM_r1.2ch01.g000430.1.t1;
SLM_r1.2ch01	AUGUSTUS	exon	214714	214868	.	+	.	ID=SLM_r1.2ch01.g000430.1.t1.exon5;Parent=SLM_r1.2ch01.g000430.1.t1;
SLM_r1.2ch01	AUGUSTUS	intron	214869	215348	.	+	.	ID=SLM_r1.2ch01.g000430.1.t1.intron5;Parent=SLM_r1.2ch01.g000430.1.t1;
SLM_r1.2ch01	AUGUSTUS	CDS	215349	215498	1	+	0	ID=SLM_r1.2ch01.g000430.1.t1.CDS6;Parent=SLM_r1.2ch01.g000430.1.t1;
SLM_r1.2ch01	AUGUSTUS	exon	215349	215498	.	+	.	ID=SLM_r1.2ch01.g000430.1.t1.exon6;Parent=SLM_r1.2ch01.g000430.1.t1;
SLM_r1.2ch01	AUGUSTUS	intron	215499	215594	.	+	.	ID=SLM_r1.2ch01.g000430.1.t1.intron6;Parent=SLM_r1.2ch01.g000430.1.t1;
SLM_r1.2ch01	AUGUSTUS	CDS	215595	215690	1	+	0	ID=SLM_r1.2ch01.g000430.1.t1.CDS7;Parent=SLM_r1.2ch01.g000430.1.t1;
SLM_r1.2ch01	AUGUSTUS	exon	215595	215690	.	+	.	ID=SLM_r1.2ch01.g000430.1.t1.exon7;Parent=SLM_r1.2ch01.g000430.1.t1;
SLM_r1.2ch01	AUGUSTUS	intron	215691	216052	.	+	.	ID=SLM_r1.2ch01.g000430.1.t1.intron7;Parent=SLM_r1.2ch01.g000430.1.t1;
SLM_r1.2ch01	AUGUSTUS	CDS	216053	216169	1	+	0	ID=SLM_r1.2ch01.g000430.1.t1.CDS8;Parent=SLM_r1.2ch01.g000430.1.t1;
SLM_r1.2ch01	AUGUSTUS	exon	216053	216169	.	+	.	ID=SLM_r1.2ch01.g000430.1.t1.exon8;Parent=SLM_r1.2ch01.g000430.1.t1;
SLM_r1.2ch01	AUGUSTUS	intron	216170	216466	.	+	.	ID=SLM_r1.2ch01.g000430.1.t1.intron8;Parent=SLM_r1.2ch01.g000430.1.t1;
SLM_r1.2ch01	AUGUSTUS	CDS	216467	216586	1	+	0	ID=SLM_r1.2ch01.g000430.1.t1.CDS9;Parent=SLM_r1.2ch01.g000430.1.t1;
SLM_r1.2ch01	AUGUSTUS	exon	216467	216586	.	+	.	ID=SLM_r1.2ch01.g000430.1.t1.exon9;Parent=SLM_r1.2ch01.g000430.1.t1;
SLM_r1.2ch01	AUGUSTUS	intron	216587	216673	.	+	.	ID=SLM_r1.2ch01.g000430.1.t1.intron9;Parent=SLM_r1.2ch01.g000430.1.t1;
SLM_r1.2ch01	AUGUSTUS	CDS	216674	216766	1	+	0	ID=SLM_r1.2ch01.g000430.1.t1.CDS10;Parent=SLM_r1.2ch01.g000430.1.t1;
SLM_r1.2ch01	AUGUSTUS	exon	216674	216766	.	+	.	ID=SLM_r1.2ch01.g000430.1.t1.exon10;Parent=SLM_r1.2ch01.g000430.1.t1;
SLM_r1.2ch01	AUGUSTUS	intron	216767	216990	.	+	.	ID=SLM_r1.2ch01.g000430.1.t1.intron10;Parent=SLM_r1.2ch01.g000430.1.t1;
SLM_r1.2ch01	AUGUSTUS	CDS	216991	217113	1	+	0	ID=SLM_r1.2ch01.g000430.1.t1.CDS11;Parent=SLM_r1.2ch01.g000430.1.t1;
SLM_r1.2ch01	AUGUSTUS	exon	216991	217113	.	+	.	ID=SLM_r1.2ch01.g000430.1.t1.exon11;Parent=SLM_r1.2ch01.g000430.1.t1;
SLM_r1.2ch01	AUGUSTUS	intron	217114	217319	.	+	.	ID=SLM_r1.2ch01.g000430.1.t1.intron11;Parent=SLM_r1.2ch01.g000430.1.t1;
SLM_r1.2ch01	AUGUSTUS	CDS	217320	217436	1	+	0	ID=SLM_r1.2ch01.g000430.1.t1.CDS12;Parent=SLM_r1.2ch01.g000430.1.t1;
SLM_r1.2ch01	AUGUSTUS	exon	217320	217436	.	+	.	ID=SLM_r1.2ch01.g000430.1.t1.exon12;Parent=SLM_r1.2ch01.g000430.1.t1;
SLM_r1.2ch01	AUGUSTUS	intron	217437	217815	.	+	.	ID=SLM_r1.2ch01.g000430.1.t1.intron12;Parent=SLM_r1.2ch01.g000430.1.t1;
SLM_r1.2ch01	AUGUSTUS	CDS	217816	217878	1	+	0	ID=SLM_r1.2ch01.g000430.1.t1.CDS13;Parent=SLM_r1.2ch01.g000430.1.t1;
SLM_r1.2ch01	AUGUSTUS	exon	217816	217878	.	+	.	ID=SLM_r1.2ch01.g000430.1.t1.exon13;Parent=SLM_r1.2ch01.g000430.1.t1;
SLM_r1.2ch01	AUGUSTUS	intron	217879	217991	.	+	.	ID=SLM_r1.2ch01.g000430.1.t1.intron13;Parent=SLM_r1.2ch01.g000430.1.t1;
SLM_r1.2ch01	AUGUSTUS	CDS	217992	218153	1	+	0	ID=SLM_r1.2ch01.g000430.1.t1.CDS14;Parent=SLM_r1.2ch01.g000430.1.t1;
SLM_r1.2ch01	AUGUSTUS	exon	217992	218153	.	+	.	ID=SLM_r1.2ch01.g000430.1.t1.exon14;Parent=SLM_r1.2ch01.g000430.1.t1;
SLM_r1.2ch01	AUGUSTUS	stop_codon	218151	218153	.	+	0	ID=SLM_r1.2ch01.g000430.1.t1.stop1;Parent=SLM_r1.2ch01.g000430.1.t1;
SLM_r1.2ch01	AUGUSTUS	mRNA	213417	218153	.	+	.	ID=SLM_r1.2ch01.g000430.1.t2;Parent=SLM_r1.2ch01.g000430.1;
SLM_r1.2ch01	AUGUSTUS	start_codon	213417	213419	.	+	0	ID=SLM_r1.2ch01.g000430.1.t2.start1;Parent=SLM_r1.2ch01.g000430.1.t2;
SLM_r1.2ch01	AUGUSTUS	CDS	213417	213578	0.53	+	0	ID=SLM_r1.2ch01.g000430.1.t2.CDS1;Parent=SLM_r1.2ch01.g000430.1.t2;
SLM_r1.2ch01	AUGUSTUS	exon	213417	213578	.	+	.	ID=SLM_r1.2ch01.g000430.1.t2.exon1;Parent=SLM_r1.2ch01.g000430.1.t2;
SLM_r1.2ch01	AUGUSTUS	intron	213579	213671	.	+	.	ID=SLM_r1.2ch01.g000430.1.t2.intron1;Parent=SLM_r1.2ch01.g000430.1.t2;
SLM_r1.2ch01	AUGUSTUS	CDS	213672	213800	0.53	+	0	ID=SLM_r1.2ch01.g000430.1.t2.CDS2;Parent=SLM_r1.2ch01.g000430.1.t2;
SLM_r1.2ch01	AUGUSTUS	exon	213672	213800	.	+	.	ID=SLM_r1.2ch01.g000430.1.t2.exon2;Parent=SLM_r1.2ch01.g000430.1.t2;
SLM_r1.2ch01	AUGUSTUS	intron	213801	213877	.	+	.	ID=SLM_r1.2ch01.g000430.1.t2.intron2;Parent=SLM_r1.2ch01.g000430.1.t2;
SLM_r1.2ch01	AUGUSTUS	CDS	213878	213960	1	+	0	ID=SLM_r1.2ch01.g000430.1.t2.CDS3;Parent=SLM_r1.2ch01.g000430.1.t2;
SLM_r1.2ch01	AUGUSTUS	exon	213878	213960	.	+	.	ID=SLM_r1.2ch01.g000430.1.t2.exon3;Parent=SLM_r1.2ch01.g000430.1.t2;
SLM_r1.2ch01	AUGUSTUS	intron	213961	214055	.	+	.	ID=SLM_r1.2ch01.g000430.1.t2.intron3;Parent=SLM_r1.2ch01.g000430.1.t2;
SLM_r1.2ch01	AUGUSTUS	CDS	214056	214096	1	+	1	ID=SLM_r1.2ch01.g000430.1.t2.CDS4;Parent=SLM_r1.2ch01.g000430.1.t2;
SLM_r1.2ch01	AUGUSTUS	exon	214056	214096	.	+	.	ID=SLM_r1.2ch01.g000430.1.t2.exon4;Parent=SLM_r1.2ch01.g000430.1.t2;
SLM_r1.2ch01	AUGUSTUS	intron	214097	214713	.	+	.	ID=SLM_r1.2ch01.g000430.1.t2.intron4;Parent=SLM_r1.2ch01.g000430.1.t2;
SLM_r1.2ch01	AUGUSTUS	CDS	214714	214868	1	+	2	ID=SLM_r1.2ch01.g000430.1.t2.CDS5;Parent=SLM_r1.2ch01.g000430.1.t2;
SLM_r1.2ch01	AUGUSTUS	exon	214714	214868	.	+	.	ID=SLM_r1.2ch01.g000430.1.t2.exon5;Parent=SLM_r1.2ch01.g000430.1.t2;
SLM_r1.2ch01	AUGUSTUS	intron	214869	215348	.	+	.	ID=SLM_r1.2ch01.g000430.1.t2.intron5;Parent=SLM_r1.2ch01.g000430.1.t2;
SLM_r1.2ch01	AUGUSTUS	CDS	215349	215498	1	+	0	ID=SLM_r1.2ch01.g000430.1.t2.CDS6;Parent=SLM_r1.2ch01.g000430.1.t2;
SLM_r1.2ch01	AUGUSTUS	exon	215349	215498	.	+	.	ID=SLM_r1.2ch01.g000430.1.t2.exon6;Parent=SLM_r1.2ch01.g000430.1.t2;
SLM_r1.2ch01	AUGUSTUS	intron	215499	215594	.	+	.	ID=SLM_r1.2ch01.g000430.1.t2.intron6;Parent=SLM_r1.2ch01.g000430.1.t2;
SLM_r1.2ch01	AUGUSTUS	CDS	215595	215690	1	+	0	ID=SLM_r1.2ch01.g000430.1.t2.CDS7;Parent=SLM_r1.2ch01.g000430.1.t2;
SLM_r1.2ch01	AUGUSTUS	exon	215595	215690	.	+	.	ID=SLM_r1.2ch01.g000430.1.t2.exon7;Parent=SLM_r1.2ch01.g000430.1.t2;
SLM_r1.2ch01	AUGUSTUS	intron	215691	216052	.	+	.	ID=SLM_r1.2ch01.g000430.1.t2.intron7;Parent=SLM_r1.2ch01.g000430.1.t2;
SLM_r1.2ch01	AUGUSTUS	CDS	216053	216169	1	+	0	ID=SLM_r1.2ch01.g000430.1.t2.CDS8;Parent=SLM_r1.2ch01.g000430.1.t2;
SLM_r1.2ch01	AUGUSTUS	exon	216053	216169	.	+	.	ID=SLM_r1.2ch01.g000430.1.t2.exon8;Parent=SLM_r1.2ch01.g000430.1.t2;
SLM_r1.2ch01	AUGUSTUS	intron	216170	216466	.	+	.	ID=SLM_r1.2ch01.g000430.1.t2.intron8;Parent=SLM_r1.2ch01.g000430.1.t2;
SLM_r1.2ch01	AUGUSTUS	CDS	216467	216586	1	+	0	ID=SLM_r1.2ch01.g000430.1.t2.CDS9;Parent=SLM_r1.2ch01.g000430.1.t2;
SLM_r1.2ch01	AUGUSTUS	exon	216467	216586	.	+	.	ID=SLM_r1.2ch01.g000430.1.t2.exon9;Parent=SLM_r1.2ch01.g000430.1.t2;
SLM_r1.2ch01	AUGUSTUS	intron	216587	216673	.	+	.	ID=SLM_r1.2ch01.g000430.1.t2.intron9;Parent=SLM_r1.2ch01.g000430.1.t2;
SLM_r1.2ch01	AUGUSTUS	CDS	216674	216766	1	+	0	ID=SLM_r1.2ch01.g000430.1.t2.CDS10;Parent=SLM_r1.2ch01.g000430.1.t2;
SLM_r1.2ch01	AUGUSTUS	exon	216674	216766	.	+	.	ID=SLM_r1.2ch01.g000430.1.t2.exon10;Parent=SLM_r1.2ch01.g000430.1.t2;
SLM_r1.2ch01	AUGUSTUS	intron	216767	216990	.	+	.	ID=SLM_r1.2ch01.g000430.1.t2.intron10;Parent=SLM_r1.2ch01.g000430.1.t2;
SLM_r1.2ch01	AUGUSTUS	CDS	216991	217107	1	+	0	ID=SLM_r1.2ch01.g000430.1.t2.CDS11;Parent=SLM_r1.2ch01.g000430.1.t2;
SLM_r1.2ch01	AUGUSTUS	exon	216991	217107	.	+	.	ID=SLM_r1.2ch01.g000430.1.t2.exon11;Parent=SLM_r1.2ch01.g000430.1.t2;
SLM_r1.2ch01	AUGUSTUS	intron	217108	217319	.	+	.	ID=SLM_r1.2ch01.g000430.1.t2.intron11;Parent=SLM_r1.2ch01.g000430.1.t2;
SLM_r1.2ch01	AUGUSTUS	CDS	217320	217436	1	+	0	ID=SLM_r1.2ch01.g000430.1.t2.CDS12;Parent=SLM_r1.2ch01.g000430.1.t2;
SLM_r1.2ch01	AUGUSTUS	exon	217320	217436	.	+	.	ID=SLM_r1.2ch01.g000430.1.t2.exon12;Parent=SLM_r1.2ch01.g000430.1.t2;
SLM_r1.2ch01	AUGUSTUS	intron	217437	217815	.	+	.	ID=SLM_r1.2ch01.g000430.1.t2.intron12;Parent=SLM_r1.2ch01.g000430.1.t2;
SLM_r1.2ch01	AUGUSTUS	CDS	217816	217878	1	+	0	ID=SLM_r1.2ch01.g000430.1.t2.CDS13;Parent=SLM_r1.2ch01.g000430.1.t2;
SLM_r1.2ch01	AUGUSTUS	exon	217816	217878	.	+	.	ID=SLM_r1.2ch01.g000430.1.t2.exon13;Parent=SLM_r1.2ch01.g000430.1.t2;
SLM_r1.2ch01	AUGUSTUS	intron	217879	217991	.	+	.	ID=SLM_r1.2ch01.g000430.1.t2.intron13;Parent=SLM_r1.2ch01.g000430.1.t2;
SLM_r1.2ch01	AUGUSTUS	CDS	217992	218153	1	+	0	ID=SLM_r1.2ch01.g000430.1.t2.CDS14;Parent=SLM_r1.2ch01.g000430.1.t2;
SLM_r1.2ch01	AUGUSTUS	exon	217992	218153	.	+	.	ID=SLM_r1.2ch01.g000430.1.t2.exon14;Parent=SLM_r1.2ch01.g000430.1.t2;
SLM_r1.2ch01	AUGUSTUS	stop_codon	218151	218153	.	+	0	ID=SLM_r1.2ch01.g000430.1.t2.stop1;Parent=SLM_r1.2ch01.g000430.1.t2;
SLM_r1.2ch01	AUGUSTUS	gene	218834	221745	.	-	.	ID=SLM_r1.2ch01.g000440.1;
SLM_r1.2ch01	AUGUSTUS	mRNA	218834	221745	.	-	.	ID=SLM_r1.2ch01.g000440.1.t1;Parent=SLM_r1.2ch01.g000440.1;
SLM_r1.2ch01	AUGUSTUS	stop_codon	218834	218836	.	-	0	ID=SLM_r1.2ch01.g000440.1.t1.stop1;Parent=SLM_r1.2ch01.g000440.1.t1;
SLM_r1.2ch01	AUGUSTUS	CDS	218834	218915	1	-	1	ID=SLM_r1.2ch01.g000440.1.t1.CDS1;Parent=SLM_r1.2ch01.g000440.1.t1;
SLM_r1.2ch01	AUGUSTUS	exon	218834	218915	.	-	.	ID=SLM_r1.2ch01.g000440.1.t1.exon1;Parent=SLM_r1.2ch01.g000440.1.t1;
SLM_r1.2ch01	AUGUSTUS	intron	218916	219003	.	-	.	ID=SLM_r1.2ch01.g000440.1.t1.intron1;Parent=SLM_r1.2ch01.g000440.1.t1;
SLM_r1.2ch01	AUGUSTUS	CDS	219004	219158	1	-	0	ID=SLM_r1.2ch01.g000440.1.t1.CDS2;Parent=SLM_r1.2ch01.g000440.1.t1;
SLM_r1.2ch01	AUGUSTUS	exon	219004	219158	.	-	.	ID=SLM_r1.2ch01.g000440.1.t1.exon2;Parent=SLM_r1.2ch01.g000440.1.t1;
SLM_r1.2ch01	AUGUSTUS	intron	219159	219517	.	-	.	ID=SLM_r1.2ch01.g000440.1.t1.intron2;Parent=SLM_r1.2ch01.g000440.1.t1;
SLM_r1.2ch01	AUGUSTUS	CDS	219518	219619	1	-	0	ID=SLM_r1.2ch01.g000440.1.t1.CDS3;Parent=SLM_r1.2ch01.g000440.1.t1;
SLM_r1.2ch01	AUGUSTUS	exon	219518	219619	.	-	.	ID=SLM_r1.2ch01.g000440.1.t1.exon3;Parent=SLM_r1.2ch01.g000440.1.t1;
SLM_r1.2ch01	AUGUSTUS	intron	219620	219738	.	-	.	ID=SLM_r1.2ch01.g000440.1.t1.intron3;Parent=SLM_r1.2ch01.g000440.1.t1;
SLM_r1.2ch01	AUGUSTUS	CDS	219739	219834	1	-	0	ID=SLM_r1.2ch01.g000440.1.t1.CDS4;Parent=SLM_r1.2ch01.g000440.1.t1;
SLM_r1.2ch01	AUGUSTUS	exon	219739	219834	.	-	.	ID=SLM_r1.2ch01.g000440.1.t1.exon4;Parent=SLM_r1.2ch01.g000440.1.t1;
SLM_r1.2ch01	AUGUSTUS	intron	219835	219939	.	-	.	ID=SLM_r1.2ch01.g000440.1.t1.intron4;Parent=SLM_r1.2ch01.g000440.1.t1;
SLM_r1.2ch01	AUGUSTUS	CDS	219940	219984	1	-	0	ID=SLM_r1.2ch01.g000440.1.t1.CDS5;Parent=SLM_r1.2ch01.g000440.1.t1;
SLM_r1.2ch01	AUGUSTUS	exon	219940	219984	.	-	.	ID=SLM_r1.2ch01.g000440.1.t1.exon5;Parent=SLM_r1.2ch01.g000440.1.t1;
SLM_r1.2ch01	AUGUSTUS	intron	219985	220089	.	-	.	ID=SLM_r1.2ch01.g000440.1.t1.intron5;Parent=SLM_r1.2ch01.g000440.1.t1;
SLM_r1.2ch01	AUGUSTUS	CDS	220090	220176	1	-	0	ID=SLM_r1.2ch01.g000440.1.t1.CDS6;Parent=SLM_r1.2ch01.g000440.1.t1;
SLM_r1.2ch01	AUGUSTUS	exon	220090	220176	.	-	.	ID=SLM_r1.2ch01.g000440.1.t1.exon6;Parent=SLM_r1.2ch01.g000440.1.t1;
SLM_r1.2ch01	AUGUSTUS	intron	220177	221166	.	-	.	ID=SLM_r1.2ch01.g000440.1.t1.intron6;Parent=SLM_r1.2ch01.g000440.1.t1;
SLM_r1.2ch01	AUGUSTUS	CDS	221167	221745	1	-	0	ID=SLM_r1.2ch01.g000440.1.t1.CDS7;Parent=SLM_r1.2ch01.g000440.1.t1;
SLM_r1.2ch01	AUGUSTUS	exon	221167	221745	.	-	.	ID=SLM_r1.2ch01.g000440.1.t1.exon7;Parent=SLM_r1.2ch01.g000440.1.t1;
SLM_r1.2ch01	AUGUSTUS	start_codon	221743	221745	.	-	0	ID=SLM_r1.2ch01.g000440.1.t1.start1;Parent=SLM_r1.2ch01.g000440.1.t1;
SLM_r1.2ch01	AUGUSTUS	gene	222557	225554	.	+	.	ID=SLM_r1.2ch01.g000450.1;
SLM_r1.2ch01	AUGUSTUS	mRNA	222557	225554	.	+	.	ID=SLM_r1.2ch01.g000450.1.t1;Parent=SLM_r1.2ch01.g000450.1;
SLM_r1.2ch01	AUGUSTUS	start_codon	222557	222559	.	+	0	ID=SLM_r1.2ch01.g000450.1.t1.start1;Parent=SLM_r1.2ch01.g000450.1.t1;
SLM_r1.2ch01	AUGUSTUS	CDS	222557	222628	0.98	+	0	ID=SLM_r1.2ch01.g000450.1.t1.CDS1;Parent=SLM_r1.2ch01.g000450.1.t1;
SLM_r1.2ch01	AUGUSTUS	exon	222557	222628	.	+	.	ID=SLM_r1.2ch01.g000450.1.t1.exon1;Parent=SLM_r1.2ch01.g000450.1.t1;
SLM_r1.2ch01	AUGUSTUS	intron	222629	222929	.	+	.	ID=SLM_r1.2ch01.g000450.1.t1.intron1;Parent=SLM_r1.2ch01.g000450.1.t1;
SLM_r1.2ch01	AUGUSTUS	CDS	222930	223034	1	+	0	ID=SLM_r1.2ch01.g000450.1.t1.CDS2;Parent=SLM_r1.2ch01.g000450.1.t1;
SLM_r1.2ch01	AUGUSTUS	exon	222930	223034	.	+	.	ID=SLM_r1.2ch01.g000450.1.t1.exon2;Parent=SLM_r1.2ch01.g000450.1.t1;
SLM_r1.2ch01	AUGUSTUS	intron	223035	223103	.	+	.	ID=SLM_r1.2ch01.g000450.1.t1.intron2;Parent=SLM_r1.2ch01.g000450.1.t1;
SLM_r1.2ch01	AUGUSTUS	CDS	223104	223185	1	+	0	ID=SLM_r1.2ch01.g000450.1.t1.CDS3;Parent=SLM_r1.2ch01.g000450.1.t1;
SLM_r1.2ch01	AUGUSTUS	exon	223104	223185	.	+	.	ID=SLM_r1.2ch01.g000450.1.t1.exon3;Parent=SLM_r1.2ch01.g000450.1.t1;
SLM_r1.2ch01	AUGUSTUS	intron	223186	223761	.	+	.	ID=SLM_r1.2ch01.g000450.1.t1.intron3;Parent=SLM_r1.2ch01.g000450.1.t1;
SLM_r1.2ch01	AUGUSTUS	CDS	223762	223798	1	+	2	ID=SLM_r1.2ch01.g000450.1.t1.CDS4;Parent=SLM_r1.2ch01.g000450.1.t1;
SLM_r1.2ch01	AUGUSTUS	exon	223762	223798	.	+	.	ID=SLM_r1.2ch01.g000450.1.t1.exon4;Parent=SLM_r1.2ch01.g000450.1.t1;
SLM_r1.2ch01	AUGUSTUS	intron	223799	224420	.	+	.	ID=SLM_r1.2ch01.g000450.1.t1.intron4;Parent=SLM_r1.2ch01.g000450.1.t1;
SLM_r1.2ch01	AUGUSTUS	CDS	224421	224538	1	+	1	ID=SLM_r1.2ch01.g000450.1.t1.CDS5;Parent=SLM_r1.2ch01.g000450.1.t1;
SLM_r1.2ch01	AUGUSTUS	exon	224421	224538	.	+	.	ID=SLM_r1.2ch01.g000450.1.t1.exon5;Parent=SLM_r1.2ch01.g000450.1.t1;
SLM_r1.2ch01	AUGUSTUS	intron	224539	225212	.	+	.	ID=SLM_r1.2ch01.g000450.1.t1.intron5;Parent=SLM_r1.2ch01.g000450.1.t1;
SLM_r1.2ch01	AUGUSTUS	CDS	225213	225323	1	+	0	ID=SLM_r1.2ch01.g000450.1.t1.CDS6;Parent=SLM_r1.2ch01.g000450.1.t1;
SLM_r1.2ch01	AUGUSTUS	exon	225213	225323	.	+	.	ID=SLM_r1.2ch01.g000450.1.t1.exon6;Parent=SLM_r1.2ch01.g000450.1.t1;
SLM_r1.2ch01	AUGUSTUS	intron	225324	225425	.	+	.	ID=SLM_r1.2ch01.g000450.1.t1.intron6;Parent=SLM_r1.2ch01.g000450.1.t1;
SLM_r1.2ch01	AUGUSTUS	CDS	225426	225554	1	+	0	ID=SLM_r1.2ch01.g000450.1.t1.CDS7;Parent=SLM_r1.2ch01.g000450.1.t1;
SLM_r1.2ch01	AUGUSTUS	exon	225426	225554	.	+	.	ID=SLM_r1.2ch01.g000450.1.t1.exon7;Parent=SLM_r1.2ch01.g000450.1.t1;
SLM_r1.2ch01	AUGUSTUS	stop_codon	225552	225554	.	+	0	ID=SLM_r1.2ch01.g000450.1.t1.stop1;Parent=SLM_r1.2ch01.g000450.1.t1;
SLM_r1.2ch01	AUGUSTUS	gene	226873	229967	.	-	.	ID=SLM_r1.2ch01.g000460.1;
SLM_r1.2ch01	AUGUSTUS	mRNA	226873	229967	.	-	.	ID=SLM_r1.2ch01.g000460.1.t1;Parent=SLM_r1.2ch01.g000460.1;
SLM_r1.2ch01	AUGUSTUS	stop_codon	226873	226875	.	-	0	ID=SLM_r1.2ch01.g000460.1.t1.stop1;Parent=SLM_r1.2ch01.g000460.1.t1;
SLM_r1.2ch01	AUGUSTUS	CDS	226873	227001	1	-	0	ID=SLM_r1.2ch01.g000460.1.t1.CDS1;Parent=SLM_r1.2ch01.g000460.1.t1;
SLM_r1.2ch01	AUGUSTUS	exon	226873	227001	.	-	.	ID=SLM_r1.2ch01.g000460.1.t1.exon1;Parent=SLM_r1.2ch01.g000460.1.t1;
SLM_r1.2ch01	AUGUSTUS	intron	227002	227112	.	-	.	ID=SLM_r1.2ch01.g000460.1.t1.intron1;Parent=SLM_r1.2ch01.g000460.1.t1;
SLM_r1.2ch01	AUGUSTUS	CDS	227113	227223	1	-	0	ID=SLM_r1.2ch01.g000460.1.t1.CDS2;Parent=SLM_r1.2ch01.g000460.1.t1;
SLM_r1.2ch01	AUGUSTUS	exon	227113	227223	.	-	.	ID=SLM_r1.2ch01.g000460.1.t1.exon2;Parent=SLM_r1.2ch01.g000460.1.t1;
SLM_r1.2ch01	AUGUSTUS	intron	227224	227625	.	-	.	ID=SLM_r1.2ch01.g000460.1.t1.intron2;Parent=SLM_r1.2ch01.g000460.1.t1;
SLM_r1.2ch01	AUGUSTUS	CDS	227626	227743	1	-	1	ID=SLM_r1.2ch01.g000460.1.t1.CDS3;Parent=SLM_r1.2ch01.g000460.1.t1;
SLM_r1.2ch01	AUGUSTUS	exon	227626	227743	.	-	.	ID=SLM_r1.2ch01.g000460.1.t1.exon3;Parent=SLM_r1.2ch01.g000460.1.t1;
SLM_r1.2ch01	AUGUSTUS	intron	227744	228058	.	-	.	ID=SLM_r1.2ch01.g000460.1.t1.intron3;Parent=SLM_r1.2ch01.g000460.1.t1;
SLM_r1.2ch01	AUGUSTUS	CDS	228059	228095	1	-	2	ID=SLM_r1.2ch01.g000460.1.t1.CDS4;Parent=SLM_r1.2ch01.g000460.1.t1;
SLM_r1.2ch01	AUGUSTUS	exon	228059	228095	.	-	.	ID=SLM_r1.2ch01.g000460.1.t1.exon4;Parent=SLM_r1.2ch01.g000460.1.t1;
SLM_r1.2ch01	AUGUSTUS	intron	228096	229341	.	-	.	ID=SLM_r1.2ch01.g000460.1.t1.intron4;Parent=SLM_r1.2ch01.g000460.1.t1;
SLM_r1.2ch01	AUGUSTUS	CDS	229342	229597	1	-	0	ID=SLM_r1.2ch01.g000460.1.t1.CDS5;Parent=SLM_r1.2ch01.g000460.1.t1;
SLM_r1.2ch01	AUGUSTUS	exon	229342	229597	.	-	.	ID=SLM_r1.2ch01.g000460.1.t1.exon5;Parent=SLM_r1.2ch01.g000460.1.t1;
SLM_r1.2ch01	AUGUSTUS	intron	229598	229895	.	-	.	ID=SLM_r1.2ch01.g000460.1.t1.intron5;Parent=SLM_r1.2ch01.g000460.1.t1;
SLM_r1.2ch01	AUGUSTUS	CDS	229896	229967	1	-	0	ID=SLM_r1.2ch01.g000460.1.t1.CDS6;Parent=SLM_r1.2ch01.g000460.1.t1;
SLM_r1.2ch01	AUGUSTUS	exon	229896	229967	.	-	.	ID=SLM_r1.2ch01.g000460.1.t1.exon6;Parent=SLM_r1.2ch01.g000460.1.t1;
SLM_r1.2ch01	AUGUSTUS	start_codon	229965	229967	.	-	0	ID=SLM_r1.2ch01.g000460.1.t1.start1;Parent=SLM_r1.2ch01.g000460.1.t1;
SLM_r1.2ch01	AUGUSTUS	gene	231603	233997	.	-	.	ID=SLM_r1.2ch01.g000470.1;
SLM_r1.2ch01	AUGUSTUS	mRNA	231603	233997	.	-	.	ID=SLM_r1.2ch01.g000470.1.t1;Parent=SLM_r1.2ch01.g000470.1;
SLM_r1.2ch01	AUGUSTUS	stop_codon	231603	231605	.	-	0	ID=SLM_r1.2ch01.g000470.1.t1.stop1;Parent=SLM_r1.2ch01.g000470.1.t1;
SLM_r1.2ch01	AUGUSTUS	CDS	231603	231731	1	-	0	ID=SLM_r1.2ch01.g000470.1.t1.CDS1;Parent=SLM_r1.2ch01.g000470.1.t1;
SLM_r1.2ch01	AUGUSTUS	exon	231603	231731	.	-	.	ID=SLM_r1.2ch01.g000470.1.t1.exon1;Parent=SLM_r1.2ch01.g000470.1.t1;
SLM_r1.2ch01	AUGUSTUS	intron	231732	231835	.	-	.	ID=SLM_r1.2ch01.g000470.1.t1.intron1;Parent=SLM_r1.2ch01.g000470.1.t1;
SLM_r1.2ch01	AUGUSTUS	CDS	231836	231946	1	-	0	ID=SLM_r1.2ch01.g000470.1.t1.CDS2;Parent=SLM_r1.2ch01.g000470.1.t1;
SLM_r1.2ch01	AUGUSTUS	exon	231836	231946	.	-	.	ID=SLM_r1.2ch01.g000470.1.t1.exon2;Parent=SLM_r1.2ch01.g000470.1.t1;
SLM_r1.2ch01	AUGUSTUS	intron	231947	232515	.	-	.	ID=SLM_r1.2ch01.g000470.1.t1.intron2;Parent=SLM_r1.2ch01.g000470.1.t1;
SLM_r1.2ch01	AUGUSTUS	CDS	232516	232633	1	-	1	ID=SLM_r1.2ch01.g000470.1.t1.CDS3;Parent=SLM_r1.2ch01.g000470.1.t1;
SLM_r1.2ch01	AUGUSTUS	exon	232516	232633	.	-	.	ID=SLM_r1.2ch01.g000470.1.t1.exon3;Parent=SLM_r1.2ch01.g000470.1.t1;
SLM_r1.2ch01	AUGUSTUS	intron	232634	232816	.	-	.	ID=SLM_r1.2ch01.g000470.1.t1.intron3;Parent=SLM_r1.2ch01.g000470.1.t1;
SLM_r1.2ch01	AUGUSTUS	CDS	232817	232853	1	-	2	ID=SLM_r1.2ch01.g000470.1.t1.CDS4;Parent=SLM_r1.2ch01.g000470.1.t1;
SLM_r1.2ch01	AUGUSTUS	exon	232817	232853	.	-	.	ID=SLM_r1.2ch01.g000470.1.t1.exon4;Parent=SLM_r1.2ch01.g000470.1.t1;
SLM_r1.2ch01	AUGUSTUS	intron	232854	233314	.	-	.	ID=SLM_r1.2ch01.g000470.1.t1.intron4;Parent=SLM_r1.2ch01.g000470.1.t1;
SLM_r1.2ch01	AUGUSTUS	CDS	233315	233570	1	-	0	ID=SLM_r1.2ch01.g000470.1.t1.CDS5;Parent=SLM_r1.2ch01.g000470.1.t1;
SLM_r1.2ch01	AUGUSTUS	exon	233315	233570	.	-	.	ID=SLM_r1.2ch01.g000470.1.t1.exon5;Parent=SLM_r1.2ch01.g000470.1.t1;
SLM_r1.2ch01	AUGUSTUS	intron	233571	233925	.	-	.	ID=SLM_r1.2ch01.g000470.1.t1.intron5;Parent=SLM_r1.2ch01.g000470.1.t1;
SLM_r1.2ch01	AUGUSTUS	CDS	233926	233997	1	-	0	ID=SLM_r1.2ch01.g000470.1.t1.CDS6;Parent=SLM_r1.2ch01.g000470.1.t1;
SLM_r1.2ch01	AUGUSTUS	exon	233926	233997	.	-	.	ID=SLM_r1.2ch01.g000470.1.t1.exon6;Parent=SLM_r1.2ch01.g000470.1.t1;
SLM_r1.2ch01	AUGUSTUS	start_codon	233995	233997	.	-	0	ID=SLM_r1.2ch01.g000470.1.t1.start1;Parent=SLM_r1.2ch01.g000470.1.t1;
SLM_r1.2ch01	AUGUSTUS	gene	235993	238299	.	-	.	ID=SLM_r1.2ch01.g000480.1;
SLM_r1.2ch01	AUGUSTUS	mRNA	235993	238299	.	-	.	ID=SLM_r1.2ch01.g000480.1.t1;Parent=SLM_r1.2ch01.g000480.1;
SLM_r1.2ch01	AUGUSTUS	stop_codon	235993	235995	.	-	0	ID=SLM_r1.2ch01.g000480.1.t1.stop1;Parent=SLM_r1.2ch01.g000480.1.t1;
SLM_r1.2ch01	AUGUSTUS	CDS	235993	235996	0.99	-	1	ID=SLM_r1.2ch01.g000480.1.t1.CDS1;Parent=SLM_r1.2ch01.g000480.1.t1;
SLM_r1.2ch01	AUGUSTUS	exon	235993	235996	.	-	.	ID=SLM_r1.2ch01.g000480.1.t1.exon1;Parent=SLM_r1.2ch01.g000480.1.t1;
SLM_r1.2ch01	AUGUSTUS	intron	235997	236080	.	-	.	ID=SLM_r1.2ch01.g000480.1.t1.intron1;Parent=SLM_r1.2ch01.g000480.1.t1;
SLM_r1.2ch01	AUGUSTUS	CDS	236081	236190	0.99	-	0	ID=SLM_r1.2ch01.g000480.1.t1.CDS2;Parent=SLM_r1.2ch01.g000480.1.t1;
SLM_r1.2ch01	AUGUSTUS	exon	236081	236190	.	-	.	ID=SLM_r1.2ch01.g000480.1.t1.exon2;Parent=SLM_r1.2ch01.g000480.1.t1;
SLM_r1.2ch01	AUGUSTUS	intron	236191	236863	.	-	.	ID=SLM_r1.2ch01.g000480.1.t1.intron2;Parent=SLM_r1.2ch01.g000480.1.t1;
SLM_r1.2ch01	AUGUSTUS	CDS	236864	236981	1	-	1	ID=SLM_r1.2ch01.g000480.1.t1.CDS3;Parent=SLM_r1.2ch01.g000480.1.t1;
SLM_r1.2ch01	AUGUSTUS	exon	236864	236981	.	-	.	ID=SLM_r1.2ch01.g000480.1.t1.exon3;Parent=SLM_r1.2ch01.g000480.1.t1;
SLM_r1.2ch01	AUGUSTUS	intron	236982	237109	.	-	.	ID=SLM_r1.2ch01.g000480.1.t1.intron3;Parent=SLM_r1.2ch01.g000480.1.t1;
SLM_r1.2ch01	AUGUSTUS	CDS	237110	237146	1	-	2	ID=SLM_r1.2ch01.g000480.1.t1.CDS4;Parent=SLM_r1.2ch01.g000480.1.t1;
SLM_r1.2ch01	AUGUSTUS	exon	237110	237146	.	-	.	ID=SLM_r1.2ch01.g000480.1.t1.exon4;Parent=SLM_r1.2ch01.g000480.1.t1;
SLM_r1.2ch01	AUGUSTUS	intron	237147	237519	.	-	.	ID=SLM_r1.2ch01.g000480.1.t1.intron4;Parent=SLM_r1.2ch01.g000480.1.t1;
SLM_r1.2ch01	AUGUSTUS	CDS	237520	237775	1	-	0	ID=SLM_r1.2ch01.g000480.1.t1.CDS5;Parent=SLM_r1.2ch01.g000480.1.t1;
SLM_r1.2ch01	AUGUSTUS	exon	237520	237775	.	-	.	ID=SLM_r1.2ch01.g000480.1.t1.exon5;Parent=SLM_r1.2ch01.g000480.1.t1;
SLM_r1.2ch01	AUGUSTUS	intron	237776	238227	.	-	.	ID=SLM_r1.2ch01.g000480.1.t1.intron5;Parent=SLM_r1.2ch01.g000480.1.t1;
SLM_r1.2ch01	AUGUSTUS	CDS	238228	238299	0.87	-	0	ID=SLM_r1.2ch01.g000480.1.t1.CDS6;Parent=SLM_r1.2ch01.g000480.1.t1;
SLM_r1.2ch01	AUGUSTUS	exon	238228	238299	.	-	.	ID=SLM_r1.2ch01.g000480.1.t1.exon6;Parent=SLM_r1.2ch01.g000480.1.t1;
SLM_r1.2ch01	AUGUSTUS	start_codon	238297	238299	.	-	0	ID=SLM_r1.2ch01.g000480.1.t1.start1;Parent=SLM_r1.2ch01.g000480.1.t1;
SLM_r1.2ch01	AUGUSTUS	gene	243518	246871	.	+	.	ID=SLM_r1.2ch01.g000490.1;
SLM_r1.2ch01	AUGUSTUS	mRNA	243518	246871	.	+	.	ID=SLM_r1.2ch01.g000490.1.t1;Parent=SLM_r1.2ch01.g000490.1;
SLM_r1.2ch01	AUGUSTUS	start_codon	243518	243520	.	+	0	ID=SLM_r1.2ch01.g000490.1.t1.start1;Parent=SLM_r1.2ch01.g000490.1.t1;
SLM_r1.2ch01	AUGUSTUS	CDS	243518	243771	0.47	+	0	ID=SLM_r1.2ch01.g000490.1.t1.CDS1;Parent=SLM_r1.2ch01.g000490.1.t1;
SLM_r1.2ch01	AUGUSTUS	exon	243518	243771	.	+	.	ID=SLM_r1.2ch01.g000490.1.t1.exon1;Parent=SLM_r1.2ch01.g000490.1.t1;
SLM_r1.2ch01	AUGUSTUS	intron	243772	245265	.	+	.	ID=SLM_r1.2ch01.g000490.1.t1.intron1;Parent=SLM_r1.2ch01.g000490.1.t1;
SLM_r1.2ch01	AUGUSTUS	CDS	245266	246871	1	+	1	ID=SLM_r1.2ch01.g000490.1.t1.CDS2;Parent=SLM_r1.2ch01.g000490.1.t1;
SLM_r1.2ch01	AUGUSTUS	exon	245266	246871	.	+	.	ID=SLM_r1.2ch01.g000490.1.t1.exon2;Parent=SLM_r1.2ch01.g000490.1.t1;
SLM_r1.2ch01	AUGUSTUS	stop_codon	246869	246871	.	+	0	ID=SLM_r1.2ch01.g000490.1.t1.stop1;Parent=SLM_r1.2ch01.g000490.1.t1;
SLM_r1.2ch01	AUGUSTUS	gene	247590	255285	.	-	.	ID=SLM_r1.2ch01.g000500.1;
SLM_r1.2ch01	AUGUSTUS	mRNA	247590	255285	.	-	.	ID=SLM_r1.2ch01.g000500.1.t1;Parent=SLM_r1.2ch01.g000500.1;
SLM_r1.2ch01	AUGUSTUS	stop_codon	247590	247592	.	-	0	ID=SLM_r1.2ch01.g000500.1.t1.stop1;Parent=SLM_r1.2ch01.g000500.1.t1;
SLM_r1.2ch01	AUGUSTUS	CDS	247590	247715	1	-	0	ID=SLM_r1.2ch01.g000500.1.t1.CDS1;Parent=SLM_r1.2ch01.g000500.1.t1;
SLM_r1.2ch01	AUGUSTUS	exon	247590	247715	.	-	.	ID=SLM_r1.2ch01.g000500.1.t1.exon1;Parent=SLM_r1.2ch01.g000500.1.t1;
SLM_r1.2ch01	AUGUSTUS	intron	247716	247830	.	-	.	ID=SLM_r1.2ch01.g000500.1.t1.intron1;Parent=SLM_r1.2ch01.g000500.1.t1;
SLM_r1.2ch01	AUGUSTUS	CDS	247831	247970	1	-	2	ID=SLM_r1.2ch01.g000500.1.t1.CDS2;Parent=SLM_r1.2ch01.g000500.1.t1;
SLM_r1.2ch01	AUGUSTUS	exon	247831	247970	.	-	.	ID=SLM_r1.2ch01.g000500.1.t1.exon2;Parent=SLM_r1.2ch01.g000500.1.t1;
SLM_r1.2ch01	AUGUSTUS	intron	247971	248355	.	-	.	ID=SLM_r1.2ch01.g000500.1.t1.intron2;Parent=SLM_r1.2ch01.g000500.1.t1;
SLM_r1.2ch01	AUGUSTUS	CDS	248356	248623	1	-	0	ID=SLM_r1.2ch01.g000500.1.t1.CDS3;Parent=SLM_r1.2ch01.g000500.1.t1;
SLM_r1.2ch01	AUGUSTUS	exon	248356	248623	.	-	.	ID=SLM_r1.2ch01.g000500.1.t1.exon3;Parent=SLM_r1.2ch01.g000500.1.t1;
SLM_r1.2ch01	AUGUSTUS	intron	248624	248775	.	-	.	ID=SLM_r1.2ch01.g000500.1.t1.intron3;Parent=SLM_r1.2ch01.g000500.1.t1;
SLM_r1.2ch01	AUGUSTUS	CDS	248776	248826	1	-	0	ID=SLM_r1.2ch01.g000500.1.t1.CDS4;Parent=SLM_r1.2ch01.g000500.1.t1;
SLM_r1.2ch01	AUGUSTUS	exon	248776	248826	.	-	.	ID=SLM_r1.2ch01.g000500.1.t1.exon4;Parent=SLM_r1.2ch01.g000500.1.t1;
SLM_r1.2ch01	AUGUSTUS	intron	248827	249139	.	-	.	ID=SLM_r1.2ch01.g000500.1.t1.intron4;Parent=SLM_r1.2ch01.g000500.1.t1;
SLM_r1.2ch01	AUGUSTUS	CDS	249140	249365	1	-	1	ID=SLM_r1.2ch01.g000500.1.t1.CDS5;Parent=SLM_r1.2ch01.g000500.1.t1;
SLM_r1.2ch01	AUGUSTUS	exon	249140	249365	.	-	.	ID=SLM_r1.2ch01.g000500.1.t1.exon5;Parent=SLM_r1.2ch01.g000500.1.t1;
SLM_r1.2ch01	AUGUSTUS	intron	249366	249495	.	-	.	ID=SLM_r1.2ch01.g000500.1.t1.intron5;Parent=SLM_r1.2ch01.g000500.1.t1;
SLM_r1.2ch01	AUGUSTUS	CDS	249496	249566	1	-	0	ID=SLM_r1.2ch01.g000500.1.t1.CDS6;Parent=SLM_r1.2ch01.g000500.1.t1;
SLM_r1.2ch01	AUGUSTUS	exon	249496	249566	.	-	.	ID=SLM_r1.2ch01.g000500.1.t1.exon6;Parent=SLM_r1.2ch01.g000500.1.t1;
SLM_r1.2ch01	AUGUSTUS	intron	249567	249761	.	-	.	ID=SLM_r1.2ch01.g000500.1.t1.intron6;Parent=SLM_r1.2ch01.g000500.1.t1;
SLM_r1.2ch01	AUGUSTUS	CDS	249762	249881	1	-	0	ID=SLM_r1.2ch01.g000500.1.t1.CDS7;Parent=SLM_r1.2ch01.g000500.1.t1;
SLM_r1.2ch01	AUGUSTUS	exon	249762	249881	.	-	.	ID=SLM_r1.2ch01.g000500.1.t1.exon7;Parent=SLM_r1.2ch01.g000500.1.t1;
SLM_r1.2ch01	AUGUSTUS	intron	249882	250247	.	-	.	ID=SLM_r1.2ch01.g000500.1.t1.intron7;Parent=SLM_r1.2ch01.g000500.1.t1;
SLM_r1.2ch01	AUGUSTUS	CDS	250248	250442	1	-	0	ID=SLM_r1.2ch01.g000500.1.t1.CDS8;Parent=SLM_r1.2ch01.g000500.1.t1;
SLM_r1.2ch01	AUGUSTUS	exon	250248	250442	.	-	.	ID=SLM_r1.2ch01.g000500.1.t1.exon8;Parent=SLM_r1.2ch01.g000500.1.t1;
SLM_r1.2ch01	AUGUSTUS	intron	250443	250527	.	-	.	ID=SLM_r1.2ch01.g000500.1.t1.intron8;Parent=SLM_r1.2ch01.g000500.1.t1;
SLM_r1.2ch01	AUGUSTUS	CDS	250528	250592	1	-	2	ID=SLM_r1.2ch01.g000500.1.t1.CDS9;Parent=SLM_r1.2ch01.g000500.1.t1;
SLM_r1.2ch01	AUGUSTUS	exon	250528	250592	.	-	.	ID=SLM_r1.2ch01.g000500.1.t1.exon9;Parent=SLM_r1.2ch01.g000500.1.t1;
SLM_r1.2ch01	AUGUSTUS	intron	250593	250679	.	-	.	ID=SLM_r1.2ch01.g000500.1.t1.intron9;Parent=SLM_r1.2ch01.g000500.1.t1;
SLM_r1.2ch01	AUGUSTUS	CDS	250680	250770	1	-	0	ID=SLM_r1.2ch01.g000500.1.t1.CDS10;Parent=SLM_r1.2ch01.g000500.1.t1;
SLM_r1.2ch01	AUGUSTUS	exon	250680	250770	.	-	.	ID=SLM_r1.2ch01.g000500.1.t1.exon10;Parent=SLM_r1.2ch01.g000500.1.t1;
SLM_r1.2ch01	AUGUSTUS	intron	250771	250846	.	-	.	ID=SLM_r1.2ch01.g000500.1.t1.intron10;Parent=SLM_r1.2ch01.g000500.1.t1;
SLM_r1.2ch01	AUGUSTUS	CDS	250847	250908	1	-	2	ID=SLM_r1.2ch01.g000500.1.t1.CDS11;Parent=SLM_r1.2ch01.g000500.1.t1;
SLM_r1.2ch01	AUGUSTUS	exon	250847	250908	.	-	.	ID=SLM_r1.2ch01.g000500.1.t1.exon11;Parent=SLM_r1.2ch01.g000500.1.t1;
SLM_r1.2ch01	AUGUSTUS	intron	250909	251026	.	-	.	ID=SLM_r1.2ch01.g000500.1.t1.intron11;Parent=SLM_r1.2ch01.g000500.1.t1;
SLM_r1.2ch01	AUGUSTUS	CDS	251027	251077	1	-	2	ID=SLM_r1.2ch01.g000500.1.t1.CDS12;Parent=SLM_r1.2ch01.g000500.1.t1;
SLM_r1.2ch01	AUGUSTUS	exon	251027	251077	.	-	.	ID=SLM_r1.2ch01.g000500.1.t1.exon12;Parent=SLM_r1.2ch01.g000500.1.t1;
SLM_r1.2ch01	AUGUSTUS	intron	251078	251201	.	-	.	ID=SLM_r1.2ch01.g000500.1.t1.intron12;Parent=SLM_r1.2ch01.g000500.1.t1;
SLM_r1.2ch01	AUGUSTUS	CDS	251202	251303	1	-	2	ID=SLM_r1.2ch01.g000500.1.t1.CDS13;Parent=SLM_r1.2ch01.g000500.1.t1;
SLM_r1.2ch01	AUGUSTUS	exon	251202	251303	.	-	.	ID=SLM_r1.2ch01.g000500.1.t1.exon13;Parent=SLM_r1.2ch01.g000500.1.t1;
SLM_r1.2ch01	AUGUSTUS	intron	251304	251563	.	-	.	ID=SLM_r1.2ch01.g000500.1.t1.intron13;Parent=SLM_r1.2ch01.g000500.1.t1;
SLM_r1.2ch01	AUGUSTUS	CDS	251564	251668	1	-	2	ID=SLM_r1.2ch01.g000500.1.t1.CDS14;Parent=SLM_r1.2ch01.g000500.1.t1;
SLM_r1.2ch01	AUGUSTUS	exon	251564	251668	.	-	.	ID=SLM_r1.2ch01.g000500.1.t1.exon14;Parent=SLM_r1.2ch01.g000500.1.t1;
SLM_r1.2ch01	AUGUSTUS	intron	251669	252012	.	-	.	ID=SLM_r1.2ch01.g000500.1.t1.intron14;Parent=SLM_r1.2ch01.g000500.1.t1;
SLM_r1.2ch01	AUGUSTUS	CDS	252013	252076	1	-	0	ID=SLM_r1.2ch01.g000500.1.t1.CDS15;Parent=SLM_r1.2ch01.g000500.1.t1;
SLM_r1.2ch01	AUGUSTUS	exon	252013	252076	.	-	.	ID=SLM_r1.2ch01.g000500.1.t1.exon15;Parent=SLM_r1.2ch01.g000500.1.t1;
SLM_r1.2ch01	AUGUSTUS	intron	252077	252520	.	-	.	ID=SLM_r1.2ch01.g000500.1.t1.intron15;Parent=SLM_r1.2ch01.g000500.1.t1;
SLM_r1.2ch01	AUGUSTUS	CDS	252521	252588	0.7	-	2	ID=SLM_r1.2ch01.g000500.1.t1.CDS16;Parent=SLM_r1.2ch01.g000500.1.t1;
SLM_r1.2ch01	AUGUSTUS	exon	252521	252588	.	-	.	ID=SLM_r1.2ch01.g000500.1.t1.exon16;Parent=SLM_r1.2ch01.g000500.1.t1;
SLM_r1.2ch01	AUGUSTUS	intron	252589	253504	.	-	.	ID=SLM_r1.2ch01.g000500.1.t1.intron16;Parent=SLM_r1.2ch01.g000500.1.t1;
SLM_r1.2ch01	AUGUSTUS	CDS	253505	253745	0.68	-	0	ID=SLM_r1.2ch01.g000500.1.t1.CDS17;Parent=SLM_r1.2ch01.g000500.1.t1;
SLM_r1.2ch01	AUGUSTUS	exon	253505	253745	.	-	.	ID=SLM_r1.2ch01.g000500.1.t1.exon17;Parent=SLM_r1.2ch01.g000500.1.t1;
SLM_r1.2ch01	AUGUSTUS	intron	253746	254106	.	-	.	ID=SLM_r1.2ch01.g000500.1.t1.intron17;Parent=SLM_r1.2ch01.g000500.1.t1;
SLM_r1.2ch01	AUGUSTUS	CDS	254107	254370	1	-	0	ID=SLM_r1.2ch01.g000500.1.t1.CDS18;Parent=SLM_r1.2ch01.g000500.1.t1;
SLM_r1.2ch01	AUGUSTUS	exon	254107	254370	.	-	.	ID=SLM_r1.2ch01.g000500.1.t1.exon18;Parent=SLM_r1.2ch01.g000500.1.t1;
SLM_r1.2ch01	AUGUSTUS	intron	254371	255060	.	-	.	ID=SLM_r1.2ch01.g000500.1.t1.intron18;Parent=SLM_r1.2ch01.g000500.1.t1;
SLM_r1.2ch01	AUGUSTUS	CDS	255061	255285	0.94	-	0	ID=SLM_r1.2ch01.g000500.1.t1.CDS19;Parent=SLM_r1.2ch01.g000500.1.t1;
SLM_r1.2ch01	AUGUSTUS	exon	255061	255285	.	-	.	ID=SLM_r1.2ch01.g000500.1.t1.exon19;Parent=SLM_r1.2ch01.g000500.1.t1;
SLM_r1.2ch01	AUGUSTUS	start_codon	255283	255285	.	-	0	ID=SLM_r1.2ch01.g000500.1.t1.start1;Parent=SLM_r1.2ch01.g000500.1.t1;
SLM_r1.2ch01	AUGUSTUS	gene	259513	263478	.	-	.	ID=SLM_r1.2ch01.g000510.1;
SLM_r1.2ch01	AUGUSTUS	mRNA	259513	263478	.	-	.	ID=SLM_r1.2ch01.g000510.1.t1;Parent=SLM_r1.2ch01.g000510.1;
SLM_r1.2ch01	AUGUSTUS	stop_codon	259513	259515	.	-	0	ID=SLM_r1.2ch01.g000510.1.t1.stop1;Parent=SLM_r1.2ch01.g000510.1.t1;
SLM_r1.2ch01	AUGUSTUS	CDS	259513	259552	0.73	-	1	ID=SLM_r1.2ch01.g000510.1.t1.CDS1;Parent=SLM_r1.2ch01.g000510.1.t1;
SLM_r1.2ch01	AUGUSTUS	exon	259513	259552	.	-	.	ID=SLM_r1.2ch01.g000510.1.t1.exon1;Parent=SLM_r1.2ch01.g000510.1.t1;
SLM_r1.2ch01	AUGUSTUS	intron	259553	259999	.	-	.	ID=SLM_r1.2ch01.g000510.1.t1.intron1;Parent=SLM_r1.2ch01.g000510.1.t1;
SLM_r1.2ch01	AUGUSTUS	CDS	260000	260187	1	-	0	ID=SLM_r1.2ch01.g000510.1.t1.CDS2;Parent=SLM_r1.2ch01.g000510.1.t1;
SLM_r1.2ch01	AUGUSTUS	exon	260000	260187	.	-	.	ID=SLM_r1.2ch01.g000510.1.t1.exon2;Parent=SLM_r1.2ch01.g000510.1.t1;
SLM_r1.2ch01	AUGUSTUS	intron	260188	260267	.	-	.	ID=SLM_r1.2ch01.g000510.1.t1.intron2;Parent=SLM_r1.2ch01.g000510.1.t1;
SLM_r1.2ch01	AUGUSTUS	CDS	260268	260798	1	-	0	ID=SLM_r1.2ch01.g000510.1.t1.CDS3;Parent=SLM_r1.2ch01.g000510.1.t1;
SLM_r1.2ch01	AUGUSTUS	exon	260268	260798	.	-	.	ID=SLM_r1.2ch01.g000510.1.t1.exon3;Parent=SLM_r1.2ch01.g000510.1.t1;
SLM_r1.2ch01	AUGUSTUS	intron	260799	260880	.	-	.	ID=SLM_r1.2ch01.g000510.1.t1.intron3;Parent=SLM_r1.2ch01.g000510.1.t1;
SLM_r1.2ch01	AUGUSTUS	CDS	260881	260952	1	-	0	ID=SLM_r1.2ch01.g000510.1.t1.CDS4;Parent=SLM_r1.2ch01.g000510.1.t1;
SLM_r1.2ch01	AUGUSTUS	exon	260881	260952	.	-	.	ID=SLM_r1.2ch01.g000510.1.t1.exon4;Parent=SLM_r1.2ch01.g000510.1.t1;
SLM_r1.2ch01	AUGUSTUS	intron	260953	261065	.	-	.	ID=SLM_r1.2ch01.g000510.1.t1.intron4;Parent=SLM_r1.2ch01.g000510.1.t1;
SLM_r1.2ch01	AUGUSTUS	CDS	261066	261212	1	-	0	ID=SLM_r1.2ch01.g000510.1.t1.CDS5;Parent=SLM_r1.2ch01.g000510.1.t1;
SLM_r1.2ch01	AUGUSTUS	exon	261066	261212	.	-	.	ID=SLM_r1.2ch01.g000510.1.t1.exon5;Parent=SLM_r1.2ch01.g000510.1.t1;
SLM_r1.2ch01	AUGUSTUS	intron	261213	261310	.	-	.	ID=SLM_r1.2ch01.g000510.1.t1.intron5;Parent=SLM_r1.2ch01.g000510.1.t1;
SLM_r1.2ch01	AUGUSTUS	CDS	261311	261466	1	-	0	ID=SLM_r1.2ch01.g000510.1.t1.CDS6;Parent=SLM_r1.2ch01.g000510.1.t1;
SLM_r1.2ch01	AUGUSTUS	exon	261311	261466	.	-	.	ID=SLM_r1.2ch01.g000510.1.t1.exon6;Parent=SLM_r1.2ch01.g000510.1.t1;
SLM_r1.2ch01	AUGUSTUS	intron	261467	261587	.	-	.	ID=SLM_r1.2ch01.g000510.1.t1.intron6;Parent=SLM_r1.2ch01.g000510.1.t1;
SLM_r1.2ch01	AUGUSTUS	CDS	261588	261758	1	-	0	ID=SLM_r1.2ch01.g000510.1.t1.CDS7;Parent=SLM_r1.2ch01.g000510.1.t1;
SLM_r1.2ch01	AUGUSTUS	exon	261588	261758	.	-	.	ID=SLM_r1.2ch01.g000510.1.t1.exon7;Parent=SLM_r1.2ch01.g000510.1.t1;
SLM_r1.2ch01	AUGUSTUS	intron	261759	261846	.	-	.	ID=SLM_r1.2ch01.g000510.1.t1.intron7;Parent=SLM_r1.2ch01.g000510.1.t1;
SLM_r1.2ch01	AUGUSTUS	CDS	261847	262017	1	-	0	ID=SLM_r1.2ch01.g000510.1.t1.CDS8;Parent=SLM_r1.2ch01.g000510.1.t1;
SLM_r1.2ch01	AUGUSTUS	exon	261847	262017	.	-	.	ID=SLM_r1.2ch01.g000510.1.t1.exon8;Parent=SLM_r1.2ch01.g000510.1.t1;
SLM_r1.2ch01	AUGUSTUS	intron	262018	262097	.	-	.	ID=SLM_r1.2ch01.g000510.1.t1.intron8;Parent=SLM_r1.2ch01.g000510.1.t1;
SLM_r1.2ch01	AUGUSTUS	CDS	262098	262163	1	-	0	ID=SLM_r1.2ch01.g000510.1.t1.CDS9;Parent=SLM_r1.2ch01.g000510.1.t1;
SLM_r1.2ch01	AUGUSTUS	exon	262098	262163	.	-	.	ID=SLM_r1.2ch01.g000510.1.t1.exon9;Parent=SLM_r1.2ch01.g000510.1.t1;
SLM_r1.2ch01	AUGUSTUS	intron	262164	263055	.	-	.	ID=SLM_r1.2ch01.g000510.1.t1.intron9;Parent=SLM_r1.2ch01.g000510.1.t1;
SLM_r1.2ch01	AUGUSTUS	CDS	263056	263141	1	-	2	ID=SLM_r1.2ch01.g000510.1.t1.CDS10;Parent=SLM_r1.2ch01.g000510.1.t1;
SLM_r1.2ch01	AUGUSTUS	exon	263056	263141	.	-	.	ID=SLM_r1.2ch01.g000510.1.t1.exon10;Parent=SLM_r1.2ch01.g000510.1.t1;
SLM_r1.2ch01	AUGUSTUS	intron	263142	263237	.	-	.	ID=SLM_r1.2ch01.g000510.1.t1.intron10;Parent=SLM_r1.2ch01.g000510.1.t1;
SLM_r1.2ch01	AUGUSTUS	CDS	263238	263478	1	-	0	ID=SLM_r1.2ch01.g000510.1.t1.CDS11;Parent=SLM_r1.2ch01.g000510.1.t1;
SLM_r1.2ch01	AUGUSTUS	exon	263238	263478	.	-	.	ID=SLM_r1.2ch01.g000510.1.t1.exon11;Parent=SLM_r1.2ch01.g000510.1.t1;
SLM_r1.2ch01	AUGUSTUS	start_codon	263476	263478	.	-	0	ID=SLM_r1.2ch01.g000510.1.t1.start1;Parent=SLM_r1.2ch01.g000510.1.t1;
SLM_r1.2ch01	AUGUSTUS	gene	268153	272074	.	-	.	ID=SLM_r1.2ch01.g000520.1;
SLM_r1.2ch01	AUGUSTUS	mRNA	268153	272074	.	-	.	ID=SLM_r1.2ch01.g000520.1.t1;Parent=SLM_r1.2ch01.g000520.1;
SLM_r1.2ch01	AUGUSTUS	stop_codon	268153	268155	.	-	0	ID=SLM_r1.2ch01.g000520.1.t1.stop1;Parent=SLM_r1.2ch01.g000520.1.t1;
SLM_r1.2ch01	AUGUSTUS	CDS	268153	269025	1	-	0	ID=SLM_r1.2ch01.g000520.1.t1.CDS1;Parent=SLM_r1.2ch01.g000520.1.t1;
SLM_r1.2ch01	AUGUSTUS	exon	268153	269025	.	-	.	ID=SLM_r1.2ch01.g000520.1.t1.exon1;Parent=SLM_r1.2ch01.g000520.1.t1;
SLM_r1.2ch01	AUGUSTUS	intron	269026	270611	.	-	.	ID=SLM_r1.2ch01.g000520.1.t1.intron1;Parent=SLM_r1.2ch01.g000520.1.t1;
SLM_r1.2ch01	AUGUSTUS	CDS	270612	271021	1	-	2	ID=SLM_r1.2ch01.g000520.1.t1.CDS2;Parent=SLM_r1.2ch01.g000520.1.t1;
SLM_r1.2ch01	AUGUSTUS	exon	270612	271021	.	-	.	ID=SLM_r1.2ch01.g000520.1.t1.exon2;Parent=SLM_r1.2ch01.g000520.1.t1;
SLM_r1.2ch01	AUGUSTUS	intron	271022	271785	.	-	.	ID=SLM_r1.2ch01.g000520.1.t1.intron2;Parent=SLM_r1.2ch01.g000520.1.t1;
SLM_r1.2ch01	AUGUSTUS	CDS	271786	272074	0.97	-	0	ID=SLM_r1.2ch01.g000520.1.t1.CDS3;Parent=SLM_r1.2ch01.g000520.1.t1;
SLM_r1.2ch01	AUGUSTUS	exon	271786	272074	.	-	.	ID=SLM_r1.2ch01.g000520.1.t1.exon3;Parent=SLM_r1.2ch01.g000520.1.t1;
SLM_r1.2ch01	AUGUSTUS	start_codon	272072	272074	.	-	0	ID=SLM_r1.2ch01.g000520.1.t1.start1;Parent=SLM_r1.2ch01.g000520.1.t1;
SLM_r1.2ch01	AUGUSTUS	gene	274885	276363	.	-	.	ID=SLM_r1.2ch01.g000530.1;
SLM_r1.2ch01	AUGUSTUS	mRNA	274885	276363	.	-	.	ID=SLM_r1.2ch01.g000530.1.t1;Parent=SLM_r1.2ch01.g000530.1;
SLM_r1.2ch01	AUGUSTUS	stop_codon	274885	274887	.	-	0	ID=SLM_r1.2ch01.g000530.1.t1.stop1;Parent=SLM_r1.2ch01.g000530.1.t1;
SLM_r1.2ch01	AUGUSTUS	CDS	274885	275223	0.98	-	0	ID=SLM_r1.2ch01.g000530.1.t1.CDS1;Parent=SLM_r1.2ch01.g000530.1.t1;
SLM_r1.2ch01	AUGUSTUS	exon	274885	275223	.	-	.	ID=SLM_r1.2ch01.g000530.1.t1.exon1;Parent=SLM_r1.2ch01.g000530.1.t1;
SLM_r1.2ch01	AUGUSTUS	intron	275224	275525	.	-	.	ID=SLM_r1.2ch01.g000530.1.t1.intron1;Parent=SLM_r1.2ch01.g000530.1.t1;
SLM_r1.2ch01	AUGUSTUS	CDS	275526	276070	0.77	-	2	ID=SLM_r1.2ch01.g000530.1.t1.CDS2;Parent=SLM_r1.2ch01.g000530.1.t1;
SLM_r1.2ch01	AUGUSTUS	exon	275526	276070	.	-	.	ID=SLM_r1.2ch01.g000530.1.t1.exon2;Parent=SLM_r1.2ch01.g000530.1.t1;
SLM_r1.2ch01	AUGUSTUS	intron	276071	276143	.	-	.	ID=SLM_r1.2ch01.g000530.1.t1.intron2;Parent=SLM_r1.2ch01.g000530.1.t1;
SLM_r1.2ch01	AUGUSTUS	CDS	276144	276173	0.98	-	2	ID=SLM_r1.2ch01.g000530.1.t1.CDS3;Parent=SLM_r1.2ch01.g000530.1.t1;
SLM_r1.2ch01	AUGUSTUS	exon	276144	276173	.	-	.	ID=SLM_r1.2ch01.g000530.1.t1.exon3;Parent=SLM_r1.2ch01.g000530.1.t1;
SLM_r1.2ch01	AUGUSTUS	intron	276174	276335	.	-	.	ID=SLM_r1.2ch01.g000530.1.t1.intron3;Parent=SLM_r1.2ch01.g000530.1.t1;
SLM_r1.2ch01	AUGUSTUS	CDS	276336	276363	0.91	-	0	ID=SLM_r1.2ch01.g000530.1.t1.CDS4;Parent=SLM_r1.2ch01.g000530.1.t1;
SLM_r1.2ch01	AUGUSTUS	exon	276336	276363	.	-	.	ID=SLM_r1.2ch01.g000530.1.t1.exon4;Parent=SLM_r1.2ch01.g000530.1.t1;
SLM_r1.2ch01	AUGUSTUS	start_codon	276361	276363	.	-	0	ID=SLM_r1.2ch01.g000530.1.t1.start1;Parent=SLM_r1.2ch01.g000530.1.t1;
SLM_r1.2ch01	AUGUSTUS	mRNA	274885	276363	.	-	.	ID=SLM_r1.2ch01.g000530.1.t2;Parent=SLM_r1.2ch01.g000530.1;
SLM_r1.2ch01	AUGUSTUS	stop_codon	274885	274887	.	-	0	ID=SLM_r1.2ch01.g000530.1.t2.stop1;Parent=SLM_r1.2ch01.g000530.1.t2;
SLM_r1.2ch01	AUGUSTUS	CDS	274885	275223	0.99	-	0	ID=SLM_r1.2ch01.g000530.1.t2.CDS1;Parent=SLM_r1.2ch01.g000530.1.t2;
SLM_r1.2ch01	AUGUSTUS	exon	274885	275223	.	-	.	ID=SLM_r1.2ch01.g000530.1.t2.exon1;Parent=SLM_r1.2ch01.g000530.1.t2;
SLM_r1.2ch01	AUGUSTUS	intron	275224	275525	.	-	.	ID=SLM_r1.2ch01.g000530.1.t2.intron1;Parent=SLM_r1.2ch01.g000530.1.t2;
SLM_r1.2ch01	AUGUSTUS	CDS	275526	276173	0.79	-	0	ID=SLM_r1.2ch01.g000530.1.t2.CDS2;Parent=SLM_r1.2ch01.g000530.1.t2;
SLM_r1.2ch01	AUGUSTUS	exon	275526	276173	.	-	.	ID=SLM_r1.2ch01.g000530.1.t2.exon2;Parent=SLM_r1.2ch01.g000530.1.t2;
SLM_r1.2ch01	AUGUSTUS	intron	276174	276294	.	-	.	ID=SLM_r1.2ch01.g000530.1.t2.intron2;Parent=SLM_r1.2ch01.g000530.1.t2;
SLM_r1.2ch01	AUGUSTUS	CDS	276295	276363	0.84	-	0	ID=SLM_r1.2ch01.g000530.1.t2.CDS3;Parent=SLM_r1.2ch01.g000530.1.t2;
SLM_r1.2ch01	AUGUSTUS	exon	276295	276363	.	-	.	ID=SLM_r1.2ch01.g000530.1.t2.exon3;Parent=SLM_r1.2ch01.g000530.1.t2;
SLM_r1.2ch01	AUGUSTUS	start_codon	276361	276363	.	-	0	ID=SLM_r1.2ch01.g000530.1.t2.start1;Parent=SLM_r1.2ch01.g000530.1.t2;
SLM_r1.2ch01	AUGUSTUS	gene	280188	282258	.	-	.	ID=SLM_r1.2ch01.g000540.1;
SLM_r1.2ch01	AUGUSTUS	mRNA	280188	282258	.	-	.	ID=SLM_r1.2ch01.g000540.1.t1;Parent=SLM_r1.2ch01.g000540.1;
SLM_r1.2ch01	AUGUSTUS	stop_codon	280188	280190	.	-	0	ID=SLM_r1.2ch01.g000540.1.t1.stop1;Parent=SLM_r1.2ch01.g000540.1.t1;
SLM_r1.2ch01	AUGUSTUS	CDS	280188	280526	0.99	-	0	ID=SLM_r1.2ch01.g000540.1.t1.CDS1;Parent=SLM_r1.2ch01.g000540.1.t1;
SLM_r1.2ch01	AUGUSTUS	exon	280188	280526	.	-	.	ID=SLM_r1.2ch01.g000540.1.t1.exon1;Parent=SLM_r1.2ch01.g000540.1.t1;
SLM_r1.2ch01	AUGUSTUS	intron	280527	281432	.	-	.	ID=SLM_r1.2ch01.g000540.1.t1.intron1;Parent=SLM_r1.2ch01.g000540.1.t1;
SLM_r1.2ch01	AUGUSTUS	CDS	281433	282050	1	-	0	ID=SLM_r1.2ch01.g000540.1.t1.CDS2;Parent=SLM_r1.2ch01.g000540.1.t1;
SLM_r1.2ch01	AUGUSTUS	exon	281433	282050	.	-	.	ID=SLM_r1.2ch01.g000540.1.t1.exon2;Parent=SLM_r1.2ch01.g000540.1.t1;
SLM_r1.2ch01	AUGUSTUS	intron	282051	282189	.	-	.	ID=SLM_r1.2ch01.g000540.1.t1.intron2;Parent=SLM_r1.2ch01.g000540.1.t1;
SLM_r1.2ch01	AUGUSTUS	CDS	282190	282258	0.97	-	0	ID=SLM_r1.2ch01.g000540.1.t1.CDS3;Parent=SLM_r1.2ch01.g000540.1.t1;
SLM_r1.2ch01	AUGUSTUS	exon	282190	282258	.	-	.	ID=SLM_r1.2ch01.g000540.1.t1.exon3;Parent=SLM_r1.2ch01.g000540.1.t1;
SLM_r1.2ch01	AUGUSTUS	start_codon	282256	282258	.	-	0	ID=SLM_r1.2ch01.g000540.1.t1.start1;Parent=SLM_r1.2ch01.g000540.1.t1;
SLM_r1.2ch01	AUGUSTUS	gene	284524	285985	.	+	.	ID=SLM_r1.2ch01.g000550.1;
SLM_r1.2ch01	AUGUSTUS	mRNA	284524	285985	.	+	.	ID=SLM_r1.2ch01.g000550.1.t1;Parent=SLM_r1.2ch01.g000550.1;
SLM_r1.2ch01	AUGUSTUS	start_codon	284524	284526	.	+	0	ID=SLM_r1.2ch01.g000550.1.t1.start1;Parent=SLM_r1.2ch01.g000550.1.t1;
SLM_r1.2ch01	AUGUSTUS	CDS	284524	284592	1	+	0	ID=SLM_r1.2ch01.g000550.1.t1.CDS1;Parent=SLM_r1.2ch01.g000550.1.t1;
SLM_r1.2ch01	AUGUSTUS	exon	284524	284592	.	+	.	ID=SLM_r1.2ch01.g000550.1.t1.exon1;Parent=SLM_r1.2ch01.g000550.1.t1;
SLM_r1.2ch01	AUGUSTUS	intron	284593	284678	.	+	.	ID=SLM_r1.2ch01.g000550.1.t1.intron1;Parent=SLM_r1.2ch01.g000550.1.t1;
SLM_r1.2ch01	AUGUSTUS	CDS	284679	284879	0.91	+	0	ID=SLM_r1.2ch01.g000550.1.t1.CDS2;Parent=SLM_r1.2ch01.g000550.1.t1;
SLM_r1.2ch01	AUGUSTUS	exon	284679	284879	.	+	.	ID=SLM_r1.2ch01.g000550.1.t1.exon2;Parent=SLM_r1.2ch01.g000550.1.t1;
SLM_r1.2ch01	AUGUSTUS	intron	284880	285116	.	+	.	ID=SLM_r1.2ch01.g000550.1.t1.intron2;Parent=SLM_r1.2ch01.g000550.1.t1;
SLM_r1.2ch01	AUGUSTUS	CDS	285117	285251	1	+	0	ID=SLM_r1.2ch01.g000550.1.t1.CDS3;Parent=SLM_r1.2ch01.g000550.1.t1;
SLM_r1.2ch01	AUGUSTUS	exon	285117	285251	.	+	.	ID=SLM_r1.2ch01.g000550.1.t1.exon3;Parent=SLM_r1.2ch01.g000550.1.t1;
SLM_r1.2ch01	AUGUSTUS	intron	285252	285646	.	+	.	ID=SLM_r1.2ch01.g000550.1.t1.intron3;Parent=SLM_r1.2ch01.g000550.1.t1;
SLM_r1.2ch01	AUGUSTUS	CDS	285647	285985	1	+	0	ID=SLM_r1.2ch01.g000550.1.t1.CDS4;Parent=SLM_r1.2ch01.g000550.1.t1;
SLM_r1.2ch01	AUGUSTUS	exon	285647	285985	.	+	.	ID=SLM_r1.2ch01.g000550.1.t1.exon4;Parent=SLM_r1.2ch01.g000550.1.t1;
SLM_r1.2ch01	AUGUSTUS	stop_codon	285983	285985	.	+	0	ID=SLM_r1.2ch01.g000550.1.t1.stop1;Parent=SLM_r1.2ch01.g000550.1.t1;
SLM_r1.2ch01	AUGUSTUS	gene	287117	287551	.	+	.	ID=SLM_r1.2ch01.g000560.1;
SLM_r1.2ch01	AUGUSTUS	mRNA	287117	287551	.	+	.	ID=SLM_r1.2ch01.g000560.1.t1;Parent=SLM_r1.2ch01.g000560.1;
SLM_r1.2ch01	AUGUSTUS	start_codon	287117	287119	.	+	0	ID=SLM_r1.2ch01.g000560.1.t1.start1;Parent=SLM_r1.2ch01.g000560.1.t1;
SLM_r1.2ch01	AUGUSTUS	CDS	287117	287551	0.76	+	0	ID=SLM_r1.2ch01.g000560.1.t1.CDS1;Parent=SLM_r1.2ch01.g000560.1.t1;
SLM_r1.2ch01	AUGUSTUS	exon	287117	287551	.	+	.	ID=SLM_r1.2ch01.g000560.1.t1.exon1;Parent=SLM_r1.2ch01.g000560.1.t1;
SLM_r1.2ch01	AUGUSTUS	stop_codon	287549	287551	.	+	0	ID=SLM_r1.2ch01.g000560.1.t1.stop1;Parent=SLM_r1.2ch01.g000560.1.t1;
SLM_r1.2ch01	AUGUSTUS	gene	288285	292478	.	+	.	ID=SLM_r1.2ch01.g000570.1;
SLM_r1.2ch01	AUGUSTUS	mRNA	288285	292478	.	+	.	ID=SLM_r1.2ch01.g000570.1.t1;Parent=SLM_r1.2ch01.g000570.1;
SLM_r1.2ch01	AUGUSTUS	start_codon	288285	288287	.	+	0	ID=SLM_r1.2ch01.g000570.1.t1.start1;Parent=SLM_r1.2ch01.g000570.1.t1;
SLM_r1.2ch01	AUGUSTUS	CDS	288285	288612	0.79	+	0	ID=SLM_r1.2ch01.g000570.1.t1.CDS1;Parent=SLM_r1.2ch01.g000570.1.t1;
SLM_r1.2ch01	AUGUSTUS	exon	288285	288612	.	+	.	ID=SLM_r1.2ch01.g000570.1.t1.exon1;Parent=SLM_r1.2ch01.g000570.1.t1;
SLM_r1.2ch01	AUGUSTUS	intron	288613	290549	.	+	.	ID=SLM_r1.2ch01.g000570.1.t1.intron1;Parent=SLM_r1.2ch01.g000570.1.t1;
SLM_r1.2ch01	AUGUSTUS	CDS	290550	290716	1	+	2	ID=SLM_r1.2ch01.g000570.1.t1.CDS2;Parent=SLM_r1.2ch01.g000570.1.t1;
SLM_r1.2ch01	AUGUSTUS	exon	290550	290716	.	+	.	ID=SLM_r1.2ch01.g000570.1.t1.exon2;Parent=SLM_r1.2ch01.g000570.1.t1;
SLM_r1.2ch01	AUGUSTUS	intron	290717	291028	.	+	.	ID=SLM_r1.2ch01.g000570.1.t1.intron2;Parent=SLM_r1.2ch01.g000570.1.t1;
SLM_r1.2ch01	AUGUSTUS	CDS	291029	291328	1	+	0	ID=SLM_r1.2ch01.g000570.1.t1.CDS3;Parent=SLM_r1.2ch01.g000570.1.t1;
SLM_r1.2ch01	AUGUSTUS	exon	291029	291328	.	+	.	ID=SLM_r1.2ch01.g000570.1.t1.exon3;Parent=SLM_r1.2ch01.g000570.1.t1;
SLM_r1.2ch01	AUGUSTUS	intron	291329	291428	.	+	.	ID=SLM_r1.2ch01.g000570.1.t1.intron3;Parent=SLM_r1.2ch01.g000570.1.t1;
SLM_r1.2ch01	AUGUSTUS	CDS	291429	291692	1	+	0	ID=SLM_r1.2ch01.g000570.1.t1.CDS4;Parent=SLM_r1.2ch01.g000570.1.t1;
SLM_r1.2ch01	AUGUSTUS	exon	291429	291692	.	+	.	ID=SLM_r1.2ch01.g000570.1.t1.exon4;Parent=SLM_r1.2ch01.g000570.1.t1;
SLM_r1.2ch01	AUGUSTUS	intron	291693	292121	.	+	.	ID=SLM_r1.2ch01.g000570.1.t1.intron4;Parent=SLM_r1.2ch01.g000570.1.t1;
SLM_r1.2ch01	AUGUSTUS	CDS	292122	292478	1	+	0	ID=SLM_r1.2ch01.g000570.1.t1.CDS5;Parent=SLM_r1.2ch01.g000570.1.t1;
SLM_r1.2ch01	AUGUSTUS	exon	292122	292478	.	+	.	ID=SLM_r1.2ch01.g000570.1.t1.exon5;Parent=SLM_r1.2ch01.g000570.1.t1;
SLM_r1.2ch01	AUGUSTUS	stop_codon	292476	292478	.	+	0	ID=SLM_r1.2ch01.g000570.1.t1.stop1;Parent=SLM_r1.2ch01.g000570.1.t1;
SLM_r1.2ch01	AUGUSTUS	gene	302713	304321	.	+	.	ID=SLM_r1.2ch01.g000580.1;
SLM_r1.2ch01	AUGUSTUS	mRNA	302713	304321	.	+	.	ID=SLM_r1.2ch01.g000580.1.t1;Parent=SLM_r1.2ch01.g000580.1;
SLM_r1.2ch01	AUGUSTUS	start_codon	302713	302715	.	+	0	ID=SLM_r1.2ch01.g000580.1.t1.start1;Parent=SLM_r1.2ch01.g000580.1.t1;
SLM_r1.2ch01	AUGUSTUS	CDS	302713	302783	0.99	+	0	ID=SLM_r1.2ch01.g000580.1.t1.CDS1;Parent=SLM_r1.2ch01.g000580.1.t1;
SLM_r1.2ch01	AUGUSTUS	exon	302713	302783	.	+	.	ID=SLM_r1.2ch01.g000580.1.t1.exon1;Parent=SLM_r1.2ch01.g000580.1.t1;
SLM_r1.2ch01	AUGUSTUS	intron	302784	302869	.	+	.	ID=SLM_r1.2ch01.g000580.1.t1.intron1;Parent=SLM_r1.2ch01.g000580.1.t1;
SLM_r1.2ch01	AUGUSTUS	CDS	302870	302957	1	+	1	ID=SLM_r1.2ch01.g000580.1.t1.CDS2;Parent=SLM_r1.2ch01.g000580.1.t1;
SLM_r1.2ch01	AUGUSTUS	exon	302870	302957	.	+	.	ID=SLM_r1.2ch01.g000580.1.t1.exon2;Parent=SLM_r1.2ch01.g000580.1.t1;
SLM_r1.2ch01	AUGUSTUS	intron	302958	303069	.	+	.	ID=SLM_r1.2ch01.g000580.1.t1.intron2;Parent=SLM_r1.2ch01.g000580.1.t1;
SLM_r1.2ch01	AUGUSTUS	CDS	303070	303153	1	+	0	ID=SLM_r1.2ch01.g000580.1.t1.CDS3;Parent=SLM_r1.2ch01.g000580.1.t1;
SLM_r1.2ch01	AUGUSTUS	exon	303070	303153	.	+	.	ID=SLM_r1.2ch01.g000580.1.t1.exon3;Parent=SLM_r1.2ch01.g000580.1.t1;
SLM_r1.2ch01	AUGUSTUS	intron	303154	303679	.	+	.	ID=SLM_r1.2ch01.g000580.1.t1.intron3;Parent=SLM_r1.2ch01.g000580.1.t1;
SLM_r1.2ch01	AUGUSTUS	CDS	303680	303808	1	+	0	ID=SLM_r1.2ch01.g000580.1.t1.CDS4;Parent=SLM_r1.2ch01.g000580.1.t1;
SLM_r1.2ch01	AUGUSTUS	exon	303680	303808	.	+	.	ID=SLM_r1.2ch01.g000580.1.t1.exon4;Parent=SLM_r1.2ch01.g000580.1.t1;
SLM_r1.2ch01	AUGUSTUS	intron	303809	304210	.	+	.	ID=SLM_r1.2ch01.g000580.1.t1.intron4;Parent=SLM_r1.2ch01.g000580.1.t1;
SLM_r1.2ch01	AUGUSTUS	CDS	304211	304321	1	+	0	ID=SLM_r1.2ch01.g000580.1.t1.CDS5;Parent=SLM_r1.2ch01.g000580.1.t1;
SLM_r1.2ch01	AUGUSTUS	exon	304211	304321	.	+	.	ID=SLM_r1.2ch01.g000580.1.t1.exon5;Parent=SLM_r1.2ch01.g000580.1.t1;
SLM_r1.2ch01	AUGUSTUS	stop_codon	304319	304321	.	+	0	ID=SLM_r1.2ch01.g000580.1.t1.stop1;Parent=SLM_r1.2ch01.g000580.1.t1;
SLM_r1.2ch01	AUGUSTUS	gene	306773	309939	.	+	.	ID=SLM_r1.2ch01.g000590.1;
SLM_r1.2ch01	AUGUSTUS	mRNA	306773	309939	.	+	.	ID=SLM_r1.2ch01.g000590.1.t1;Parent=SLM_r1.2ch01.g000590.1;
SLM_r1.2ch01	AUGUSTUS	start_codon	306773	306775	.	+	0	ID=SLM_r1.2ch01.g000590.1.t1.start1;Parent=SLM_r1.2ch01.g000590.1.t1;
SLM_r1.2ch01	AUGUSTUS	CDS	306773	306806	1	+	0	ID=SLM_r1.2ch01.g000590.1.t1.CDS1;Parent=SLM_r1.2ch01.g000590.1.t1;
SLM_r1.2ch01	AUGUSTUS	exon	306773	306806	.	+	.	ID=SLM_r1.2ch01.g000590.1.t1.exon1;Parent=SLM_r1.2ch01.g000590.1.t1;
SLM_r1.2ch01	AUGUSTUS	intron	306807	306914	.	+	.	ID=SLM_r1.2ch01.g000590.1.t1.intron1;Parent=SLM_r1.2ch01.g000590.1.t1;
SLM_r1.2ch01	AUGUSTUS	CDS	306915	307013	1	+	2	ID=SLM_r1.2ch01.g000590.1.t1.CDS2;Parent=SLM_r1.2ch01.g000590.1.t1;
SLM_r1.2ch01	AUGUSTUS	exon	306915	307013	.	+	.	ID=SLM_r1.2ch01.g000590.1.t1.exon2;Parent=SLM_r1.2ch01.g000590.1.t1;
SLM_r1.2ch01	AUGUSTUS	intron	307014	307587	.	+	.	ID=SLM_r1.2ch01.g000590.1.t1.intron2;Parent=SLM_r1.2ch01.g000590.1.t1;
SLM_r1.2ch01	AUGUSTUS	CDS	307588	307673	1	+	2	ID=SLM_r1.2ch01.g000590.1.t1.CDS3;Parent=SLM_r1.2ch01.g000590.1.t1;
SLM_r1.2ch01	AUGUSTUS	exon	307588	307673	.	+	.	ID=SLM_r1.2ch01.g000590.1.t1.exon3;Parent=SLM_r1.2ch01.g000590.1.t1;
SLM_r1.2ch01	AUGUSTUS	intron	307674	308357	.	+	.	ID=SLM_r1.2ch01.g000590.1.t1.intron3;Parent=SLM_r1.2ch01.g000590.1.t1;
SLM_r1.2ch01	AUGUSTUS	CDS	308358	308452	1	+	0	ID=SLM_r1.2ch01.g000590.1.t1.CDS4;Parent=SLM_r1.2ch01.g000590.1.t1;
SLM_r1.2ch01	AUGUSTUS	exon	308358	308452	.	+	.	ID=SLM_r1.2ch01.g000590.1.t1.exon4;Parent=SLM_r1.2ch01.g000590.1.t1;
SLM_r1.2ch01	AUGUSTUS	intron	308453	309046	.	+	.	ID=SLM_r1.2ch01.g000590.1.t1.intron4;Parent=SLM_r1.2ch01.g000590.1.t1;
SLM_r1.2ch01	AUGUSTUS	CDS	309047	309172	1	+	1	ID=SLM_r1.2ch01.g000590.1.t1.CDS5;Parent=SLM_r1.2ch01.g000590.1.t1;
SLM_r1.2ch01	AUGUSTUS	exon	309047	309172	.	+	.	ID=SLM_r1.2ch01.g000590.1.t1.exon5;Parent=SLM_r1.2ch01.g000590.1.t1;
SLM_r1.2ch01	AUGUSTUS	intron	309173	309278	.	+	.	ID=SLM_r1.2ch01.g000590.1.t1.intron5;Parent=SLM_r1.2ch01.g000590.1.t1;
SLM_r1.2ch01	AUGUSTUS	CDS	309279	309422	1	+	1	ID=SLM_r1.2ch01.g000590.1.t1.CDS6;Parent=SLM_r1.2ch01.g000590.1.t1;
SLM_r1.2ch01	AUGUSTUS	exon	309279	309422	.	+	.	ID=SLM_r1.2ch01.g000590.1.t1.exon6;Parent=SLM_r1.2ch01.g000590.1.t1;
SLM_r1.2ch01	AUGUSTUS	intron	309423	309920	.	+	.	ID=SLM_r1.2ch01.g000590.1.t1.intron6;Parent=SLM_r1.2ch01.g000590.1.t1;
SLM_r1.2ch01	AUGUSTUS	CDS	309921	309939	1	+	1	ID=SLM_r1.2ch01.g000590.1.t1.CDS7;Parent=SLM_r1.2ch01.g000590.1.t1;
SLM_r1.2ch01	AUGUSTUS	exon	309921	309939	.	+	.	ID=SLM_r1.2ch01.g000590.1.t1.exon7;Parent=SLM_r1.2ch01.g000590.1.t1;
SLM_r1.2ch01	AUGUSTUS	stop_codon	309937	309939	.	+	0	ID=SLM_r1.2ch01.g000590.1.t1.stop1;Parent=SLM_r1.2ch01.g000590.1.t1;
SLM_r1.2ch01	AUGUSTUS	gene	313268	316236	.	+	.	ID=SLM_r1.2ch01.g000600.1;
SLM_r1.2ch01	AUGUSTUS	mRNA	313268	316236	.	+	.	ID=SLM_r1.2ch01.g000600.1.t1;Parent=SLM_r1.2ch01.g000600.1;
SLM_r1.2ch01	AUGUSTUS	start_codon	313268	313270	.	+	0	ID=SLM_r1.2ch01.g000600.1.t1.start1;Parent=SLM_r1.2ch01.g000600.1.t1;
SLM_r1.2ch01	AUGUSTUS	CDS	313268	313283	1	+	0	ID=SLM_r1.2ch01.g000600.1.t1.CDS1;Parent=SLM_r1.2ch01.g000600.1.t1;
SLM_r1.2ch01	AUGUSTUS	exon	313268	313283	.	+	.	ID=SLM_r1.2ch01.g000600.1.t1.exon1;Parent=SLM_r1.2ch01.g000600.1.t1;
SLM_r1.2ch01	AUGUSTUS	intron	313284	313956	.	+	.	ID=SLM_r1.2ch01.g000600.1.t1.intron1;Parent=SLM_r1.2ch01.g000600.1.t1;
SLM_r1.2ch01	AUGUSTUS	CDS	313957	314055	1	+	2	ID=SLM_r1.2ch01.g000600.1.t1.CDS2;Parent=SLM_r1.2ch01.g000600.1.t1;
SLM_r1.2ch01	AUGUSTUS	exon	313957	314055	.	+	.	ID=SLM_r1.2ch01.g000600.1.t1.exon2;Parent=SLM_r1.2ch01.g000600.1.t1;
SLM_r1.2ch01	AUGUSTUS	intron	314056	314174	.	+	.	ID=SLM_r1.2ch01.g000600.1.t1.intron2;Parent=SLM_r1.2ch01.g000600.1.t1;
SLM_r1.2ch01	AUGUSTUS	CDS	314175	314260	1	+	2	ID=SLM_r1.2ch01.g000600.1.t1.CDS3;Parent=SLM_r1.2ch01.g000600.1.t1;
SLM_r1.2ch01	AUGUSTUS	exon	314175	314260	.	+	.	ID=SLM_r1.2ch01.g000600.1.t1.exon3;Parent=SLM_r1.2ch01.g000600.1.t1;
SLM_r1.2ch01	AUGUSTUS	intron	314261	315342	.	+	.	ID=SLM_r1.2ch01.g000600.1.t1.intron3;Parent=SLM_r1.2ch01.g000600.1.t1;
SLM_r1.2ch01	AUGUSTUS	CDS	315343	315437	1	+	0	ID=SLM_r1.2ch01.g000600.1.t1.CDS4;Parent=SLM_r1.2ch01.g000600.1.t1;
SLM_r1.2ch01	AUGUSTUS	exon	315343	315437	.	+	.	ID=SLM_r1.2ch01.g000600.1.t1.exon4;Parent=SLM_r1.2ch01.g000600.1.t1;
SLM_r1.2ch01	AUGUSTUS	intron	315438	315557	.	+	.	ID=SLM_r1.2ch01.g000600.1.t1.intron4;Parent=SLM_r1.2ch01.g000600.1.t1;
SLM_r1.2ch01	AUGUSTUS	CDS	315558	315683	1	+	1	ID=SLM_r1.2ch01.g000600.1.t1.CDS5;Parent=SLM_r1.2ch01.g000600.1.t1;
SLM_r1.2ch01	AUGUSTUS	exon	315558	315683	.	+	.	ID=SLM_r1.2ch01.g000600.1.t1.exon5;Parent=SLM_r1.2ch01.g000600.1.t1;
SLM_r1.2ch01	AUGUSTUS	intron	315684	316082	.	+	.	ID=SLM_r1.2ch01.g000600.1.t1.intron5;Parent=SLM_r1.2ch01.g000600.1.t1;
SLM_r1.2ch01	AUGUSTUS	CDS	316083	316236	1	+	1	ID=SLM_r1.2ch01.g000600.1.t1.CDS6;Parent=SLM_r1.2ch01.g000600.1.t1;
SLM_r1.2ch01	AUGUSTUS	exon	316083	316236	.	+	.	ID=SLM_r1.2ch01.g000600.1.t1.exon6;Parent=SLM_r1.2ch01.g000600.1.t1;
SLM_r1.2ch01	AUGUSTUS	stop_codon	316234	316236	.	+	0	ID=SLM_r1.2ch01.g000600.1.t1.stop1;Parent=SLM_r1.2ch01.g000600.1.t1;
SLM_r1.2ch01	AUGUSTUS	gene	320017	320451	.	-	.	ID=SLM_r1.2ch01.g000610.1;
SLM_r1.2ch01	AUGUSTUS	mRNA	320017	320451	.	-	.	ID=SLM_r1.2ch01.g000610.1.t1;Parent=SLM_r1.2ch01.g000610.1;
SLM_r1.2ch01	AUGUSTUS	stop_codon	320017	320019	.	-	0	ID=SLM_r1.2ch01.g000610.1.t1.stop1;Parent=SLM_r1.2ch01.g000610.1.t1;
SLM_r1.2ch01	AUGUSTUS	CDS	320017	320451	0.79	-	0	ID=SLM_r1.2ch01.g000610.1.t1.CDS1;Parent=SLM_r1.2ch01.g000610.1.t1;
SLM_r1.2ch01	AUGUSTUS	exon	320017	320451	.	-	.	ID=SLM_r1.2ch01.g000610.1.t1.exon1;Parent=SLM_r1.2ch01.g000610.1.t1;
SLM_r1.2ch01	AUGUSTUS	start_codon	320449	320451	.	-	0	ID=SLM_r1.2ch01.g000610.1.t1.start1;Parent=SLM_r1.2ch01.g000610.1.t1;
SLM_r1.2ch01	AUGUSTUS	gene	325401	329595	.	+	.	ID=SLM_r1.2ch01.g000620.1;
SLM_r1.2ch01	AUGUSTUS	mRNA	325401	329595	.	+	.	ID=SLM_r1.2ch01.g000620.1.t1;Parent=SLM_r1.2ch01.g000620.1;
SLM_r1.2ch01	AUGUSTUS	start_codon	325401	325403	.	+	0	ID=SLM_r1.2ch01.g000620.1.t1.start1;Parent=SLM_r1.2ch01.g000620.1.t1;
SLM_r1.2ch01	AUGUSTUS	CDS	325401	326237	0.8	+	0	ID=SLM_r1.2ch01.g000620.1.t1.CDS1;Parent=SLM_r1.2ch01.g000620.1.t1;
SLM_r1.2ch01	AUGUSTUS	exon	325401	326237	.	+	.	ID=SLM_r1.2ch01.g000620.1.t1.exon1;Parent=SLM_r1.2ch01.g000620.1.t1;
SLM_r1.2ch01	AUGUSTUS	intron	326238	327787	.	+	.	ID=SLM_r1.2ch01.g000620.1.t1.intron1;Parent=SLM_r1.2ch01.g000620.1.t1;
SLM_r1.2ch01	AUGUSTUS	CDS	327788	328066	1	+	0	ID=SLM_r1.2ch01.g000620.1.t1.CDS2;Parent=SLM_r1.2ch01.g000620.1.t1;
SLM_r1.2ch01	AUGUSTUS	exon	327788	328066	.	+	.	ID=SLM_r1.2ch01.g000620.1.t1.exon2;Parent=SLM_r1.2ch01.g000620.1.t1;
SLM_r1.2ch01	AUGUSTUS	intron	328067	329340	.	+	.	ID=SLM_r1.2ch01.g000620.1.t1.intron2;Parent=SLM_r1.2ch01.g000620.1.t1;
SLM_r1.2ch01	AUGUSTUS	CDS	329341	329595	1	+	0	ID=SLM_r1.2ch01.g000620.1.t1.CDS3;Parent=SLM_r1.2ch01.g000620.1.t1;
SLM_r1.2ch01	AUGUSTUS	exon	329341	329595	.	+	.	ID=SLM_r1.2ch01.g000620.1.t1.exon3;Parent=SLM_r1.2ch01.g000620.1.t1;
SLM_r1.2ch01	AUGUSTUS	stop_codon	329593	329595	.	+	0	ID=SLM_r1.2ch01.g000620.1.t1.stop1;Parent=SLM_r1.2ch01.g000620.1.t1;
SLM_r1.2ch01	AUGUSTUS	gene	335434	338438	.	+	.	ID=SLM_r1.2ch01.g000630.1;
SLM_r1.2ch01	AUGUSTUS	mRNA	335434	338438	.	+	.	ID=SLM_r1.2ch01.g000630.1.t1;Parent=SLM_r1.2ch01.g000630.1;
SLM_r1.2ch01	AUGUSTUS	start_codon	335434	335436	.	+	0	ID=SLM_r1.2ch01.g000630.1.t1.start1;Parent=SLM_r1.2ch01.g000630.1.t1;
SLM_r1.2ch01	AUGUSTUS	CDS	335434	335518	0.87	+	0	ID=SLM_r1.2ch01.g000630.1.t1.CDS1;Parent=SLM_r1.2ch01.g000630.1.t1;
SLM_r1.2ch01	AUGUSTUS	exon	335434	335518	.	+	.	ID=SLM_r1.2ch01.g000630.1.t1.exon1;Parent=SLM_r1.2ch01.g000630.1.t1;
SLM_r1.2ch01	AUGUSTUS	intron	335519	336530	.	+	.	ID=SLM_r1.2ch01.g000630.1.t1.intron1;Parent=SLM_r1.2ch01.g000630.1.t1;
SLM_r1.2ch01	AUGUSTUS	CDS	336531	336673	1	+	2	ID=SLM_r1.2ch01.g000630.1.t1.CDS2;Parent=SLM_r1.2ch01.g000630.1.t1;
SLM_r1.2ch01	AUGUSTUS	exon	336531	336673	.	+	.	ID=SLM_r1.2ch01.g000630.1.t1.exon2;Parent=SLM_r1.2ch01.g000630.1.t1;
SLM_r1.2ch01	AUGUSTUS	intron	336674	337130	.	+	.	ID=SLM_r1.2ch01.g000630.1.t1.intron2;Parent=SLM_r1.2ch01.g000630.1.t1;
SLM_r1.2ch01	AUGUSTUS	CDS	337131	337219	1	+	0	ID=SLM_r1.2ch01.g000630.1.t1.CDS3;Parent=SLM_r1.2ch01.g000630.1.t1;
SLM_r1.2ch01	AUGUSTUS	exon	337131	337219	.	+	.	ID=SLM_r1.2ch01.g000630.1.t1.exon3;Parent=SLM_r1.2ch01.g000630.1.t1;
SLM_r1.2ch01	AUGUSTUS	intron	337220	337428	.	+	.	ID=SLM_r1.2ch01.g000630.1.t1.intron3;Parent=SLM_r1.2ch01.g000630.1.t1;
SLM_r1.2ch01	AUGUSTUS	CDS	337429	337519	1	+	1	ID=SLM_r1.2ch01.g000630.1.t1.CDS4;Parent=SLM_r1.2ch01.g000630.1.t1;
SLM_r1.2ch01	AUGUSTUS	exon	337429	337519	.	+	.	ID=SLM_r1.2ch01.g000630.1.t1.exon4;Parent=SLM_r1.2ch01.g000630.1.t1;
SLM_r1.2ch01	AUGUSTUS	intron	337520	337663	.	+	.	ID=SLM_r1.2ch01.g000630.1.t1.intron4;Parent=SLM_r1.2ch01.g000630.1.t1;
SLM_r1.2ch01	AUGUSTUS	CDS	337664	337997	1	+	0	ID=SLM_r1.2ch01.g000630.1.t1.CDS5;Parent=SLM_r1.2ch01.g000630.1.t1;
SLM_r1.2ch01	AUGUSTUS	exon	337664	337997	.	+	.	ID=SLM_r1.2ch01.g000630.1.t1.exon5;Parent=SLM_r1.2ch01.g000630.1.t1;
SLM_r1.2ch01	AUGUSTUS	intron	337998	338145	.	+	.	ID=SLM_r1.2ch01.g000630.1.t1.intron5;Parent=SLM_r1.2ch01.g000630.1.t1;
SLM_r1.2ch01	AUGUSTUS	CDS	338146	338203	1	+	2	ID=SLM_r1.2ch01.g000630.1.t1.CDS6;Parent=SLM_r1.2ch01.g000630.1.t1;
SLM_r1.2ch01	AUGUSTUS	exon	338146	338203	.	+	.	ID=SLM_r1.2ch01.g000630.1.t1.exon6;Parent=SLM_r1.2ch01.g000630.1.t1;
SLM_r1.2ch01	AUGUSTUS	intron	338204	338317	.	+	.	ID=SLM_r1.2ch01.g000630.1.t1.intron6;Parent=SLM_r1.2ch01.g000630.1.t1;
SLM_r1.2ch01	AUGUSTUS	CDS	338318	338438	1	+	1	ID=SLM_r1.2ch01.g000630.1.t1.CDS7;Parent=SLM_r1.2ch01.g000630.1.t1;
SLM_r1.2ch01	AUGUSTUS	exon	338318	338438	.	+	.	ID=SLM_r1.2ch01.g000630.1.t1.exon7;Parent=SLM_r1.2ch01.g000630.1.t1;
SLM_r1.2ch01	AUGUSTUS	stop_codon	338436	338438	.	+	0	ID=SLM_r1.2ch01.g000630.1.t1.stop1;Parent=SLM_r1.2ch01.g000630.1.t1;
SLM_r1.2ch01	AUGUSTUS	mRNA	335434	338438	.	+	.	ID=SLM_r1.2ch01.g000630.1.t2;Parent=SLM_r1.2ch01.g000630.1;
SLM_r1.2ch01	AUGUSTUS	start_codon	335434	335436	.	+	0	ID=SLM_r1.2ch01.g000630.1.t2.start1;Parent=SLM_r1.2ch01.g000630.1.t2;
SLM_r1.2ch01	AUGUSTUS	CDS	335434	335518	0.81	+	0	ID=SLM_r1.2ch01.g000630.1.t2.CDS1;Parent=SLM_r1.2ch01.g000630.1.t2;
SLM_r1.2ch01	AUGUSTUS	exon	335434	335518	.	+	.	ID=SLM_r1.2ch01.g000630.1.t2.exon1;Parent=SLM_r1.2ch01.g000630.1.t2;
SLM_r1.2ch01	AUGUSTUS	intron	335519	336530	.	+	.	ID=SLM_r1.2ch01.g000630.1.t2.intron1;Parent=SLM_r1.2ch01.g000630.1.t2;
SLM_r1.2ch01	AUGUSTUS	CDS	336531	336673	1	+	2	ID=SLM_r1.2ch01.g000630.1.t2.CDS2;Parent=SLM_r1.2ch01.g000630.1.t2;
SLM_r1.2ch01	AUGUSTUS	exon	336531	336673	.	+	.	ID=SLM_r1.2ch01.g000630.1.t2.exon2;Parent=SLM_r1.2ch01.g000630.1.t2;
SLM_r1.2ch01	AUGUSTUS	intron	336674	337034	.	+	.	ID=SLM_r1.2ch01.g000630.1.t2.intron2;Parent=SLM_r1.2ch01.g000630.1.t2;
SLM_r1.2ch01	AUGUSTUS	CDS	337035	337219	1	+	0	ID=SLM_r1.2ch01.g000630.1.t2.CDS3;Parent=SLM_r1.2ch01.g000630.1.t2;
SLM_r1.2ch01	AUGUSTUS	exon	337035	337219	.	+	.	ID=SLM_r1.2ch01.g000630.1.t2.exon3;Parent=SLM_r1.2ch01.g000630.1.t2;
SLM_r1.2ch01	AUGUSTUS	intron	337220	337428	.	+	.	ID=SLM_r1.2ch01.g000630.1.t2.intron3;Parent=SLM_r1.2ch01.g000630.1.t2;
SLM_r1.2ch01	AUGUSTUS	CDS	337429	337519	1	+	1	ID=SLM_r1.2ch01.g000630.1.t2.CDS4;Parent=SLM_r1.2ch01.g000630.1.t2;
SLM_r1.2ch01	AUGUSTUS	exon	337429	337519	.	+	.	ID=SLM_r1.2ch01.g000630.1.t2.exon4;Parent=SLM_r1.2ch01.g000630.1.t2;
SLM_r1.2ch01	AUGUSTUS	intron	337520	337663	.	+	.	ID=SLM_r1.2ch01.g000630.1.t2.intron4;Parent=SLM_r1.2ch01.g000630.1.t2;
SLM_r1.2ch01	AUGUSTUS	CDS	337664	337997	1	+	0	ID=SLM_r1.2ch01.g000630.1.t2.CDS5;Parent=SLM_r1.2ch01.g000630.1.t2;
SLM_r1.2ch01	AUGUSTUS	exon	337664	337997	.	+	.	ID=SLM_r1.2ch01.g000630.1.t2.exon5;Parent=SLM_r1.2ch01.g000630.1.t2;
SLM_r1.2ch01	AUGUSTUS	intron	337998	338145	.	+	.	ID=SLM_r1.2ch01.g000630.1.t2.intron5;Parent=SLM_r1.2ch01.g000630.1.t2;
SLM_r1.2ch01	AUGUSTUS	CDS	338146	338203	1	+	2	ID=SLM_r1.2ch01.g000630.1.t2.CDS6;Parent=SLM_r1.2ch01.g000630.1.t2;
SLM_r1.2ch01	AUGUSTUS	exon	338146	338203	.	+	.	ID=SLM_r1.2ch01.g000630.1.t2.exon6;Parent=SLM_r1.2ch01.g000630.1.t2;
SLM_r1.2ch01	AUGUSTUS	intron	338204	338317	.	+	.	ID=SLM_r1.2ch01.g000630.1.t2.intron6;Parent=SLM_r1.2ch01.g000630.1.t2;
SLM_r1.2ch01	AUGUSTUS	CDS	338318	338438	1	+	1	ID=SLM_r1.2ch01.g000630.1.t2.CDS7;Parent=SLM_r1.2ch01.g000630.1.t2;
SLM_r1.2ch01	AUGUSTUS	exon	338318	338438	.	+	.	ID=SLM_r1.2ch01.g000630.1.t2.exon7;Parent=SLM_r1.2ch01.g000630.1.t2;
SLM_r1.2ch01	AUGUSTUS	stop_codon	338436	338438	.	+	0	ID=SLM_r1.2ch01.g000630.1.t2.stop1;Parent=SLM_r1.2ch01.g000630.1.t2;
SLM_r1.2ch01	AUGUSTUS	gene	341127	343626	.	-	.	ID=SLM_r1.2ch01.g000640.1;
SLM_r1.2ch01	AUGUSTUS	mRNA	341127	343626	.	-	.	ID=SLM_r1.2ch01.g000640.1.t1;Parent=SLM_r1.2ch01.g000640.1;
SLM_r1.2ch01	AUGUSTUS	stop_codon	341127	341129	.	-	0	ID=SLM_r1.2ch01.g000640.1.t1.stop1;Parent=SLM_r1.2ch01.g000640.1.t1;
SLM_r1.2ch01	AUGUSTUS	CDS	341127	341364	0.91	-	1	ID=SLM_r1.2ch01.g000640.1.t1.CDS1;Parent=SLM_r1.2ch01.g000640.1.t1;
SLM_r1.2ch01	AUGUSTUS	exon	341127	341364	.	-	.	ID=SLM_r1.2ch01.g000640.1.t1.exon1;Parent=SLM_r1.2ch01.g000640.1.t1;
SLM_r1.2ch01	AUGUSTUS	intron	341365	342076	.	-	.	ID=SLM_r1.2ch01.g000640.1.t1.intron1;Parent=SLM_r1.2ch01.g000640.1.t1;
SLM_r1.2ch01	AUGUSTUS	CDS	342077	342447	1	-	0	ID=SLM_r1.2ch01.g000640.1.t1.CDS2;Parent=SLM_r1.2ch01.g000640.1.t1;
SLM_r1.2ch01	AUGUSTUS	exon	342077	342447	.	-	.	ID=SLM_r1.2ch01.g000640.1.t1.exon2;Parent=SLM_r1.2ch01.g000640.1.t1;
SLM_r1.2ch01	AUGUSTUS	intron	342448	343311	.	-	.	ID=SLM_r1.2ch01.g000640.1.t1.intron2;Parent=SLM_r1.2ch01.g000640.1.t1;
SLM_r1.2ch01	AUGUSTUS	CDS	343312	343626	0.62	-	0	ID=SLM_r1.2ch01.g000640.1.t1.CDS3;Parent=SLM_r1.2ch01.g000640.1.t1;
SLM_r1.2ch01	AUGUSTUS	exon	343312	343626	.	-	.	ID=SLM_r1.2ch01.g000640.1.t1.exon3;Parent=SLM_r1.2ch01.g000640.1.t1;
SLM_r1.2ch01	AUGUSTUS	start_codon	343624	343626	.	-	0	ID=SLM_r1.2ch01.g000640.1.t1.start1;Parent=SLM_r1.2ch01.g000640.1.t1;
SLM_r1.2ch01	AUGUSTUS	gene	344366	346968	.	-	.	ID=SLM_r1.2ch01.g000650.1;
SLM_r1.2ch01	AUGUSTUS	mRNA	344366	346968	.	-	.	ID=SLM_r1.2ch01.g000650.1.t1;Parent=SLM_r1.2ch01.g000650.1;
SLM_r1.2ch01	AUGUSTUS	stop_codon	344366	344368	.	-	0	ID=SLM_r1.2ch01.g000650.1.t1.stop1;Parent=SLM_r1.2ch01.g000650.1.t1;
SLM_r1.2ch01	AUGUSTUS	CDS	344366	344521	0.9	-	0	ID=SLM_r1.2ch01.g000650.1.t1.CDS1;Parent=SLM_r1.2ch01.g000650.1.t1;
SLM_r1.2ch01	AUGUSTUS	exon	344366	344521	.	-	.	ID=SLM_r1.2ch01.g000650.1.t1.exon1;Parent=SLM_r1.2ch01.g000650.1.t1;
SLM_r1.2ch01	AUGUSTUS	intron	344522	346731	.	-	.	ID=SLM_r1.2ch01.g000650.1.t1.intron1;Parent=SLM_r1.2ch01.g000650.1.t1;
SLM_r1.2ch01	AUGUSTUS	CDS	346732	346968	1	-	0	ID=SLM_r1.2ch01.g000650.1.t1.CDS2;Parent=SLM_r1.2ch01.g000650.1.t1;
SLM_r1.2ch01	AUGUSTUS	exon	346732	346968	.	-	.	ID=SLM_r1.2ch01.g000650.1.t1.exon2;Parent=SLM_r1.2ch01.g000650.1.t1;
SLM_r1.2ch01	AUGUSTUS	start_codon	346966	346968	.	-	0	ID=SLM_r1.2ch01.g000650.1.t1.start1;Parent=SLM_r1.2ch01.g000650.1.t1;
SLM_r1.2ch01	AUGUSTUS	gene	349117	351169	.	-	.	ID=SLM_r1.2ch01.g000660.1;
SLM_r1.2ch01	AUGUSTUS	mRNA	349117	351169	.	-	.	ID=SLM_r1.2ch01.g000660.1.t1;Parent=SLM_r1.2ch01.g000660.1;
SLM_r1.2ch01	AUGUSTUS	stop_codon	349117	349119	.	-	0	ID=SLM_r1.2ch01.g000660.1.t1.stop1;Parent=SLM_r1.2ch01.g000660.1.t1;
SLM_r1.2ch01	AUGUSTUS	CDS	349117	349193	1	-	2	ID=SLM_r1.2ch01.g000660.1.t1.CDS1;Parent=SLM_r1.2ch01.g000660.1.t1;
SLM_r1.2ch01	AUGUSTUS	exon	349117	349193	.	-	.	ID=SLM_r1.2ch01.g000660.1.t1.exon1;Parent=SLM_r1.2ch01.g000660.1.t1;
SLM_r1.2ch01	AUGUSTUS	intron	349194	350001	.	-	.	ID=SLM_r1.2ch01.g000660.1.t1.intron1;Parent=SLM_r1.2ch01.g000660.1.t1;
SLM_r1.2ch01	AUGUSTUS	CDS	350002	350214	1	-	2	ID=SLM_r1.2ch01.g000660.1.t1.CDS2;Parent=SLM_r1.2ch01.g000660.1.t1;
SLM_r1.2ch01	AUGUSTUS	exon	350002	350214	.	-	.	ID=SLM_r1.2ch01.g000660.1.t1.exon2;Parent=SLM_r1.2ch01.g000660.1.t1;
SLM_r1.2ch01	AUGUSTUS	intron	350215	350809	.	-	.	ID=SLM_r1.2ch01.g000660.1.t1.intron2;Parent=SLM_r1.2ch01.g000660.1.t1;
SLM_r1.2ch01	AUGUSTUS	CDS	350810	350881	1	-	2	ID=SLM_r1.2ch01.g000660.1.t1.CDS3;Parent=SLM_r1.2ch01.g000660.1.t1;
SLM_r1.2ch01	AUGUSTUS	exon	350810	350881	.	-	.	ID=SLM_r1.2ch01.g000660.1.t1.exon3;Parent=SLM_r1.2ch01.g000660.1.t1;
SLM_r1.2ch01	AUGUSTUS	intron	350882	351036	.	-	.	ID=SLM_r1.2ch01.g000660.1.t1.intron3;Parent=SLM_r1.2ch01.g000660.1.t1;
SLM_r1.2ch01	AUGUSTUS	CDS	351037	351169	0.97	-	0	ID=SLM_r1.2ch01.g000660.1.t1.CDS4;Parent=SLM_r1.2ch01.g000660.1.t1;
SLM_r1.2ch01	AUGUSTUS	exon	351037	351169	.	-	.	ID=SLM_r1.2ch01.g000660.1.t1.exon4;Parent=SLM_r1.2ch01.g000660.1.t1;
SLM_r1.2ch01	AUGUSTUS	start_codon	351167	351169	.	-	0	ID=SLM_r1.2ch01.g000660.1.t1.start1;Parent=SLM_r1.2ch01.g000660.1.t1;
SLM_r1.2ch01	AUGUSTUS	gene	359801	360082	.	-	.	ID=SLM_r1.2ch01.g000670.1;
SLM_r1.2ch01	AUGUSTUS	mRNA	359801	360082	.	-	.	ID=SLM_r1.2ch01.g000670.1.t1;Parent=SLM_r1.2ch01.g000670.1;
SLM_r1.2ch01	AUGUSTUS	stop_codon	359801	359803	.	-	0	ID=SLM_r1.2ch01.g000670.1.t1.stop1;Parent=SLM_r1.2ch01.g000670.1.t1;
SLM_r1.2ch01	AUGUSTUS	CDS	359801	360082	0.53	-	0	ID=SLM_r1.2ch01.g000670.1.t1.CDS1;Parent=SLM_r1.2ch01.g000670.1.t1;
SLM_r1.2ch01	AUGUSTUS	exon	359801	360082	.	-	.	ID=SLM_r1.2ch01.g000670.1.t1.exon1;Parent=SLM_r1.2ch01.g000670.1.t1;
SLM_r1.2ch01	AUGUSTUS	start_codon	360080	360082	.	-	0	ID=SLM_r1.2ch01.g000670.1.t1.start1;Parent=SLM_r1.2ch01.g000670.1.t1;
SLM_r1.2ch01	AUGUSTUS	gene	360668	362561	.	+	.	ID=SLM_r1.2ch01.g000680.1;
SLM_r1.2ch01	AUGUSTUS	mRNA	360668	362561	.	+	.	ID=SLM_r1.2ch01.g000680.1.t1;Parent=SLM_r1.2ch01.g000680.1;
SLM_r1.2ch01	AUGUSTUS	start_codon	360668	360670	.	+	0	ID=SLM_r1.2ch01.g000680.1.t1.start1;Parent=SLM_r1.2ch01.g000680.1.t1;
SLM_r1.2ch01	AUGUSTUS	CDS	360668	360734	0.89	+	0	ID=SLM_r1.2ch01.g000680.1.t1.CDS1;Parent=SLM_r1.2ch01.g000680.1.t1;
SLM_r1.2ch01	AUGUSTUS	exon	360668	360734	.	+	.	ID=SLM_r1.2ch01.g000680.1.t1.exon1;Parent=SLM_r1.2ch01.g000680.1.t1;
SLM_r1.2ch01	AUGUSTUS	intron	360735	361497	.	+	.	ID=SLM_r1.2ch01.g000680.1.t1.intron1;Parent=SLM_r1.2ch01.g000680.1.t1;
SLM_r1.2ch01	AUGUSTUS	CDS	361498	362561	0.98	+	2	ID=SLM_r1.2ch01.g000680.1.t1.CDS2;Parent=SLM_r1.2ch01.g000680.1.t1;
SLM_r1.2ch01	AUGUSTUS	exon	361498	362561	.	+	.	ID=SLM_r1.2ch01.g000680.1.t1.exon2;Parent=SLM_r1.2ch01.g000680.1.t1;
SLM_r1.2ch01	AUGUSTUS	stop_codon	362559	362561	.	+	0	ID=SLM_r1.2ch01.g000680.1.t1.stop1;Parent=SLM_r1.2ch01.g000680.1.t1;
SLM_r1.2ch01	AUGUSTUS	gene	363727	366170	.	-	.	ID=SLM_r1.2ch01.g000690.1;
SLM_r1.2ch01	AUGUSTUS	mRNA	363727	366170	.	-	.	ID=SLM_r1.2ch01.g000690.1.t1;Parent=SLM_r1.2ch01.g000690.1;
SLM_r1.2ch01	AUGUSTUS	stop_codon	363727	363729	.	-	0	ID=SLM_r1.2ch01.g000690.1.t1.stop1;Parent=SLM_r1.2ch01.g000690.1.t1;
SLM_r1.2ch01	AUGUSTUS	CDS	363727	364098	1	-	0	ID=SLM_r1.2ch01.g000690.1.t1.CDS1;Parent=SLM_r1.2ch01.g000690.1.t1;
SLM_r1.2ch01	AUGUSTUS	exon	363727	364098	.	-	.	ID=SLM_r1.2ch01.g000690.1.t1.exon1;Parent=SLM_r1.2ch01.g000690.1.t1;
SLM_r1.2ch01	AUGUSTUS	intron	364099	364228	.	-	.	ID=SLM_r1.2ch01.g000690.1.t1.intron1;Parent=SLM_r1.2ch01.g000690.1.t1;
SLM_r1.2ch01	AUGUSTUS	CDS	364229	364357	1	-	0	ID=SLM_r1.2ch01.g000690.1.t1.CDS2;Parent=SLM_r1.2ch01.g000690.1.t1;
SLM_r1.2ch01	AUGUSTUS	exon	364229	364357	.	-	.	ID=SLM_r1.2ch01.g000690.1.t1.exon2;Parent=SLM_r1.2ch01.g000690.1.t1;
SLM_r1.2ch01	AUGUSTUS	intron	364358	364621	.	-	.	ID=SLM_r1.2ch01.g000690.1.t1.intron2;Parent=SLM_r1.2ch01.g000690.1.t1;
SLM_r1.2ch01	AUGUSTUS	CDS	364622	364936	0.99	-	0	ID=SLM_r1.2ch01.g000690.1.t1.CDS3;Parent=SLM_r1.2ch01.g000690.1.t1;
SLM_r1.2ch01	AUGUSTUS	exon	364622	364936	.	-	.	ID=SLM_r1.2ch01.g000690.1.t1.exon3;Parent=SLM_r1.2ch01.g000690.1.t1;
SLM_r1.2ch01	AUGUSTUS	intron	364937	365025	.	-	.	ID=SLM_r1.2ch01.g000690.1.t1.intron3;Parent=SLM_r1.2ch01.g000690.1.t1;
SLM_r1.2ch01	AUGUSTUS	CDS	365026	365151	1	-	0	ID=SLM_r1.2ch01.g000690.1.t1.CDS4;Parent=SLM_r1.2ch01.g000690.1.t1;
SLM_r1.2ch01	AUGUSTUS	exon	365026	365151	.	-	.	ID=SLM_r1.2ch01.g000690.1.t1.exon4;Parent=SLM_r1.2ch01.g000690.1.t1;
SLM_r1.2ch01	AUGUSTUS	intron	365152	365792	.	-	.	ID=SLM_r1.2ch01.g000690.1.t1.intron4;Parent=SLM_r1.2ch01.g000690.1.t1;
SLM_r1.2ch01	AUGUSTUS	CDS	365793	366170	1	-	0	ID=SLM_r1.2ch01.g000690.1.t1.CDS5;Parent=SLM_r1.2ch01.g000690.1.t1;
SLM_r1.2ch01	AUGUSTUS	exon	365793	366170	.	-	.	ID=SLM_r1.2ch01.g000690.1.t1.exon5;Parent=SLM_r1.2ch01.g000690.1.t1;
SLM_r1.2ch01	AUGUSTUS	start_codon	366168	366170	.	-	0	ID=SLM_r1.2ch01.g000690.1.t1.start1;Parent=SLM_r1.2ch01.g000690.1.t1;
SLM_r1.2ch01	AUGUSTUS	gene	370509	372044	.	+	.	ID=SLM_r1.2ch01.g000700.1;
SLM_r1.2ch01	AUGUSTUS	mRNA	370509	372044	.	+	.	ID=SLM_r1.2ch01.g000700.1.t1;Parent=SLM_r1.2ch01.g000700.1;
SLM_r1.2ch01	AUGUSTUS	start_codon	370509	370511	.	+	0	ID=SLM_r1.2ch01.g000700.1.t1.start1;Parent=SLM_r1.2ch01.g000700.1.t1;
SLM_r1.2ch01	AUGUSTUS	CDS	370509	370549	1	+	0	ID=SLM_r1.2ch01.g000700.1.t1.CDS1;Parent=SLM_r1.2ch01.g000700.1.t1;
SLM_r1.2ch01	AUGUSTUS	exon	370509	370549	.	+	.	ID=SLM_r1.2ch01.g000700.1.t1.exon1;Parent=SLM_r1.2ch01.g000700.1.t1;
SLM_r1.2ch01	AUGUSTUS	intron	370550	370914	.	+	.	ID=SLM_r1.2ch01.g000700.1.t1.intron1;Parent=SLM_r1.2ch01.g000700.1.t1;
SLM_r1.2ch01	AUGUSTUS	CDS	370915	371174	1	+	1	ID=SLM_r1.2ch01.g000700.1.t1.CDS2;Parent=SLM_r1.2ch01.g000700.1.t1;
SLM_r1.2ch01	AUGUSTUS	exon	370915	371174	.	+	.	ID=SLM_r1.2ch01.g000700.1.t1.exon2;Parent=SLM_r1.2ch01.g000700.1.t1;
SLM_r1.2ch01	AUGUSTUS	intron	371175	371502	.	+	.	ID=SLM_r1.2ch01.g000700.1.t1.intron2;Parent=SLM_r1.2ch01.g000700.1.t1;
SLM_r1.2ch01	AUGUSTUS	CDS	371503	372044	0.96	+	2	ID=SLM_r1.2ch01.g000700.1.t1.CDS3;Parent=SLM_r1.2ch01.g000700.1.t1;
SLM_r1.2ch01	AUGUSTUS	exon	371503	372044	.	+	.	ID=SLM_r1.2ch01.g000700.1.t1.exon3;Parent=SLM_r1.2ch01.g000700.1.t1;
SLM_r1.2ch01	AUGUSTUS	stop_codon	372042	372044	.	+	0	ID=SLM_r1.2ch01.g000700.1.t1.stop1;Parent=SLM_r1.2ch01.g000700.1.t1;
SLM_r1.2ch01	AUGUSTUS	gene	372832	374490	.	-	.	ID=SLM_r1.2ch01.g000710.1;
SLM_r1.2ch01	AUGUSTUS	mRNA	372832	374490	.	-	.	ID=SLM_r1.2ch01.g000710.1.t1;Parent=SLM_r1.2ch01.g000710.1;
SLM_r1.2ch01	AUGUSTUS	stop_codon	372832	372834	.	-	0	ID=SLM_r1.2ch01.g000710.1.t1.stop1;Parent=SLM_r1.2ch01.g000710.1.t1;
SLM_r1.2ch01	AUGUSTUS	CDS	372832	374490	0.97	-	0	ID=SLM_r1.2ch01.g000710.1.t1.CDS1;Parent=SLM_r1.2ch01.g000710.1.t1;
SLM_r1.2ch01	AUGUSTUS	exon	372832	374490	.	-	.	ID=SLM_r1.2ch01.g000710.1.t1.exon1;Parent=SLM_r1.2ch01.g000710.1.t1;
SLM_r1.2ch01	AUGUSTUS	start_codon	374488	374490	.	-	0	ID=SLM_r1.2ch01.g000710.1.t1.start1;Parent=SLM_r1.2ch01.g000710.1.t1;
SLM_r1.2ch01	AUGUSTUS	gene	375841	378113	.	+	.	ID=SLM_r1.2ch01.g000720.1;
SLM_r1.2ch01	AUGUSTUS	mRNA	375841	378113	.	+	.	ID=SLM_r1.2ch01.g000720.1.t1;Parent=SLM_r1.2ch01.g000720.1;
SLM_r1.2ch01	AUGUSTUS	start_codon	375841	375843	.	+	0	ID=SLM_r1.2ch01.g000720.1.t1.start1;Parent=SLM_r1.2ch01.g000720.1.t1;
SLM_r1.2ch01	AUGUSTUS	CDS	375841	376049	1	+	0	ID=SLM_r1.2ch01.g000720.1.t1.CDS1;Parent=SLM_r1.2ch01.g000720.1.t1;
SLM_r1.2ch01	AUGUSTUS	exon	375841	376049	.	+	.	ID=SLM_r1.2ch01.g000720.1.t1.exon1;Parent=SLM_r1.2ch01.g000720.1.t1;
SLM_r1.2ch01	AUGUSTUS	intron	376050	376827	.	+	.	ID=SLM_r1.2ch01.g000720.1.t1.intron1;Parent=SLM_r1.2ch01.g000720.1.t1;
SLM_r1.2ch01	AUGUSTUS	CDS	376828	376934	1	+	1	ID=SLM_r1.2ch01.g000720.1.t1.CDS2;Parent=SLM_r1.2ch01.g000720.1.t1;
SLM_r1.2ch01	AUGUSTUS	exon	376828	376934	.	+	.	ID=SLM_r1.2ch01.g000720.1.t1.exon2;Parent=SLM_r1.2ch01.g000720.1.t1;
SLM_r1.2ch01	AUGUSTUS	intron	376935	377061	.	+	.	ID=SLM_r1.2ch01.g000720.1.t1.intron2;Parent=SLM_r1.2ch01.g000720.1.t1;
SLM_r1.2ch01	AUGUSTUS	CDS	377062	377156	1	+	2	ID=SLM_r1.2ch01.g000720.1.t1.CDS3;Parent=SLM_r1.2ch01.g000720.1.t1;
SLM_r1.2ch01	AUGUSTUS	exon	377062	377156	.	+	.	ID=SLM_r1.2ch01.g000720.1.t1.exon3;Parent=SLM_r1.2ch01.g000720.1.t1;
SLM_r1.2ch01	AUGUSTUS	intron	377157	377244	.	+	.	ID=SLM_r1.2ch01.g000720.1.t1.intron3;Parent=SLM_r1.2ch01.g000720.1.t1;
SLM_r1.2ch01	AUGUSTUS	CDS	377245	377321	1	+	0	ID=SLM_r1.2ch01.g000720.1.t1.CDS4;Parent=SLM_r1.2ch01.g000720.1.t1;
SLM_r1.2ch01	AUGUSTUS	exon	377245	377321	.	+	.	ID=SLM_r1.2ch01.g000720.1.t1.exon4;Parent=SLM_r1.2ch01.g000720.1.t1;
SLM_r1.2ch01	AUGUSTUS	intron	377322	377414	.	+	.	ID=SLM_r1.2ch01.g000720.1.t1.intron4;Parent=SLM_r1.2ch01.g000720.1.t1;
SLM_r1.2ch01	AUGUSTUS	CDS	377415	377535	1	+	1	ID=SLM_r1.2ch01.g000720.1.t1.CDS5;Parent=SLM_r1.2ch01.g000720.1.t1;
SLM_r1.2ch01	AUGUSTUS	exon	377415	377535	.	+	.	ID=SLM_r1.2ch01.g000720.1.t1.exon5;Parent=SLM_r1.2ch01.g000720.1.t1;
SLM_r1.2ch01	AUGUSTUS	intron	377536	377832	.	+	.	ID=SLM_r1.2ch01.g000720.1.t1.intron5;Parent=SLM_r1.2ch01.g000720.1.t1;
SLM_r1.2ch01	AUGUSTUS	CDS	377833	377892	1	+	0	ID=SLM_r1.2ch01.g000720.1.t1.CDS6;Parent=SLM_r1.2ch01.g000720.1.t1;
SLM_r1.2ch01	AUGUSTUS	exon	377833	377892	.	+	.	ID=SLM_r1.2ch01.g000720.1.t1.exon6;Parent=SLM_r1.2ch01.g000720.1.t1;
SLM_r1.2ch01	AUGUSTUS	intron	377893	377972	.	+	.	ID=SLM_r1.2ch01.g000720.1.t1.intron6;Parent=SLM_r1.2ch01.g000720.1.t1;
SLM_r1.2ch01	AUGUSTUS	CDS	377973	378113	1	+	0	ID=SLM_r1.2ch01.g000720.1.t1.CDS7;Parent=SLM_r1.2ch01.g000720.1.t1;
SLM_r1.2ch01	AUGUSTUS	exon	377973	378113	.	+	.	ID=SLM_r1.2ch01.g000720.1.t1.exon7;Parent=SLM_r1.2ch01.g000720.1.t1;
SLM_r1.2ch01	AUGUSTUS	stop_codon	378111	378113	.	+	0	ID=SLM_r1.2ch01.g000720.1.t1.stop1;Parent=SLM_r1.2ch01.g000720.1.t1;
SLM_r1.2ch01	AUGUSTUS	gene	380401	381327	.	-	.	ID=SLM_r1.2ch01.g000730.1;
SLM_r1.2ch01	AUGUSTUS	mRNA	380401	381327	.	-	.	ID=SLM_r1.2ch01.g000730.1.t1;Parent=SLM_r1.2ch01.g000730.1;
SLM_r1.2ch01	AUGUSTUS	stop_codon	380401	380403	.	-	0	ID=SLM_r1.2ch01.g000730.1.t1.stop1;Parent=SLM_r1.2ch01.g000730.1.t1;
SLM_r1.2ch01	AUGUSTUS	CDS	380401	380461	1	-	1	ID=SLM_r1.2ch01.g000730.1.t1.CDS1;Parent=SLM_r1.2ch01.g000730.1.t1;
SLM_r1.2ch01	AUGUSTUS	exon	380401	380461	.	-	.	ID=SLM_r1.2ch01.g000730.1.t1.exon1;Parent=SLM_r1.2ch01.g000730.1.t1;
SLM_r1.2ch01	AUGUSTUS	intron	380462	381028	.	-	.	ID=SLM_r1.2ch01.g000730.1.t1.intron1;Parent=SLM_r1.2ch01.g000730.1.t1;
SLM_r1.2ch01	AUGUSTUS	CDS	381029	381327	0.97	-	0	ID=SLM_r1.2ch01.g000730.1.t1.CDS2;Parent=SLM_r1.2ch01.g000730.1.t1;
SLM_r1.2ch01	AUGUSTUS	exon	381029	381327	.	-	.	ID=SLM_r1.2ch01.g000730.1.t1.exon2;Parent=SLM_r1.2ch01.g000730.1.t1;
SLM_r1.2ch01	AUGUSTUS	start_codon	381325	381327	.	-	0	ID=SLM_r1.2ch01.g000730.1.t1.start1;Parent=SLM_r1.2ch01.g000730.1.t1;
SLM_r1.2ch01	AUGUSTUS	gene	385744	395988	.	-	.	ID=SLM_r1.2ch01.g000740.1;
SLM_r1.2ch01	AUGUSTUS	mRNA	385744	395988	.	-	.	ID=SLM_r1.2ch01.g000740.1.t1;Parent=SLM_r1.2ch01.g000740.1;
SLM_r1.2ch01	AUGUSTUS	stop_codon	385744	385746	.	-	0	ID=SLM_r1.2ch01.g000740.1.t1.stop1;Parent=SLM_r1.2ch01.g000740.1.t1;
SLM_r1.2ch01	AUGUSTUS	CDS	385744	385836	1	-	0	ID=SLM_r1.2ch01.g000740.1.t1.CDS1;Parent=SLM_r1.2ch01.g000740.1.t1;
SLM_r1.2ch01	AUGUSTUS	exon	385744	385836	.	-	.	ID=SLM_r1.2ch01.g000740.1.t1.exon1;Parent=SLM_r1.2ch01.g000740.1.t1;
SLM_r1.2ch01	AUGUSTUS	intron	385837	385964	.	-	.	ID=SLM_r1.2ch01.g000740.1.t1.intron1;Parent=SLM_r1.2ch01.g000740.1.t1;
SLM_r1.2ch01	AUGUSTUS	CDS	385965	386144	1	-	0	ID=SLM_r1.2ch01.g000740.1.t1.CDS2;Parent=SLM_r1.2ch01.g000740.1.t1;
SLM_r1.2ch01	AUGUSTUS	exon	385965	386144	.	-	.	ID=SLM_r1.2ch01.g000740.1.t1.exon2;Parent=SLM_r1.2ch01.g000740.1.t1;
SLM_r1.2ch01	AUGUSTUS	intron	386145	386644	.	-	.	ID=SLM_r1.2ch01.g000740.1.t1.intron2;Parent=SLM_r1.2ch01.g000740.1.t1;
SLM_r1.2ch01	AUGUSTUS	CDS	386645	386735	1	-	1	ID=SLM_r1.2ch01.g000740.1.t1.CDS3;Parent=SLM_r1.2ch01.g000740.1.t1;
SLM_r1.2ch01	AUGUSTUS	exon	386645	386735	.	-	.	ID=SLM_r1.2ch01.g000740.1.t1.exon3;Parent=SLM_r1.2ch01.g000740.1.t1;
SLM_r1.2ch01	AUGUSTUS	intron	386736	387579	.	-	.	ID=SLM_r1.2ch01.g000740.1.t1.intron3;Parent=SLM_r1.2ch01.g000740.1.t1;
SLM_r1.2ch01	AUGUSTUS	CDS	387580	387674	1	-	0	ID=SLM_r1.2ch01.g000740.1.t1.CDS4;Parent=SLM_r1.2ch01.g000740.1.t1;
SLM_r1.2ch01	AUGUSTUS	exon	387580	387674	.	-	.	ID=SLM_r1.2ch01.g000740.1.t1.exon4;Parent=SLM_r1.2ch01.g000740.1.t1;
SLM_r1.2ch01	AUGUSTUS	intron	387675	387815	.	-	.	ID=SLM_r1.2ch01.g000740.1.t1.intron4;Parent=SLM_r1.2ch01.g000740.1.t1;
SLM_r1.2ch01	AUGUSTUS	CDS	387816	388022	1	-	0	ID=SLM_r1.2ch01.g000740.1.t1.CDS5;Parent=SLM_r1.2ch01.g000740.1.t1;
SLM_r1.2ch01	AUGUSTUS	exon	387816	388022	.	-	.	ID=SLM_r1.2ch01.g000740.1.t1.exon5;Parent=SLM_r1.2ch01.g000740.1.t1;
SLM_r1.2ch01	AUGUSTUS	intron	388023	388801	.	-	.	ID=SLM_r1.2ch01.g000740.1.t1.intron5;Parent=SLM_r1.2ch01.g000740.1.t1;
SLM_r1.2ch01	AUGUSTUS	CDS	388802	388906	1	-	0	ID=SLM_r1.2ch01.g000740.1.t1.CDS6;Parent=SLM_r1.2ch01.g000740.1.t1;
SLM_r1.2ch01	AUGUSTUS	exon	388802	388906	.	-	.	ID=SLM_r1.2ch01.g000740.1.t1.exon6;Parent=SLM_r1.2ch01.g000740.1.t1;
SLM_r1.2ch01	AUGUSTUS	intron	388907	389042	.	-	.	ID=SLM_r1.2ch01.g000740.1.t1.intron6;Parent=SLM_r1.2ch01.g000740.1.t1;
SLM_r1.2ch01	AUGUSTUS	CDS	389043	389135	1	-	0	ID=SLM_r1.2ch01.g000740.1.t1.CDS7;Parent=SLM_r1.2ch01.g000740.1.t1;
SLM_r1.2ch01	AUGUSTUS	exon	389043	389135	.	-	.	ID=SLM_r1.2ch01.g000740.1.t1.exon7;Parent=SLM_r1.2ch01.g000740.1.t1;
SLM_r1.2ch01	AUGUSTUS	intron	389136	389431	.	-	.	ID=SLM_r1.2ch01.g000740.1.t1.intron7;Parent=SLM_r1.2ch01.g000740.1.t1;
SLM_r1.2ch01	AUGUSTUS	CDS	389432	389539	1	-	0	ID=SLM_r1.2ch01.g000740.1.t1.CDS8;Parent=SLM_r1.2ch01.g000740.1.t1;
SLM_r1.2ch01	AUGUSTUS	exon	389432	389539	.	-	.	ID=SLM_r1.2ch01.g000740.1.t1.exon8;Parent=SLM_r1.2ch01.g000740.1.t1;
SLM_r1.2ch01	AUGUSTUS	intron	389540	390806	.	-	.	ID=SLM_r1.2ch01.g000740.1.t1.intron8;Parent=SLM_r1.2ch01.g000740.1.t1;
SLM_r1.2ch01	AUGUSTUS	CDS	390807	390875	1	-	0	ID=SLM_r1.2ch01.g000740.1.t1.CDS9;Parent=SLM_r1.2ch01.g000740.1.t1;
SLM_r1.2ch01	AUGUSTUS	exon	390807	390875	.	-	.	ID=SLM_r1.2ch01.g000740.1.t1.exon9;Parent=SLM_r1.2ch01.g000740.1.t1;
SLM_r1.2ch01	AUGUSTUS	intron	390876	391398	.	-	.	ID=SLM_r1.2ch01.g000740.1.t1.intron9;Parent=SLM_r1.2ch01.g000740.1.t1;
SLM_r1.2ch01	AUGUSTUS	CDS	391399	391456	1	-	1	ID=SLM_r1.2ch01.g000740.1.t1.CDS10;Parent=SLM_r1.2ch01.g000740.1.t1;
SLM_r1.2ch01	AUGUSTUS	exon	391399	391456	.	-	.	ID=SLM_r1.2ch01.g000740.1.t1.exon10;Parent=SLM_r1.2ch01.g000740.1.t1;
SLM_r1.2ch01	AUGUSTUS	intron	391457	392147	.	-	.	ID=SLM_r1.2ch01.g000740.1.t1.intron10;Parent=SLM_r1.2ch01.g000740.1.t1;
SLM_r1.2ch01	AUGUSTUS	CDS	392148	392256	1	-	2	ID=SLM_r1.2ch01.g000740.1.t1.CDS11;Parent=SLM_r1.2ch01.g000740.1.t1;
SLM_r1.2ch01	AUGUSTUS	exon	392148	392256	.	-	.	ID=SLM_r1.2ch01.g000740.1.t1.exon11;Parent=SLM_r1.2ch01.g000740.1.t1;
SLM_r1.2ch01	AUGUSTUS	intron	392257	393649	.	-	.	ID=SLM_r1.2ch01.g000740.1.t1.intron11;Parent=SLM_r1.2ch01.g000740.1.t1;
SLM_r1.2ch01	AUGUSTUS	CDS	393650	393761	1	-	0	ID=SLM_r1.2ch01.g000740.1.t1.CDS12;Parent=SLM_r1.2ch01.g000740.1.t1;
SLM_r1.2ch01	AUGUSTUS	exon	393650	393761	.	-	.	ID=SLM_r1.2ch01.g000740.1.t1.exon12;Parent=SLM_r1.2ch01.g000740.1.t1;
SLM_r1.2ch01	AUGUSTUS	intron	393762	394385	.	-	.	ID=SLM_r1.2ch01.g000740.1.t1.intron12;Parent=SLM_r1.2ch01.g000740.1.t1;
SLM_r1.2ch01	AUGUSTUS	CDS	394386	394604	1	-	0	ID=SLM_r1.2ch01.g000740.1.t1.CDS13;Parent=SLM_r1.2ch01.g000740.1.t1;
SLM_r1.2ch01	AUGUSTUS	exon	394386	394604	.	-	.	ID=SLM_r1.2ch01.g000740.1.t1.exon13;Parent=SLM_r1.2ch01.g000740.1.t1;
SLM_r1.2ch01	AUGUSTUS	intron	394605	395772	.	-	.	ID=SLM_r1.2ch01.g000740.1.t1.intron13;Parent=SLM_r1.2ch01.g000740.1.t1;
SLM_r1.2ch01	AUGUSTUS	CDS	395773	395988	1	-	0	ID=SLM_r1.2ch01.g000740.1.t1.CDS14;Parent=SLM_r1.2ch01.g000740.1.t1;
SLM_r1.2ch01	AUGUSTUS	exon	395773	395988	.	-	.	ID=SLM_r1.2ch01.g000740.1.t1.exon14;Parent=SLM_r1.2ch01.g000740.1.t1;
SLM_r1.2ch01	AUGUSTUS	start_codon	395986	395988	.	-	0	ID=SLM_r1.2ch01.g000740.1.t1.start1;Parent=SLM_r1.2ch01.g000740.1.t1;
SLM_r1.2ch01	AUGUSTUS	gene	397896	398429	.	+	.	ID=SLM_r1.2ch01.g000750.1;
SLM_r1.2ch01	AUGUSTUS	mRNA	397896	398429	.	+	.	ID=SLM_r1.2ch01.g000750.1.t1;Parent=SLM_r1.2ch01.g000750.1;
SLM_r1.2ch01	AUGUSTUS	start_codon	397896	397898	.	+	0	ID=SLM_r1.2ch01.g000750.1.t1.start1;Parent=SLM_r1.2ch01.g000750.1.t1;
SLM_r1.2ch01	AUGUSTUS	CDS	397896	398429	0.53	+	0	ID=SLM_r1.2ch01.g000750.1.t1.CDS1;Parent=SLM_r1.2ch01.g000750.1.t1;
SLM_r1.2ch01	AUGUSTUS	exon	397896	398429	.	+	.	ID=SLM_r1.2ch01.g000750.1.t1.exon1;Parent=SLM_r1.2ch01.g000750.1.t1;
SLM_r1.2ch01	AUGUSTUS	stop_codon	398427	398429	.	+	0	ID=SLM_r1.2ch01.g000750.1.t1.stop1;Parent=SLM_r1.2ch01.g000750.1.t1;
SLM_r1.2ch01	AUGUSTUS	gene	408326	410673	.	+	.	ID=SLM_r1.2ch01.g000760.1;
SLM_r1.2ch01	AUGUSTUS	mRNA	408326	410673	.	+	.	ID=SLM_r1.2ch01.g000760.1.t1;Parent=SLM_r1.2ch01.g000760.1;
SLM_r1.2ch01	AUGUSTUS	start_codon	408326	408328	.	+	0	ID=SLM_r1.2ch01.g000760.1.t1.start1;Parent=SLM_r1.2ch01.g000760.1.t1;
SLM_r1.2ch01	AUGUSTUS	CDS	408326	408517	0.94	+	0	ID=SLM_r1.2ch01.g000760.1.t1.CDS1;Parent=SLM_r1.2ch01.g000760.1.t1;
SLM_r1.2ch01	AUGUSTUS	exon	408326	408517	.	+	.	ID=SLM_r1.2ch01.g000760.1.t1.exon1;Parent=SLM_r1.2ch01.g000760.1.t1;
SLM_r1.2ch01	AUGUSTUS	intron	408518	408778	.	+	.	ID=SLM_r1.2ch01.g000760.1.t1.intron1;Parent=SLM_r1.2ch01.g000760.1.t1;
SLM_r1.2ch01	AUGUSTUS	CDS	408779	408865	1	+	0	ID=SLM_r1.2ch01.g000760.1.t1.CDS2;Parent=SLM_r1.2ch01.g000760.1.t1;
SLM_r1.2ch01	AUGUSTUS	exon	408779	408865	.	+	.	ID=SLM_r1.2ch01.g000760.1.t1.exon2;Parent=SLM_r1.2ch01.g000760.1.t1;
SLM_r1.2ch01	AUGUSTUS	intron	408866	408947	.	+	.	ID=SLM_r1.2ch01.g000760.1.t1.intron2;Parent=SLM_r1.2ch01.g000760.1.t1;
SLM_r1.2ch01	AUGUSTUS	CDS	408948	409205	1	+	0	ID=SLM_r1.2ch01.g000760.1.t1.CDS3;Parent=SLM_r1.2ch01.g000760.1.t1;
SLM_r1.2ch01	AUGUSTUS	exon	408948	409205	.	+	.	ID=SLM_r1.2ch01.g000760.1.t1.exon3;Parent=SLM_r1.2ch01.g000760.1.t1;
SLM_r1.2ch01	AUGUSTUS	intron	409206	409296	.	+	.	ID=SLM_r1.2ch01.g000760.1.t1.intron3;Parent=SLM_r1.2ch01.g000760.1.t1;
SLM_r1.2ch01	AUGUSTUS	CDS	409297	409461	1	+	0	ID=SLM_r1.2ch01.g000760.1.t1.CDS4;Parent=SLM_r1.2ch01.g000760.1.t1;
SLM_r1.2ch01	AUGUSTUS	exon	409297	409461	.	+	.	ID=SLM_r1.2ch01.g000760.1.t1.exon4;Parent=SLM_r1.2ch01.g000760.1.t1;
SLM_r1.2ch01	AUGUSTUS	intron	409462	409585	.	+	.	ID=SLM_r1.2ch01.g000760.1.t1.intron4;Parent=SLM_r1.2ch01.g000760.1.t1;
SLM_r1.2ch01	AUGUSTUS	CDS	409586	409639	1	+	0	ID=SLM_r1.2ch01.g000760.1.t1.CDS5;Parent=SLM_r1.2ch01.g000760.1.t1;
SLM_r1.2ch01	AUGUSTUS	exon	409586	409639	.	+	.	ID=SLM_r1.2ch01.g000760.1.t1.exon5;Parent=SLM_r1.2ch01.g000760.1.t1;
SLM_r1.2ch01	AUGUSTUS	intron	409640	409733	.	+	.	ID=SLM_r1.2ch01.g000760.1.t1.intron5;Parent=SLM_r1.2ch01.g000760.1.t1;
SLM_r1.2ch01	AUGUSTUS	CDS	409734	409880	1	+	0	ID=SLM_r1.2ch01.g000760.1.t1.CDS6;Parent=SLM_r1.2ch01.g000760.1.t1;
SLM_r1.2ch01	AUGUSTUS	exon	409734	409880	.	+	.	ID=SLM_r1.2ch01.g000760.1.t1.exon6;Parent=SLM_r1.2ch01.g000760.1.t1;
SLM_r1.2ch01	AUGUSTUS	intron	409881	410295	.	+	.	ID=SLM_r1.2ch01.g000760.1.t1.intron6;Parent=SLM_r1.2ch01.g000760.1.t1;
SLM_r1.2ch01	AUGUSTUS	CDS	410296	410673	1	+	0	ID=SLM_r1.2ch01.g000760.1.t1.CDS7;Parent=SLM_r1.2ch01.g000760.1.t1;
SLM_r1.2ch01	AUGUSTUS	exon	410296	410673	.	+	.	ID=SLM_r1.2ch01.g000760.1.t1.exon7;Parent=SLM_r1.2ch01.g000760.1.t1;
SLM_r1.2ch01	AUGUSTUS	stop_codon	410671	410673	.	+	0	ID=SLM_r1.2ch01.g000760.1.t1.stop1;Parent=SLM_r1.2ch01.g000760.1.t1;
SLM_r1.2ch01	AUGUSTUS	gene	420154	424660	.	+	.	ID=SLM_r1.2ch01.g000770.1;
SLM_r1.2ch01	AUGUSTUS	mRNA	420154	424660	.	+	.	ID=SLM_r1.2ch01.g000770.1.t1;Parent=SLM_r1.2ch01.g000770.1;
SLM_r1.2ch01	AUGUSTUS	start_codon	420154	420156	.	+	0	ID=SLM_r1.2ch01.g000770.1.t1.start1;Parent=SLM_r1.2ch01.g000770.1.t1;
SLM_r1.2ch01	AUGUSTUS	CDS	420154	420202	0.97	+	0	ID=SLM_r1.2ch01.g000770.1.t1.CDS1;Parent=SLM_r1.2ch01.g000770.1.t1;
SLM_r1.2ch01	AUGUSTUS	exon	420154	420202	.	+	.	ID=SLM_r1.2ch01.g000770.1.t1.exon1;Parent=SLM_r1.2ch01.g000770.1.t1;
SLM_r1.2ch01	AUGUSTUS	intron	420203	421787	.	+	.	ID=SLM_r1.2ch01.g000770.1.t1.intron1;Parent=SLM_r1.2ch01.g000770.1.t1;
SLM_r1.2ch01	AUGUSTUS	CDS	421788	421831	1	+	2	ID=SLM_r1.2ch01.g000770.1.t1.CDS2;Parent=SLM_r1.2ch01.g000770.1.t1;
SLM_r1.2ch01	AUGUSTUS	exon	421788	421831	.	+	.	ID=SLM_r1.2ch01.g000770.1.t1.exon2;Parent=SLM_r1.2ch01.g000770.1.t1;
SLM_r1.2ch01	AUGUSTUS	intron	421832	421939	.	+	.	ID=SLM_r1.2ch01.g000770.1.t1.intron2;Parent=SLM_r1.2ch01.g000770.1.t1;
SLM_r1.2ch01	AUGUSTUS	CDS	421940	422049	1	+	0	ID=SLM_r1.2ch01.g000770.1.t1.CDS3;Parent=SLM_r1.2ch01.g000770.1.t1;
SLM_r1.2ch01	AUGUSTUS	exon	421940	422049	.	+	.	ID=SLM_r1.2ch01.g000770.1.t1.exon3;Parent=SLM_r1.2ch01.g000770.1.t1;
SLM_r1.2ch01	AUGUSTUS	intron	422050	422291	.	+	.	ID=SLM_r1.2ch01.g000770.1.t1.intron3;Parent=SLM_r1.2ch01.g000770.1.t1;
SLM_r1.2ch01	AUGUSTUS	CDS	422292	422329	1	+	1	ID=SLM_r1.2ch01.g000770.1.t1.CDS4;Parent=SLM_r1.2ch01.g000770.1.t1;
SLM_r1.2ch01	AUGUSTUS	exon	422292	422329	.	+	.	ID=SLM_r1.2ch01.g000770.1.t1.exon4;Parent=SLM_r1.2ch01.g000770.1.t1;
SLM_r1.2ch01	AUGUSTUS	intron	422330	422446	.	+	.	ID=SLM_r1.2ch01.g000770.1.t1.intron4;Parent=SLM_r1.2ch01.g000770.1.t1;
SLM_r1.2ch01	AUGUSTUS	CDS	422447	422524	1	+	2	ID=SLM_r1.2ch01.g000770.1.t1.CDS5;Parent=SLM_r1.2ch01.g000770.1.t1;
SLM_r1.2ch01	AUGUSTUS	exon	422447	422524	.	+	.	ID=SLM_r1.2ch01.g000770.1.t1.exon5;Parent=SLM_r1.2ch01.g000770.1.t1;
SLM_r1.2ch01	AUGUSTUS	intron	422525	422619	.	+	.	ID=SLM_r1.2ch01.g000770.1.t1.intron5;Parent=SLM_r1.2ch01.g000770.1.t1;
SLM_r1.2ch01	AUGUSTUS	CDS	422620	422673	1	+	2	ID=SLM_r1.2ch01.g000770.1.t1.CDS6;Parent=SLM_r1.2ch01.g000770.1.t1;
SLM_r1.2ch01	AUGUSTUS	exon	422620	422673	.	+	.	ID=SLM_r1.2ch01.g000770.1.t1.exon6;Parent=SLM_r1.2ch01.g000770.1.t1;
SLM_r1.2ch01	AUGUSTUS	intron	422674	422763	.	+	.	ID=SLM_r1.2ch01.g000770.1.t1.intron6;Parent=SLM_r1.2ch01.g000770.1.t1;
SLM_r1.2ch01	AUGUSTUS	CDS	422764	422865	1	+	2	ID=SLM_r1.2ch01.g000770.1.t1.CDS7;Parent=SLM_r1.2ch01.g000770.1.t1;
SLM_r1.2ch01	AUGUSTUS	exon	422764	422865	.	+	.	ID=SLM_r1.2ch01.g000770.1.t1.exon7;Parent=SLM_r1.2ch01.g000770.1.t1;
SLM_r1.2ch01	AUGUSTUS	intron	422866	423021	.	+	.	ID=SLM_r1.2ch01.g000770.1.t1.intron7;Parent=SLM_r1.2ch01.g000770.1.t1;
SLM_r1.2ch01	AUGUSTUS	CDS	423022	423113	1	+	2	ID=SLM_r1.2ch01.g000770.1.t1.CDS8;Parent=SLM_r1.2ch01.g000770.1.t1;
SLM_r1.2ch01	AUGUSTUS	exon	423022	423113	.	+	.	ID=SLM_r1.2ch01.g000770.1.t1.exon8;Parent=SLM_r1.2ch01.g000770.1.t1;
SLM_r1.2ch01	AUGUSTUS	intron	423114	423203	.	+	.	ID=SLM_r1.2ch01.g000770.1.t1.intron8;Parent=SLM_r1.2ch01.g000770.1.t1;
SLM_r1.2ch01	AUGUSTUS	CDS	423204	423307	1	+	0	ID=SLM_r1.2ch01.g000770.1.t1.CDS9;Parent=SLM_r1.2ch01.g000770.1.t1;
SLM_r1.2ch01	AUGUSTUS	exon	423204	423307	.	+	.	ID=SLM_r1.2ch01.g000770.1.t1.exon9;Parent=SLM_r1.2ch01.g000770.1.t1;
SLM_r1.2ch01	AUGUSTUS	intron	423308	423473	.	+	.	ID=SLM_r1.2ch01.g000770.1.t1.intron9;Parent=SLM_r1.2ch01.g000770.1.t1;
SLM_r1.2ch01	AUGUSTUS	CDS	423474	423542	1	+	1	ID=SLM_r1.2ch01.g000770.1.t1.CDS10;Parent=SLM_r1.2ch01.g000770.1.t1;
SLM_r1.2ch01	AUGUSTUS	exon	423474	423542	.	+	.	ID=SLM_r1.2ch01.g000770.1.t1.exon10;Parent=SLM_r1.2ch01.g000770.1.t1;
SLM_r1.2ch01	AUGUSTUS	intron	423543	423623	.	+	.	ID=SLM_r1.2ch01.g000770.1.t1.intron10;Parent=SLM_r1.2ch01.g000770.1.t1;
SLM_r1.2ch01	AUGUSTUS	CDS	423624	423739	1	+	1	ID=SLM_r1.2ch01.g000770.1.t1.CDS11;Parent=SLM_r1.2ch01.g000770.1.t1;
SLM_r1.2ch01	AUGUSTUS	exon	423624	423739	.	+	.	ID=SLM_r1.2ch01.g000770.1.t1.exon11;Parent=SLM_r1.2ch01.g000770.1.t1;
SLM_r1.2ch01	AUGUSTUS	intron	423740	423906	.	+	.	ID=SLM_r1.2ch01.g000770.1.t1.intron11;Parent=SLM_r1.2ch01.g000770.1.t1;
SLM_r1.2ch01	AUGUSTUS	CDS	423907	423941	1	+	2	ID=SLM_r1.2ch01.g000770.1.t1.CDS12;Parent=SLM_r1.2ch01.g000770.1.t1;
SLM_r1.2ch01	AUGUSTUS	exon	423907	423941	.	+	.	ID=SLM_r1.2ch01.g000770.1.t1.exon12;Parent=SLM_r1.2ch01.g000770.1.t1;
SLM_r1.2ch01	AUGUSTUS	intron	423942	424128	.	+	.	ID=SLM_r1.2ch01.g000770.1.t1.intron12;Parent=SLM_r1.2ch01.g000770.1.t1;
SLM_r1.2ch01	AUGUSTUS	CDS	424129	424271	1	+	0	ID=SLM_r1.2ch01.g000770.1.t1.CDS13;Parent=SLM_r1.2ch01.g000770.1.t1;
SLM_r1.2ch01	AUGUSTUS	exon	424129	424271	.	+	.	ID=SLM_r1.2ch01.g000770.1.t1.exon13;Parent=SLM_r1.2ch01.g000770.1.t1;
SLM_r1.2ch01	AUGUSTUS	intron	424272	424357	.	+	.	ID=SLM_r1.2ch01.g000770.1.t1.intron13;Parent=SLM_r1.2ch01.g000770.1.t1;
SLM_r1.2ch01	AUGUSTUS	CDS	424358	424480	1	+	1	ID=SLM_r1.2ch01.g000770.1.t1.CDS14;Parent=SLM_r1.2ch01.g000770.1.t1;
SLM_r1.2ch01	AUGUSTUS	exon	424358	424480	.	+	.	ID=SLM_r1.2ch01.g000770.1.t1.exon14;Parent=SLM_r1.2ch01.g000770.1.t1;
SLM_r1.2ch01	AUGUSTUS	intron	424481	424569	.	+	.	ID=SLM_r1.2ch01.g000770.1.t1.intron14;Parent=SLM_r1.2ch01.g000770.1.t1;
SLM_r1.2ch01	AUGUSTUS	CDS	424570	424660	1	+	1	ID=SLM_r1.2ch01.g000770.1.t1.CDS15;Parent=SLM_r1.2ch01.g000770.1.t1;
SLM_r1.2ch01	AUGUSTUS	exon	424570	424660	.	+	.	ID=SLM_r1.2ch01.g000770.1.t1.exon15;Parent=SLM_r1.2ch01.g000770.1.t1;
SLM_r1.2ch01	AUGUSTUS	stop_codon	424658	424660	.	+	0	ID=SLM_r1.2ch01.g000770.1.t1.stop1;Parent=SLM_r1.2ch01.g000770.1.t1;
SLM_r1.2ch01	AUGUSTUS	gene	426618	428910	.	-	.	ID=SLM_r1.2ch01.g000780.1;
SLM_r1.2ch01	AUGUSTUS	mRNA	426618	428910	.	-	.	ID=SLM_r1.2ch01.g000780.1.t1;Parent=SLM_r1.2ch01.g000780.1;
SLM_r1.2ch01	AUGUSTUS	stop_codon	426618	426620	.	-	0	ID=SLM_r1.2ch01.g000780.1.t1.stop1;Parent=SLM_r1.2ch01.g000780.1.t1;
SLM_r1.2ch01	AUGUSTUS	CDS	426618	426668	1	-	0	ID=SLM_r1.2ch01.g000780.1.t1.CDS1;Parent=SLM_r1.2ch01.g000780.1.t1;
SLM_r1.2ch01	AUGUSTUS	exon	426618	426668	.	-	.	ID=SLM_r1.2ch01.g000780.1.t1.exon1;Parent=SLM_r1.2ch01.g000780.1.t1;
SLM_r1.2ch01	AUGUSTUS	intron	426669	427104	.	-	.	ID=SLM_r1.2ch01.g000780.1.t1.intron1;Parent=SLM_r1.2ch01.g000780.1.t1;
SLM_r1.2ch01	AUGUSTUS	CDS	427105	427182	1	-	0	ID=SLM_r1.2ch01.g000780.1.t1.CDS2;Parent=SLM_r1.2ch01.g000780.1.t1;
SLM_r1.2ch01	AUGUSTUS	exon	427105	427182	.	-	.	ID=SLM_r1.2ch01.g000780.1.t1.exon2;Parent=SLM_r1.2ch01.g000780.1.t1;
SLM_r1.2ch01	AUGUSTUS	intron	427183	427269	.	-	.	ID=SLM_r1.2ch01.g000780.1.t1.intron2;Parent=SLM_r1.2ch01.g000780.1.t1;
SLM_r1.2ch01	AUGUSTUS	CDS	427270	427552	1	-	1	ID=SLM_r1.2ch01.g000780.1.t1.CDS3;Parent=SLM_r1.2ch01.g000780.1.t1;
SLM_r1.2ch01	AUGUSTUS	exon	427270	427552	.	-	.	ID=SLM_r1.2ch01.g000780.1.t1.exon3;Parent=SLM_r1.2ch01.g000780.1.t1;
SLM_r1.2ch01	AUGUSTUS	intron	427553	428457	.	-	.	ID=SLM_r1.2ch01.g000780.1.t1.intron3;Parent=SLM_r1.2ch01.g000780.1.t1;
SLM_r1.2ch01	AUGUSTUS	CDS	428458	428526	0.94	-	1	ID=SLM_r1.2ch01.g000780.1.t1.CDS4;Parent=SLM_r1.2ch01.g000780.1.t1;
SLM_r1.2ch01	AUGUSTUS	exon	428458	428526	.	-	.	ID=SLM_r1.2ch01.g000780.1.t1.exon4;Parent=SLM_r1.2ch01.g000780.1.t1;
SLM_r1.2ch01	AUGUSTUS	intron	428527	428600	.	-	.	ID=SLM_r1.2ch01.g000780.1.t1.intron4;Parent=SLM_r1.2ch01.g000780.1.t1;
SLM_r1.2ch01	AUGUSTUS	CDS	428601	428650	0.95	-	0	ID=SLM_r1.2ch01.g000780.1.t1.CDS5;Parent=SLM_r1.2ch01.g000780.1.t1;
SLM_r1.2ch01	AUGUSTUS	exon	428601	428650	.	-	.	ID=SLM_r1.2ch01.g000780.1.t1.exon5;Parent=SLM_r1.2ch01.g000780.1.t1;
SLM_r1.2ch01	AUGUSTUS	intron	428651	428736	.	-	.	ID=SLM_r1.2ch01.g000780.1.t1.intron5;Parent=SLM_r1.2ch01.g000780.1.t1;
SLM_r1.2ch01	AUGUSTUS	CDS	428737	428744	0.95	-	2	ID=SLM_r1.2ch01.g000780.1.t1.CDS6;Parent=SLM_r1.2ch01.g000780.1.t1;
SLM_r1.2ch01	AUGUSTUS	exon	428737	428744	.	-	.	ID=SLM_r1.2ch01.g000780.1.t1.exon6;Parent=SLM_r1.2ch01.g000780.1.t1;
SLM_r1.2ch01	AUGUSTUS	intron	428745	428786	.	-	.	ID=SLM_r1.2ch01.g000780.1.t1.intron6;Parent=SLM_r1.2ch01.g000780.1.t1;
SLM_r1.2ch01	AUGUSTUS	CDS	428787	428791	0.95	-	1	ID=SLM_r1.2ch01.g000780.1.t1.CDS7;Parent=SLM_r1.2ch01.g000780.1.t1;
SLM_r1.2ch01	AUGUSTUS	exon	428787	428791	.	-	.	ID=SLM_r1.2ch01.g000780.1.t1.exon7;Parent=SLM_r1.2ch01.g000780.1.t1;
SLM_r1.2ch01	AUGUSTUS	intron	428792	428899	.	-	.	ID=SLM_r1.2ch01.g000780.1.t1.intron7;Parent=SLM_r1.2ch01.g000780.1.t1;
SLM_r1.2ch01	AUGUSTUS	CDS	428900	428910	1	-	0	ID=SLM_r1.2ch01.g000780.1.t1.CDS8;Parent=SLM_r1.2ch01.g000780.1.t1;
SLM_r1.2ch01	AUGUSTUS	exon	428900	428910	.	-	.	ID=SLM_r1.2ch01.g000780.1.t1.exon8;Parent=SLM_r1.2ch01.g000780.1.t1;
SLM_r1.2ch01	AUGUSTUS	start_codon	428908	428910	.	-	0	ID=SLM_r1.2ch01.g000780.1.t1.start1;Parent=SLM_r1.2ch01.g000780.1.t1;
SLM_r1.2ch01	AUGUSTUS	gene	431903	433403	.	-	.	ID=SLM_r1.2ch01.g000790.1;
SLM_r1.2ch01	AUGUSTUS	mRNA	431903	433403	.	-	.	ID=SLM_r1.2ch01.g000790.1.t1;Parent=SLM_r1.2ch01.g000790.1;
SLM_r1.2ch01	AUGUSTUS	stop_codon	431903	431905	.	-	0	ID=SLM_r1.2ch01.g000790.1.t1.stop1;Parent=SLM_r1.2ch01.g000790.1.t1;
SLM_r1.2ch01	AUGUSTUS	CDS	431903	431953	1	-	0	ID=SLM_r1.2ch01.g000790.1.t1.CDS1;Parent=SLM_r1.2ch01.g000790.1.t1;
SLM_r1.2ch01	AUGUSTUS	exon	431903	431953	.	-	.	ID=SLM_r1.2ch01.g000790.1.t1.exon1;Parent=SLM_r1.2ch01.g000790.1.t1;
SLM_r1.2ch01	AUGUSTUS	intron	431954	432215	.	-	.	ID=SLM_r1.2ch01.g000790.1.t1.intron1;Parent=SLM_r1.2ch01.g000790.1.t1;
SLM_r1.2ch01	AUGUSTUS	CDS	432216	432293	1	-	0	ID=SLM_r1.2ch01.g000790.1.t1.CDS2;Parent=SLM_r1.2ch01.g000790.1.t1;
SLM_r1.2ch01	AUGUSTUS	exon	432216	432293	.	-	.	ID=SLM_r1.2ch01.g000790.1.t1.exon2;Parent=SLM_r1.2ch01.g000790.1.t1;
SLM_r1.2ch01	AUGUSTUS	intron	432294	432382	.	-	.	ID=SLM_r1.2ch01.g000790.1.t1.intron2;Parent=SLM_r1.2ch01.g000790.1.t1;
SLM_r1.2ch01	AUGUSTUS	CDS	432383	432665	1	-	1	ID=SLM_r1.2ch01.g000790.1.t1.CDS3;Parent=SLM_r1.2ch01.g000790.1.t1;
SLM_r1.2ch01	AUGUSTUS	exon	432383	432665	.	-	.	ID=SLM_r1.2ch01.g000790.1.t1.exon3;Parent=SLM_r1.2ch01.g000790.1.t1;
SLM_r1.2ch01	AUGUSTUS	intron	432666	433212	.	-	.	ID=SLM_r1.2ch01.g000790.1.t1.intron3;Parent=SLM_r1.2ch01.g000790.1.t1;
SLM_r1.2ch01	AUGUSTUS	CDS	433213	433403	0.88	-	0	ID=SLM_r1.2ch01.g000790.1.t1.CDS4;Parent=SLM_r1.2ch01.g000790.1.t1;
SLM_r1.2ch01	AUGUSTUS	exon	433213	433403	.	-	.	ID=SLM_r1.2ch01.g000790.1.t1.exon4;Parent=SLM_r1.2ch01.g000790.1.t1;
SLM_r1.2ch01	AUGUSTUS	start_codon	433401	433403	.	-	0	ID=SLM_r1.2ch01.g000790.1.t1.start1;Parent=SLM_r1.2ch01.g000790.1.t1;
SLM_r1.2ch01	AUGUSTUS	gene	444821	450393	.	-	.	ID=SLM_r1.2ch01.g000800.1;
SLM_r1.2ch01	AUGUSTUS	mRNA	444821	450393	.	-	.	ID=SLM_r1.2ch01.g000800.1.t1;Parent=SLM_r1.2ch01.g000800.1;
SLM_r1.2ch01	AUGUSTUS	stop_codon	444821	444823	.	-	0	ID=SLM_r1.2ch01.g000800.1.t1.stop1;Parent=SLM_r1.2ch01.g000800.1.t1;
SLM_r1.2ch01	AUGUSTUS	CDS	444821	445254	0.97	-	2	ID=SLM_r1.2ch01.g000800.1.t1.CDS1;Parent=SLM_r1.2ch01.g000800.1.t1;
SLM_r1.2ch01	AUGUSTUS	exon	444821	445254	.	-	.	ID=SLM_r1.2ch01.g000800.1.t1.exon1;Parent=SLM_r1.2ch01.g000800.1.t1;
SLM_r1.2ch01	AUGUSTUS	intron	445255	446750	.	-	.	ID=SLM_r1.2ch01.g000800.1.t1.intron1;Parent=SLM_r1.2ch01.g000800.1.t1;
SLM_r1.2ch01	AUGUSTUS	CDS	446751	446875	1	-	1	ID=SLM_r1.2ch01.g000800.1.t1.CDS2;Parent=SLM_r1.2ch01.g000800.1.t1;
SLM_r1.2ch01	AUGUSTUS	exon	446751	446875	.	-	.	ID=SLM_r1.2ch01.g000800.1.t1.exon2;Parent=SLM_r1.2ch01.g000800.1.t1;
SLM_r1.2ch01	AUGUSTUS	intron	446876	447402	.	-	.	ID=SLM_r1.2ch01.g000800.1.t1.intron2;Parent=SLM_r1.2ch01.g000800.1.t1;
SLM_r1.2ch01	AUGUSTUS	CDS	447403	447584	1	-	0	ID=SLM_r1.2ch01.g000800.1.t1.CDS3;Parent=SLM_r1.2ch01.g000800.1.t1;
SLM_r1.2ch01	AUGUSTUS	exon	447403	447584	.	-	.	ID=SLM_r1.2ch01.g000800.1.t1.exon3;Parent=SLM_r1.2ch01.g000800.1.t1;
SLM_r1.2ch01	AUGUSTUS	intron	447585	450231	.	-	.	ID=SLM_r1.2ch01.g000800.1.t1.intron3;Parent=SLM_r1.2ch01.g000800.1.t1;
SLM_r1.2ch01	AUGUSTUS	CDS	450232	450393	0.99	-	0	ID=SLM_r1.2ch01.g000800.1.t1.CDS4;Parent=SLM_r1.2ch01.g000800.1.t1;
SLM_r1.2ch01	AUGUSTUS	exon	450232	450393	.	-	.	ID=SLM_r1.2ch01.g000800.1.t1.exon4;Parent=SLM_r1.2ch01.g000800.1.t1;
SLM_r1.2ch01	AUGUSTUS	start_codon	450391	450393	.	-	0	ID=SLM_r1.2ch01.g000800.1.t1.start1;Parent=SLM_r1.2ch01.g000800.1.t1;
SLM_r1.2ch01	AUGUSTUS	gene	452146	454614	.	+	.	ID=SLM_r1.2ch01.g000810.1;
SLM_r1.2ch01	AUGUSTUS	mRNA	452146	454614	.	+	.	ID=SLM_r1.2ch01.g000810.1.t1;Parent=SLM_r1.2ch01.g000810.1;
SLM_r1.2ch01	AUGUSTUS	start_codon	452146	452148	.	+	0	ID=SLM_r1.2ch01.g000810.1.t1.start1;Parent=SLM_r1.2ch01.g000810.1.t1;
SLM_r1.2ch01	AUGUSTUS	CDS	452146	452179	0.94	+	0	ID=SLM_r1.2ch01.g000810.1.t1.CDS1;Parent=SLM_r1.2ch01.g000810.1.t1;
SLM_r1.2ch01	AUGUSTUS	exon	452146	452179	.	+	.	ID=SLM_r1.2ch01.g000810.1.t1.exon1;Parent=SLM_r1.2ch01.g000810.1.t1;
SLM_r1.2ch01	AUGUSTUS	intron	452180	452840	.	+	.	ID=SLM_r1.2ch01.g000810.1.t1.intron1;Parent=SLM_r1.2ch01.g000810.1.t1;
SLM_r1.2ch01	AUGUSTUS	CDS	452841	453026	1	+	2	ID=SLM_r1.2ch01.g000810.1.t1.CDS2;Parent=SLM_r1.2ch01.g000810.1.t1;
SLM_r1.2ch01	AUGUSTUS	exon	452841	453026	.	+	.	ID=SLM_r1.2ch01.g000810.1.t1.exon2;Parent=SLM_r1.2ch01.g000810.1.t1;
SLM_r1.2ch01	AUGUSTUS	intron	453027	453321	.	+	.	ID=SLM_r1.2ch01.g000810.1.t1.intron2;Parent=SLM_r1.2ch01.g000810.1.t1;
SLM_r1.2ch01	AUGUSTUS	CDS	453322	453479	1	+	2	ID=SLM_r1.2ch01.g000810.1.t1.CDS3;Parent=SLM_r1.2ch01.g000810.1.t1;
SLM_r1.2ch01	AUGUSTUS	exon	453322	453479	.	+	.	ID=SLM_r1.2ch01.g000810.1.t1.exon3;Parent=SLM_r1.2ch01.g000810.1.t1;
SLM_r1.2ch01	AUGUSTUS	intron	453480	453568	.	+	.	ID=SLM_r1.2ch01.g000810.1.t1.intron3;Parent=SLM_r1.2ch01.g000810.1.t1;
SLM_r1.2ch01	AUGUSTUS	CDS	453569	453839	0.98	+	0	ID=SLM_r1.2ch01.g000810.1.t1.CDS4;Parent=SLM_r1.2ch01.g000810.1.t1;
SLM_r1.2ch01	AUGUSTUS	exon	453569	453839	.	+	.	ID=SLM_r1.2ch01.g000810.1.t1.exon4;Parent=SLM_r1.2ch01.g000810.1.t1;
SLM_r1.2ch01	AUGUSTUS	intron	453840	454375	.	+	.	ID=SLM_r1.2ch01.g000810.1.t1.intron4;Parent=SLM_r1.2ch01.g000810.1.t1;
SLM_r1.2ch01	AUGUSTUS	CDS	454376	454614	1	+	2	ID=SLM_r1.2ch01.g000810.1.t1.CDS5;Parent=SLM_r1.2ch01.g000810.1.t1;
SLM_r1.2ch01	AUGUSTUS	exon	454376	454614	.	+	.	ID=SLM_r1.2ch01.g000810.1.t1.exon5;Parent=SLM_r1.2ch01.g000810.1.t1;
SLM_r1.2ch01	AUGUSTUS	stop_codon	454612	454614	.	+	0	ID=SLM_r1.2ch01.g000810.1.t1.stop1;Parent=SLM_r1.2ch01.g000810.1.t1;
SLM_r1.2ch01	AUGUSTUS	gene	455249	459208	.	-	.	ID=SLM_r1.2ch01.g000820.1;
SLM_r1.2ch01	AUGUSTUS	mRNA	455249	459208	.	-	.	ID=SLM_r1.2ch01.g000820.1.t1;Parent=SLM_r1.2ch01.g000820.1;
SLM_r1.2ch01	AUGUSTUS	stop_codon	455249	455251	.	-	0	ID=SLM_r1.2ch01.g000820.1.t1.stop1;Parent=SLM_r1.2ch01.g000820.1.t1;
SLM_r1.2ch01	AUGUSTUS	CDS	455249	455305	1	-	0	ID=SLM_r1.2ch01.g000820.1.t1.CDS1;Parent=SLM_r1.2ch01.g000820.1.t1;
SLM_r1.2ch01	AUGUSTUS	exon	455249	455305	.	-	.	ID=SLM_r1.2ch01.g000820.1.t1.exon1;Parent=SLM_r1.2ch01.g000820.1.t1;
SLM_r1.2ch01	AUGUSTUS	intron	455306	455393	.	-	.	ID=SLM_r1.2ch01.g000820.1.t1.intron1;Parent=SLM_r1.2ch01.g000820.1.t1;
SLM_r1.2ch01	AUGUSTUS	CDS	455394	455608	1	-	2	ID=SLM_r1.2ch01.g000820.1.t1.CDS2;Parent=SLM_r1.2ch01.g000820.1.t1;
SLM_r1.2ch01	AUGUSTUS	exon	455394	455608	.	-	.	ID=SLM_r1.2ch01.g000820.1.t1.exon2;Parent=SLM_r1.2ch01.g000820.1.t1;
SLM_r1.2ch01	AUGUSTUS	intron	455609	456346	.	-	.	ID=SLM_r1.2ch01.g000820.1.t1.intron2;Parent=SLM_r1.2ch01.g000820.1.t1;
SLM_r1.2ch01	AUGUSTUS	CDS	456347	456708	1	-	1	ID=SLM_r1.2ch01.g000820.1.t1.CDS3;Parent=SLM_r1.2ch01.g000820.1.t1;
SLM_r1.2ch01	AUGUSTUS	exon	456347	456708	.	-	.	ID=SLM_r1.2ch01.g000820.1.t1.exon3;Parent=SLM_r1.2ch01.g000820.1.t1;
SLM_r1.2ch01	AUGUSTUS	intron	456709	457955	.	-	.	ID=SLM_r1.2ch01.g000820.1.t1.intron3;Parent=SLM_r1.2ch01.g000820.1.t1;
SLM_r1.2ch01	AUGUSTUS	CDS	457956	458017	1	-	0	ID=SLM_r1.2ch01.g000820.1.t1.CDS4;Parent=SLM_r1.2ch01.g000820.1.t1;
SLM_r1.2ch01	AUGUSTUS	exon	457956	458017	.	-	.	ID=SLM_r1.2ch01.g000820.1.t1.exon4;Parent=SLM_r1.2ch01.g000820.1.t1;
SLM_r1.2ch01	AUGUSTUS	intron	458018	458556	.	-	.	ID=SLM_r1.2ch01.g000820.1.t1.intron4;Parent=SLM_r1.2ch01.g000820.1.t1;
SLM_r1.2ch01	AUGUSTUS	CDS	458557	458640	1	-	0	ID=SLM_r1.2ch01.g000820.1.t1.CDS5;Parent=SLM_r1.2ch01.g000820.1.t1;
SLM_r1.2ch01	AUGUSTUS	exon	458557	458640	.	-	.	ID=SLM_r1.2ch01.g000820.1.t1.exon5;Parent=SLM_r1.2ch01.g000820.1.t1;
SLM_r1.2ch01	AUGUSTUS	intron	458641	459094	.	-	.	ID=SLM_r1.2ch01.g000820.1.t1.intron5;Parent=SLM_r1.2ch01.g000820.1.t1;
SLM_r1.2ch01	AUGUSTUS	CDS	459095	459208	1	-	0	ID=SLM_r1.2ch01.g000820.1.t1.CDS6;Parent=SLM_r1.2ch01.g000820.1.t1;
SLM_r1.2ch01	AUGUSTUS	exon	459095	459208	.	-	.	ID=SLM_r1.2ch01.g000820.1.t1.exon6;Parent=SLM_r1.2ch01.g000820.1.t1;
SLM_r1.2ch01	AUGUSTUS	start_codon	459206	459208	.	-	0	ID=SLM_r1.2ch01.g000820.1.t1.start1;Parent=SLM_r1.2ch01.g000820.1.t1;
SLM_r1.2ch01	AUGUSTUS	gene	469318	473334	.	+	.	ID=SLM_r1.2ch01.g000830.1;
SLM_r1.2ch01	AUGUSTUS	mRNA	469318	473334	.	+	.	ID=SLM_r1.2ch01.g000830.1.t1;Parent=SLM_r1.2ch01.g000830.1;
SLM_r1.2ch01	AUGUSTUS	start_codon	469318	469320	.	+	0	ID=SLM_r1.2ch01.g000830.1.t1.start1;Parent=SLM_r1.2ch01.g000830.1.t1;
SLM_r1.2ch01	AUGUSTUS	CDS	469318	469704	0.56	+	0	ID=SLM_r1.2ch01.g000830.1.t1.CDS1;Parent=SLM_r1.2ch01.g000830.1.t1;
SLM_r1.2ch01	AUGUSTUS	exon	469318	469704	.	+	.	ID=SLM_r1.2ch01.g000830.1.t1.exon1;Parent=SLM_r1.2ch01.g000830.1.t1;
SLM_r1.2ch01	AUGUSTUS	intron	469705	471268	.	+	.	ID=SLM_r1.2ch01.g000830.1.t1.intron1;Parent=SLM_r1.2ch01.g000830.1.t1;
SLM_r1.2ch01	AUGUSTUS	CDS	471269	471303	0.97	+	0	ID=SLM_r1.2ch01.g000830.1.t1.CDS2;Parent=SLM_r1.2ch01.g000830.1.t1;
SLM_r1.2ch01	AUGUSTUS	exon	471269	471303	.	+	.	ID=SLM_r1.2ch01.g000830.1.t1.exon2;Parent=SLM_r1.2ch01.g000830.1.t1;
SLM_r1.2ch01	AUGUSTUS	intron	471304	473270	.	+	.	ID=SLM_r1.2ch01.g000830.1.t1.intron2;Parent=SLM_r1.2ch01.g000830.1.t1;
SLM_r1.2ch01	AUGUSTUS	CDS	473271	473334	0.95	+	1	ID=SLM_r1.2ch01.g000830.1.t1.CDS3;Parent=SLM_r1.2ch01.g000830.1.t1;
SLM_r1.2ch01	AUGUSTUS	exon	473271	473334	.	+	.	ID=SLM_r1.2ch01.g000830.1.t1.exon3;Parent=SLM_r1.2ch01.g000830.1.t1;
SLM_r1.2ch01	AUGUSTUS	stop_codon	473332	473334	.	+	0	ID=SLM_r1.2ch01.g000830.1.t1.stop1;Parent=SLM_r1.2ch01.g000830.1.t1;
SLM_r1.2ch01	AUGUSTUS	gene	473403	477417	.	+	.	ID=SLM_r1.2ch01.g000840.1;
SLM_r1.2ch01	AUGUSTUS	mRNA	473403	477417	.	+	.	ID=SLM_r1.2ch01.g000840.1.t1;Parent=SLM_r1.2ch01.g000840.1;
SLM_r1.2ch01	AUGUSTUS	start_codon	473403	473405	.	+	0	ID=SLM_r1.2ch01.g000840.1.t1.start1;Parent=SLM_r1.2ch01.g000840.1.t1;
SLM_r1.2ch01	AUGUSTUS	CDS	473403	473450	0.76	+	0	ID=SLM_r1.2ch01.g000840.1.t1.CDS1;Parent=SLM_r1.2ch01.g000840.1.t1;
SLM_r1.2ch01	AUGUSTUS	exon	473403	473450	.	+	.	ID=SLM_r1.2ch01.g000840.1.t1.exon1;Parent=SLM_r1.2ch01.g000840.1.t1;
SLM_r1.2ch01	AUGUSTUS	intron	473451	473915	.	+	.	ID=SLM_r1.2ch01.g000840.1.t1.intron1;Parent=SLM_r1.2ch01.g000840.1.t1;
SLM_r1.2ch01	AUGUSTUS	CDS	473916	474021	1	+	0	ID=SLM_r1.2ch01.g000840.1.t1.CDS2;Parent=SLM_r1.2ch01.g000840.1.t1;
SLM_r1.2ch01	AUGUSTUS	exon	473916	474021	.	+	.	ID=SLM_r1.2ch01.g000840.1.t1.exon2;Parent=SLM_r1.2ch01.g000840.1.t1;
SLM_r1.2ch01	AUGUSTUS	intron	474022	475697	.	+	.	ID=SLM_r1.2ch01.g000840.1.t1.intron2;Parent=SLM_r1.2ch01.g000840.1.t1;
SLM_r1.2ch01	AUGUSTUS	CDS	475698	475877	1	+	2	ID=SLM_r1.2ch01.g000840.1.t1.CDS3;Parent=SLM_r1.2ch01.g000840.1.t1;
SLM_r1.2ch01	AUGUSTUS	exon	475698	475877	.	+	.	ID=SLM_r1.2ch01.g000840.1.t1.exon3;Parent=SLM_r1.2ch01.g000840.1.t1;
SLM_r1.2ch01	AUGUSTUS	intron	475878	476563	.	+	.	ID=SLM_r1.2ch01.g000840.1.t1.intron3;Parent=SLM_r1.2ch01.g000840.1.t1;
SLM_r1.2ch01	AUGUSTUS	CDS	476564	477052	1	+	2	ID=SLM_r1.2ch01.g000840.1.t1.CDS4;Parent=SLM_r1.2ch01.g000840.1.t1;
SLM_r1.2ch01	AUGUSTUS	exon	476564	477052	.	+	.	ID=SLM_r1.2ch01.g000840.1.t1.exon4;Parent=SLM_r1.2ch01.g000840.1.t1;
SLM_r1.2ch01	AUGUSTUS	intron	477053	477199	.	+	.	ID=SLM_r1.2ch01.g000840.1.t1.intron4;Parent=SLM_r1.2ch01.g000840.1.t1;
SLM_r1.2ch01	AUGUSTUS	CDS	477200	477268	1	+	2	ID=SLM_r1.2ch01.g000840.1.t1.CDS5;Parent=SLM_r1.2ch01.g000840.1.t1;
SLM_r1.2ch01	AUGUSTUS	exon	477200	477268	.	+	.	ID=SLM_r1.2ch01.g000840.1.t1.exon5;Parent=SLM_r1.2ch01.g000840.1.t1;
SLM_r1.2ch01	AUGUSTUS	intron	477269	477352	.	+	.	ID=SLM_r1.2ch01.g000840.1.t1.intron5;Parent=SLM_r1.2ch01.g000840.1.t1;
SLM_r1.2ch01	AUGUSTUS	CDS	477353	477417	1	+	2	ID=SLM_r1.2ch01.g000840.1.t1.CDS6;Parent=SLM_r1.2ch01.g000840.1.t1;
SLM_r1.2ch01	AUGUSTUS	exon	477353	477417	.	+	.	ID=SLM_r1.2ch01.g000840.1.t1.exon6;Parent=SLM_r1.2ch01.g000840.1.t1;
SLM_r1.2ch01	AUGUSTUS	stop_codon	477415	477417	.	+	0	ID=SLM_r1.2ch01.g000840.1.t1.stop1;Parent=SLM_r1.2ch01.g000840.1.t1;
SLM_r1.2ch01	AUGUSTUS	gene	478966	480548	.	-	.	ID=SLM_r1.2ch01.g000850.1;
SLM_r1.2ch01	AUGUSTUS	mRNA	478966	480548	.	-	.	ID=SLM_r1.2ch01.g000850.1.t1;Parent=SLM_r1.2ch01.g000850.1;
SLM_r1.2ch01	AUGUSTUS	stop_codon	478966	478968	.	-	0	ID=SLM_r1.2ch01.g000850.1.t1.stop1;Parent=SLM_r1.2ch01.g000850.1.t1;
SLM_r1.2ch01	AUGUSTUS	CDS	478966	479651	0.99	-	2	ID=SLM_r1.2ch01.g000850.1.t1.CDS1;Parent=SLM_r1.2ch01.g000850.1.t1;
SLM_r1.2ch01	AUGUSTUS	exon	478966	479651	.	-	.	ID=SLM_r1.2ch01.g000850.1.t1.exon1;Parent=SLM_r1.2ch01.g000850.1.t1;
SLM_r1.2ch01	AUGUSTUS	intron	479652	480292	.	-	.	ID=SLM_r1.2ch01.g000850.1.t1.intron1;Parent=SLM_r1.2ch01.g000850.1.t1;
SLM_r1.2ch01	AUGUSTUS	CDS	480293	480548	0.92	-	0	ID=SLM_r1.2ch01.g000850.1.t1.CDS2;Parent=SLM_r1.2ch01.g000850.1.t1;
SLM_r1.2ch01	AUGUSTUS	exon	480293	480548	.	-	.	ID=SLM_r1.2ch01.g000850.1.t1.exon2;Parent=SLM_r1.2ch01.g000850.1.t1;
SLM_r1.2ch01	AUGUSTUS	start_codon	480546	480548	.	-	0	ID=SLM_r1.2ch01.g000850.1.t1.start1;Parent=SLM_r1.2ch01.g000850.1.t1;
SLM_r1.2ch01	AUGUSTUS	mRNA	478966	479712	.	-	.	ID=SLM_r1.2ch01.g000850.1.t2;Parent=SLM_r1.2ch01.g000850.1;
SLM_r1.2ch01	AUGUSTUS	stop_codon	478966	478968	.	-	0	ID=SLM_r1.2ch01.g000850.1.t2.stop1;Parent=SLM_r1.2ch01.g000850.1.t2;
SLM_r1.2ch01	AUGUSTUS	CDS	478966	479712	0.73	-	0	ID=SLM_r1.2ch01.g000850.1.t2.CDS1;Parent=SLM_r1.2ch01.g000850.1.t2;
SLM_r1.2ch01	AUGUSTUS	exon	478966	479712	.	-	.	ID=SLM_r1.2ch01.g000850.1.t2.exon1;Parent=SLM_r1.2ch01.g000850.1.t2;
SLM_r1.2ch01	AUGUSTUS	start_codon	479710	479712	.	-	0	ID=SLM_r1.2ch01.g000850.1.t2.start1;Parent=SLM_r1.2ch01.g000850.1.t2;
SLM_r1.2ch01	AUGUSTUS	gene	483711	485484	.	+	.	ID=SLM_r1.2ch01.g000860.1;
SLM_r1.2ch01	AUGUSTUS	mRNA	483711	485484	.	+	.	ID=SLM_r1.2ch01.g000860.1.t1;Parent=SLM_r1.2ch01.g000860.1;
SLM_r1.2ch01	AUGUSTUS	start_codon	483711	483713	.	+	0	ID=SLM_r1.2ch01.g000860.1.t1.start1;Parent=SLM_r1.2ch01.g000860.1.t1;
SLM_r1.2ch01	AUGUSTUS	CDS	483711	483898	1	+	0	ID=SLM_r1.2ch01.g000860.1.t1.CDS1;Parent=SLM_r1.2ch01.g000860.1.t1;
SLM_r1.2ch01	AUGUSTUS	exon	483711	483898	.	+	.	ID=SLM_r1.2ch01.g000860.1.t1.exon1;Parent=SLM_r1.2ch01.g000860.1.t1;
SLM_r1.2ch01	AUGUSTUS	intron	483899	484868	.	+	.	ID=SLM_r1.2ch01.g000860.1.t1.intron1;Parent=SLM_r1.2ch01.g000860.1.t1;
SLM_r1.2ch01	AUGUSTUS	CDS	484869	485484	0.98	+	1	ID=SLM_r1.2ch01.g000860.1.t1.CDS2;Parent=SLM_r1.2ch01.g000860.1.t1;
SLM_r1.2ch01	AUGUSTUS	exon	484869	485484	.	+	.	ID=SLM_r1.2ch01.g000860.1.t1.exon2;Parent=SLM_r1.2ch01.g000860.1.t1;
SLM_r1.2ch01	AUGUSTUS	stop_codon	485482	485484	.	+	0	ID=SLM_r1.2ch01.g000860.1.t1.stop1;Parent=SLM_r1.2ch01.g000860.1.t1;
SLM_r1.2ch01	AUGUSTUS	gene	489882	490751	.	+	.	ID=SLM_r1.2ch01.g000870.1;
SLM_r1.2ch01	AUGUSTUS	mRNA	489882	490751	.	+	.	ID=SLM_r1.2ch01.g000870.1.t1;Parent=SLM_r1.2ch01.g000870.1;
SLM_r1.2ch01	AUGUSTUS	start_codon	489882	489884	.	+	0	ID=SLM_r1.2ch01.g000870.1.t1.start1;Parent=SLM_r1.2ch01.g000870.1.t1;
SLM_r1.2ch01	AUGUSTUS	CDS	489882	490751	1	+	0	ID=SLM_r1.2ch01.g000870.1.t1.CDS1;Parent=SLM_r1.2ch01.g000870.1.t1;
SLM_r1.2ch01	AUGUSTUS	exon	489882	490751	.	+	.	ID=SLM_r1.2ch01.g000870.1.t1.exon1;Parent=SLM_r1.2ch01.g000870.1.t1;
SLM_r1.2ch01	AUGUSTUS	stop_codon	490749	490751	.	+	0	ID=SLM_r1.2ch01.g000870.1.t1.stop1;Parent=SLM_r1.2ch01.g000870.1.t1;
SLM_r1.2ch01	AUGUSTUS	gene	495937	500413	.	+	.	ID=SLM_r1.2ch01.g000880.1;
SLM_r1.2ch01	AUGUSTUS	mRNA	495937	500413	.	+	.	ID=SLM_r1.2ch01.g000880.1.t1;Parent=SLM_r1.2ch01.g000880.1;
SLM_r1.2ch01	AUGUSTUS	start_codon	495937	495939	.	+	0	ID=SLM_r1.2ch01.g000880.1.t1.start1;Parent=SLM_r1.2ch01.g000880.1.t1;
SLM_r1.2ch01	AUGUSTUS	CDS	495937	496032	1	+	0	ID=SLM_r1.2ch01.g000880.1.t1.CDS1;Parent=SLM_r1.2ch01.g000880.1.t1;
SLM_r1.2ch01	AUGUSTUS	exon	495937	496032	.	+	.	ID=SLM_r1.2ch01.g000880.1.t1.exon1;Parent=SLM_r1.2ch01.g000880.1.t1;
SLM_r1.2ch01	AUGUSTUS	intron	496033	496161	.	+	.	ID=SLM_r1.2ch01.g000880.1.t1.intron1;Parent=SLM_r1.2ch01.g000880.1.t1;
SLM_r1.2ch01	AUGUSTUS	CDS	496162	496259	1	+	0	ID=SLM_r1.2ch01.g000880.1.t1.CDS2;Parent=SLM_r1.2ch01.g000880.1.t1;
SLM_r1.2ch01	AUGUSTUS	exon	496162	496259	.	+	.	ID=SLM_r1.2ch01.g000880.1.t1.exon2;Parent=SLM_r1.2ch01.g000880.1.t1;
SLM_r1.2ch01	AUGUSTUS	intron	496260	497054	.	+	.	ID=SLM_r1.2ch01.g000880.1.t1.intron2;Parent=SLM_r1.2ch01.g000880.1.t1;
SLM_r1.2ch01	AUGUSTUS	CDS	497055	497085	1	+	1	ID=SLM_r1.2ch01.g000880.1.t1.CDS3;Parent=SLM_r1.2ch01.g000880.1.t1;
SLM_r1.2ch01	AUGUSTUS	exon	497055	497085	.	+	.	ID=SLM_r1.2ch01.g000880.1.t1.exon3;Parent=SLM_r1.2ch01.g000880.1.t1;
SLM_r1.2ch01	AUGUSTUS	intron	497086	497179	.	+	.	ID=SLM_r1.2ch01.g000880.1.t1.intron3;Parent=SLM_r1.2ch01.g000880.1.t1;
SLM_r1.2ch01	AUGUSTUS	CDS	497180	497279	1	+	0	ID=SLM_r1.2ch01.g000880.1.t1.CDS4;Parent=SLM_r1.2ch01.g000880.1.t1;
SLM_r1.2ch01	AUGUSTUS	exon	497180	497279	.	+	.	ID=SLM_r1.2ch01.g000880.1.t1.exon4;Parent=SLM_r1.2ch01.g000880.1.t1;
SLM_r1.2ch01	AUGUSTUS	intron	497280	497898	.	+	.	ID=SLM_r1.2ch01.g000880.1.t1.intron4;Parent=SLM_r1.2ch01.g000880.1.t1;
SLM_r1.2ch01	AUGUSTUS	CDS	497899	497969	1	+	2	ID=SLM_r1.2ch01.g000880.1.t1.CDS5;Parent=SLM_r1.2ch01.g000880.1.t1;
SLM_r1.2ch01	AUGUSTUS	exon	497899	497969	.	+	.	ID=SLM_r1.2ch01.g000880.1.t1.exon5;Parent=SLM_r1.2ch01.g000880.1.t1;
SLM_r1.2ch01	AUGUSTUS	intron	497970	499616	.	+	.	ID=SLM_r1.2ch01.g000880.1.t1.intron5;Parent=SLM_r1.2ch01.g000880.1.t1;
SLM_r1.2ch01	AUGUSTUS	CDS	499617	499760	1	+	0	ID=SLM_r1.2ch01.g000880.1.t1.CDS6;Parent=SLM_r1.2ch01.g000880.1.t1;
SLM_r1.2ch01	AUGUSTUS	exon	499617	499760	.	+	.	ID=SLM_r1.2ch01.g000880.1.t1.exon6;Parent=SLM_r1.2ch01.g000880.1.t1;
SLM_r1.2ch01	AUGUSTUS	intron	499761	500338	.	+	.	ID=SLM_r1.2ch01.g000880.1.t1.intron6;Parent=SLM_r1.2ch01.g000880.1.t1;
SLM_r1.2ch01	AUGUSTUS	CDS	500339	500413	1	+	0	ID=SLM_r1.2ch01.g000880.1.t1.CDS7;Parent=SLM_r1.2ch01.g000880.1.t1;
SLM_r1.2ch01	AUGUSTUS	exon	500339	500413	.	+	.	ID=SLM_r1.2ch01.g000880.1.t1.exon7;Parent=SLM_r1.2ch01.g000880.1.t1;
SLM_r1.2ch01	AUGUSTUS	stop_codon	500411	500413	.	+	0	ID=SLM_r1.2ch01.g000880.1.t1.stop1;Parent=SLM_r1.2ch01.g000880.1.t1;
SLM_r1.2ch01	AUGUSTUS	gene	501457	502260	.	-	.	ID=SLM_r1.2ch01.g000890.1;
SLM_r1.2ch01	AUGUSTUS	mRNA	501457	502260	.	-	.	ID=SLM_r1.2ch01.g000890.1.t1;Parent=SLM_r1.2ch01.g000890.1;
SLM_r1.2ch01	AUGUSTUS	stop_codon	501457	501459	.	-	0	ID=SLM_r1.2ch01.g000890.1.t1.stop1;Parent=SLM_r1.2ch01.g000890.1.t1;
SLM_r1.2ch01	AUGUSTUS	CDS	501457	502260	0.96	-	0	ID=SLM_r1.2ch01.g000890.1.t1.CDS1;Parent=SLM_r1.2ch01.g000890.1.t1;
SLM_r1.2ch01	AUGUSTUS	exon	501457	502260	.	-	.	ID=SLM_r1.2ch01.g000890.1.t1.exon1;Parent=SLM_r1.2ch01.g000890.1.t1;
SLM_r1.2ch01	AUGUSTUS	start_codon	502258	502260	.	-	0	ID=SLM_r1.2ch01.g000890.1.t1.start1;Parent=SLM_r1.2ch01.g000890.1.t1;
SLM_r1.2ch01	AUGUSTUS	gene	502334	503116	.	-	.	ID=SLM_r1.2ch01.g000900.1;
SLM_r1.2ch01	AUGUSTUS	mRNA	502334	503116	.	-	.	ID=SLM_r1.2ch01.g000900.1.t1;Parent=SLM_r1.2ch01.g000900.1;
SLM_r1.2ch01	AUGUSTUS	stop_codon	502334	502336	.	-	0	ID=SLM_r1.2ch01.g000900.1.t1.stop1;Parent=SLM_r1.2ch01.g000900.1.t1;
SLM_r1.2ch01	AUGUSTUS	CDS	502334	503116	0.97	-	0	ID=SLM_r1.2ch01.g000900.1.t1.CDS1;Parent=SLM_r1.2ch01.g000900.1.t1;
SLM_r1.2ch01	AUGUSTUS	exon	502334	503116	.	-	.	ID=SLM_r1.2ch01.g000900.1.t1.exon1;Parent=SLM_r1.2ch01.g000900.1.t1;
SLM_r1.2ch01	AUGUSTUS	start_codon	503114	503116	.	-	0	ID=SLM_r1.2ch01.g000900.1.t1.start1;Parent=SLM_r1.2ch01.g000900.1.t1;
SLM_r1.2ch01	AUGUSTUS	gene	504453	509895	.	-	.	ID=SLM_r1.2ch01.g000910.1;
SLM_r1.2ch01	AUGUSTUS	mRNA	504453	509895	.	-	.	ID=SLM_r1.2ch01.g000910.1.t1;Parent=SLM_r1.2ch01.g000910.1;
SLM_r1.2ch01	AUGUSTUS	stop_codon	504453	504455	.	-	0	ID=SLM_r1.2ch01.g000910.1.t1.stop1;Parent=SLM_r1.2ch01.g000910.1.t1;
SLM_r1.2ch01	AUGUSTUS	CDS	504453	506352	1	-	1	ID=SLM_r1.2ch01.g000910.1.t1.CDS1;Parent=SLM_r1.2ch01.g000910.1.t1;
SLM_r1.2ch01	AUGUSTUS	exon	504453	506352	.	-	.	ID=SLM_r1.2ch01.g000910.1.t1.exon1;Parent=SLM_r1.2ch01.g000910.1.t1;
SLM_r1.2ch01	AUGUSTUS	intron	506353	508075	.	-	.	ID=SLM_r1.2ch01.g000910.1.t1.intron1;Parent=SLM_r1.2ch01.g000910.1.t1;
SLM_r1.2ch01	AUGUSTUS	CDS	508076	508121	0.04	-	2	ID=SLM_r1.2ch01.g000910.1.t1.CDS2;Parent=SLM_r1.2ch01.g000910.1.t1;
SLM_r1.2ch01	AUGUSTUS	exon	508076	508121	.	-	.	ID=SLM_r1.2ch01.g000910.1.t1.exon2;Parent=SLM_r1.2ch01.g000910.1.t1;
SLM_r1.2ch01	AUGUSTUS	intron	508122	509801	.	-	.	ID=SLM_r1.2ch01.g000910.1.t1.intron2;Parent=SLM_r1.2ch01.g000910.1.t1;
SLM_r1.2ch01	AUGUSTUS	CDS	509802	509895	0.01	-	0	ID=SLM_r1.2ch01.g000910.1.t1.CDS3;Parent=SLM_r1.2ch01.g000910.1.t1;
SLM_r1.2ch01	AUGUSTUS	exon	509802	509895	.	-	.	ID=SLM_r1.2ch01.g000910.1.t1.exon3;Parent=SLM_r1.2ch01.g000910.1.t1;
SLM_r1.2ch01	AUGUSTUS	start_codon	509893	509895	.	-	0	ID=SLM_r1.2ch01.g000910.1.t1.start1;Parent=SLM_r1.2ch01.g000910.1.t1;
SLM_r1.2ch01	AUGUSTUS	gene	509990	513029	.	+	.	ID=SLM_r1.2ch01.g000920.1;
SLM_r1.2ch01	AUGUSTUS	mRNA	509990	513029	.	+	.	ID=SLM_r1.2ch01.g000920.1.t1;Parent=SLM_r1.2ch01.g000920.1;
SLM_r1.2ch01	AUGUSTUS	start_codon	509990	509992	.	+	0	ID=SLM_r1.2ch01.g000920.1.t1.start1;Parent=SLM_r1.2ch01.g000920.1.t1;
SLM_r1.2ch01	AUGUSTUS	CDS	509990	510329	0.94	+	0	ID=SLM_r1.2ch01.g000920.1.t1.CDS1;Parent=SLM_r1.2ch01.g000920.1.t1;
SLM_r1.2ch01	AUGUSTUS	exon	509990	510329	.	+	.	ID=SLM_r1.2ch01.g000920.1.t1.exon1;Parent=SLM_r1.2ch01.g000920.1.t1;
SLM_r1.2ch01	AUGUSTUS	intron	510330	510534	.	+	.	ID=SLM_r1.2ch01.g000920.1.t1.intron1;Parent=SLM_r1.2ch01.g000920.1.t1;
SLM_r1.2ch01	AUGUSTUS	CDS	510535	512118	0.91	+	2	ID=SLM_r1.2ch01.g000920.1.t1.CDS2;Parent=SLM_r1.2ch01.g000920.1.t1;
SLM_r1.2ch01	AUGUSTUS	exon	510535	512118	.	+	.	ID=SLM_r1.2ch01.g000920.1.t1.exon2;Parent=SLM_r1.2ch01.g000920.1.t1;
SLM_r1.2ch01	AUGUSTUS	intron	512119	512187	.	+	.	ID=SLM_r1.2ch01.g000920.1.t1.intron2;Parent=SLM_r1.2ch01.g000920.1.t1;
SLM_r1.2ch01	AUGUSTUS	CDS	512188	512714	0.31	+	2	ID=SLM_r1.2ch01.g000920.1.t1.CDS3;Parent=SLM_r1.2ch01.g000920.1.t1;
SLM_r1.2ch01	AUGUSTUS	exon	512188	512714	.	+	.	ID=SLM_r1.2ch01.g000920.1.t1.exon3;Parent=SLM_r1.2ch01.g000920.1.t1;
SLM_r1.2ch01	AUGUSTUS	intron	512715	512761	.	+	.	ID=SLM_r1.2ch01.g000920.1.t1.intron3;Parent=SLM_r1.2ch01.g000920.1.t1;
SLM_r1.2ch01	AUGUSTUS	CDS	512762	512842	0.72	+	0	ID=SLM_r1.2ch01.g000920.1.t1.CDS4;Parent=SLM_r1.2ch01.g000920.1.t1;
SLM_r1.2ch01	AUGUSTUS	exon	512762	512842	.	+	.	ID=SLM_r1.2ch01.g000920.1.t1.exon4;Parent=SLM_r1.2ch01.g000920.1.t1;
SLM_r1.2ch01	AUGUSTUS	intron	512843	512957	.	+	.	ID=SLM_r1.2ch01.g000920.1.t1.intron4;Parent=SLM_r1.2ch01.g000920.1.t1;
SLM_r1.2ch01	AUGUSTUS	CDS	512958	513029	0.95	+	0	ID=SLM_r1.2ch01.g000920.1.t1.CDS5;Parent=SLM_r1.2ch01.g000920.1.t1;
SLM_r1.2ch01	AUGUSTUS	exon	512958	513029	.	+	.	ID=SLM_r1.2ch01.g000920.1.t1.exon5;Parent=SLM_r1.2ch01.g000920.1.t1;
SLM_r1.2ch01	AUGUSTUS	stop_codon	513027	513029	.	+	0	ID=SLM_r1.2ch01.g000920.1.t1.stop1;Parent=SLM_r1.2ch01.g000920.1.t1;
SLM_r1.2ch01	AUGUSTUS	gene	514079	516776	.	+	.	ID=SLM_r1.2ch01.g000930.1;
SLM_r1.2ch01	AUGUSTUS	mRNA	514079	516776	.	+	.	ID=SLM_r1.2ch01.g000930.1.t1;Parent=SLM_r1.2ch01.g000930.1;
SLM_r1.2ch01	AUGUSTUS	start_codon	514079	514081	.	+	0	ID=SLM_r1.2ch01.g000930.1.t1.start1;Parent=SLM_r1.2ch01.g000930.1.t1;
SLM_r1.2ch01	AUGUSTUS	CDS	514079	514466	0.86	+	0	ID=SLM_r1.2ch01.g000930.1.t1.CDS1;Parent=SLM_r1.2ch01.g000930.1.t1;
SLM_r1.2ch01	AUGUSTUS	exon	514079	514466	.	+	.	ID=SLM_r1.2ch01.g000930.1.t1.exon1;Parent=SLM_r1.2ch01.g000930.1.t1;
SLM_r1.2ch01	AUGUSTUS	intron	514467	514536	.	+	.	ID=SLM_r1.2ch01.g000930.1.t1.intron1;Parent=SLM_r1.2ch01.g000930.1.t1;
SLM_r1.2ch01	AUGUSTUS	CDS	514537	516482	0.98	+	2	ID=SLM_r1.2ch01.g000930.1.t1.CDS2;Parent=SLM_r1.2ch01.g000930.1.t1;
SLM_r1.2ch01	AUGUSTUS	exon	514537	516482	.	+	.	ID=SLM_r1.2ch01.g000930.1.t1.exon2;Parent=SLM_r1.2ch01.g000930.1.t1;
SLM_r1.2ch01	AUGUSTUS	intron	516483	516571	.	+	.	ID=SLM_r1.2ch01.g000930.1.t1.intron2;Parent=SLM_r1.2ch01.g000930.1.t1;
SLM_r1.2ch01	AUGUSTUS	CDS	516572	516654	0.96	+	0	ID=SLM_r1.2ch01.g000930.1.t1.CDS3;Parent=SLM_r1.2ch01.g000930.1.t1;
SLM_r1.2ch01	AUGUSTUS	exon	516572	516654	.	+	.	ID=SLM_r1.2ch01.g000930.1.t1.exon3;Parent=SLM_r1.2ch01.g000930.1.t1;
SLM_r1.2ch01	AUGUSTUS	intron	516655	516721	.	+	.	ID=SLM_r1.2ch01.g000930.1.t1.intron3;Parent=SLM_r1.2ch01.g000930.1.t1;
SLM_r1.2ch01	AUGUSTUS	CDS	516722	516776	0.95	+	1	ID=SLM_r1.2ch01.g000930.1.t1.CDS4;Parent=SLM_r1.2ch01.g000930.1.t1;
SLM_r1.2ch01	AUGUSTUS	exon	516722	516776	.	+	.	ID=SLM_r1.2ch01.g000930.1.t1.exon4;Parent=SLM_r1.2ch01.g000930.1.t1;
SLM_r1.2ch01	AUGUSTUS	stop_codon	516774	516776	.	+	0	ID=SLM_r1.2ch01.g000930.1.t1.stop1;Parent=SLM_r1.2ch01.g000930.1.t1;
SLM_r1.2ch01	AUGUSTUS	gene	519867	522560	.	+	.	ID=SLM_r1.2ch01.g000940.1;
SLM_r1.2ch01	AUGUSTUS	mRNA	519867	522560	.	+	.	ID=SLM_r1.2ch01.g000940.1.t1;Parent=SLM_r1.2ch01.g000940.1;
SLM_r1.2ch01	AUGUSTUS	start_codon	519867	519869	.	+	0	ID=SLM_r1.2ch01.g000940.1.t1.start1;Parent=SLM_r1.2ch01.g000940.1.t1;
SLM_r1.2ch01	AUGUSTUS	CDS	519867	522317	0.99	+	0	ID=SLM_r1.2ch01.g000940.1.t1.CDS1;Parent=SLM_r1.2ch01.g000940.1.t1;
SLM_r1.2ch01	AUGUSTUS	exon	519867	522317	.	+	.	ID=SLM_r1.2ch01.g000940.1.t1.exon1;Parent=SLM_r1.2ch01.g000940.1.t1;
SLM_r1.2ch01	AUGUSTUS	intron	522318	522400	.	+	.	ID=SLM_r1.2ch01.g000940.1.t1.intron1;Parent=SLM_r1.2ch01.g000940.1.t1;
SLM_r1.2ch01	AUGUSTUS	CDS	522401	522435	1	+	0	ID=SLM_r1.2ch01.g000940.1.t1.CDS2;Parent=SLM_r1.2ch01.g000940.1.t1;
SLM_r1.2ch01	AUGUSTUS	exon	522401	522435	.	+	.	ID=SLM_r1.2ch01.g000940.1.t1.exon2;Parent=SLM_r1.2ch01.g000940.1.t1;
SLM_r1.2ch01	AUGUSTUS	intron	522436	522514	.	+	.	ID=SLM_r1.2ch01.g000940.1.t1.intron2;Parent=SLM_r1.2ch01.g000940.1.t1;
SLM_r1.2ch01	AUGUSTUS	CDS	522515	522560	1	+	1	ID=SLM_r1.2ch01.g000940.1.t1.CDS3;Parent=SLM_r1.2ch01.g000940.1.t1;
SLM_r1.2ch01	AUGUSTUS	exon	522515	522560	.	+	.	ID=SLM_r1.2ch01.g000940.1.t1.exon3;Parent=SLM_r1.2ch01.g000940.1.t1;
SLM_r1.2ch01	AUGUSTUS	stop_codon	522558	522560	.	+	0	ID=SLM_r1.2ch01.g000940.1.t1.stop1;Parent=SLM_r1.2ch01.g000940.1.t1;
SLM_r1.2ch01	AUGUSTUS	gene	525161	527467	.	+	.	ID=SLM_r1.2ch01.g000950.1;
SLM_r1.2ch01	AUGUSTUS	mRNA	525161	527467	.	+	.	ID=SLM_r1.2ch01.g000950.1.t1;Parent=SLM_r1.2ch01.g000950.1;
SLM_r1.2ch01	AUGUSTUS	start_codon	525161	525163	.	+	0	ID=SLM_r1.2ch01.g000950.1.t1.start1;Parent=SLM_r1.2ch01.g000950.1.t1;
SLM_r1.2ch01	AUGUSTUS	CDS	525161	527467	0.82	+	0	ID=SLM_r1.2ch01.g000950.1.t1.CDS1;Parent=SLM_r1.2ch01.g000950.1.t1;
SLM_r1.2ch01	AUGUSTUS	exon	525161	527467	.	+	.	ID=SLM_r1.2ch01.g000950.1.t1.exon1;Parent=SLM_r1.2ch01.g000950.1.t1;
SLM_r1.2ch01	AUGUSTUS	stop_codon	527465	527467	.	+	0	ID=SLM_r1.2ch01.g000950.1.t1.stop1;Parent=SLM_r1.2ch01.g000950.1.t1;
SLM_r1.2ch01	AUGUSTUS	gene	528507	538828	.	-	.	ID=SLM_r1.2ch01.g000960.1;
SLM_r1.2ch01	AUGUSTUS	mRNA	528507	538828	.	-	.	ID=SLM_r1.2ch01.g000960.1.t1;Parent=SLM_r1.2ch01.g000960.1;
SLM_r1.2ch01	AUGUSTUS	stop_codon	528507	528509	.	-	0	ID=SLM_r1.2ch01.g000960.1.t1.stop1;Parent=SLM_r1.2ch01.g000960.1.t1;
SLM_r1.2ch01	AUGUSTUS	CDS	528507	528543	1	-	1	ID=SLM_r1.2ch01.g000960.1.t1.CDS1;Parent=SLM_r1.2ch01.g000960.1.t1;
SLM_r1.2ch01	AUGUSTUS	exon	528507	528543	.	-	.	ID=SLM_r1.2ch01.g000960.1.t1.exon1;Parent=SLM_r1.2ch01.g000960.1.t1;
SLM_r1.2ch01	AUGUSTUS	intron	528544	528778	.	-	.	ID=SLM_r1.2ch01.g000960.1.t1.intron1;Parent=SLM_r1.2ch01.g000960.1.t1;
SLM_r1.2ch01	AUGUSTUS	CDS	528779	528873	0.98	-	0	ID=SLM_r1.2ch01.g000960.1.t1.CDS2;Parent=SLM_r1.2ch01.g000960.1.t1;
SLM_r1.2ch01	AUGUSTUS	exon	528779	528873	.	-	.	ID=SLM_r1.2ch01.g000960.1.t1.exon2;Parent=SLM_r1.2ch01.g000960.1.t1;
SLM_r1.2ch01	AUGUSTUS	intron	528874	528958	.	-	.	ID=SLM_r1.2ch01.g000960.1.t1.intron2;Parent=SLM_r1.2ch01.g000960.1.t1;
SLM_r1.2ch01	AUGUSTUS	CDS	528959	530355	0.86	-	2	ID=SLM_r1.2ch01.g000960.1.t1.CDS3;Parent=SLM_r1.2ch01.g000960.1.t1;
SLM_r1.2ch01	AUGUSTUS	exon	528959	530355	.	-	.	ID=SLM_r1.2ch01.g000960.1.t1.exon3;Parent=SLM_r1.2ch01.g000960.1.t1;
SLM_r1.2ch01	AUGUSTUS	intron	530356	531927	.	-	.	ID=SLM_r1.2ch01.g000960.1.t1.intron3;Parent=SLM_r1.2ch01.g000960.1.t1;
SLM_r1.2ch01	AUGUSTUS	CDS	531928	531943	0.4	-	0	ID=SLM_r1.2ch01.g000960.1.t1.CDS4;Parent=SLM_r1.2ch01.g000960.1.t1;
SLM_r1.2ch01	AUGUSTUS	exon	531928	531943	.	-	.	ID=SLM_r1.2ch01.g000960.1.t1.exon4;Parent=SLM_r1.2ch01.g000960.1.t1;
SLM_r1.2ch01	AUGUSTUS	intron	531944	536431	.	-	.	ID=SLM_r1.2ch01.g000960.1.t1.intron4;Parent=SLM_r1.2ch01.g000960.1.t1;
SLM_r1.2ch01	AUGUSTUS	CDS	536432	537208	0.84	-	0	ID=SLM_r1.2ch01.g000960.1.t1.CDS5;Parent=SLM_r1.2ch01.g000960.1.t1;
SLM_r1.2ch01	AUGUSTUS	exon	536432	537208	.	-	.	ID=SLM_r1.2ch01.g000960.1.t1.exon5;Parent=SLM_r1.2ch01.g000960.1.t1;
SLM_r1.2ch01	AUGUSTUS	intron	537209	537319	.	-	.	ID=SLM_r1.2ch01.g000960.1.t1.intron5;Parent=SLM_r1.2ch01.g000960.1.t1;
SLM_r1.2ch01	AUGUSTUS	CDS	537320	537559	1	-	0	ID=SLM_r1.2ch01.g000960.1.t1.CDS6;Parent=SLM_r1.2ch01.g000960.1.t1;
SLM_r1.2ch01	AUGUSTUS	exon	537320	537559	.	-	.	ID=SLM_r1.2ch01.g000960.1.t1.exon6;Parent=SLM_r1.2ch01.g000960.1.t1;
SLM_r1.2ch01	AUGUSTUS	intron	537560	537663	.	-	.	ID=SLM_r1.2ch01.g000960.1.t1.intron6;Parent=SLM_r1.2ch01.g000960.1.t1;
SLM_r1.2ch01	AUGUSTUS	CDS	537664	537754	1	-	1	ID=SLM_r1.2ch01.g000960.1.t1.CDS7;Parent=SLM_r1.2ch01.g000960.1.t1;
SLM_r1.2ch01	AUGUSTUS	exon	537664	537754	.	-	.	ID=SLM_r1.2ch01.g000960.1.t1.exon7;Parent=SLM_r1.2ch01.g000960.1.t1;
SLM_r1.2ch01	AUGUSTUS	intron	537755	537841	.	-	.	ID=SLM_r1.2ch01.g000960.1.t1.intron7;Parent=SLM_r1.2ch01.g000960.1.t1;
SLM_r1.2ch01	AUGUSTUS	CDS	537842	537930	1	-	0	ID=SLM_r1.2ch01.g000960.1.t1.CDS8;Parent=SLM_r1.2ch01.g000960.1.t1;
SLM_r1.2ch01	AUGUSTUS	exon	537842	537930	.	-	.	ID=SLM_r1.2ch01.g000960.1.t1.exon8;Parent=SLM_r1.2ch01.g000960.1.t1;
SLM_r1.2ch01	AUGUSTUS	intron	537931	538024	.	-	.	ID=SLM_r1.2ch01.g000960.1.t1.intron8;Parent=SLM_r1.2ch01.g000960.1.t1;
SLM_r1.2ch01	AUGUSTUS	CDS	538025	538090	1	-	0	ID=SLM_r1.2ch01.g000960.1.t1.CDS9;Parent=SLM_r1.2ch01.g000960.1.t1;
SLM_r1.2ch01	AUGUSTUS	exon	538025	538090	.	-	.	ID=SLM_r1.2ch01.g000960.1.t1.exon9;Parent=SLM_r1.2ch01.g000960.1.t1;
SLM_r1.2ch01	AUGUSTUS	intron	538091	538192	.	-	.	ID=SLM_r1.2ch01.g000960.1.t1.intron9;Parent=SLM_r1.2ch01.g000960.1.t1;
SLM_r1.2ch01	AUGUSTUS	CDS	538193	538307	1	-	1	ID=SLM_r1.2ch01.g000960.1.t1.CDS10;Parent=SLM_r1.2ch01.g000960.1.t1;
SLM_r1.2ch01	AUGUSTUS	exon	538193	538307	.	-	.	ID=SLM_r1.2ch01.g000960.1.t1.exon10;Parent=SLM_r1.2ch01.g000960.1.t1;
SLM_r1.2ch01	AUGUSTUS	intron	538308	538394	.	-	.	ID=SLM_r1.2ch01.g000960.1.t1.intron10;Parent=SLM_r1.2ch01.g000960.1.t1;
SLM_r1.2ch01	AUGUSTUS	CDS	538395	538828	1	-	0	ID=SLM_r1.2ch01.g000960.1.t1.CDS11;Parent=SLM_r1.2ch01.g000960.1.t1;
SLM_r1.2ch01	AUGUSTUS	exon	538395	538828	.	-	.	ID=SLM_r1.2ch01.g000960.1.t1.exon11;Parent=SLM_r1.2ch01.g000960.1.t1;
SLM_r1.2ch01	AUGUSTUS	start_codon	538826	538828	.	-	0	ID=SLM_r1.2ch01.g000960.1.t1.start1;Parent=SLM_r1.2ch01.g000960.1.t1;
SLM_r1.2ch01	AUGUSTUS	gene	554046	557903	.	+	.	ID=SLM_r1.2ch01.g000970.1;
SLM_r1.2ch01	AUGUSTUS	mRNA	554046	557903	.	+	.	ID=SLM_r1.2ch01.g000970.1.t1;Parent=SLM_r1.2ch01.g000970.1;
SLM_r1.2ch01	AUGUSTUS	start_codon	554046	554048	.	+	0	ID=SLM_r1.2ch01.g000970.1.t1.start1;Parent=SLM_r1.2ch01.g000970.1.t1;
SLM_r1.2ch01	AUGUSTUS	CDS	554046	554107	0.75	+	0	ID=SLM_r1.2ch01.g000970.1.t1.CDS1;Parent=SLM_r1.2ch01.g000970.1.t1;
SLM_r1.2ch01	AUGUSTUS	exon	554046	554107	.	+	.	ID=SLM_r1.2ch01.g000970.1.t1.exon1;Parent=SLM_r1.2ch01.g000970.1.t1;
SLM_r1.2ch01	AUGUSTUS	intron	554108	554196	.	+	.	ID=SLM_r1.2ch01.g000970.1.t1.intron1;Parent=SLM_r1.2ch01.g000970.1.t1;
SLM_r1.2ch01	AUGUSTUS	CDS	554197	554306	1	+	1	ID=SLM_r1.2ch01.g000970.1.t1.CDS2;Parent=SLM_r1.2ch01.g000970.1.t1;
SLM_r1.2ch01	AUGUSTUS	exon	554197	554306	.	+	.	ID=SLM_r1.2ch01.g000970.1.t1.exon2;Parent=SLM_r1.2ch01.g000970.1.t1;
SLM_r1.2ch01	AUGUSTUS	intron	554307	554929	.	+	.	ID=SLM_r1.2ch01.g000970.1.t1.intron2;Parent=SLM_r1.2ch01.g000970.1.t1;
SLM_r1.2ch01	AUGUSTUS	CDS	554930	555048	1	+	2	ID=SLM_r1.2ch01.g000970.1.t1.CDS3;Parent=SLM_r1.2ch01.g000970.1.t1;
SLM_r1.2ch01	AUGUSTUS	exon	554930	555048	.	+	.	ID=SLM_r1.2ch01.g000970.1.t1.exon3;Parent=SLM_r1.2ch01.g000970.1.t1;
SLM_r1.2ch01	AUGUSTUS	intron	555049	555143	.	+	.	ID=SLM_r1.2ch01.g000970.1.t1.intron3;Parent=SLM_r1.2ch01.g000970.1.t1;
SLM_r1.2ch01	AUGUSTUS	CDS	555144	555241	1	+	0	ID=SLM_r1.2ch01.g000970.1.t1.CDS4;Parent=SLM_r1.2ch01.g000970.1.t1;
SLM_r1.2ch01	AUGUSTUS	exon	555144	555241	.	+	.	ID=SLM_r1.2ch01.g000970.1.t1.exon4;Parent=SLM_r1.2ch01.g000970.1.t1;
SLM_r1.2ch01	AUGUSTUS	intron	555242	556296	.	+	.	ID=SLM_r1.2ch01.g000970.1.t1.intron4;Parent=SLM_r1.2ch01.g000970.1.t1;
SLM_r1.2ch01	AUGUSTUS	CDS	556297	556384	1	+	1	ID=SLM_r1.2ch01.g000970.1.t1.CDS5;Parent=SLM_r1.2ch01.g000970.1.t1;
SLM_r1.2ch01	AUGUSTUS	exon	556297	556384	.	+	.	ID=SLM_r1.2ch01.g000970.1.t1.exon5;Parent=SLM_r1.2ch01.g000970.1.t1;
SLM_r1.2ch01	AUGUSTUS	intron	556385	556500	.	+	.	ID=SLM_r1.2ch01.g000970.1.t1.intron5;Parent=SLM_r1.2ch01.g000970.1.t1;
SLM_r1.2ch01	AUGUSTUS	CDS	556501	556635	1	+	0	ID=SLM_r1.2ch01.g000970.1.t1.CDS6;Parent=SLM_r1.2ch01.g000970.1.t1;
SLM_r1.2ch01	AUGUSTUS	exon	556501	556635	.	+	.	ID=SLM_r1.2ch01.g000970.1.t1.exon6;Parent=SLM_r1.2ch01.g000970.1.t1;
SLM_r1.2ch01	AUGUSTUS	intron	556636	556850	.	+	.	ID=SLM_r1.2ch01.g000970.1.t1.intron6;Parent=SLM_r1.2ch01.g000970.1.t1;
SLM_r1.2ch01	AUGUSTUS	CDS	556851	556959	1	+	0	ID=SLM_r1.2ch01.g000970.1.t1.CDS7;Parent=SLM_r1.2ch01.g000970.1.t1;
SLM_r1.2ch01	AUGUSTUS	exon	556851	556959	.	+	.	ID=SLM_r1.2ch01.g000970.1.t1.exon7;Parent=SLM_r1.2ch01.g000970.1.t1;
SLM_r1.2ch01	AUGUSTUS	intron	556960	557513	.	+	.	ID=SLM_r1.2ch01.g000970.1.t1.intron7;Parent=SLM_r1.2ch01.g000970.1.t1;
SLM_r1.2ch01	AUGUSTUS	CDS	557514	557656	1	+	2	ID=SLM_r1.2ch01.g000970.1.t1.CDS8;Parent=SLM_r1.2ch01.g000970.1.t1;
SLM_r1.2ch01	AUGUSTUS	exon	557514	557656	.	+	.	ID=SLM_r1.2ch01.g000970.1.t1.exon8;Parent=SLM_r1.2ch01.g000970.1.t1;
SLM_r1.2ch01	AUGUSTUS	intron	557657	557858	.	+	.	ID=SLM_r1.2ch01.g000970.1.t1.intron8;Parent=SLM_r1.2ch01.g000970.1.t1;
SLM_r1.2ch01	AUGUSTUS	CDS	557859	557903	1	+	0	ID=SLM_r1.2ch01.g000970.1.t1.CDS9;Parent=SLM_r1.2ch01.g000970.1.t1;
SLM_r1.2ch01	AUGUSTUS	exon	557859	557903	.	+	.	ID=SLM_r1.2ch01.g000970.1.t1.exon9;Parent=SLM_r1.2ch01.g000970.1.t1;
SLM_r1.2ch01	AUGUSTUS	stop_codon	557901	557903	.	+	0	ID=SLM_r1.2ch01.g000970.1.t1.stop1;Parent=SLM_r1.2ch01.g000970.1.t1;
SLM_r1.2ch01	AUGUSTUS	gene	562193	564944	.	+	.	ID=SLM_r1.2ch01.g000980.1;
SLM_r1.2ch01	AUGUSTUS	mRNA	562193	564944	.	+	.	ID=SLM_r1.2ch01.g000980.1.t1;Parent=SLM_r1.2ch01.g000980.1;
SLM_r1.2ch01	AUGUSTUS	start_codon	562193	562195	.	+	0	ID=SLM_r1.2ch01.g000980.1.t1.start1;Parent=SLM_r1.2ch01.g000980.1.t1;
SLM_r1.2ch01	AUGUSTUS	CDS	562193	562335	0.99	+	0	ID=SLM_r1.2ch01.g000980.1.t1.CDS1;Parent=SLM_r1.2ch01.g000980.1.t1;
SLM_r1.2ch01	AUGUSTUS	exon	562193	562335	.	+	.	ID=SLM_r1.2ch01.g000980.1.t1.exon1;Parent=SLM_r1.2ch01.g000980.1.t1;
SLM_r1.2ch01	AUGUSTUS	intron	562336	562677	.	+	.	ID=SLM_r1.2ch01.g000980.1.t1.intron1;Parent=SLM_r1.2ch01.g000980.1.t1;
SLM_r1.2ch01	AUGUSTUS	CDS	562678	562755	1	+	1	ID=SLM_r1.2ch01.g000980.1.t1.CDS2;Parent=SLM_r1.2ch01.g000980.1.t1;
SLM_r1.2ch01	AUGUSTUS	exon	562678	562755	.	+	.	ID=SLM_r1.2ch01.g000980.1.t1.exon2;Parent=SLM_r1.2ch01.g000980.1.t1;
SLM_r1.2ch01	AUGUSTUS	intron	562756	563652	.	+	.	ID=SLM_r1.2ch01.g000980.1.t1.intron2;Parent=SLM_r1.2ch01.g000980.1.t1;
SLM_r1.2ch01	AUGUSTUS	CDS	563653	563820	1	+	1	ID=SLM_r1.2ch01.g000980.1.t1.CDS3;Parent=SLM_r1.2ch01.g000980.1.t1;
SLM_r1.2ch01	AUGUSTUS	exon	563653	563820	.	+	.	ID=SLM_r1.2ch01.g000980.1.t1.exon3;Parent=SLM_r1.2ch01.g000980.1.t1;
SLM_r1.2ch01	AUGUSTUS	intron	563821	564125	.	+	.	ID=SLM_r1.2ch01.g000980.1.t1.intron3;Parent=SLM_r1.2ch01.g000980.1.t1;
SLM_r1.2ch01	AUGUSTUS	CDS	564126	564233	1	+	1	ID=SLM_r1.2ch01.g000980.1.t1.CDS4;Parent=SLM_r1.2ch01.g000980.1.t1;
SLM_r1.2ch01	AUGUSTUS	exon	564126	564233	.	+	.	ID=SLM_r1.2ch01.g000980.1.t1.exon4;Parent=SLM_r1.2ch01.g000980.1.t1;
SLM_r1.2ch01	AUGUSTUS	intron	564234	564682	.	+	.	ID=SLM_r1.2ch01.g000980.1.t1.intron4;Parent=SLM_r1.2ch01.g000980.1.t1;
SLM_r1.2ch01	AUGUSTUS	CDS	564683	564944	1	+	1	ID=SLM_r1.2ch01.g000980.1.t1.CDS5;Parent=SLM_r1.2ch01.g000980.1.t1;
SLM_r1.2ch01	AUGUSTUS	exon	564683	564944	.	+	.	ID=SLM_r1.2ch01.g000980.1.t1.exon5;Parent=SLM_r1.2ch01.g000980.1.t1;
SLM_r1.2ch01	AUGUSTUS	stop_codon	564942	564944	.	+	0	ID=SLM_r1.2ch01.g000980.1.t1.stop1;Parent=SLM_r1.2ch01.g000980.1.t1;
SLM_r1.2ch01	AUGUSTUS	gene	582820	589919	.	+	.	ID=SLM_r1.2ch01.g001000.1;
SLM_r1.2ch01	AUGUSTUS	mRNA	582820	589919	.	+	.	ID=SLM_r1.2ch01.g001000.1.t1;Parent=SLM_r1.2ch01.g001000.1;
SLM_r1.2ch01	AUGUSTUS	start_codon	582820	582822	.	+	0	ID=SLM_r1.2ch01.g001000.1.t1.start1;Parent=SLM_r1.2ch01.g001000.1.t1;
SLM_r1.2ch01	AUGUSTUS	CDS	582820	582920	0.27	+	0	ID=SLM_r1.2ch01.g001000.1.t1.CDS1;Parent=SLM_r1.2ch01.g001000.1.t1;
SLM_r1.2ch01	AUGUSTUS	exon	582820	582920	.	+	.	ID=SLM_r1.2ch01.g001000.1.t1.exon1;Parent=SLM_r1.2ch01.g001000.1.t1;
SLM_r1.2ch01	AUGUSTUS	intron	582921	584388	.	+	.	ID=SLM_r1.2ch01.g001000.1.t1.intron1;Parent=SLM_r1.2ch01.g001000.1.t1;
SLM_r1.2ch01	AUGUSTUS	CDS	584389	584429	0.25	+	1	ID=SLM_r1.2ch01.g001000.1.t1.CDS2;Parent=SLM_r1.2ch01.g001000.1.t1;
SLM_r1.2ch01	AUGUSTUS	exon	584389	584429	.	+	.	ID=SLM_r1.2ch01.g001000.1.t1.exon2;Parent=SLM_r1.2ch01.g001000.1.t1;
SLM_r1.2ch01	AUGUSTUS	intron	584430	588612	.	+	.	ID=SLM_r1.2ch01.g001000.1.t1.intron2;Parent=SLM_r1.2ch01.g001000.1.t1;
SLM_r1.2ch01	AUGUSTUS	CDS	588613	588678	0.99	+	2	ID=SLM_r1.2ch01.g001000.1.t1.CDS3;Parent=SLM_r1.2ch01.g001000.1.t1;
SLM_r1.2ch01	AUGUSTUS	exon	588613	588678	.	+	.	ID=SLM_r1.2ch01.g001000.1.t1.exon3;Parent=SLM_r1.2ch01.g001000.1.t1;
SLM_r1.2ch01	AUGUSTUS	intron	588679	588774	.	+	.	ID=SLM_r1.2ch01.g001000.1.t1.intron3;Parent=SLM_r1.2ch01.g001000.1.t1;
SLM_r1.2ch01	AUGUSTUS	CDS	588775	588831	1	+	2	ID=SLM_r1.2ch01.g001000.1.t1.CDS4;Parent=SLM_r1.2ch01.g001000.1.t1;
SLM_r1.2ch01	AUGUSTUS	exon	588775	588831	.	+	.	ID=SLM_r1.2ch01.g001000.1.t1.exon4;Parent=SLM_r1.2ch01.g001000.1.t1;
SLM_r1.2ch01	AUGUSTUS	intron	588832	589908	.	+	.	ID=SLM_r1.2ch01.g001000.1.t1.intron4;Parent=SLM_r1.2ch01.g001000.1.t1;
SLM_r1.2ch01	AUGUSTUS	CDS	589909	589919	1	+	2	ID=SLM_r1.2ch01.g001000.1.t1.CDS5;Parent=SLM_r1.2ch01.g001000.1.t1;
SLM_r1.2ch01	AUGUSTUS	exon	589909	589919	.	+	.	ID=SLM_r1.2ch01.g001000.1.t1.exon5;Parent=SLM_r1.2ch01.g001000.1.t1;
SLM_r1.2ch01	AUGUSTUS	stop_codon	589917	589919	.	+	0	ID=SLM_r1.2ch01.g001000.1.t1.stop1;Parent=SLM_r1.2ch01.g001000.1.t1;
SLM_r1.2ch01	AUGUSTUS	mRNA	582820	589919	.	+	.	ID=SLM_r1.2ch01.g001000.1.t2;Parent=SLM_r1.2ch01.g001000.1;
SLM_r1.2ch01	AUGUSTUS	start_codon	582820	582822	.	+	0	ID=SLM_r1.2ch01.g001000.1.t2.start1;Parent=SLM_r1.2ch01.g001000.1.t2;
SLM_r1.2ch01	AUGUSTUS	CDS	582820	582920	0.25	+	0	ID=SLM_r1.2ch01.g001000.1.t2.CDS1;Parent=SLM_r1.2ch01.g001000.1.t2;
SLM_r1.2ch01	AUGUSTUS	exon	582820	582920	.	+	.	ID=SLM_r1.2ch01.g001000.1.t2.exon1;Parent=SLM_r1.2ch01.g001000.1.t2;
SLM_r1.2ch01	AUGUSTUS	intron	582921	584388	.	+	.	ID=SLM_r1.2ch01.g001000.1.t2.intron1;Parent=SLM_r1.2ch01.g001000.1.t2;
SLM_r1.2ch01	AUGUSTUS	CDS	584389	584429	0.27	+	1	ID=SLM_r1.2ch01.g001000.1.t2.CDS2;Parent=SLM_r1.2ch01.g001000.1.t2;
SLM_r1.2ch01	AUGUSTUS	exon	584389	584429	.	+	.	ID=SLM_r1.2ch01.g001000.1.t2.exon2;Parent=SLM_r1.2ch01.g001000.1.t2;
SLM_r1.2ch01	AUGUSTUS	intron	584430	588612	.	+	.	ID=SLM_r1.2ch01.g001000.1.t2.intron2;Parent=SLM_r1.2ch01.g001000.1.t2;
SLM_r1.2ch01	AUGUSTUS	CDS	588613	588678	0.97	+	2	ID=SLM_r1.2ch01.g001000.1.t2.CDS3;Parent=SLM_r1.2ch01.g001000.1.t2;
SLM_r1.2ch01	AUGUSTUS	exon	588613	588678	.	+	.	ID=SLM_r1.2ch01.g001000.1.t2.exon3;Parent=SLM_r1.2ch01.g001000.1.t2;
SLM_r1.2ch01	AUGUSTUS	intron	588679	588762	.	+	.	ID=SLM_r1.2ch01.g001000.1.t2.intron3;Parent=SLM_r1.2ch01.g001000.1.t2;
SLM_r1.2ch01	AUGUSTUS	CDS	588763	588831	0.98	+	2	ID=SLM_r1.2ch01.g001000.1.t2.CDS4;Parent=SLM_r1.2ch01.g001000.1.t2;
SLM_r1.2ch01	AUGUSTUS	exon	588763	588831	.	+	.	ID=SLM_r1.2ch01.g001000.1.t2.exon4;Parent=SLM_r1.2ch01.g001000.1.t2;
SLM_r1.2ch01	AUGUSTUS	intron	588832	589908	.	+	.	ID=SLM_r1.2ch01.g001000.1.t2.intron4;Parent=SLM_r1.2ch01.g001000.1.t2;
SLM_r1.2ch01	AUGUSTUS	CDS	589909	589919	1	+	2	ID=SLM_r1.2ch01.g001000.1.t2.CDS5;Parent=SLM_r1.2ch01.g001000.1.t2;
SLM_r1.2ch01	AUGUSTUS	exon	589909	589919	.	+	.	ID=SLM_r1.2ch01.g001000.1.t2.exon5;Parent=SLM_r1.2ch01.g001000.1.t2;
SLM_r1.2ch01	AUGUSTUS	stop_codon	589917	589919	.	+	0	ID=SLM_r1.2ch01.g001000.1.t2.stop1;Parent=SLM_r1.2ch01.g001000.1.t2;
SLM_r1.2ch01	AUGUSTUS	gene	589977	594141	.	+	.	ID=SLM_r1.2ch01.g001010.1;
SLM_r1.2ch01	AUGUSTUS	mRNA	589977	594141	.	+	.	ID=SLM_r1.2ch01.g001010.1.t1;Parent=SLM_r1.2ch01.g001010.1;
SLM_r1.2ch01	AUGUSTUS	start_codon	589977	589979	.	+	0	ID=SLM_r1.2ch01.g001010.1.t1.start1;Parent=SLM_r1.2ch01.g001010.1.t1;
SLM_r1.2ch01	AUGUSTUS	CDS	589977	590049	0.61	+	0	ID=SLM_r1.2ch01.g001010.1.t1.CDS1;Parent=SLM_r1.2ch01.g001010.1.t1;
SLM_r1.2ch01	AUGUSTUS	exon	589977	590049	.	+	.	ID=SLM_r1.2ch01.g001010.1.t1.exon1;Parent=SLM_r1.2ch01.g001010.1.t1;
SLM_r1.2ch01	AUGUSTUS	intron	590050	591530	.	+	.	ID=SLM_r1.2ch01.g001010.1.t1.intron1;Parent=SLM_r1.2ch01.g001010.1.t1;
SLM_r1.2ch01	AUGUSTUS	CDS	591531	592778	1	+	2	ID=SLM_r1.2ch01.g001010.1.t1.CDS2;Parent=SLM_r1.2ch01.g001010.1.t1;
SLM_r1.2ch01	AUGUSTUS	exon	591531	592778	.	+	.	ID=SLM_r1.2ch01.g001010.1.t1.exon2;Parent=SLM_r1.2ch01.g001010.1.t1;
SLM_r1.2ch01	AUGUSTUS	intron	592779	593622	.	+	.	ID=SLM_r1.2ch01.g001010.1.t1.intron2;Parent=SLM_r1.2ch01.g001010.1.t1;
SLM_r1.2ch01	AUGUSTUS	CDS	593623	593650	1	+	2	ID=SLM_r1.2ch01.g001010.1.t1.CDS3;Parent=SLM_r1.2ch01.g001010.1.t1;
SLM_r1.2ch01	AUGUSTUS	exon	593623	593650	.	+	.	ID=SLM_r1.2ch01.g001010.1.t1.exon3;Parent=SLM_r1.2ch01.g001010.1.t1;
SLM_r1.2ch01	AUGUSTUS	intron	593651	593902	.	+	.	ID=SLM_r1.2ch01.g001010.1.t1.intron3;Parent=SLM_r1.2ch01.g001010.1.t1;
SLM_r1.2ch01	AUGUSTUS	CDS	593903	593987	0.97	+	1	ID=SLM_r1.2ch01.g001010.1.t1.CDS4;Parent=SLM_r1.2ch01.g001010.1.t1;
SLM_r1.2ch01	AUGUSTUS	exon	593903	593987	.	+	.	ID=SLM_r1.2ch01.g001010.1.t1.exon4;Parent=SLM_r1.2ch01.g001010.1.t1;
SLM_r1.2ch01	AUGUSTUS	intron	593988	594117	.	+	.	ID=SLM_r1.2ch01.g001010.1.t1.intron4;Parent=SLM_r1.2ch01.g001010.1.t1;
SLM_r1.2ch01	AUGUSTUS	CDS	594118	594141	0.97	+	0	ID=SLM_r1.2ch01.g001010.1.t1.CDS5;Parent=SLM_r1.2ch01.g001010.1.t1;
SLM_r1.2ch01	AUGUSTUS	exon	594118	594141	.	+	.	ID=SLM_r1.2ch01.g001010.1.t1.exon5;Parent=SLM_r1.2ch01.g001010.1.t1;
SLM_r1.2ch01	AUGUSTUS	stop_codon	594139	594141	.	+	0	ID=SLM_r1.2ch01.g001010.1.t1.stop1;Parent=SLM_r1.2ch01.g001010.1.t1;
SLM_r1.2ch01	AUGUSTUS	gene	594994	597709	.	+	.	ID=SLM_r1.2ch01.g001020.1;
SLM_r1.2ch01	AUGUSTUS	mRNA	594994	597709	.	+	.	ID=SLM_r1.2ch01.g001020.1.t1;Parent=SLM_r1.2ch01.g001020.1;
SLM_r1.2ch01	AUGUSTUS	start_codon	594994	594996	.	+	0	ID=SLM_r1.2ch01.g001020.1.t1.start1;Parent=SLM_r1.2ch01.g001020.1.t1;
SLM_r1.2ch01	AUGUSTUS	CDS	594994	595219	1	+	0	ID=SLM_r1.2ch01.g001020.1.t1.CDS1;Parent=SLM_r1.2ch01.g001020.1.t1;
SLM_r1.2ch01	AUGUSTUS	exon	594994	595219	.	+	.	ID=SLM_r1.2ch01.g001020.1.t1.exon1;Parent=SLM_r1.2ch01.g001020.1.t1;
SLM_r1.2ch01	AUGUSTUS	intron	595220	596021	.	+	.	ID=SLM_r1.2ch01.g001020.1.t1.intron1;Parent=SLM_r1.2ch01.g001020.1.t1;
SLM_r1.2ch01	AUGUSTUS	CDS	596022	596095	1	+	2	ID=SLM_r1.2ch01.g001020.1.t1.CDS2;Parent=SLM_r1.2ch01.g001020.1.t1;
SLM_r1.2ch01	AUGUSTUS	exon	596022	596095	.	+	.	ID=SLM_r1.2ch01.g001020.1.t1.exon2;Parent=SLM_r1.2ch01.g001020.1.t1;
SLM_r1.2ch01	AUGUSTUS	intron	596096	596994	.	+	.	ID=SLM_r1.2ch01.g001020.1.t1.intron2;Parent=SLM_r1.2ch01.g001020.1.t1;
SLM_r1.2ch01	AUGUSTUS	CDS	596995	597142	1	+	0	ID=SLM_r1.2ch01.g001020.1.t1.CDS3;Parent=SLM_r1.2ch01.g001020.1.t1;
SLM_r1.2ch01	AUGUSTUS	exon	596995	597142	.	+	.	ID=SLM_r1.2ch01.g001020.1.t1.exon3;Parent=SLM_r1.2ch01.g001020.1.t1;
SLM_r1.2ch01	AUGUSTUS	intron	597143	597611	.	+	.	ID=SLM_r1.2ch01.g001020.1.t1.intron3;Parent=SLM_r1.2ch01.g001020.1.t1;
SLM_r1.2ch01	AUGUSTUS	CDS	597612	597709	0.55	+	2	ID=SLM_r1.2ch01.g001020.1.t1.CDS4;Parent=SLM_r1.2ch01.g001020.1.t1;
SLM_r1.2ch01	AUGUSTUS	exon	597612	597709	.	+	.	ID=SLM_r1.2ch01.g001020.1.t1.exon4;Parent=SLM_r1.2ch01.g001020.1.t1;
SLM_r1.2ch01	AUGUSTUS	stop_codon	597707	597709	.	+	0	ID=SLM_r1.2ch01.g001020.1.t1.stop1;Parent=SLM_r1.2ch01.g001020.1.t1;
SLM_r1.2ch01	AUGUSTUS	gene	598625	599425	.	+	.	ID=SLM_r1.2ch01.g001030.1;
SLM_r1.2ch01	AUGUSTUS	mRNA	598625	599425	.	+	.	ID=SLM_r1.2ch01.g001030.1.t1;Parent=SLM_r1.2ch01.g001030.1;
SLM_r1.2ch01	AUGUSTUS	start_codon	598625	598627	.	+	0	ID=SLM_r1.2ch01.g001030.1.t1.start1;Parent=SLM_r1.2ch01.g001030.1.t1;
SLM_r1.2ch01	AUGUSTUS	CDS	598625	599425	0.63	+	0	ID=SLM_r1.2ch01.g001030.1.t1.CDS1;Parent=SLM_r1.2ch01.g001030.1.t1;
SLM_r1.2ch01	AUGUSTUS	exon	598625	599425	.	+	.	ID=SLM_r1.2ch01.g001030.1.t1.exon1;Parent=SLM_r1.2ch01.g001030.1.t1;
SLM_r1.2ch01	AUGUSTUS	stop_codon	599423	599425	.	+	0	ID=SLM_r1.2ch01.g001030.1.t1.stop1;Parent=SLM_r1.2ch01.g001030.1.t1;
SLM_r1.2ch01	AUGUSTUS	gene	601518	602429	.	+	.	ID=SLM_r1.2ch01.g001040.1;
SLM_r1.2ch01	AUGUSTUS	mRNA	601518	602429	.	+	.	ID=SLM_r1.2ch01.g001040.1.t1;Parent=SLM_r1.2ch01.g001040.1;
SLM_r1.2ch01	AUGUSTUS	start_codon	601518	601520	.	+	0	ID=SLM_r1.2ch01.g001040.1.t1.start1;Parent=SLM_r1.2ch01.g001040.1.t1;
SLM_r1.2ch01	AUGUSTUS	CDS	601518	602429	1	+	0	ID=SLM_r1.2ch01.g001040.1.t1.CDS1;Parent=SLM_r1.2ch01.g001040.1.t1;
SLM_r1.2ch01	AUGUSTUS	exon	601518	602429	.	+	.	ID=SLM_r1.2ch01.g001040.1.t1.exon1;Parent=SLM_r1.2ch01.g001040.1.t1;
SLM_r1.2ch01	AUGUSTUS	stop_codon	602427	602429	.	+	0	ID=SLM_r1.2ch01.g001040.1.t1.stop1;Parent=SLM_r1.2ch01.g001040.1.t1;
SLM_r1.2ch01	AUGUSTUS	gene	603707	606468	.	-	.	ID=SLM_r1.2ch01.g001050.1;
SLM_r1.2ch01	AUGUSTUS	mRNA	603707	606468	.	-	.	ID=SLM_r1.2ch01.g001050.1.t1;Parent=SLM_r1.2ch01.g001050.1;
SLM_r1.2ch01	AUGUSTUS	stop_codon	603707	603709	.	-	0	ID=SLM_r1.2ch01.g001050.1.t1.stop1;Parent=SLM_r1.2ch01.g001050.1.t1;
SLM_r1.2ch01	AUGUSTUS	CDS	603707	603745	1	-	0	ID=SLM_r1.2ch01.g001050.1.t1.CDS1;Parent=SLM_r1.2ch01.g001050.1.t1;
SLM_r1.2ch01	AUGUSTUS	exon	603707	603745	.	-	.	ID=SLM_r1.2ch01.g001050.1.t1.exon1;Parent=SLM_r1.2ch01.g001050.1.t1;
SLM_r1.2ch01	AUGUSTUS	intron	603746	603886	.	-	.	ID=SLM_r1.2ch01.g001050.1.t1.intron1;Parent=SLM_r1.2ch01.g001050.1.t1;
SLM_r1.2ch01	AUGUSTUS	CDS	603887	603937	1	-	0	ID=SLM_r1.2ch01.g001050.1.t1.CDS2;Parent=SLM_r1.2ch01.g001050.1.t1;
SLM_r1.2ch01	AUGUSTUS	exon	603887	603937	.	-	.	ID=SLM_r1.2ch01.g001050.1.t1.exon2;Parent=SLM_r1.2ch01.g001050.1.t1;
SLM_r1.2ch01	AUGUSTUS	intron	603938	604050	.	-	.	ID=SLM_r1.2ch01.g001050.1.t1.intron2;Parent=SLM_r1.2ch01.g001050.1.t1;
SLM_r1.2ch01	AUGUSTUS	CDS	604051	606468	0.33	-	0	ID=SLM_r1.2ch01.g001050.1.t1.CDS3;Parent=SLM_r1.2ch01.g001050.1.t1;
SLM_r1.2ch01	AUGUSTUS	exon	604051	606468	.	-	.	ID=SLM_r1.2ch01.g001050.1.t1.exon3;Parent=SLM_r1.2ch01.g001050.1.t1;
SLM_r1.2ch01	AUGUSTUS	start_codon	606466	606468	.	-	0	ID=SLM_r1.2ch01.g001050.1.t1.start1;Parent=SLM_r1.2ch01.g001050.1.t1;
SLM_r1.2ch01	AUGUSTUS	gene	607812	608855	.	+	.	ID=SLM_r1.2ch01.g001060.1;
SLM_r1.2ch01	AUGUSTUS	mRNA	607812	608440	.	+	.	ID=SLM_r1.2ch01.g001060.1.t1;Parent=SLM_r1.2ch01.g001060.1;
SLM_r1.2ch01	AUGUSTUS	start_codon	607812	607814	.	+	0	ID=SLM_r1.2ch01.g001060.1.t1.start1;Parent=SLM_r1.2ch01.g001060.1.t1;
SLM_r1.2ch01	AUGUSTUS	CDS	607812	608323	0.56	+	0	ID=SLM_r1.2ch01.g001060.1.t1.CDS1;Parent=SLM_r1.2ch01.g001060.1.t1;
SLM_r1.2ch01	AUGUSTUS	exon	607812	608323	.	+	.	ID=SLM_r1.2ch01.g001060.1.t1.exon1;Parent=SLM_r1.2ch01.g001060.1.t1;
SLM_r1.2ch01	AUGUSTUS	intron	608324	608412	.	+	.	ID=SLM_r1.2ch01.g001060.1.t1.intron1;Parent=SLM_r1.2ch01.g001060.1.t1;
SLM_r1.2ch01	AUGUSTUS	CDS	608413	608440	0.76	+	1	ID=SLM_r1.2ch01.g001060.1.t1.CDS2;Parent=SLM_r1.2ch01.g001060.1.t1;
SLM_r1.2ch01	AUGUSTUS	exon	608413	608440	.	+	.	ID=SLM_r1.2ch01.g001060.1.t1.exon2;Parent=SLM_r1.2ch01.g001060.1.t1;
SLM_r1.2ch01	AUGUSTUS	stop_codon	608438	608440	.	+	0	ID=SLM_r1.2ch01.g001060.1.t1.stop1;Parent=SLM_r1.2ch01.g001060.1.t1;
SLM_r1.2ch01	AUGUSTUS	mRNA	607812	608855	.	+	.	ID=SLM_r1.2ch01.g001060.1.t2;Parent=SLM_r1.2ch01.g001060.1;
SLM_r1.2ch01	AUGUSTUS	start_codon	607812	607814	.	+	0	ID=SLM_r1.2ch01.g001060.1.t2.start1;Parent=SLM_r1.2ch01.g001060.1.t2;
SLM_r1.2ch01	AUGUSTUS	CDS	607812	608855	1	+	0	ID=SLM_r1.2ch01.g001060.1.t2.CDS1;Parent=SLM_r1.2ch01.g001060.1.t2;
SLM_r1.2ch01	AUGUSTUS	exon	607812	608855	.	+	.	ID=SLM_r1.2ch01.g001060.1.t2.exon1;Parent=SLM_r1.2ch01.g001060.1.t2;
SLM_r1.2ch01	AUGUSTUS	stop_codon	608853	608855	.	+	0	ID=SLM_r1.2ch01.g001060.1.t2.stop1;Parent=SLM_r1.2ch01.g001060.1.t2;
SLM_r1.2ch01	AUGUSTUS	gene	612457	614232	.	-	.	ID=SLM_r1.2ch01.g001080.1;
SLM_r1.2ch01	AUGUSTUS	mRNA	612457	614232	.	-	.	ID=SLM_r1.2ch01.g001080.1.t1;Parent=SLM_r1.2ch01.g001080.1;
SLM_r1.2ch01	AUGUSTUS	stop_codon	612457	612459	.	-	0	ID=SLM_r1.2ch01.g001080.1.t1.stop1;Parent=SLM_r1.2ch01.g001080.1.t1;
SLM_r1.2ch01	AUGUSTUS	CDS	612457	612719	1	-	2	ID=SLM_r1.2ch01.g001080.1.t1.CDS1;Parent=SLM_r1.2ch01.g001080.1.t1;
SLM_r1.2ch01	AUGUSTUS	exon	612457	612719	.	-	.	ID=SLM_r1.2ch01.g001080.1.t1.exon1;Parent=SLM_r1.2ch01.g001080.1.t1;
SLM_r1.2ch01	AUGUSTUS	intron	612720	612972	.	-	.	ID=SLM_r1.2ch01.g001080.1.t1.intron1;Parent=SLM_r1.2ch01.g001080.1.t1;
SLM_r1.2ch01	AUGUSTUS	CDS	612973	613244	0.99	-	1	ID=SLM_r1.2ch01.g001080.1.t1.CDS2;Parent=SLM_r1.2ch01.g001080.1.t1;
SLM_r1.2ch01	AUGUSTUS	exon	612973	613244	.	-	.	ID=SLM_r1.2ch01.g001080.1.t1.exon2;Parent=SLM_r1.2ch01.g001080.1.t1;
SLM_r1.2ch01	AUGUSTUS	intron	613245	613417	.	-	.	ID=SLM_r1.2ch01.g001080.1.t1.intron2;Parent=SLM_r1.2ch01.g001080.1.t1;
SLM_r1.2ch01	AUGUSTUS	CDS	613418	614232	1	-	0	ID=SLM_r1.2ch01.g001080.1.t1.CDS3;Parent=SLM_r1.2ch01.g001080.1.t1;
SLM_r1.2ch01	AUGUSTUS	exon	613418	614232	.	-	.	ID=SLM_r1.2ch01.g001080.1.t1.exon3;Parent=SLM_r1.2ch01.g001080.1.t1;
SLM_r1.2ch01	AUGUSTUS	start_codon	614230	614232	.	-	0	ID=SLM_r1.2ch01.g001080.1.t1.start1;Parent=SLM_r1.2ch01.g001080.1.t1;
SLM_r1.2ch01	AUGUSTUS	gene	614879	616303	.	-	.	ID=SLM_r1.2ch01.g001090.1;
SLM_r1.2ch01	AUGUSTUS	mRNA	614879	616303	.	-	.	ID=SLM_r1.2ch01.g001090.1.t1;Parent=SLM_r1.2ch01.g001090.1;
SLM_r1.2ch01	AUGUSTUS	stop_codon	614879	614881	.	-	0	ID=SLM_r1.2ch01.g001090.1.t1.stop1;Parent=SLM_r1.2ch01.g001090.1.t1;
SLM_r1.2ch01	AUGUSTUS	CDS	614879	616303	0.99	-	0	ID=SLM_r1.2ch01.g001090.1.t1.CDS1;Parent=SLM_r1.2ch01.g001090.1.t1;
SLM_r1.2ch01	AUGUSTUS	exon	614879	616303	.	-	.	ID=SLM_r1.2ch01.g001090.1.t1.exon1;Parent=SLM_r1.2ch01.g001090.1.t1;
SLM_r1.2ch01	AUGUSTUS	start_codon	616301	616303	.	-	0	ID=SLM_r1.2ch01.g001090.1.t1.start1;Parent=SLM_r1.2ch01.g001090.1.t1;
SLM_r1.2ch01	AUGUSTUS	gene	617222	620853	.	+	.	ID=SLM_r1.2ch01.g001100.1;
SLM_r1.2ch01	AUGUSTUS	mRNA	617222	620853	.	+	.	ID=SLM_r1.2ch01.g001100.1.t1;Parent=SLM_r1.2ch01.g001100.1;
SLM_r1.2ch01	AUGUSTUS	start_codon	617222	617224	.	+	0	ID=SLM_r1.2ch01.g001100.1.t1.start1;Parent=SLM_r1.2ch01.g001100.1.t1;
SLM_r1.2ch01	AUGUSTUS	CDS	617222	617437	1	+	0	ID=SLM_r1.2ch01.g001100.1.t1.CDS1;Parent=SLM_r1.2ch01.g001100.1.t1;
SLM_r1.2ch01	AUGUSTUS	exon	617222	617437	.	+	.	ID=SLM_r1.2ch01.g001100.1.t1.exon1;Parent=SLM_r1.2ch01.g001100.1.t1;
SLM_r1.2ch01	AUGUSTUS	intron	617438	618769	.	+	.	ID=SLM_r1.2ch01.g001100.1.t1.intron1;Parent=SLM_r1.2ch01.g001100.1.t1;
SLM_r1.2ch01	AUGUSTUS	CDS	618770	618904	1	+	0	ID=SLM_r1.2ch01.g001100.1.t1.CDS2;Parent=SLM_r1.2ch01.g001100.1.t1;
SLM_r1.2ch01	AUGUSTUS	exon	618770	618904	.	+	.	ID=SLM_r1.2ch01.g001100.1.t1.exon2;Parent=SLM_r1.2ch01.g001100.1.t1;
SLM_r1.2ch01	AUGUSTUS	intron	618905	619254	.	+	.	ID=SLM_r1.2ch01.g001100.1.t1.intron2;Parent=SLM_r1.2ch01.g001100.1.t1;
SLM_r1.2ch01	AUGUSTUS	CDS	619255	619292	1	+	0	ID=SLM_r1.2ch01.g001100.1.t1.CDS3;Parent=SLM_r1.2ch01.g001100.1.t1;
SLM_r1.2ch01	AUGUSTUS	exon	619255	619292	.	+	.	ID=SLM_r1.2ch01.g001100.1.t1.exon3;Parent=SLM_r1.2ch01.g001100.1.t1;
SLM_r1.2ch01	AUGUSTUS	intron	619293	619442	.	+	.	ID=SLM_r1.2ch01.g001100.1.t1.intron3;Parent=SLM_r1.2ch01.g001100.1.t1;
SLM_r1.2ch01	AUGUSTUS	CDS	619443	619509	1	+	1	ID=SLM_r1.2ch01.g001100.1.t1.CDS4;Parent=SLM_r1.2ch01.g001100.1.t1;
SLM_r1.2ch01	AUGUSTUS	exon	619443	619509	.	+	.	ID=SLM_r1.2ch01.g001100.1.t1.exon4;Parent=SLM_r1.2ch01.g001100.1.t1;
SLM_r1.2ch01	AUGUSTUS	intron	619510	620281	.	+	.	ID=SLM_r1.2ch01.g001100.1.t1.intron4;Parent=SLM_r1.2ch01.g001100.1.t1;
SLM_r1.2ch01	AUGUSTUS	CDS	620282	620611	0.98	+	0	ID=SLM_r1.2ch01.g001100.1.t1.CDS5;Parent=SLM_r1.2ch01.g001100.1.t1;
SLM_r1.2ch01	AUGUSTUS	exon	620282	620611	.	+	.	ID=SLM_r1.2ch01.g001100.1.t1.exon5;Parent=SLM_r1.2ch01.g001100.1.t1;
SLM_r1.2ch01	AUGUSTUS	intron	620612	620850	.	+	.	ID=SLM_r1.2ch01.g001100.1.t1.intron5;Parent=SLM_r1.2ch01.g001100.1.t1;
SLM_r1.2ch01	AUGUSTUS	CDS	620851	620853	0.86	+	0	ID=SLM_r1.2ch01.g001100.1.t1.CDS6;Parent=SLM_r1.2ch01.g001100.1.t1;
SLM_r1.2ch01	AUGUSTUS	exon	620851	620853	.	+	.	ID=SLM_r1.2ch01.g001100.1.t1.exon6;Parent=SLM_r1.2ch01.g001100.1.t1;
SLM_r1.2ch01	AUGUSTUS	stop_codon	620851	620853	.	+	0	ID=SLM_r1.2ch01.g001100.1.t1.stop1;Parent=SLM_r1.2ch01.g001100.1.t1;
SLM_r1.2ch01	AUGUSTUS	gene	622910	624337	.	-	.	ID=SLM_r1.2ch01.g001110.1;
SLM_r1.2ch01	AUGUSTUS	mRNA	622910	624337	.	-	.	ID=SLM_r1.2ch01.g001110.1.t1;Parent=SLM_r1.2ch01.g001110.1;
SLM_r1.2ch01	AUGUSTUS	stop_codon	622910	622912	.	-	0	ID=SLM_r1.2ch01.g001110.1.t1.stop1;Parent=SLM_r1.2ch01.g001110.1.t1;
SLM_r1.2ch01	AUGUSTUS	CDS	622910	624337	0.99	-	0	ID=SLM_r1.2ch01.g001110.1.t1.CDS1;Parent=SLM_r1.2ch01.g001110.1.t1;
SLM_r1.2ch01	AUGUSTUS	exon	622910	624337	.	-	.	ID=SLM_r1.2ch01.g001110.1.t1.exon1;Parent=SLM_r1.2ch01.g001110.1.t1;
SLM_r1.2ch01	AUGUSTUS	start_codon	624335	624337	.	-	0	ID=SLM_r1.2ch01.g001110.1.t1.start1;Parent=SLM_r1.2ch01.g001110.1.t1;
SLM_r1.2ch01	AUGUSTUS	gene	628624	632504	.	+	.	ID=SLM_r1.2ch01.g001120.1;
SLM_r1.2ch01	AUGUSTUS	mRNA	628624	632504	.	+	.	ID=SLM_r1.2ch01.g001120.1.t1;Parent=SLM_r1.2ch01.g001120.1;
SLM_r1.2ch01	AUGUSTUS	start_codon	628624	628626	.	+	0	ID=SLM_r1.2ch01.g001120.1.t1.start1;Parent=SLM_r1.2ch01.g001120.1.t1;
SLM_r1.2ch01	AUGUSTUS	CDS	628624	628762	1	+	0	ID=SLM_r1.2ch01.g001120.1.t1.CDS1;Parent=SLM_r1.2ch01.g001120.1.t1;
SLM_r1.2ch01	AUGUSTUS	exon	628624	628762	.	+	.	ID=SLM_r1.2ch01.g001120.1.t1.exon1;Parent=SLM_r1.2ch01.g001120.1.t1;
SLM_r1.2ch01	AUGUSTUS	intron	628763	630917	.	+	.	ID=SLM_r1.2ch01.g001120.1.t1.intron1;Parent=SLM_r1.2ch01.g001120.1.t1;
SLM_r1.2ch01	AUGUSTUS	CDS	630918	631292	1	+	2	ID=SLM_r1.2ch01.g001120.1.t1.CDS2;Parent=SLM_r1.2ch01.g001120.1.t1;
SLM_r1.2ch01	AUGUSTUS	exon	630918	631292	.	+	.	ID=SLM_r1.2ch01.g001120.1.t1.exon2;Parent=SLM_r1.2ch01.g001120.1.t1;
SLM_r1.2ch01	AUGUSTUS	intron	631293	631800	.	+	.	ID=SLM_r1.2ch01.g001120.1.t1.intron2;Parent=SLM_r1.2ch01.g001120.1.t1;
SLM_r1.2ch01	AUGUSTUS	CDS	631801	632504	0.96	+	2	ID=SLM_r1.2ch01.g001120.1.t1.CDS3;Parent=SLM_r1.2ch01.g001120.1.t1;
SLM_r1.2ch01	AUGUSTUS	exon	631801	632504	.	+	.	ID=SLM_r1.2ch01.g001120.1.t1.exon3;Parent=SLM_r1.2ch01.g001120.1.t1;
SLM_r1.2ch01	AUGUSTUS	stop_codon	632502	632504	.	+	0	ID=SLM_r1.2ch01.g001120.1.t1.stop1;Parent=SLM_r1.2ch01.g001120.1.t1;
SLM_r1.2ch01	AUGUSTUS	gene	635999	639198	.	+	.	ID=SLM_r1.2ch01.g001130.1;
SLM_r1.2ch01	AUGUSTUS	mRNA	635999	639198	.	+	.	ID=SLM_r1.2ch01.g001130.1.t1;Parent=SLM_r1.2ch01.g001130.1;
SLM_r1.2ch01	AUGUSTUS	start_codon	635999	636001	.	+	0	ID=SLM_r1.2ch01.g001130.1.t1.start1;Parent=SLM_r1.2ch01.g001130.1.t1;
SLM_r1.2ch01	AUGUSTUS	CDS	635999	636335	0.82	+	0	ID=SLM_r1.2ch01.g001130.1.t1.CDS1;Parent=SLM_r1.2ch01.g001130.1.t1;
SLM_r1.2ch01	AUGUSTUS	exon	635999	636335	.	+	.	ID=SLM_r1.2ch01.g001130.1.t1.exon1;Parent=SLM_r1.2ch01.g001130.1.t1;
SLM_r1.2ch01	AUGUSTUS	intron	636336	636926	.	+	.	ID=SLM_r1.2ch01.g001130.1.t1.intron1;Parent=SLM_r1.2ch01.g001130.1.t1;
SLM_r1.2ch01	AUGUSTUS	CDS	636927	636977	1	+	2	ID=SLM_r1.2ch01.g001130.1.t1.CDS2;Parent=SLM_r1.2ch01.g001130.1.t1;
SLM_r1.2ch01	AUGUSTUS	exon	636927	636977	.	+	.	ID=SLM_r1.2ch01.g001130.1.t1.exon2;Parent=SLM_r1.2ch01.g001130.1.t1;
SLM_r1.2ch01	AUGUSTUS	intron	636978	637841	.	+	.	ID=SLM_r1.2ch01.g001130.1.t1.intron2;Parent=SLM_r1.2ch01.g001130.1.t1;
SLM_r1.2ch01	AUGUSTUS	CDS	637842	638014	1	+	2	ID=SLM_r1.2ch01.g001130.1.t1.CDS3;Parent=SLM_r1.2ch01.g001130.1.t1;
SLM_r1.2ch01	AUGUSTUS	exon	637842	638014	.	+	.	ID=SLM_r1.2ch01.g001130.1.t1.exon3;Parent=SLM_r1.2ch01.g001130.1.t1;
SLM_r1.2ch01	AUGUSTUS	intron	638015	638101	.	+	.	ID=SLM_r1.2ch01.g001130.1.t1.intron3;Parent=SLM_r1.2ch01.g001130.1.t1;
SLM_r1.2ch01	AUGUSTUS	CDS	638102	638337	1	+	0	ID=SLM_r1.2ch01.g001130.1.t1.CDS4;Parent=SLM_r1.2ch01.g001130.1.t1;
SLM_r1.2ch01	AUGUSTUS	exon	638102	638337	.	+	.	ID=SLM_r1.2ch01.g001130.1.t1.exon4;Parent=SLM_r1.2ch01.g001130.1.t1;
SLM_r1.2ch01	AUGUSTUS	intron	638338	638521	.	+	.	ID=SLM_r1.2ch01.g001130.1.t1.intron4;Parent=SLM_r1.2ch01.g001130.1.t1;
SLM_r1.2ch01	AUGUSTUS	CDS	638522	638714	1	+	1	ID=SLM_r1.2ch01.g001130.1.t1.CDS5;Parent=SLM_r1.2ch01.g001130.1.t1;
SLM_r1.2ch01	AUGUSTUS	exon	638522	638714	.	+	.	ID=SLM_r1.2ch01.g001130.1.t1.exon5;Parent=SLM_r1.2ch01.g001130.1.t1;
SLM_r1.2ch01	AUGUSTUS	intron	638715	639033	.	+	.	ID=SLM_r1.2ch01.g001130.1.t1.intron5;Parent=SLM_r1.2ch01.g001130.1.t1;
SLM_r1.2ch01	AUGUSTUS	CDS	639034	639198	0.99	+	0	ID=SLM_r1.2ch01.g001130.1.t1.CDS6;Parent=SLM_r1.2ch01.g001130.1.t1;
SLM_r1.2ch01	AUGUSTUS	exon	639034	639198	.	+	.	ID=SLM_r1.2ch01.g001130.1.t1.exon6;Parent=SLM_r1.2ch01.g001130.1.t1;
SLM_r1.2ch01	AUGUSTUS	stop_codon	639196	639198	.	+	0	ID=SLM_r1.2ch01.g001130.1.t1.stop1;Parent=SLM_r1.2ch01.g001130.1.t1;
SLM_r1.2ch01	AUGUSTUS	gene	639912	646531	.	-	.	ID=SLM_r1.2ch01.g001140.1;
SLM_r1.2ch01	AUGUSTUS	mRNA	639912	646531	.	-	.	ID=SLM_r1.2ch01.g001140.1.t1;Parent=SLM_r1.2ch01.g001140.1;
SLM_r1.2ch01	AUGUSTUS	stop_codon	639912	639914	.	-	0	ID=SLM_r1.2ch01.g001140.1.t1.stop1;Parent=SLM_r1.2ch01.g001140.1.t1;
SLM_r1.2ch01	AUGUSTUS	CDS	639912	639977	1	-	0	ID=SLM_r1.2ch01.g001140.1.t1.CDS1;Parent=SLM_r1.2ch01.g001140.1.t1;
SLM_r1.2ch01	AUGUSTUS	exon	639912	639977	.	-	.	ID=SLM_r1.2ch01.g001140.1.t1.exon1;Parent=SLM_r1.2ch01.g001140.1.t1;
SLM_r1.2ch01	AUGUSTUS	intron	639978	640784	.	-	.	ID=SLM_r1.2ch01.g001140.1.t1.intron1;Parent=SLM_r1.2ch01.g001140.1.t1;
SLM_r1.2ch01	AUGUSTUS	CDS	640785	640892	1	-	0	ID=SLM_r1.2ch01.g001140.1.t1.CDS2;Parent=SLM_r1.2ch01.g001140.1.t1;
SLM_r1.2ch01	AUGUSTUS	exon	640785	640892	.	-	.	ID=SLM_r1.2ch01.g001140.1.t1.exon2;Parent=SLM_r1.2ch01.g001140.1.t1;
SLM_r1.2ch01	AUGUSTUS	intron	640893	640974	.	-	.	ID=SLM_r1.2ch01.g001140.1.t1.intron2;Parent=SLM_r1.2ch01.g001140.1.t1;
SLM_r1.2ch01	AUGUSTUS	CDS	640975	641064	1	-	0	ID=SLM_r1.2ch01.g001140.1.t1.CDS3;Parent=SLM_r1.2ch01.g001140.1.t1;
SLM_r1.2ch01	AUGUSTUS	exon	640975	641064	.	-	.	ID=SLM_r1.2ch01.g001140.1.t1.exon3;Parent=SLM_r1.2ch01.g001140.1.t1;
SLM_r1.2ch01	AUGUSTUS	intron	641065	641156	.	-	.	ID=SLM_r1.2ch01.g001140.1.t1.intron3;Parent=SLM_r1.2ch01.g001140.1.t1;
SLM_r1.2ch01	AUGUSTUS	CDS	641157	641348	1	-	0	ID=SLM_r1.2ch01.g001140.1.t1.CDS4;Parent=SLM_r1.2ch01.g001140.1.t1;
SLM_r1.2ch01	AUGUSTUS	exon	641157	641348	.	-	.	ID=SLM_r1.2ch01.g001140.1.t1.exon4;Parent=SLM_r1.2ch01.g001140.1.t1;
SLM_r1.2ch01	AUGUSTUS	intron	641349	641741	.	-	.	ID=SLM_r1.2ch01.g001140.1.t1.intron4;Parent=SLM_r1.2ch01.g001140.1.t1;
SLM_r1.2ch01	AUGUSTUS	CDS	641742	641808	1	-	1	ID=SLM_r1.2ch01.g001140.1.t1.CDS5;Parent=SLM_r1.2ch01.g001140.1.t1;
SLM_r1.2ch01	AUGUSTUS	exon	641742	641808	.	-	.	ID=SLM_r1.2ch01.g001140.1.t1.exon5;Parent=SLM_r1.2ch01.g001140.1.t1;
SLM_r1.2ch01	AUGUSTUS	intron	641809	643000	.	-	.	ID=SLM_r1.2ch01.g001140.1.t1.intron5;Parent=SLM_r1.2ch01.g001140.1.t1;
SLM_r1.2ch01	AUGUSTUS	CDS	643001	643041	1	-	0	ID=SLM_r1.2ch01.g001140.1.t1.CDS6;Parent=SLM_r1.2ch01.g001140.1.t1;
SLM_r1.2ch01	AUGUSTUS	exon	643001	643041	.	-	.	ID=SLM_r1.2ch01.g001140.1.t1.exon6;Parent=SLM_r1.2ch01.g001140.1.t1;
SLM_r1.2ch01	AUGUSTUS	intron	643042	643201	.	-	.	ID=SLM_r1.2ch01.g001140.1.t1.intron6;Parent=SLM_r1.2ch01.g001140.1.t1;
SLM_r1.2ch01	AUGUSTUS	CDS	643202	643273	1	-	0	ID=SLM_r1.2ch01.g001140.1.t1.CDS7;Parent=SLM_r1.2ch01.g001140.1.t1;
SLM_r1.2ch01	AUGUSTUS	exon	643202	643273	.	-	.	ID=SLM_r1.2ch01.g001140.1.t1.exon7;Parent=SLM_r1.2ch01.g001140.1.t1;
SLM_r1.2ch01	AUGUSTUS	intron	643274	643765	.	-	.	ID=SLM_r1.2ch01.g001140.1.t1.intron7;Parent=SLM_r1.2ch01.g001140.1.t1;
SLM_r1.2ch01	AUGUSTUS	CDS	643766	643837	1	-	0	ID=SLM_r1.2ch01.g001140.1.t1.CDS8;Parent=SLM_r1.2ch01.g001140.1.t1;
SLM_r1.2ch01	AUGUSTUS	exon	643766	643837	.	-	.	ID=SLM_r1.2ch01.g001140.1.t1.exon8;Parent=SLM_r1.2ch01.g001140.1.t1;
SLM_r1.2ch01	AUGUSTUS	intron	643838	644532	.	-	.	ID=SLM_r1.2ch01.g001140.1.t1.intron8;Parent=SLM_r1.2ch01.g001140.1.t1;
SLM_r1.2ch01	AUGUSTUS	CDS	644533	644616	1	-	0	ID=SLM_r1.2ch01.g001140.1.t1.CDS9;Parent=SLM_r1.2ch01.g001140.1.t1;
SLM_r1.2ch01	AUGUSTUS	exon	644533	644616	.	-	.	ID=SLM_r1.2ch01.g001140.1.t1.exon9;Parent=SLM_r1.2ch01.g001140.1.t1;
SLM_r1.2ch01	AUGUSTUS	intron	644617	645259	.	-	.	ID=SLM_r1.2ch01.g001140.1.t1.intron9;Parent=SLM_r1.2ch01.g001140.1.t1;
SLM_r1.2ch01	AUGUSTUS	CDS	645260	645316	1	-	0	ID=SLM_r1.2ch01.g001140.1.t1.CDS10;Parent=SLM_r1.2ch01.g001140.1.t1;
SLM_r1.2ch01	AUGUSTUS	exon	645260	645316	.	-	.	ID=SLM_r1.2ch01.g001140.1.t1.exon10;Parent=SLM_r1.2ch01.g001140.1.t1;
SLM_r1.2ch01	AUGUSTUS	intron	645317	646438	.	-	.	ID=SLM_r1.2ch01.g001140.1.t1.intron10;Parent=SLM_r1.2ch01.g001140.1.t1;
SLM_r1.2ch01	AUGUSTUS	CDS	646439	646531	1	-	0	ID=SLM_r1.2ch01.g001140.1.t1.CDS11;Parent=SLM_r1.2ch01.g001140.1.t1;
SLM_r1.2ch01	AUGUSTUS	exon	646439	646531	.	-	.	ID=SLM_r1.2ch01.g001140.1.t1.exon11;Parent=SLM_r1.2ch01.g001140.1.t1;
SLM_r1.2ch01	AUGUSTUS	start_codon	646529	646531	.	-	0	ID=SLM_r1.2ch01.g001140.1.t1.start1;Parent=SLM_r1.2ch01.g001140.1.t1;
SLM_r1.2ch01	AUGUSTUS	gene	648634	654591	.	+	.	ID=SLM_r1.2ch01.g001150.1;
SLM_r1.2ch01	AUGUSTUS	mRNA	648634	654591	.	+	.	ID=SLM_r1.2ch01.g001150.1.t1;Parent=SLM_r1.2ch01.g001150.1;
SLM_r1.2ch01	AUGUSTUS	start_codon	648634	648636	.	+	0	ID=SLM_r1.2ch01.g001150.1.t1.start1;Parent=SLM_r1.2ch01.g001150.1.t1;
SLM_r1.2ch01	AUGUSTUS	CDS	648634	649341	0.8	+	0	ID=SLM_r1.2ch01.g001150.1.t1.CDS1;Parent=SLM_r1.2ch01.g001150.1.t1;
SLM_r1.2ch01	AUGUSTUS	exon	648634	649341	.	+	.	ID=SLM_r1.2ch01.g001150.1.t1.exon1;Parent=SLM_r1.2ch01.g001150.1.t1;
SLM_r1.2ch01	AUGUSTUS	intron	649342	649486	.	+	.	ID=SLM_r1.2ch01.g001150.1.t1.intron1;Parent=SLM_r1.2ch01.g001150.1.t1;
SLM_r1.2ch01	AUGUSTUS	CDS	649487	649570	1	+	0	ID=SLM_r1.2ch01.g001150.1.t1.CDS2;Parent=SLM_r1.2ch01.g001150.1.t1;
SLM_r1.2ch01	AUGUSTUS	exon	649487	649570	.	+	.	ID=SLM_r1.2ch01.g001150.1.t1.exon2;Parent=SLM_r1.2ch01.g001150.1.t1;
SLM_r1.2ch01	AUGUSTUS	intron	649571	650824	.	+	.	ID=SLM_r1.2ch01.g001150.1.t1.intron2;Parent=SLM_r1.2ch01.g001150.1.t1;
SLM_r1.2ch01	AUGUSTUS	CDS	650825	651067	1	+	0	ID=SLM_r1.2ch01.g001150.1.t1.CDS3;Parent=SLM_r1.2ch01.g001150.1.t1;
SLM_r1.2ch01	AUGUSTUS	exon	650825	651067	.	+	.	ID=SLM_r1.2ch01.g001150.1.t1.exon3;Parent=SLM_r1.2ch01.g001150.1.t1;
SLM_r1.2ch01	AUGUSTUS	intron	651068	651391	.	+	.	ID=SLM_r1.2ch01.g001150.1.t1.intron3;Parent=SLM_r1.2ch01.g001150.1.t1;
SLM_r1.2ch01	AUGUSTUS	CDS	651392	651559	1	+	0	ID=SLM_r1.2ch01.g001150.1.t1.CDS4;Parent=SLM_r1.2ch01.g001150.1.t1;
SLM_r1.2ch01	AUGUSTUS	exon	651392	651559	.	+	.	ID=SLM_r1.2ch01.g001150.1.t1.exon4;Parent=SLM_r1.2ch01.g001150.1.t1;
SLM_r1.2ch01	AUGUSTUS	intron	651560	652171	.	+	.	ID=SLM_r1.2ch01.g001150.1.t1.intron4;Parent=SLM_r1.2ch01.g001150.1.t1;
SLM_r1.2ch01	AUGUSTUS	CDS	652172	652285	1	+	0	ID=SLM_r1.2ch01.g001150.1.t1.CDS5;Parent=SLM_r1.2ch01.g001150.1.t1;
SLM_r1.2ch01	AUGUSTUS	exon	652172	652285	.	+	.	ID=SLM_r1.2ch01.g001150.1.t1.exon5;Parent=SLM_r1.2ch01.g001150.1.t1;
SLM_r1.2ch01	AUGUSTUS	intron	652286	654093	.	+	.	ID=SLM_r1.2ch01.g001150.1.t1.intron5;Parent=SLM_r1.2ch01.g001150.1.t1;
SLM_r1.2ch01	AUGUSTUS	CDS	654094	654591	1	+	0	ID=SLM_r1.2ch01.g001150.1.t1.CDS6;Parent=SLM_r1.2ch01.g001150.1.t1;
SLM_r1.2ch01	AUGUSTUS	exon	654094	654591	.	+	.	ID=SLM_r1.2ch01.g001150.1.t1.exon6;Parent=SLM_r1.2ch01.g001150.1.t1;
SLM_r1.2ch01	AUGUSTUS	stop_codon	654589	654591	.	+	0	ID=SLM_r1.2ch01.g001150.1.t1.stop1;Parent=SLM_r1.2ch01.g001150.1.t1;
SLM_r1.2ch01	AUGUSTUS	gene	663780	668770	.	+	.	ID=SLM_r1.2ch01.g001160.1;
SLM_r1.2ch01	AUGUSTUS	mRNA	663780	668770	.	+	.	ID=SLM_r1.2ch01.g001160.1.t1;Parent=SLM_r1.2ch01.g001160.1;
SLM_r1.2ch01	AUGUSTUS	start_codon	663780	663782	.	+	0	ID=SLM_r1.2ch01.g001160.1.t1.start1;Parent=SLM_r1.2ch01.g001160.1.t1;
SLM_r1.2ch01	AUGUSTUS	CDS	663780	663842	1	+	0	ID=SLM_r1.2ch01.g001160.1.t1.CDS1;Parent=SLM_r1.2ch01.g001160.1.t1;
SLM_r1.2ch01	AUGUSTUS	exon	663780	663842	.	+	.	ID=SLM_r1.2ch01.g001160.1.t1.exon1;Parent=SLM_r1.2ch01.g001160.1.t1;
SLM_r1.2ch01	AUGUSTUS	intron	663843	666853	.	+	.	ID=SLM_r1.2ch01.g001160.1.t1.intron1;Parent=SLM_r1.2ch01.g001160.1.t1;
SLM_r1.2ch01	AUGUSTUS	CDS	666854	668000	1	+	0	ID=SLM_r1.2ch01.g001160.1.t1.CDS2;Parent=SLM_r1.2ch01.g001160.1.t1;
SLM_r1.2ch01	AUGUSTUS	exon	666854	668000	.	+	.	ID=SLM_r1.2ch01.g001160.1.t1.exon2;Parent=SLM_r1.2ch01.g001160.1.t1;
SLM_r1.2ch01	AUGUSTUS	intron	668001	668089	.	+	.	ID=SLM_r1.2ch01.g001160.1.t1.intron2;Parent=SLM_r1.2ch01.g001160.1.t1;
SLM_r1.2ch01	AUGUSTUS	CDS	668090	668109	1	+	2	ID=SLM_r1.2ch01.g001160.1.t1.CDS3;Parent=SLM_r1.2ch01.g001160.1.t1;
SLM_r1.2ch01	AUGUSTUS	exon	668090	668109	.	+	.	ID=SLM_r1.2ch01.g001160.1.t1.exon3;Parent=SLM_r1.2ch01.g001160.1.t1;
SLM_r1.2ch01	AUGUSTUS	intron	668110	668284	.	+	.	ID=SLM_r1.2ch01.g001160.1.t1.intron3;Parent=SLM_r1.2ch01.g001160.1.t1;
SLM_r1.2ch01	AUGUSTUS	CDS	668285	668308	0.77	+	0	ID=SLM_r1.2ch01.g001160.1.t1.CDS4;Parent=SLM_r1.2ch01.g001160.1.t1;
SLM_r1.2ch01	AUGUSTUS	exon	668285	668308	.	+	.	ID=SLM_r1.2ch01.g001160.1.t1.exon4;Parent=SLM_r1.2ch01.g001160.1.t1;
SLM_r1.2ch01	AUGUSTUS	intron	668309	668707	.	+	.	ID=SLM_r1.2ch01.g001160.1.t1.intron4;Parent=SLM_r1.2ch01.g001160.1.t1;
SLM_r1.2ch01	AUGUSTUS	CDS	668708	668770	0.72	+	0	ID=SLM_r1.2ch01.g001160.1.t1.CDS5;Parent=SLM_r1.2ch01.g001160.1.t1;
SLM_r1.2ch01	AUGUSTUS	exon	668708	668770	.	+	.	ID=SLM_r1.2ch01.g001160.1.t1.exon5;Parent=SLM_r1.2ch01.g001160.1.t1;
SLM_r1.2ch01	AUGUSTUS	stop_codon	668768	668770	.	+	0	ID=SLM_r1.2ch01.g001160.1.t1.stop1;Parent=SLM_r1.2ch01.g001160.1.t1;
SLM_r1.2ch01	AUGUSTUS	mRNA	663780	668770	.	+	.	ID=SLM_r1.2ch01.g001160.1.t2;Parent=SLM_r1.2ch01.g001160.1;
SLM_r1.2ch01	AUGUSTUS	start_codon	663780	663782	.	+	0	ID=SLM_r1.2ch01.g001160.1.t2.start1;Parent=SLM_r1.2ch01.g001160.1.t2;
SLM_r1.2ch01	AUGUSTUS	CDS	663780	663842	1	+	0	ID=SLM_r1.2ch01.g001160.1.t2.CDS1;Parent=SLM_r1.2ch01.g001160.1.t2;
SLM_r1.2ch01	AUGUSTUS	exon	663780	663842	.	+	.	ID=SLM_r1.2ch01.g001160.1.t2.exon1;Parent=SLM_r1.2ch01.g001160.1.t2;
SLM_r1.2ch01	AUGUSTUS	intron	663843	666853	.	+	.	ID=SLM_r1.2ch01.g001160.1.t2.intron1;Parent=SLM_r1.2ch01.g001160.1.t2;
SLM_r1.2ch01	AUGUSTUS	CDS	666854	668000	0.99	+	0	ID=SLM_r1.2ch01.g001160.1.t2.CDS2;Parent=SLM_r1.2ch01.g001160.1.t2;
SLM_r1.2ch01	AUGUSTUS	exon	666854	668000	.	+	.	ID=SLM_r1.2ch01.g001160.1.t2.exon2;Parent=SLM_r1.2ch01.g001160.1.t2;
SLM_r1.2ch01	AUGUSTUS	intron	668001	668089	.	+	.	ID=SLM_r1.2ch01.g001160.1.t2.intron2;Parent=SLM_r1.2ch01.g001160.1.t2;
SLM_r1.2ch01	AUGUSTUS	CDS	668090	668109	0.99	+	2	ID=SLM_r1.2ch01.g001160.1.t2.CDS3;Parent=SLM_r1.2ch01.g001160.1.t2;
SLM_r1.2ch01	AUGUSTUS	exon	668090	668109	.	+	.	ID=SLM_r1.2ch01.g001160.1.t2.exon3;Parent=SLM_r1.2ch01.g001160.1.t2;
SLM_r1.2ch01	AUGUSTUS	intron	668110	668293	.	+	.	ID=SLM_r1.2ch01.g001160.1.t2.intron3;Parent=SLM_r1.2ch01.g001160.1.t2;
SLM_r1.2ch01	AUGUSTUS	CDS	668294	668308	0.63	+	0	ID=SLM_r1.2ch01.g001160.1.t2.CDS4;Parent=SLM_r1.2ch01.g001160.1.t2;
SLM_r1.2ch01	AUGUSTUS	exon	668294	668308	.	+	.	ID=SLM_r1.2ch01.g001160.1.t2.exon4;Parent=SLM_r1.2ch01.g001160.1.t2;
SLM_r1.2ch01	AUGUSTUS	intron	668309	668707	.	+	.	ID=SLM_r1.2ch01.g001160.1.t2.intron4;Parent=SLM_r1.2ch01.g001160.1.t2;
SLM_r1.2ch01	AUGUSTUS	CDS	668708	668770	0.58	+	0	ID=SLM_r1.2ch01.g001160.1.t2.CDS5;Parent=SLM_r1.2ch01.g001160.1.t2;
SLM_r1.2ch01	AUGUSTUS	exon	668708	668770	.	+	.	ID=SLM_r1.2ch01.g001160.1.t2.exon5;Parent=SLM_r1.2ch01.g001160.1.t2;
SLM_r1.2ch01	AUGUSTUS	stop_codon	668768	668770	.	+	0	ID=SLM_r1.2ch01.g001160.1.t2.stop1;Parent=SLM_r1.2ch01.g001160.1.t2;
SLM_r1.2ch01	AUGUSTUS	gene	671832	673448	.	-	.	ID=SLM_r1.2ch01.g001170.1;
SLM_r1.2ch01	AUGUSTUS	mRNA	671832	673448	.	-	.	ID=SLM_r1.2ch01.g001170.1.t1;Parent=SLM_r1.2ch01.g001170.1;
SLM_r1.2ch01	AUGUSTUS	stop_codon	671832	671834	.	-	0	ID=SLM_r1.2ch01.g001170.1.t1.stop1;Parent=SLM_r1.2ch01.g001170.1.t1;
SLM_r1.2ch01	AUGUSTUS	CDS	671832	671876	0.94	-	0	ID=SLM_r1.2ch01.g001170.1.t1.CDS1;Parent=SLM_r1.2ch01.g001170.1.t1;
SLM_r1.2ch01	AUGUSTUS	exon	671832	671876	.	-	.	ID=SLM_r1.2ch01.g001170.1.t1.exon1;Parent=SLM_r1.2ch01.g001170.1.t1;
SLM_r1.2ch01	AUGUSTUS	intron	671877	672965	.	-	.	ID=SLM_r1.2ch01.g001170.1.t1.intron1;Parent=SLM_r1.2ch01.g001170.1.t1;
SLM_r1.2ch01	AUGUSTUS	CDS	672966	673448	0.81	-	0	ID=SLM_r1.2ch01.g001170.1.t1.CDS2;Parent=SLM_r1.2ch01.g001170.1.t1;
SLM_r1.2ch01	AUGUSTUS	exon	672966	673448	.	-	.	ID=SLM_r1.2ch01.g001170.1.t1.exon2;Parent=SLM_r1.2ch01.g001170.1.t1;
SLM_r1.2ch01	AUGUSTUS	start_codon	673446	673448	.	-	0	ID=SLM_r1.2ch01.g001170.1.t1.start1;Parent=SLM_r1.2ch01.g001170.1.t1;
SLM_r1.2ch01	AUGUSTUS	gene	675017	677235	.	-	.	ID=SLM_r1.2ch01.g001180.1;
SLM_r1.2ch01	AUGUSTUS	mRNA	675017	677235	.	-	.	ID=SLM_r1.2ch01.g001180.1.t1;Parent=SLM_r1.2ch01.g001180.1;
SLM_r1.2ch01	AUGUSTUS	stop_codon	675017	675019	.	-	0	ID=SLM_r1.2ch01.g001180.1.t1.stop1;Parent=SLM_r1.2ch01.g001180.1.t1;
SLM_r1.2ch01	AUGUSTUS	CDS	675017	675156	0.83	-	2	ID=SLM_r1.2ch01.g001180.1.t1.CDS1;Parent=SLM_r1.2ch01.g001180.1.t1;
SLM_r1.2ch01	AUGUSTUS	exon	675017	675156	.	-	.	ID=SLM_r1.2ch01.g001180.1.t1.exon1;Parent=SLM_r1.2ch01.g001180.1.t1;
SLM_r1.2ch01	AUGUSTUS	intron	675157	675835	.	-	.	ID=SLM_r1.2ch01.g001180.1.t1.intron1;Parent=SLM_r1.2ch01.g001180.1.t1;
SLM_r1.2ch01	AUGUSTUS	CDS	675836	675931	1	-	2	ID=SLM_r1.2ch01.g001180.1.t1.CDS2;Parent=SLM_r1.2ch01.g001180.1.t1;
SLM_r1.2ch01	AUGUSTUS	exon	675836	675931	.	-	.	ID=SLM_r1.2ch01.g001180.1.t1.exon2;Parent=SLM_r1.2ch01.g001180.1.t1;
SLM_r1.2ch01	AUGUSTUS	intron	675932	676138	.	-	.	ID=SLM_r1.2ch01.g001180.1.t1.intron2;Parent=SLM_r1.2ch01.g001180.1.t1;
SLM_r1.2ch01	AUGUSTUS	CDS	676139	676423	1	-	2	ID=SLM_r1.2ch01.g001180.1.t1.CDS3;Parent=SLM_r1.2ch01.g001180.1.t1;
SLM_r1.2ch01	AUGUSTUS	exon	676139	676423	.	-	.	ID=SLM_r1.2ch01.g001180.1.t1.exon3;Parent=SLM_r1.2ch01.g001180.1.t1;
SLM_r1.2ch01	AUGUSTUS	intron	676424	677129	.	-	.	ID=SLM_r1.2ch01.g001180.1.t1.intron3;Parent=SLM_r1.2ch01.g001180.1.t1;
SLM_r1.2ch01	AUGUSTUS	CDS	677130	677235	0.72	-	0	ID=SLM_r1.2ch01.g001180.1.t1.CDS4;Parent=SLM_r1.2ch01.g001180.1.t1;
SLM_r1.2ch01	AUGUSTUS	exon	677130	677235	.	-	.	ID=SLM_r1.2ch01.g001180.1.t1.exon4;Parent=SLM_r1.2ch01.g001180.1.t1;
SLM_r1.2ch01	AUGUSTUS	start_codon	677233	677235	.	-	0	ID=SLM_r1.2ch01.g001180.1.t1.start1;Parent=SLM_r1.2ch01.g001180.1.t1;
SLM_r1.2ch01	AUGUSTUS	gene	684560	690698	.	+	.	ID=SLM_r1.2ch01.g001190.1;
SLM_r1.2ch01	AUGUSTUS	mRNA	684560	690698	.	+	.	ID=SLM_r1.2ch01.g001190.1.t1;Parent=SLM_r1.2ch01.g001190.1;
SLM_r1.2ch01	AUGUSTUS	start_codon	684560	684562	.	+	0	ID=SLM_r1.2ch01.g001190.1.t1.start1;Parent=SLM_r1.2ch01.g001190.1.t1;
SLM_r1.2ch01	AUGUSTUS	CDS	684560	684941	0.7	+	0	ID=SLM_r1.2ch01.g001190.1.t1.CDS1;Parent=SLM_r1.2ch01.g001190.1.t1;
SLM_r1.2ch01	AUGUSTUS	exon	684560	684941	.	+	.	ID=SLM_r1.2ch01.g001190.1.t1.exon1;Parent=SLM_r1.2ch01.g001190.1.t1;
SLM_r1.2ch01	AUGUSTUS	intron	684942	685446	.	+	.	ID=SLM_r1.2ch01.g001190.1.t1.intron1;Parent=SLM_r1.2ch01.g001190.1.t1;
SLM_r1.2ch01	AUGUSTUS	CDS	685447	685566	0.67	+	2	ID=SLM_r1.2ch01.g001190.1.t1.CDS2;Parent=SLM_r1.2ch01.g001190.1.t1;
SLM_r1.2ch01	AUGUSTUS	exon	685447	685566	.	+	.	ID=SLM_r1.2ch01.g001190.1.t1.exon2;Parent=SLM_r1.2ch01.g001190.1.t1;
SLM_r1.2ch01	AUGUSTUS	intron	685567	685676	.	+	.	ID=SLM_r1.2ch01.g001190.1.t1.intron2;Parent=SLM_r1.2ch01.g001190.1.t1;
SLM_r1.2ch01	AUGUSTUS	CDS	685677	685782	1	+	2	ID=SLM_r1.2ch01.g001190.1.t1.CDS3;Parent=SLM_r1.2ch01.g001190.1.t1;
SLM_r1.2ch01	AUGUSTUS	exon	685677	685782	.	+	.	ID=SLM_r1.2ch01.g001190.1.t1.exon3;Parent=SLM_r1.2ch01.g001190.1.t1;
SLM_r1.2ch01	AUGUSTUS	intron	685783	686959	.	+	.	ID=SLM_r1.2ch01.g001190.1.t1.intron3;Parent=SLM_r1.2ch01.g001190.1.t1;
SLM_r1.2ch01	AUGUSTUS	CDS	686960	687052	1	+	1	ID=SLM_r1.2ch01.g001190.1.t1.CDS4;Parent=SLM_r1.2ch01.g001190.1.t1;
SLM_r1.2ch01	AUGUSTUS	exon	686960	687052	.	+	.	ID=SLM_r1.2ch01.g001190.1.t1.exon4;Parent=SLM_r1.2ch01.g001190.1.t1;
SLM_r1.2ch01	AUGUSTUS	intron	687053	687132	.	+	.	ID=SLM_r1.2ch01.g001190.1.t1.intron4;Parent=SLM_r1.2ch01.g001190.1.t1;
SLM_r1.2ch01	AUGUSTUS	CDS	687133	687328	1	+	1	ID=SLM_r1.2ch01.g001190.1.t1.CDS5;Parent=SLM_r1.2ch01.g001190.1.t1;
SLM_r1.2ch01	AUGUSTUS	exon	687133	687328	.	+	.	ID=SLM_r1.2ch01.g001190.1.t1.exon5;Parent=SLM_r1.2ch01.g001190.1.t1;
SLM_r1.2ch01	AUGUSTUS	intron	687329	688257	.	+	.	ID=SLM_r1.2ch01.g001190.1.t1.intron5;Parent=SLM_r1.2ch01.g001190.1.t1;
SLM_r1.2ch01	AUGUSTUS	CDS	688258	688436	1	+	0	ID=SLM_r1.2ch01.g001190.1.t1.CDS6;Parent=SLM_r1.2ch01.g001190.1.t1;
SLM_r1.2ch01	AUGUSTUS	exon	688258	688436	.	+	.	ID=SLM_r1.2ch01.g001190.1.t1.exon6;Parent=SLM_r1.2ch01.g001190.1.t1;
SLM_r1.2ch01	AUGUSTUS	intron	688437	689184	.	+	.	ID=SLM_r1.2ch01.g001190.1.t1.intron6;Parent=SLM_r1.2ch01.g001190.1.t1;
SLM_r1.2ch01	AUGUSTUS	CDS	689185	689435	1	+	1	ID=SLM_r1.2ch01.g001190.1.t1.CDS7;Parent=SLM_r1.2ch01.g001190.1.t1;
SLM_r1.2ch01	AUGUSTUS	exon	689185	689435	.	+	.	ID=SLM_r1.2ch01.g001190.1.t1.exon7;Parent=SLM_r1.2ch01.g001190.1.t1;
SLM_r1.2ch01	AUGUSTUS	intron	689436	689921	.	+	.	ID=SLM_r1.2ch01.g001190.1.t1.intron7;Parent=SLM_r1.2ch01.g001190.1.t1;
SLM_r1.2ch01	AUGUSTUS	CDS	689922	690091	1	+	2	ID=SLM_r1.2ch01.g001190.1.t1.CDS8;Parent=SLM_r1.2ch01.g001190.1.t1;
SLM_r1.2ch01	AUGUSTUS	exon	689922	690091	.	+	.	ID=SLM_r1.2ch01.g001190.1.t1.exon8;Parent=SLM_r1.2ch01.g001190.1.t1;
SLM_r1.2ch01	AUGUSTUS	intron	690092	690530	.	+	.	ID=SLM_r1.2ch01.g001190.1.t1.intron8;Parent=SLM_r1.2ch01.g001190.1.t1;
SLM_r1.2ch01	AUGUSTUS	CDS	690531	690698	0.38	+	0	ID=SLM_r1.2ch01.g001190.1.t1.CDS9;Parent=SLM_r1.2ch01.g001190.1.t1;
SLM_r1.2ch01	AUGUSTUS	exon	690531	690698	.	+	.	ID=SLM_r1.2ch01.g001190.1.t1.exon9;Parent=SLM_r1.2ch01.g001190.1.t1;
SLM_r1.2ch01	AUGUSTUS	stop_codon	690696	690698	.	+	0	ID=SLM_r1.2ch01.g001190.1.t1.stop1;Parent=SLM_r1.2ch01.g001190.1.t1;
SLM_r1.2ch01	AUGUSTUS	gene	694480	699578	.	+	.	ID=SLM_r1.2ch01.g001200.1;
SLM_r1.2ch01	AUGUSTUS	mRNA	694480	699578	.	+	.	ID=SLM_r1.2ch01.g001200.1.t1;Parent=SLM_r1.2ch01.g001200.1;
SLM_r1.2ch01	AUGUSTUS	start_codon	694480	694482	.	+	0	ID=SLM_r1.2ch01.g001200.1.t1.start1;Parent=SLM_r1.2ch01.g001200.1.t1;
SLM_r1.2ch01	AUGUSTUS	CDS	694480	694764	0.46	+	0	ID=SLM_r1.2ch01.g001200.1.t1.CDS1;Parent=SLM_r1.2ch01.g001200.1.t1;
SLM_r1.2ch01	AUGUSTUS	exon	694480	694764	.	+	.	ID=SLM_r1.2ch01.g001200.1.t1.exon1;Parent=SLM_r1.2ch01.g001200.1.t1;
SLM_r1.2ch01	AUGUSTUS	intron	694765	695593	.	+	.	ID=SLM_r1.2ch01.g001200.1.t1.intron1;Parent=SLM_r1.2ch01.g001200.1.t1;
SLM_r1.2ch01	AUGUSTUS	CDS	695594	695719	1	+	0	ID=SLM_r1.2ch01.g001200.1.t1.CDS2;Parent=SLM_r1.2ch01.g001200.1.t1;
SLM_r1.2ch01	AUGUSTUS	exon	695594	695719	.	+	.	ID=SLM_r1.2ch01.g001200.1.t1.exon2;Parent=SLM_r1.2ch01.g001200.1.t1;
SLM_r1.2ch01	AUGUSTUS	intron	695720	695801	.	+	.	ID=SLM_r1.2ch01.g001200.1.t1.intron2;Parent=SLM_r1.2ch01.g001200.1.t1;
SLM_r1.2ch01	AUGUSTUS	CDS	695802	695841	1	+	0	ID=SLM_r1.2ch01.g001200.1.t1.CDS3;Parent=SLM_r1.2ch01.g001200.1.t1;
SLM_r1.2ch01	AUGUSTUS	exon	695802	695841	.	+	.	ID=SLM_r1.2ch01.g001200.1.t1.exon3;Parent=SLM_r1.2ch01.g001200.1.t1;
SLM_r1.2ch01	AUGUSTUS	intron	695842	695931	.	+	.	ID=SLM_r1.2ch01.g001200.1.t1.intron3;Parent=SLM_r1.2ch01.g001200.1.t1;
SLM_r1.2ch01	AUGUSTUS	CDS	695932	696014	1	+	2	ID=SLM_r1.2ch01.g001200.1.t1.CDS4;Parent=SLM_r1.2ch01.g001200.1.t1;
SLM_r1.2ch01	AUGUSTUS	exon	695932	696014	.	+	.	ID=SLM_r1.2ch01.g001200.1.t1.exon4;Parent=SLM_r1.2ch01.g001200.1.t1;
SLM_r1.2ch01	AUGUSTUS	intron	696015	697042	.	+	.	ID=SLM_r1.2ch01.g001200.1.t1.intron4;Parent=SLM_r1.2ch01.g001200.1.t1;
SLM_r1.2ch01	AUGUSTUS	CDS	697043	697111	1	+	0	ID=SLM_r1.2ch01.g001200.1.t1.CDS5;Parent=SLM_r1.2ch01.g001200.1.t1;
SLM_r1.2ch01	AUGUSTUS	exon	697043	697111	.	+	.	ID=SLM_r1.2ch01.g001200.1.t1.exon5;Parent=SLM_r1.2ch01.g001200.1.t1;
SLM_r1.2ch01	AUGUSTUS	intron	697112	697222	.	+	.	ID=SLM_r1.2ch01.g001200.1.t1.intron5;Parent=SLM_r1.2ch01.g001200.1.t1;
SLM_r1.2ch01	AUGUSTUS	CDS	697223	697276	1	+	0	ID=SLM_r1.2ch01.g001200.1.t1.CDS6;Parent=SLM_r1.2ch01.g001200.1.t1;
SLM_r1.2ch01	AUGUSTUS	exon	697223	697276	.	+	.	ID=SLM_r1.2ch01.g001200.1.t1.exon6;Parent=SLM_r1.2ch01.g001200.1.t1;
SLM_r1.2ch01	AUGUSTUS	intron	697277	697699	.	+	.	ID=SLM_r1.2ch01.g001200.1.t1.intron6;Parent=SLM_r1.2ch01.g001200.1.t1;
SLM_r1.2ch01	AUGUSTUS	CDS	697700	697828	1	+	0	ID=SLM_r1.2ch01.g001200.1.t1.CDS7;Parent=SLM_r1.2ch01.g001200.1.t1;
SLM_r1.2ch01	AUGUSTUS	exon	697700	697828	.	+	.	ID=SLM_r1.2ch01.g001200.1.t1.exon7;Parent=SLM_r1.2ch01.g001200.1.t1;
SLM_r1.2ch01	AUGUSTUS	intron	697829	697952	.	+	.	ID=SLM_r1.2ch01.g001200.1.t1.intron7;Parent=SLM_r1.2ch01.g001200.1.t1;
SLM_r1.2ch01	AUGUSTUS	CDS	697953	698891	1	+	0	ID=SLM_r1.2ch01.g001200.1.t1.CDS8;Parent=SLM_r1.2ch01.g001200.1.t1;
SLM_r1.2ch01	AUGUSTUS	exon	697953	698891	.	+	.	ID=SLM_r1.2ch01.g001200.1.t1.exon8;Parent=SLM_r1.2ch01.g001200.1.t1;
SLM_r1.2ch01	AUGUSTUS	intron	698892	698978	.	+	.	ID=SLM_r1.2ch01.g001200.1.t1.intron8;Parent=SLM_r1.2ch01.g001200.1.t1;
SLM_r1.2ch01	AUGUSTUS	CDS	698979	699578	1	+	0	ID=SLM_r1.2ch01.g001200.1.t1.CDS9;Parent=SLM_r1.2ch01.g001200.1.t1;
SLM_r1.2ch01	AUGUSTUS	exon	698979	699578	.	+	.	ID=SLM_r1.2ch01.g001200.1.t1.exon9;Parent=SLM_r1.2ch01.g001200.1.t1;
SLM_r1.2ch01	AUGUSTUS	stop_codon	699576	699578	.	+	0	ID=SLM_r1.2ch01.g001200.1.t1.stop1;Parent=SLM_r1.2ch01.g001200.1.t1;
SLM_r1.2ch01	AUGUSTUS	gene	700741	705760	.	-	.	ID=SLM_r1.2ch01.g001210.1;
SLM_r1.2ch01	AUGUSTUS	mRNA	700741	705760	.	-	.	ID=SLM_r1.2ch01.g001210.1.t1;Parent=SLM_r1.2ch01.g001210.1;
SLM_r1.2ch01	AUGUSTUS	stop_codon	700741	700743	.	-	0	ID=SLM_r1.2ch01.g001210.1.t1.stop1;Parent=SLM_r1.2ch01.g001210.1.t1;
SLM_r1.2ch01	AUGUSTUS	CDS	700741	700935	1	-	0	ID=SLM_r1.2ch01.g001210.1.t1.CDS1;Parent=SLM_r1.2ch01.g001210.1.t1;
SLM_r1.2ch01	AUGUSTUS	exon	700741	700935	.	-	.	ID=SLM_r1.2ch01.g001210.1.t1.exon1;Parent=SLM_r1.2ch01.g001210.1.t1;
SLM_r1.2ch01	AUGUSTUS	intron	700936	701052	.	-	.	ID=SLM_r1.2ch01.g001210.1.t1.intron1;Parent=SLM_r1.2ch01.g001210.1.t1;
SLM_r1.2ch01	AUGUSTUS	CDS	701053	701225	1	-	2	ID=SLM_r1.2ch01.g001210.1.t1.CDS2;Parent=SLM_r1.2ch01.g001210.1.t1;
SLM_r1.2ch01	AUGUSTUS	exon	701053	701225	.	-	.	ID=SLM_r1.2ch01.g001210.1.t1.exon2;Parent=SLM_r1.2ch01.g001210.1.t1;
SLM_r1.2ch01	AUGUSTUS	intron	701226	702230	.	-	.	ID=SLM_r1.2ch01.g001210.1.t1.intron2;Parent=SLM_r1.2ch01.g001210.1.t1;
SLM_r1.2ch01	AUGUSTUS	CDS	702231	702299	1	-	2	ID=SLM_r1.2ch01.g001210.1.t1.CDS3;Parent=SLM_r1.2ch01.g001210.1.t1;
SLM_r1.2ch01	AUGUSTUS	exon	702231	702299	.	-	.	ID=SLM_r1.2ch01.g001210.1.t1.exon3;Parent=SLM_r1.2ch01.g001210.1.t1;
SLM_r1.2ch01	AUGUSTUS	intron	702300	703049	.	-	.	ID=SLM_r1.2ch01.g001210.1.t1.intron3;Parent=SLM_r1.2ch01.g001210.1.t1;
SLM_r1.2ch01	AUGUSTUS	CDS	703050	703225	0.76	-	1	ID=SLM_r1.2ch01.g001210.1.t1.CDS4;Parent=SLM_r1.2ch01.g001210.1.t1;
SLM_r1.2ch01	AUGUSTUS	exon	703050	703225	.	-	.	ID=SLM_r1.2ch01.g001210.1.t1.exon4;Parent=SLM_r1.2ch01.g001210.1.t1;
SLM_r1.2ch01	AUGUSTUS	intron	703226	705674	.	-	.	ID=SLM_r1.2ch01.g001210.1.t1.intron4;Parent=SLM_r1.2ch01.g001210.1.t1;
SLM_r1.2ch01	AUGUSTUS	CDS	705675	705760	0.63	-	0	ID=SLM_r1.2ch01.g001210.1.t1.CDS5;Parent=SLM_r1.2ch01.g001210.1.t1;
SLM_r1.2ch01	AUGUSTUS	exon	705675	705760	.	-	.	ID=SLM_r1.2ch01.g001210.1.t1.exon5;Parent=SLM_r1.2ch01.g001210.1.t1;
SLM_r1.2ch01	AUGUSTUS	start_codon	705758	705760	.	-	0	ID=SLM_r1.2ch01.g001210.1.t1.start1;Parent=SLM_r1.2ch01.g001210.1.t1;
SLM_r1.2ch01	AUGUSTUS	gene	735394	748750	.	-	.	ID=SLM_r1.2ch01.g001220.1;
SLM_r1.2ch01	AUGUSTUS	mRNA	735394	748750	.	-	.	ID=SLM_r1.2ch01.g001220.1.t1;Parent=SLM_r1.2ch01.g001220.1;
[truncated: 690,551 more rows]
