# Supplementary material for: Genomic variation across distribution of Micro-Tom, a model cultivar of tomato (Solanum lycopersicum)
Source: DNA Res. 2024 Jun 7;31(5):dsae016. doi: 10.1093/dnares/dsae016 (PMC11481021; doi:10.1093/dnares/dsae016)
Supplement: dsae016_suppl_Supplementary_Data_S6 [file dsae016_suppl_supplementary_data_s6.xlsx]

## Sheet: Supplementary_Data6
#CHROM	POS	REF	ALT	KDRI	NBRP	NIVTS	USA	FRA	BRA
SLM_r1.2ch01	3444642	G	A	G	A	A	A	A	G
SLM_r1.2ch01	3444649	A	T	A	T	T	T	T	A
SLM_r1.2ch01	3444664	C	A	C	A	A	A	A	C
SLM_r1.2ch01	4233867	T	C	T	T	C	C	T	T
SLM_r1.2ch01	4233970	T	C	T	T	C	C	T	T
SLM_r1.2ch01	4234010	T	C	T	T	C	C	T	T
SLM_r1.2ch01	5102018	A	G	A	A	A	A	G	G
SLM_r1.2ch01	6389882	A	G	A	A	G	G	G	G
SLM_r1.2ch01	7322621	G	A	G	G	A	A	A	A
SLM_r1.2ch01	8152350	T	A	T	T	A	A	A	A
SLM_r1.2ch01	8770672	C	T	C	C	C	T	C	C
SLM_r1.2ch01	9311283	T	C	T	T	C	C	C	C
SLM_r1.2ch01	10270230	G	A	G	A	A	A	A	G
SLM_r1.2ch01	10601849	C	T	C	C	T	T	T	T
SLM_r1.2ch01	11009996	T	C	T	T	C	T	T	T
SLM_r1.2ch01	11388371	T	G	T	T	G	G	G	G
SLM_r1.2ch01	11687134	C	A	C	C	A	C	C	C
SLM_r1.2ch01	12621708	G	C	G	C	C	C	C	C
SLM_r1.2ch01	13551632	A	G	A	A	G	G	G	G
SLM_r1.2ch01	18061824	G	A	G	G	A	G	G	G
SLM_r1.2ch01	18118069	A	T	A	A	T	T	T	T
SLM_r1.2ch01	18243826	T	G	T	T	G	G	G	G
SLM_r1.2ch01	19498301	G	C	G	G	G	G	C	C
SLM_r1.2ch01	19609857	A	G	A	A	A	A	G	G
SLM_r1.2ch01	20552452	A	T	A	A	T	T	T	T
SLM_r1.2ch01	20552454	A	C	A	A	C	C	C	C
SLM_r1.2ch01	20715513	A	C	A	A	C	C	C	C
SLM_r1.2ch01	21148060	C	T	C	C	C	C	T	T
SLM_r1.2ch01	21499916	C	T	C	C	T	T	T	T
SLM_r1.2ch01	21892541	C	T	C	C	C	C	T	T
SLM_r1.2ch01	22513976	A	C	A	A	C	C	A	A
SLM_r1.2ch01	23434481	C	T	C	C	T	T	T	T
SLM_r1.2ch01	23434499	A	G	A	A	G	A	A	A
SLM_r1.2ch01	23883437	C	T	C	C	C	T	C	C
SLM_r1.2ch01	24023692	C	T	C	C	C	T	C	C
SLM_r1.2ch01	24930444	T	G	T	T	T	T	G	G
SLM_r1.2ch01	26470551	C	T	C	T	T	T	T	T
SLM_r1.2ch01	26486511	A	G	A	G	G	G	A	G
SLM_r1.2ch01	26486521	T	C	T	C	C	C	C	C
SLM_r1.2ch01	26548370	C	A	C	A	A	A	A	A
SLM_r1.2ch01	27172219	G	A	G	G	G	A	G	G
SLM_r1.2ch01	28021527	C	T	C	C	C	C	T	T
SLM_r1.2ch01	28545185	T	C	T	T	C	C	C	C
SLM_r1.2ch01	29042018	C	G	C	C	C	C	G	G
SLM_r1.2ch01	29782691	C	T	C	C	C	T	C	C
SLM_r1.2ch01	29865793	G	T	G	G	G	T	G	G
SLM_r1.2ch01	29868345	G	T	G	G	G	T	G	G
SLM_r1.2ch01	31252451	A	G	A	A	G	G	G	G
SLM_r1.2ch01	32077801	C	T	C	C	C	T	C	C
SLM_r1.2ch01	32605923	G	A	G	G	A	G	G	G
SLM_r1.2ch01	33485139	T	G	T	G	G	G	G	G
SLM_r1.2ch01	33485144	C	G	C	G	G	G	G	G
SLM_r1.2ch01	33490037	A	G	A	G	G	G	G	G
SLM_r1.2ch01	33490044	T	G	T	G	G	G	G	G
SLM_r1.2ch01	33820592	C	G	C	C	C	G	C	C
SLM_r1.2ch01	34116205	A	G	A	A	A	A	G	G
SLM_r1.2ch01	34218813	C	T	C	C	T	T	T	T
SLM_r1.2ch01	36151725	G	A	G	G	A	G	G	G
SLM_r1.2ch01	36229075	C	T	C	T	T	T	T	C
SLM_r1.2ch01	36229079	G	A	G	A	A	A	A	G
SLM_r1.2ch01	36229082	G	T	G	T	T	T	T	G
SLM_r1.2ch01	36469792	A	G	A	A	A	A	G	G
SLM_r1.2ch01	36917970	C	A	C	C	A	C	C	C
SLM_r1.2ch01	38216356	A	G	A	A	G	G	G	G
SLM_r1.2ch01	38268986	T	A	T	T	A	A	A	A
SLM_r1.2ch01	38505745	T	A	T	T	A	A	A	A
SLM_r1.2ch01	39300849	T	C	T	C	C	C	C	C
SLM_r1.2ch01	40934802	A	G	A	G	G	G	G	G
SLM_r1.2ch01	41338432	C	T	C	C	C	T	C	C
SLM_r1.2ch01	41627225	T	C	T	T	C	C	C	C
SLM_r1.2ch01	42505681	G	A	G	A	A	A	A	A
SLM_r1.2ch01	42932125	A	G	A	A	A	A	G	G
SLM_r1.2ch01	43446699	G	T	G	G	G	G	T	T
SLM_r1.2ch01	43732797	C	G	C	C	G	C	C	C
SLM_r1.2ch01	43888690	T	C	T	T	C	C	T	T
SLM_r1.2ch01	43888735	G	T	G	G	T	T	G	G
SLM_r1.2ch01	46867326	T	A	T	T	T	T	A	A
SLM_r1.2ch01	46934628	A	C	A	A	C	C	C	C
SLM_r1.2ch01	47261304	C	A	C	C	A	C	C	C
SLM_r1.2ch01	47301817	G	A	G	G	G	A	G	G
SLM_r1.2ch01	47966043	A	G	A	A	A	A	G	G
SLM_r1.2ch01	49186396	G	A	G	G	A	A	G	G
SLM_r1.2ch01	49394488	G	A	G	G	A	G	G	G
SLM_r1.2ch01	49419658	G	C	G	G	G	C	G	G
SLM_r1.2ch01	49750586	G	A	G	G	G	A	G	G
SLM_r1.2ch01	50120707	T	G	T	T	G	G	G	G
SLM_r1.2ch01	51564711	T	C	T	T	C	C	C	C
SLM_r1.2ch01	53320869	T	C	T	T	T	T	C	C
SLM_r1.2ch01	53917379	G	T	G	G	G	G	T	T
SLM_r1.2ch01	54544745	A	G	A	G	G	G	G	G
SLM_r1.2ch01	57158566	T	G	T	T	G	G	G	G
SLM_r1.2ch01	58113172	T	A	T	T	A	T	T	T
SLM_r1.2ch01	58201641	T	C	T	T	T	C	T	T
SLM_r1.2ch01	58295621	T	C	T	T	C	C	C	C
SLM_r1.2ch01	59569659	A	T	A	A	A	A	T	T
SLM_r1.2ch01	62231863	C	A	C	C	C	A	C	C
SLM_r1.2ch01	63483326	C	A	C	C	A	A	A	A
SLM_r1.2ch01	65871854	A	C	A	C	C	C	C	C
SLM_r1.2ch01	66187084	G	A	G	G	A	A	A	A
SLM_r1.2ch01	66623441	G	T	G	G	T	G	G	G
SLM_r1.2ch01	66876498	A	G	A	A	A	A	G	G
SLM_r1.2ch01	66989482	T	G	T	G	G	G	G	G
SLM_r1.2ch01	67376214	T	C	T	T	C	C	C	C
SLM_r1.2ch01	67657525	A	C	A	A	A	A	C	C
SLM_r1.2ch01	67823160	C	T	C	C	C	T	C	C
SLM_r1.2ch01	68196362	A	G	A	A	A	A	G	G
SLM_r1.2ch01	69307188	T	A	T	T	T	T	A	A
SLM_r1.2ch01	71423053	A	T	A	A	T	A	A	A
SLM_r1.2ch01	73038448	A	G	A	A	G	A	A	A
SLM_r1.2ch01	73740726	T	A	T	T	T	T	A	T
SLM_r1.2ch01	74295832	C	T	C	C	C	C	T	T
SLM_r1.2ch01	74556710	C	T	C	T	T	T	T	C
SLM_r1.2ch01	75139830	T	G	T	T	T	G	T	T
SLM_r1.2ch01	75423847	T	C	T	T	T	C	T	T
SLM_r1.2ch01	75424701	G	A	G	G	G	A	G	G
SLM_r1.2ch01	75425489	G	T	G	G	G	T	G	G
SLM_r1.2ch01	75425939	C	T	C	C	C	T	C	C
SLM_r1.2ch01	75426036	G	T	G	G	G	T	G	G
SLM_r1.2ch01	75426293	A	G	A	A	A	G	A	A
SLM_r1.2ch01	76219880	T	C	T	T	T	C	T	T
SLM_r1.2ch01	76528633	T	A	T	T	A	A	A	A
SLM_r1.2ch01	79292959	G	T	G	G	G	G	T	T
SLM_r1.2ch01	79855103	T	C	T	T	C	C	C	C
SLM_r1.2ch01	80663772	C	G	C	C	G	G	G	G
SLM_r1.2ch01	83764824	A	G	A	A	A	A	G	G
SLM_r1.2ch01	84744385	A	T	A	A	T	A	A	A
SLM_r1.2ch01	87941558	G	A	G	G	A	G	G	G
SLM_r1.2ch01	87962537	G	A	G	G	G	G	A	A
SLM_r1.2ch01	91954067	A	G	A	A	G	G	G	G
SLM_r1.2ch02	2315321	A	C	A	C	C	A	C	C
SLM_r1.2ch02	2315329	T	A	T	A	A	T	A	T
SLM_r1.2ch02	2559414	G	C	G	G	C	C	C	C
SLM_r1.2ch02	2663157	C	T	C	T	T	T	T	C
SLM_r1.2ch02	4067951	A	C	A	A	A	A	C	C
SLM_r1.2ch02	4668016	C	T	C	C	C	C	T	C
SLM_r1.2ch02	4912434	A	G	A	A	G	G	G	G
SLM_r1.2ch02	5261514	A	C	A	A	C	C	C	C
SLM_r1.2ch02	5387664	A	C	A	A	C	C	C	C
SLM_r1.2ch02	5566503	G	T	G	G	G	G	T	G
SLM_r1.2ch02	6480729	G	A	G	G	G	G	A	G
SLM_r1.2ch02	6967679	A	C	A	A	C	C	C	C
SLM_r1.2ch02	7170692	T	A	T	T	T	T	A	A
SLM_r1.2ch02	7646920	T	G	T	T	G	T	T	T
SLM_r1.2ch02	8099177	C	T	C	C	C	C	T	C
SLM_r1.2ch02	8989019	G	A	G	G	G	A	G	G
SLM_r1.2ch02	10553659	T	G	T	T	G	G	G	G
SLM_r1.2ch02	11211918	G	T	G	G	T	T	G	G
SLM_r1.2ch02	11212035	A	G	A	A	G	G	A	A
SLM_r1.2ch02	11212056	A	T	A	A	T	T	A	A
SLM_r1.2ch02	11315807	C	T	C	C	C	C	T	T
SLM_r1.2ch02	11315808	A	C	A	A	A	A	C	C
SLM_r1.2ch02	12053969	C	A	C	C	A	A	A	A
SLM_r1.2ch02	12386666	G	A	G	G	G	G	A	G
SLM_r1.2ch02	13464647	C	T	C	C	C	C	T	C
SLM_r1.2ch02	13590444	T	G	T	T	G	G	G	G
SLM_r1.2ch02	14323406	A	C	A	A	C	C	C	C
SLM_r1.2ch02	14373574	A	T	A	A	A	A	T	T
SLM_r1.2ch02	14411473	C	T	C	C	C	C	T	T
SLM_r1.2ch02	15694114	T	C	T	T	C	C	C	C
SLM_r1.2ch02	15882183	C	T	C	C	C	C	T	C
SLM_r1.2ch02	16035254	C	A	C	C	A	C	C	C
SLM_r1.2ch02	16774409	A	G	A	A	A	A	G	G
SLM_r1.2ch02	17959625	A	G	A	A	G	G	G	G
SLM_r1.2ch02	18009401	T	G	T	T	G	G	G	G
SLM_r1.2ch02	18518305	A	G	A	A	G	A	A	A
SLM_r1.2ch02	18939150	T	A	T	T	A	A	A	A
SLM_r1.2ch02	18976188	G	A	G	G	A	G	G	G
SLM_r1.2ch02	19947547	G	A	G	G	A	A	G	G
SLM_r1.2ch02	20209599	A	C	A	A	C	C	C	C
SLM_r1.2ch02	20365740	C	T	C	C	C	T	C	C
SLM_r1.2ch02	21383393	G	A	G	G	A	A	G	G
SLM_r1.2ch02	21688484	C	T	C	C	C	C	T	C
SLM_r1.2ch02	22158626	A	G	A	A	G	G	G	G
SLM_r1.2ch02	22309395	T	G	T	T	T	T	G	G
SLM_r1.2ch02	25335017	T	C	T	T	C	C	C	C
SLM_r1.2ch02	25672108	C	T	C	C	T	C	C	C
SLM_r1.2ch02	26233910	T	C	T	T	C	C	T	T
SLM_r1.2ch02	26234355	A	C	A	A	C	C	A	A
SLM_r1.2ch02	26269428	T	G	T	T	G	G	T	T
SLM_r1.2ch02	26269440	T	C	T	T	C	C	T	T
SLM_r1.2ch02	26269939	T	C	T	T	C	C	T	T
SLM_r1.2ch02	26270147	C	T	C	C	T	T	C	C
SLM_r1.2ch02	26270207	G	A	G	G	A	A	G	G
SLM_r1.2ch02	26270740	C	A	C	C	A	A	C	C
SLM_r1.2ch02	26270844	T	C	T	T	C	C	T	T
SLM_r1.2ch02	28525653	T	G	T	T	G	G	G	G
SLM_r1.2ch02	31647763	G	A	G	G	A	G	G	G
SLM_r1.2ch02	32028704	G	A	G	G	G	G	A	A
SLM_r1.2ch02	32324620	T	G	T	T	G	G	G	G
SLM_r1.2ch02	32389874	G	T	G	G	T	G	G	G
SLM_r1.2ch02	33078999	C	T	C	T	T	T	T	T
SLM_r1.2ch02	33462969	T	C	T	C	C	C	C	C
SLM_r1.2ch02	34457842	C	T	C	C	T	T	T	T
SLM_r1.2ch02	36298472	G	T	G	G	T	G	G	G
SLM_r1.2ch02	37294932	T	G	T	T	T	T	G	G
SLM_r1.2ch02	37365013	T	C	T	C	C	C	C	T
SLM_r1.2ch02	37974942	G	T	G	G	G	G	T	G
SLM_r1.2ch02	39438441	A	G	A	A	G	G	G	G
SLM_r1.2ch02	39438460	G	A	G	G	A	A	A	A
SLM_r1.2ch02	39439706	A	G	A	A	G	G	G	G
SLM_r1.2ch02	39440208	G	A	G	G	A	A	A	A
SLM_r1.2ch02	39440519	A	G	A	A	G	G	G	G
SLM_r1.2ch02	39440520	T	G	T	T	G	G	G	G
SLM_r1.2ch02	39493906	T	A	T	T	A	A	A	A
SLM_r1.2ch02	40025713	C	T	C	C	T	C	T	T
SLM_r1.2ch02	40543235	A	T	A	A	T	A	T	T
SLM_r1.2ch02	40971728	G	A	G	G	A	G	A	A
SLM_r1.2ch02	41500622	G	A	G	G	A	G	A	A
SLM_r1.2ch02	42000035	T	A	T	T	A	T	A	A
SLM_r1.2ch02	42499742	A	G	A	A	G	A	G	G
SLM_r1.2ch02	42989929	G	T	G	G	T	G	T	T
SLM_r1.2ch02	43500748	T	C	T	T	C	T	C	C
SLM_r1.2ch02	44001029	A	T	A	A	T	A	T	T
SLM_r1.2ch02	44051775	A	C	A	A	C	A	C	C
SLM_r1.2ch02	44053209	A	T	A	A	T	A	T	T
SLM_r1.2ch02	44054932	T	C	T	T	C	T	C	C
SLM_r1.2ch02	44061443	A	G	A	A	G	A	G	G
SLM_r1.2ch02	44066863	T	C	T	T	C	T	C	C
SLM_r1.2ch02	44079029	A	G	A	A	G	A	G	G
SLM_r1.2ch02	44079768	C	T	C	C	T	C	T	T
SLM_r1.2ch02	44081249	G	C	G	G	C	G	C	C
SLM_r1.2ch02	44081429	T	A	T	T	A	T	A	A
SLM_r1.2ch02	44084144	A	T	A	A	T	A	T	T
SLM_r1.2ch02	44085237	C	G	C	C	G	C	G	G
SLM_r1.2ch02	51162677	G	A	G	G	G	G	A	A
SLM_r1.2ch02	52575313	A	T	A	A	A	T	A	A
SLM_r1.2ch02	54114869	C	T	C	C	T	T	T	T
SLM_r1.2ch02	54684949	C	A	C	C	C	A	C	C
SLM_r1.2ch03	14110	G	A	G	A	A	A	A	A
SLM_r1.2ch03	14130	C	A	C	A	A	A	A	A
SLM_r1.2ch03	2779526	G	T	G	G	T	G	G	G
SLM_r1.2ch03	2780110	G	A	G	G	A	G	G	G
SLM_r1.2ch03	2780348	G	A	G	G	A	G	G	G
SLM_r1.2ch03	2780532	T	C	T	T	C	T	T	T
SLM_r1.2ch03	2999986	T	C	T	T	T	C	C	C
SLM_r1.2ch03	3319136	A	G	A	A	A	G	G	G
SLM_r1.2ch03	3760562	A	T	A	A	A	A	T	T
SLM_r1.2ch03	7657516	A	T	A	A	T	A	A	A
SLM_r1.2ch03	9457720	C	A	C	C	A	A	C	C
SLM_r1.2ch03	9814170	A	G	A	A	G	G	G	G
SLM_r1.2ch03	13884546	C	G	C	G	G	G	G	G
SLM_r1.2ch03	14697997	A	C	A	A	C	C	C	C
SLM_r1.2ch03	14697998	T	A	T	T	A	A	A	A
SLM_r1.2ch03	14977435	C	T	C	C	T	C	C	C
SLM_r1.2ch03	16285966	T	C	T	T	C	C	C	C
SLM_r1.2ch03	17196277	A	G	A	A	G	G	G	G
SLM_r1.2ch03	17261852	C	G	C	C	G	G	C	C
SLM_r1.2ch03	17692393	A	T	A	A	A	A	T	T
SLM_r1.2ch03	18093662	A	G	A	A	G	G	G	G
SLM_r1.2ch03	18246488	T	C	T	T	C	C	C	C
SLM_r1.2ch03	19943517	C	A	C	C	A	A	C	C
SLM_r1.2ch03	21407816	C	T	C	C	T	C	C	C
SLM_r1.2ch03	22927422	C	A	C	C	A	C	C	C
SLM_r1.2ch03	23358643	A	T	A	A	T	T	T	T
SLM_r1.2ch03	23574037	T	C	T	T	C	C	C	C
SLM_r1.2ch03	23586195	C	T	C	C	T	C	C	C
SLM_r1.2ch03	25371759	T	A	T	T	A	T	T	T
SLM_r1.2ch03	25873945	G	A	G	G	A	A	G	G
SLM_r1.2ch03	27339802	C	T	C	T	T	T	T	T
SLM_r1.2ch03	27339831	T	C	T	C	C	C	C	C
SLM_r1.2ch03	27339842	T	C	T	C	C	C	C	C
SLM_r1.2ch03	27339866	A	G	A	G	G	G	G	G
SLM_r1.2ch03	27561279	C	A	C	C	A	C	C	C
SLM_r1.2ch03	28113935	T	A	T	T	A	T	T	T
SLM_r1.2ch03	28505042	C	T	C	C	T	T	T	T
SLM_r1.2ch03	29726976	A	G	A	A	G	G	G	G
SLM_r1.2ch03	30103896	A	T	A	A	T	T	T	T
SLM_r1.2ch03	30550610	T	C	T	C	C	C	C	C
SLM_r1.2ch03	30552787	C	G	C	G	G	G	G	G
SLM_r1.2ch03	31042372	G	T	G	G	G	G	T	T
SLM_r1.2ch03	31338696	C	A	C	C	A	C	C	C
SLM_r1.2ch03	32009616	A	G	A	G	G	G	G	A
SLM_r1.2ch03	32513555	C	T	C	C	T	T	C	C
SLM_r1.2ch03	33683618	A	T	A	A	A	A	T	T
SLM_r1.2ch03	33977567	G	A	G	G	A	A	G	G
SLM_r1.2ch03	34536567	T	A	T	T	A	T	T	T
SLM_r1.2ch03	34751036	T	C	T	T	C	C	C	C
SLM_r1.2ch03	35023387	A	G	A	A	G	G	G	G
SLM_r1.2ch03	35938798	C	A	C	C	A	C	C	C
SLM_r1.2ch03	36016723	G	A	G	G	A	A	A	A
SLM_r1.2ch03	36514354	T	C	T	T	C	C	C	C
SLM_r1.2ch03	37060218	A	T	A	A	T	A	A	A
SLM_r1.2ch03	37338931	G	A	G	G	A	G	G	G
SLM_r1.2ch03	38182617	T	A	T	T	A	T	T	T
SLM_r1.2ch03	38500289	G	T	G	G	T	T	G	G
SLM_r1.2ch03	38536308	A	C	A	A	C	C	A	A
SLM_r1.2ch03	38940940	G	C	G	G	C	C	G	G
SLM_r1.2ch03	39307412	G	C	G	G	C	C	C	C
SLM_r1.2ch03	39378754	A	C	A	A	C	C	C	C
SLM_r1.2ch03	40000038	G	A	G	A	A	A	A	G
SLM_r1.2ch03	40242777	T	G	T	T	G	G	G	G
SLM_r1.2ch03	41386153	C	T	C	C	C	C	T	T
SLM_r1.2ch03	41691257	A	G	A	A	G	A	A	A
SLM_r1.2ch03	42554536	C	A	C	C	A	C	C	C
SLM_r1.2ch03	42921001	T	C	T	T	C	C	C	C
SLM_r1.2ch03	44055777	A	C	A	A	C	C	C	C
SLM_r1.2ch03	44234734	C	G	C	C	G	G	G	G
SLM_r1.2ch03	44372132	A	C	A	A	C	C	C	C
SLM_r1.2ch03	45393304	T	G	T	T	G	G	G	G
SLM_r1.2ch03	46270884	C	T	C	C	T	C	C	C
SLM_r1.2ch03	46387683	G	A	G	G	G	G	A	A
SLM_r1.2ch03	47730790	C	T	C	T	T	T	T	T
SLM_r1.2ch03	48150884	T	A	T	T	A	A	A	A
SLM_r1.2ch03	49718595	T	A	T	T	A	A	A	A
SLM_r1.2ch03	50528107	A	G	A	A	G	G	G	G
SLM_r1.2ch03	52983973	G	A	G	G	A	G	G	G
SLM_r1.2ch03	54023147	C	A	C	C	C	A	C	C
SLM_r1.2ch03	55606011	C	T	C	C	T	T	T	T
SLM_r1.2ch03	56033714	T	A	T	T	T	T	A	A
SLM_r1.2ch03	58468117	A	G	A	A	G	G	G	G
SLM_r1.2ch03	58786456	A	T	A	A	T	T	T	T
SLM_r1.2ch03	60022549	C	G	C	C	C	G	C	C
SLM_r1.2ch03	60499612	C	A	C	C	C	C	A	A
SLM_r1.2ch03	60499678	G	T	G	G	G	G	T	T
SLM_r1.2ch03	60499693	G	C	G	G	G	G	C	C
SLM_r1.2ch03	60499696	C	A	C	C	C	C	A	A
SLM_r1.2ch03	60499726	C	G	C	C	C	C	G	G
SLM_r1.2ch03	60500078	T	C	T	T	T	T	C	C
SLM_r1.2ch03	61408371	T	C	T	T	C	C	T	T
SLM_r1.2ch03	61890687	A	T	A	A	T	T	T	T
SLM_r1.2ch03	62007900	A	T	A	A	T	T	T	T
SLM_r1.2ch03	62477532	A	T	A	A	T	T	T	T
SLM_r1.2ch03	63137543	C	T	C	C	T	T	T	T
SLM_r1.2ch03	63847178	T	A	T	T	A	A	A	A
SLM_r1.2ch03	64024468	C	A	C	C	A	A	A	A
SLM_r1.2ch03	64502446	A	T	A	A	T	T	T	T
SLM_r1.2ch03	64770308	A	T	A	A	T	T	A	A
SLM_r1.2ch03	64804147	C	T	C	C	T	T	C	C
SLM_r1.2ch04	356286	T	C	T	T	T	T	C	C
SLM_r1.2ch04	4396949	C	T	C	C	T	T	C	C
SLM_r1.2ch04	5121501	A	G	A	A	A	A	G	A
SLM_r1.2ch04	7324042	C	G	C	C	G	G	C	C
SLM_r1.2ch04	7324145	A	G	A	A	G	G	A	A
SLM_r1.2ch04	7324163	G	T	G	G	T	T	G	G
SLM_r1.2ch04	7324339	G	T	G	G	T	T	G	G
SLM_r1.2ch04	7934879	A	G	A	A	G	G	G	G
SLM_r1.2ch04	8322827	A	G	A	A	G	G	G	G
SLM_r1.2ch04	8670704	C	T	C	C	C	T	C	C
SLM_r1.2ch04	8768874	A	G	A	A	G	A	A	A
SLM_r1.2ch04	9379318	T	A	T	T	A	A	A	A
SLM_r1.2ch04	9922461	G	T	G	G	T	G	G	G
SLM_r1.2ch04	9922462	A	T	A	A	T	A	A	A
SLM_r1.2ch04	10281679	G	C	G	G	G	C	C	C
SLM_r1.2ch04	10916559	G	A	G	G	A	A	A	A
SLM_r1.2ch04	11690900	A	T	A	A	T	A	A	A
SLM_r1.2ch04	12159693	G	A	G	A	A	A	A	A
SLM_r1.2ch04	12587295	A	T	A	T	T	T	A	T
SLM_r1.2ch04	13281967	T	C	T	T	T	C	C	C
SLM_r1.2ch04	13343375	C	T	C	C	C	T	T	T
SLM_r1.2ch04	13795831	T	G	T	T	G	G	T	T
SLM_r1.2ch04	13796120	G	T	G	G	T	T	G	G
SLM_r1.2ch04	13797166	A	G	A	A	G	G	A	A
SLM_r1.2ch04	13798026	T	G	T	T	G	G	T	T
SLM_r1.2ch04	15553058	C	T	C	C	C	C	T	T
SLM_r1.2ch04	15784624	T	G	T	T	G	T	T	T
SLM_r1.2ch04	16937118	G	T	G	G	G	G	T	T
SLM_r1.2ch04	17265055	T	C	T	T	T	C	C	C
SLM_r1.2ch04	17696618	G	A	G	G	G	A	A	A
SLM_r1.2ch04	17708437	C	A	C	C	A	C	C	C
SLM_r1.2ch04	18994935	G	T	G	G	G	G	T	T
SLM_r1.2ch04	19527363	T	A	T	T	T	A	A	A
SLM_r1.2ch04	19657208	T	A	T	T	A	T	T	T
SLM_r1.2ch04	22136146	T	C	T	T	C	T	T	T
SLM_r1.2ch04	22702515	A	C	A	A	C	C	C	C
SLM_r1.2ch04	23275425	T	C	T	T	T	C	C	C
SLM_r1.2ch04	24346036	A	G	A	A	G	G	G	G
SLM_r1.2ch04	25185751	C	A	C	C	C	A	C	C
SLM_r1.2ch04	25728947	T	A	T	T	T	A	T	T
SLM_r1.2ch04	25906598	C	A	C	C	C	A	C	C
SLM_r1.2ch04	25931814	A	G	A	A	G	G	G	G
SLM_r1.2ch04	26443272	G	C	G	G	G	C	G	G
SLM_r1.2ch04	26646444	G	T	G	G	T	G	G	G
SLM_r1.2ch04	26999199	T	C	T	T	C	C	C	C
SLM_r1.2ch04	27901501	A	C	A	A	C	A	A	A
SLM_r1.2ch04	29273862	A	T	A	A	T	T	T	T
SLM_r1.2ch04	29769966	T	G	T	T	G	T	T	T
SLM_r1.2ch04	30852343	C	A	C	C	C	A	C	C
SLM_r1.2ch04	32163313	A	T	A	A	A	A	T	T
SLM_r1.2ch04	32356490	A	T	A	A	A	T	A	A
SLM_r1.2ch04	32978609	A	C	A	A	C	C	C	C
SLM_r1.2ch04	33429843	T	A	T	T	A	T	T	T
SLM_r1.2ch04	33797243	C	T	C	C	C	T	C	C
SLM_r1.2ch04	34341195	G	T	G	G	G	G	T	G
SLM_r1.2ch04	34881073	A	T	A	A	A	T	T	T
SLM_r1.2ch04	35445714	G	A	G	G	A	A	A	A
SLM_r1.2ch04	35515470	A	C	A	A	C	C	C	C
SLM_r1.2ch04	35732337	A	G	A	A	A	A	G	A
SLM_r1.2ch04	36814138	G	T	G	G	G	G	T	T
SLM_r1.2ch04	36973494	G	T	G	G	G	G	T	T
SLM_r1.2ch04	37082992	C	A	C	C	A	A	A	A
SLM_r1.2ch04	37082993	T	C	T	T	C	C	C	C
SLM_r1.2ch04	37299678	C	A	C	C	C	A	C	C
SLM_r1.2ch04	39946063	G	A	G	G	A	G	G	G
SLM_r1.2ch04	39951912	A	T	A	A	T	T	A	A
SLM_r1.2ch04	39952588	G	A	G	G	A	A	G	G
SLM_r1.2ch04	39952680	A	C	A	A	C	C	A	A
SLM_r1.2ch04	40014602	A	G	A	A	A	G	G	G
SLM_r1.2ch04	40155730	G	T	G	G	G	T	G	G
SLM_r1.2ch04	41078252	A	T	A	A	T	T	T	T
SLM_r1.2ch04	41234270	G	T	G	G	G	T	G	G
SLM_r1.2ch04	42788223	C	T	C	C	C	T	C	C
SLM_r1.2ch04	43419283	G	T	G	G	T	G	G	G
SLM_r1.2ch04	44610006	T	G	T	T	T	G	T	T
SLM_r1.2ch04	44836573	T	A	T	T	T	T	A	T
SLM_r1.2ch04	45710467	A	G	A	A	G	G	G	G
SLM_r1.2ch04	46163032	C	T	C	C	C	T	T	T
SLM_r1.2ch04	46883481	T	C	T	T	C	C	C	C
SLM_r1.2ch04	47925565	T	C	T	T	C	C	C	C
SLM_r1.2ch04	48501907	A	G	A	A	G	G	G	G
SLM_r1.2ch04	52137687	C	T	C	C	T	T	T	T
SLM_r1.2ch04	52453817	G	A	G	G	A	A	A	A
SLM_r1.2ch04	53374878	A	T	A	A	A	T	A	A
SLM_r1.2ch04	56456398	C	T	C	C	C	C	T	T
SLM_r1.2ch04	56456996	A	G	A	A	A	A	G	G
SLM_r1.2ch04	56457158	A	T	A	A	A	A	T	T
SLM_r1.2ch04	56500021	C	T	C	C	C	C	T	T
SLM_r1.2ch04	57000008	A	T	A	A	A	A	T	T
SLM_r1.2ch04	57510848	G	A	G	G	G	G	A	A
SLM_r1.2ch04	58000271	G	C	G	G	G	G	C	C
SLM_r1.2ch04	58499683	T	C	T	T	T	T	C	C
SLM_r1.2ch04	59000006	A	G	A	A	A	A	G	G
SLM_r1.2ch04	59500026	C	G	C	C	G	G	C	C
SLM_r1.2ch04	59999917	T	C	T	T	C	C	T	T
SLM_r1.2ch04	60500041	A	G	A	A	G	G	A	A
SLM_r1.2ch04	61000014	A	C	A	A	C	C	A	A
SLM_r1.2ch04	61500002	G	A	G	G	A	A	G	G
SLM_r1.2ch04	61964322	A	G	A	A	G	G	G	G
SLM_r1.2ch04	63076488	G	A	G	G	A	A	A	A
SLM_r1.2ch04	63539365	C	T	C	C	T	T	T	T
SLM_r1.2ch04	64727317	T	G	T	T	G	G	G	G
SLM_r1.2ch05	1247468	A	T	A	A	A	A	T	A
SLM_r1.2ch05	1938012	C	T	C	C	T	T	T	T
SLM_r1.2ch05	2801076	T	A	T	T	A	A	T	T
SLM_r1.2ch05	4106769	T	A	T	T	A	A	A	A
SLM_r1.2ch05	4106936	T	G	T	T	G	G	G	G
SLM_r1.2ch05	4107423	C	T	C	C	T	T	T	T
SLM_r1.2ch05	4107675	C	T	C	C	T	T	T	T
SLM_r1.2ch05	4113999	T	G	T	T	G	G	G	G
SLM_r1.2ch05	4114190	G	T	G	G	T	T	T	T
SLM_r1.2ch05	4500056	C	G	C	C	G	G	G	G
SLM_r1.2ch05	5000064	A	G	A	A	G	G	G	G
SLM_r1.2ch05	5424725	A	T	A	A	T	T	T	T
SLM_r1.2ch05	6169410	C	T	C	C	T	T	C	C
SLM_r1.2ch05	6518760	T	C	T	T	C	C	C	C
SLM_r1.2ch05	6904303	A	G	A	A	G	G	G	G
SLM_r1.2ch05	7329356	T	G	T	T	G	G	G	G
SLM_r1.2ch05	7424767	A	G	A	A	G	G	G	G
SLM_r1.2ch05	8906782	C	T	C	C	T	C	C	C
SLM_r1.2ch05	9247503	G	A	G	G	G	A	G	G
SLM_r1.2ch05	9358879	T	G	T	T	T	G	T	T
SLM_r1.2ch05	9816666	T	C	T	T	C	C	C	C
SLM_r1.2ch05	9816667	T	A	T	T	A	A	A	A
SLM_r1.2ch05	10005684	T	C	T	T	C	C	C	C
SLM_r1.2ch05	11960143	C	T	C	C	C	T	C	C
SLM_r1.2ch05	13245616	G	A	G	G	A	G	G	G
SLM_r1.2ch05	13346718	G	A	G	G	G	A	G	G
SLM_r1.2ch05	14254259	C	T	C	C	T	C	C	C
SLM_r1.2ch05	14540398	C	A	C	C	C	A	C	C
SLM_r1.2ch05	14996956	A	C	A	A	C	C	C	C
SLM_r1.2ch05	15460508	A	T	A	A	A	A	T	T
SLM_r1.2ch05	15777266	C	T	C	C	C	T	C	C
SLM_r1.2ch05	15779691	G	C	G	G	G	G	C	C
SLM_r1.2ch05	16515595	C	T	C	T	T	T	T	T
SLM_r1.2ch05	17203046	T	G	T	T	G	G	G	G
SLM_r1.2ch05	17632148	T	A	T	T	T	T	A	A
SLM_r1.2ch05	17910017	G	T	G	G	T	T	G	G
SLM_r1.2ch05	17965263	T	G	T	T	G	G	G	G
SLM_r1.2ch05	18097790	C	A	C	C	C	C	A	A
SLM_r1.2ch05	18116229	A	T	A	A	T	T	T	T
SLM_r1.2ch05	19733894	G	T	G	G	T	G	G	G
SLM_r1.2ch05	21233898	T	C	T	T	C	C	T	T
SLM_r1.2ch05	21233968	A	G	A	A	G	G	A	A
SLM_r1.2ch05	21233983	T	G	T	T	G	G	T	T
SLM_r1.2ch05	21247563	T	G	T	T	G	G	T	T
SLM_r1.2ch05	21247705	G	C	G	G	C	C	G	G
SLM_r1.2ch05	21903609	C	T	C	C	T	T	T	T
SLM_r1.2ch05	22775573	C	T	C	C	T	T	T	T
SLM_r1.2ch05	22970324	G	T	G	G	G	T	G	G
SLM_r1.2ch05	23234500	T	C	T	T	T	T	C	C
SLM_r1.2ch05	24933971	G	A	G	G	A	G	G	G
SLM_r1.2ch05	24974639	G	A	G	G	A	G	G	G
SLM_r1.2ch05	26221208	G	A	G	G	A	G	G	G
SLM_r1.2ch05	27423776	A	C	A	A	A	C	A	A
SLM_r1.2ch05	27650683	T	A	T	T	A	A	A	A
SLM_r1.2ch05	28684338	G	T	G	G	G	G	T	T
SLM_r1.2ch05	29265884	A	C	A	A	A	A	C	C
SLM_r1.2ch05	29634717	A	T	A	A	T	A	A	A
SLM_r1.2ch05	30529716	C	G	C	C	G	G	G	G
SLM_r1.2ch05	30741810	A	G	A	A	G	A	A	A
SLM_r1.2ch05	32485042	A	G	A	G	G	A	G	A
SLM_r1.2ch05	32485047	A	C	A	C	C	A	C	A
SLM_r1.2ch05	32803333	G	T	G	G	G	G	T	T
SLM_r1.2ch05	33012037	G	A	G	G	A	G	G	G
SLM_r1.2ch05	35301556	A	G	A	A	G	G	G	G
SLM_r1.2ch05	36360312	G	T	G	G	G	T	G	G
SLM_r1.2ch05	36389890	T	G	T	T	T	T	G	G
SLM_r1.2ch05	36915101	C	A	C	C	C	C	A	A
SLM_r1.2ch05	37293703	G	C	G	G	C	G	G	G
SLM_r1.2ch05	37728904	C	A	C	C	C	C	A	A
SLM_r1.2ch05	38039487	T	C	T	T	C	T	T	T
SLM_r1.2ch05	38411323	A	C	A	A	C	C	A	A
SLM_r1.2ch05	38634588	C	A	C	C	C	A	C	C
SLM_r1.2ch05	39059583	A	G	A	A	G	A	A	A
SLM_r1.2ch05	39553343	C	T	C	C	C	T	C	C
SLM_r1.2ch05	40333300	A	T	A	A	A	A	T	T
SLM_r1.2ch05	41302485	A	G	A	A	G	G	G	G
SLM_r1.2ch05	41501496	A	G	A	A	G	G	G	G
SLM_r1.2ch05	41828007	A	T	A	A	A	A	T	T
SLM_r1.2ch05	42236273	G	T	G	G	T	T	G	G
SLM_r1.2ch05	43820611	T	C	T	T	C	C	T	T
SLM_r1.2ch05	44646573	G	A	G	G	G	A	G	G
SLM_r1.2ch05	44690398	G	C	G	G	G	G	C	C
SLM_r1.2ch05	45348416	A	G	A	A	G	G	G	G
SLM_r1.2ch05	45666578	T	A	T	T	A	A	A	A
SLM_r1.2ch05	45989751	C	T	C	C	C	T	C	C
SLM_r1.2ch05	46427232	G	A	G	G	A	G	G	G
SLM_r1.2ch05	47114597	T	A	T	T	A	T	T	T
SLM_r1.2ch05	47371437	G	T	G	G	T	G	G	G
SLM_r1.2ch05	47797148	A	C	A	A	C	C	C	C
SLM_r1.2ch05	48665712	C	A	C	C	C	C	A	A
SLM_r1.2ch05	48975911	G	T	G	G	G	T	G	G
SLM_r1.2ch05	49195449	G	T	G	G	G	T	G	G
SLM_r1.2ch05	49317264	T	C	T	C	C	C	C	C
SLM_r1.2ch05	49639879	G	A	G	G	G	G	A	A
SLM_r1.2ch05	50123073	G	A	G	G	G	A	G	G
SLM_r1.2ch05	50373717	G	T	G	G	G	T	G	G
SLM_r1.2ch05	51078352	T	C	T	T	T	T	C	C
SLM_r1.2ch05	51079602	A	G	A	A	G	G	G	G
SLM_r1.2ch05	52425462	G	C	G	G	C	G	G	G
SLM_r1.2ch05	53641156	C	T	C	C	T	C	C	C
SLM_r1.2ch05	54003761	G	T	G	G	G	G	T	T
SLM_r1.2ch05	54122083	C	A	C	C	C	A	C	C
SLM_r1.2ch05	55144761	T	G	T	T	G	G	G	G
SLM_r1.2ch05	55593822	A	C	A	A	C	C	C	C
SLM_r1.2ch05	56055075	C	A	C	C	A	C	C	C
SLM_r1.2ch05	56286540	C	A	C	C	A	C	C	C
SLM_r1.2ch05	56954769	C	T	C	C	T	C	C	C
SLM_r1.2ch05	57909141	G	A	G	G	G	A	G	G
SLM_r1.2ch05	58102290	T	A	T	T	T	A	T	T
SLM_r1.2ch05	58796743	C	A	C	C	C	A	C	C
SLM_r1.2ch05	59279843	G	T	G	G	T	T	T	T
SLM_r1.2ch05	59496190	T	C	T	T	C	C	C	C
SLM_r1.2ch05	59974979	G	T	G	G	G	T	G	G
SLM_r1.2ch05	60177384	A	C	A	C	C	C	C	C
SLM_r1.2ch05	60177389	T	G	T	G	G	G	G	G
SLM_r1.2ch05	60179251	A	C	A	C	C	C	C	C
SLM_r1.2ch05	60181066	A	G	A	G	G	G	G	G
SLM_r1.2ch05	60188793	A	C	A	C	C	C	C	A
SLM_r1.2ch05	60188819	T	C	T	C	C	C	C	T
SLM_r1.2ch05	61040239	A	T	A	A	T	T	T	T
SLM_r1.2ch05	61557535	T	C	T	C	C	C	C	C
SLM_r1.2ch05	61835081	A	T	A	A	T	A	A	A
SLM_r1.2ch05	62598987	C	G	C	G	G	G	G	G
SLM_r1.2ch05	65254240	T	C	T	T	C	C	C	C
SLM_r1.2ch05	65379110	G	A	G	G	A	A	A	A
SLM_r1.2ch05	66040649	C	T	C	T	T	T	T	C
SLM_r1.2ch05	68531416	C	T	C	C	T	C	C	C
SLM_r1.2ch06	39524	A	G	A	A	G	A	G	G
SLM_r1.2ch06	499987	C	A	C	C	C	C	A	A
SLM_r1.2ch06	999535	A	G	A	A	A	A	G	G
SLM_r1.2ch06	1519492	G	A	G	G	A	G	G	G
SLM_r1.2ch06	2000276	A	T	A	A	A	A	T	T
SLM_r1.2ch06	2226888	G	A	G	G	G	G	A	A
SLM_r1.2ch06	3147608	C	G	C	G	G	G	G	G
SLM_r1.2ch06	3412418	T	C	T	T	C	C	C	C
SLM_r1.2ch06	4622386	T	G	T	T	G	G	T	T
SLM_r1.2ch06	4623159	C	A	C	C	A	A	C	C
SLM_r1.2ch06	5165449	C	T	C	C	T	T	T	T
SLM_r1.2ch06	5820389	T	C	T	T	T	C	T	T
SLM_r1.2ch06	6038974	A	G	A	A	G	G	G	G
SLM_r1.2ch06	6797193	G	T	G	G	G	G	T	T
SLM_r1.2ch06	8460540	T	G	T	T	G	G	G	G
SLM_r1.2ch06	8484974	G	T	G	G	G	T	G	G
SLM_r1.2ch06	8609346	G	C	G	G	G	C	G	G
SLM_r1.2ch06	8641734	G	A	G	G	G	A	G	G
SLM_r1.2ch06	9717092	C	A	C	C	C	C	A	A
SLM_r1.2ch06	10534722	C	A	C	C	C	A	C	C
SLM_r1.2ch06	10864524	T	G	T	T	G	G	G	G
SLM_r1.2ch06	11048629	A	C	A	A	C	C	C	C
SLM_r1.2ch06	12362089	T	A	T	A	A	A	A	T
SLM_r1.2ch06	12549868	T	A	T	A	A	A	A	A
SLM_r1.2ch06	12803377	A	C	A	A	C	C	C	C
SLM_r1.2ch06	13200533	C	G	C	C	G	G	G	G
SLM_r1.2ch06	13256745	A	C	A	A	C	C	C	C
SLM_r1.2ch06	13449288	C	G	C	C	C	C	G	G
SLM_r1.2ch06	15288526	G	T	G	G	G	G	T	G
SLM_r1.2ch06	15826430	A	G	A	A	G	G	G	G
SLM_r1.2ch06	16485555	A	T	A	A	A	T	A	A
SLM_r1.2ch06	16553716	G	T	G	G	G	T	G	G
SLM_r1.2ch06	16657748	G	A	G	G	G	G	A	G
SLM_r1.2ch06	17891934	A	T	A	A	T	T	T	T
SLM_r1.2ch06	17891935	T	G	T	T	G	G	G	G
SLM_r1.2ch06	18152284	T	A	T	A	A	A	A	T
SLM_r1.2ch06	18287203	G	C	G	G	C	C	C	C
SLM_r1.2ch06	19515922	T	G	T	T	G	G	G	G
SLM_r1.2ch06	20266685	A	C	A	C	C	C	C	C
SLM_r1.2ch06	20266708	A	G	A	G	G	G	G	G
SLM_r1.2ch06	20316016	G	A	G	G	G	A	G	G
SLM_r1.2ch06	21111566	T	C	T	T	C	C	C	C
SLM_r1.2ch06	21567209	C	T	C	C	C	T	C	C
SLM_r1.2ch06	22097707	A	G	A	A	G	G	G	G
SLM_r1.2ch06	22296224	A	G	A	A	G	G	G	G
SLM_r1.2ch06	22812532	G	T	G	G	G	T	G	G
SLM_r1.2ch06	23081360	C	A	C	C	A	C	C	C
SLM_r1.2ch06	24336427	T	G	T	T	T	G	T	T
SLM_r1.2ch06	24393949	T	A	T	T	A	T	T	T
SLM_r1.2ch06	26092978	A	G	A	G	G	G	G	G
SLM_r1.2ch06	26217612	C	T	C	C	T	T	T	T
SLM_r1.2ch06	26321343	G	A	G	G	A	A	A	A
SLM_r1.2ch06	27421179	G	A	G	G	A	G	G	G
SLM_r1.2ch06	27454926	G	T	G	G	G	T	G	G
SLM_r1.2ch06	28240889	T	C	T	T	C	C	C	C
SLM_r1.2ch06	28483920	C	A	C	C	C	C	A	C
SLM_r1.2ch06	28941550	G	A	G	G	G	A	G	G
SLM_r1.2ch06	29072748	A	C	A	A	A	C	A	A
SLM_r1.2ch06	29872539	G	A	G	G	A	G	G	G
SLM_r1.2ch06	30252473	A	C	A	A	C	C	C	C
SLM_r1.2ch06	30715624	A	C	A	A	C	C	C	C
SLM_r1.2ch06	30715625	C	A	C	C	A	A	A	A
SLM_r1.2ch06	32716255	G	A	G	G	A	A	A	A
SLM_r1.2ch06	33791383	A	T	A	A	T	T	A	A
SLM_r1.2ch06	33791630	C	T	C	C	T	T	C	C
SLM_r1.2ch06	33791634	A	G	A	A	G	G	A	A
SLM_r1.2ch06	33792444	A	T	A	A	T	T	A	A
SLM_r1.2ch06	33792665	T	C	T	T	C	C	T	T
SLM_r1.2ch06	35105023	A	G	A	A	G	G	G	G
SLM_r1.2ch06	35613021	A	G	A	A	G	G	A	A
SLM_r1.2ch06	35613070	C	T	C	C	T	T	C	C
SLM_r1.2ch06	35613162	C	T	C	C	T	T	C	C
SLM_r1.2ch06	36594884	C	T	C	C	T	T	T	T
SLM_r1.2ch06	37406190	A	T	A	A	A	T	A	A
SLM_r1.2ch06	37871945	C	T	C	C	T	C	T	T
SLM_r1.2ch06	38375347	T	C	T	T	T	C	T	T
SLM_r1.2ch06	38496936	G	C	G	G	C	C	C	C
SLM_r1.2ch06	38999840	C	T	C	C	T	T	T	T
SLM_r1.2ch06	39373283	T	A	T	T	T	A	A	A
SLM_r1.2ch06	39379992	G	A	G	G	G	A	A	A
SLM_r1.2ch06	40896420	T	C	T	T	T	C	T	T
SLM_r1.2ch06	42042440	A	G	A	A	G	G	G	G
SLM_r1.2ch06	42205971	T	A	T	T	A	A	A	A
SLM_r1.2ch06	42207801	T	C	T	T	C	C	C	C
SLM_r1.2ch06	42604472	A	G	A	A	G	G	G	G
SLM_r1.2ch06	43003398	A	C	A	A	C	C	C	C
SLM_r1.2ch06	43503427	C	G	C	C	C	C	G	G
SLM_r1.2ch06	43999610	C	T	C	C	C	C	T	T
SLM_r1.2ch06	44499750	A	G	A	A	G	G	G	G
SLM_r1.2ch06	44965823	C	T	C	C	T	T	T	T
SLM_r1.2ch06	45156776	A	G	A	A	G	G	G	G
SLM_r1.2ch06	45269485	A	G	A	A	G	G	G	G
SLM_r1.2ch06	45365708	C	G	C	C	G	G	G	G
SLM_r1.2ch06	46040490	T	C	T	T	C	T	T	T
SLM_r1.2ch06	46399588	C	T	C	C	T	T	C	C
SLM_r1.2ch06	47333016	G	A	G	G	G	A	G	G
SLM_r1.2ch07	564608	C	G	C	C	C	C	G	C
SLM_r1.2ch07	565323	G	A	G	G	G	G	A	A
SLM_r1.2ch07	1384303	A	G	A	A	G	A	A	A
SLM_r1.2ch07	1500012	G	C	G	G	G	C	G	G
SLM_r1.2ch07	2000014	A	G	A	A	A	G	A	A
SLM_r1.2ch07	2500031	A	G	A	A	G	G	A	A
SLM_r1.2ch07	3000240	G	A	G	G	G	G	A	A
SLM_r1.2ch07	3499962	A	C	A	A	A	A	C	C
SLM_r1.2ch07	4043475	A	C	A	A	A	A	C	C
SLM_r1.2ch07	4499995	C	T	C	C	C	C	T	T
SLM_r1.2ch07	4770905	C	T	C	C	C	C	T	T
SLM_r1.2ch07	4770912	T	A	T	T	T	T	A	A
SLM_r1.2ch07	6917993	A	T	A	A	A	A	T	T
SLM_r1.2ch07	6918002	C	T	C	C	C	C	T	T
SLM_r1.2ch07	6918150	T	C	T	T	T	T	C	C
SLM_r1.2ch07	6918184	A	T	A	A	A	A	T	T
SLM_r1.2ch07	6918280	T	C	T	T	T	T	C	C
SLM_r1.2ch07	9683855	G	A	G	G	A	A	G	G
SLM_r1.2ch07	9683892	T	G	T	T	G	G	T	T
SLM_r1.2ch07	9684075	T	G	T	T	G	G	T	T
SLM_r1.2ch07	9684126	C	A	C	C	A	A	C	C
SLM_r1.2ch07	11042974	T	G	T	T	G	G	G	G
SLM_r1.2ch07	11213405	A	G	A	A	G	G	G	G
SLM_r1.2ch07	11351806	T	C	T	T	C	C	C	C
SLM_r1.2ch07	12272332	T	C	T	C	C	C	C	C
SLM_r1.2ch07	12821112	G	T	G	G	T	T	G	G
SLM_r1.2ch07	12882613	T	C	T	T	C	C	T	T
SLM_r1.2ch07	13498133	T	G	T	T	G	G	G	G
SLM_r1.2ch07	14510943	C	T	C	C	T	C	C	C
SLM_r1.2ch07	14585509	A	G	A	A	G	G	A	A
SLM_r1.2ch07	14591778	C	A	C	C	C	C	A	A
SLM_r1.2ch07	14811671	A	G	A	A	A	A	G	G
SLM_r1.2ch07	15035464	G	C	G	G	C	G	G	G
SLM_r1.2ch07	16586342	T	C	T	T	T	T	C	C
SLM_r1.2ch07	17092875	C	T	C	C	T	T	T	T
SLM_r1.2ch07	18524092	A	C	A	A	C	C	C	C
SLM_r1.2ch07	18572619	A	C	A	A	A	A	C	C
SLM_r1.2ch07	19506836	T	C	T	T	C	C	C	C
SLM_r1.2ch07	19632051	C	T	C	C	C	C	T	T
SLM_r1.2ch07	19688529	C	T	C	C	C	T	C	C
SLM_r1.2ch07	20100774	A	T	A	A	A	A	T	T
SLM_r1.2ch07	21022723	A	G	A	A	A	A	G	G
SLM_r1.2ch07	22678376	T	C	T	T	C	C	C	C
SLM_r1.2ch07	22697304	G	C	G	G	G	G	C	C
SLM_r1.2ch07	23288038	G	C	G	G	C	C	C	C
SLM_r1.2ch07	24072482	C	A	C	C	A	C	C	C
SLM_r1.2ch07	24554820	C	A	C	C	A	C	C	C
SLM_r1.2ch07	24791582	A	T	A	A	T	A	A	A
SLM_r1.2ch07	25759533	G	C	G	C	C	C	C	C
SLM_r1.2ch07	25761886	T	A	T	A	A	A	A	T
SLM_r1.2ch07	25761890	T	C	T	C	C	C	C	T
SLM_r1.2ch07	27057749	G	T	G	G	G	G	T	T
SLM_r1.2ch07	27112872	T	G	T	T	G	G	G	G
SLM_r1.2ch07	27370404	A	G	A	A	G	G	G	G
SLM_r1.2ch07	27938497	G	A	G	G	A	G	G	G
SLM_r1.2ch07	28152874	C	T	C	C	T	T	C	C
SLM_r1.2ch07	28152903	G	A	G	G	A	A	G	G
SLM_r1.2ch07	28523542	T	G	T	T	G	G	G	G
SLM_r1.2ch07	29041390	G	A	G	A	A	A	A	A
SLM_r1.2ch07	29842108	G	A	G	G	A	G	G	G
SLM_r1.2ch07	31201335	G	A	G	G	G	G	A	A
SLM_r1.2ch07	32236917	T	C	T	T	C	C	C	C
SLM_r1.2ch07	32730263	C	T	C	T	T	T	T	T
SLM_r1.2ch07	33033828	G	A	G	G	A	A	G	G
SLM_r1.2ch07	33034050	T	G	T	T	G	G	T	T
SLM_r1.2ch07	33034376	A	C	A	A	C	C	A	A
SLM_r1.2ch07	33034499	T	C	T	T	C	C	T	T
SLM_r1.2ch07	33348281	T	C	T	T	T	T	C	C
SLM_r1.2ch07	34461428	A	G	A	A	G	G	G	G
SLM_r1.2ch07	35040533	T	A	T	T	T	T	A	A
SLM_r1.2ch07	35162541	T	G	T	T	T	T	G	G
SLM_r1.2ch07	35501325	A	T	A	A	T	T	T	T
SLM_r1.2ch07	35730100	T	C	T	T	C	T	T	T
SLM_r1.2ch07	36279052	A	T	A	A	T	T	T	T
SLM_r1.2ch07	37478535	T	G	T	T	G	G	G	G
SLM_r1.2ch07	37502244	C	T	C	C	T	T	T	T
SLM_r1.2ch07	37519803	A	C	A	A	C	C	C	C
SLM_r1.2ch07	38817136	C	G	C	C	G	G	G	G
SLM_r1.2ch07	39243663	G	A	G	G	A	G	G	G
SLM_r1.2ch07	40725226	A	C	A	A	C	C	C	C
SLM_r1.2ch07	40902806	A	C	A	A	C	C	C	C
SLM_r1.2ch07	42189261	G	T	G	G	T	G	G	G
SLM_r1.2ch07	43190274	T	C	T	T	C	C	C	C
SLM_r1.2ch07	43566990	T	A	T	T	A	T	T	T
SLM_r1.2ch07	43978929	C	A	C	C	C	A	C	C
SLM_r1.2ch07	44204161	T	C	T	T	C	C	T	T
SLM_r1.2ch07	44521909	T	C	T	T	T	T	C	C
SLM_r1.2ch07	44681729	T	C	T	C	C	C	C	C
SLM_r1.2ch07	44681738	C	G	C	G	G	G	G	G
SLM_r1.2ch07	44681750	A	C	A	C	C	C	C	C
SLM_r1.2ch07	44695525	A	C	A	C	C	C	C	C
SLM_r1.2ch07	44695557	T	C	T	C	C	C	C	C
SLM_r1.2ch07	44880303	C	A	C	C	A	A	A	A
SLM_r1.2ch07	46149374	T	A	T	T	A	A	A	A
SLM_r1.2ch07	46849843	T	C	T	T	C	C	C	C
SLM_r1.2ch07	46955240	A	G	A	A	A	A	G	G
SLM_r1.2ch07	47047481	G	T	G	G	T	T	T	T
SLM_r1.2ch07	47446308	A	T	A	A	T	T	T	T
SLM_r1.2ch07	48318877	C	T	C	C	T	T	C	C
SLM_r1.2ch07	48520529	C	T	C	C	T	T	T	T
SLM_r1.2ch07	49141005	A	T	A	A	T	T	T	T
SLM_r1.2ch07	49511407	T	C	T	T	C	C	C	C
SLM_r1.2ch07	49795430	A	G	A	A	G	G	G	G
SLM_r1.2ch07	50018062	G	A	G	G	A	A	A	A
SLM_r1.2ch07	51657993	T	A	T	T	A	A	A	A
SLM_r1.2ch07	52696260	A	C	A	A	C	C	C	C
SLM_r1.2ch07	53845626	A	G	A	G	G	G	G	G
SLM_r1.2ch07	54660103	G	A	G	G	G	G	A	A
SLM_r1.2ch07	54791322	C	T	C	C	T	T	C	C
SLM_r1.2ch07	57629937	T	C	T	T	T	T	C	C
SLM_r1.2ch07	57630057	G	C	G	G	G	G	C	C
SLM_r1.2ch07	57630096	T	G	T	T	T	T	G	G
SLM_r1.2ch07	57630172	T	C	T	T	T	T	C	C
SLM_r1.2ch07	57630187	T	C	T	T	T	T	C	C
SLM_r1.2ch07	57630250	A	G	A	A	A	A	G	G
SLM_r1.2ch07	57985166	C	T	C	C	C	C	T	T
SLM_r1.2ch07	58473368	T	C	T	T	T	T	C	C
SLM_r1.2ch07	58473385	C	T	C	C	C	C	T	T
SLM_r1.2ch07	58473391	T	A	T	T	T	T	A	A
SLM_r1.2ch07	58473407	G	A	G	G	G	G	A	A
SLM_r1.2ch07	59273311	A	C	A	C	C	C	C	A
SLM_r1.2ch07	60199994	A	G	A	G	G	G	G	G
SLM_r1.2ch07	61568235	A	G	A	A	G	G	G	G
SLM_r1.2ch07	62545836	A	T	A	A	T	T	A	A
SLM_r1.2ch07	63541196	T	A	T	T	T	T	A	A
SLM_r1.2ch07	65113162	A	G	A	A	A	A	G	G
SLM_r1.2ch07	65113206	G	T	G	G	G	G	T	T
SLM_r1.2ch07	65113789	C	T	C	C	C	C	T	T
SLM_r1.2ch07	65114084	T	C	T	T	T	T	C	C
SLM_r1.2ch07	65114260	C	T	C	C	C	C	T	T
SLM_r1.2ch07	65341516	A	T	A	A	A	A	T	T
SLM_r1.2ch07	65341520	T	G	T	T	T	T	G	G
SLM_r1.2ch07	65341528	T	A	T	T	T	T	A	A
SLM_r1.2ch07	65341564	G	A	G	G	G	G	A	A
SLM_r1.2ch07	65341814	T	A	T	T	T	T	A	A
SLM_r1.2ch08	4580390	G	T	G	T	T	T	T	T
SLM_r1.2ch08	5550188	T	C	T	T	C	C	T	T
SLM_r1.2ch08	5550206	G	T	G	G	T	T	G	G
SLM_r1.2ch08	5550227	A	G	A	A	G	G	A	A
SLM_r1.2ch08	5550382	T	C	T	T	C	C	T	T
SLM_r1.2ch08	5550430	G	A	G	G	A	A	G	G
SLM_r1.2ch08	5981528	A	C	A	A	C	C	C	C
SLM_r1.2ch08	6220183	G	T	G	G	G	T	G	G
SLM_r1.2ch08	8659833	C	A	C	C	A	C	C	C
SLM_r1.2ch08	8672048	T	C	T	T	T	T	C	C
SLM_r1.2ch08	9156455	G	A	G	G	G	A	G	G
SLM_r1.2ch08	9698625	G	A	G	A	A	A	A	G
SLM_r1.2ch08	10341290	C	A	C	A	A	A	A	C
SLM_r1.2ch08	10705650	C	G	C	C	C	G	C	C
SLM_r1.2ch08	12163106	G	C	G	C	C	C	C	C
SLM_r1.2ch08	12969069	A	G	A	A	A	A	G	G
SLM_r1.2ch08	13461922	G	A	G	G	G	A	G	G
SLM_r1.2ch08	13650035	G	T	G	T	T	T	T	T
SLM_r1.2ch08	14224238	C	T	C	C	C	T	C	C
SLM_r1.2ch08	14233561	A	C	A	C	C	C	C	C
SLM_r1.2ch08	16103251	C	T	C	C	C	C	T	T
SLM_r1.2ch08	16929698	T	A	T	T	A	T	T	T
SLM_r1.2ch08	17402866	C	A	C	C	A	C	C	C
SLM_r1.2ch08	17408005	T	C	T	T	T	T	C	C
SLM_r1.2ch08	17598782	A	G	A	G	G	G	G	G
SLM_r1.2ch08	17599054	T	C	T	C	C	C	C	C
SLM_r1.2ch08	18024425	T	A	T	T	A	T	T	T
SLM_r1.2ch08	18415383	G	C	G	C	C	G	C	C
SLM_r1.2ch08	19648846	G	A	G	G	G	A	G	G
SLM_r1.2ch08	19765509	A	C	A	A	C	C	C	C
SLM_r1.2ch08	20088765	A	C	A	A	C	C	C	C
SLM_r1.2ch08	20627021	T	G	T	T	G	G	G	G
SLM_r1.2ch08	21410649	C	T	C	C	T	C	C	C
SLM_r1.2ch08	23665143	C	A	C	A	A	A	A	C
SLM_r1.2ch08	29154025	T	G	T	T	G	G	T	T
SLM_r1.2ch08	29154230	A	T	A	A	T	T	A	A
SLM_r1.2ch08	29154234	A	T	A	A	T	T	A	A
SLM_r1.2ch08	29154307	C	T	C	C	T	T	C	C
SLM_r1.2ch08	29154570	A	G	A	A	G	G	A	A
SLM_r1.2ch08	29154576	T	G	T	T	G	G	T	T
SLM_r1.2ch08	30970287	A	C	A	A	A	A	C	C
SLM_r1.2ch08	31381278	C	T	C	C	T	C	C	C
SLM_r1.2ch08	32101902	A	T	A	A	A	T	A	A
SLM_r1.2ch08	32563816	C	T	C	C	T	C	C	C
SLM_r1.2ch08	33477366	G	A	G	G	A	G	G	G
SLM_r1.2ch08	33581718	G	A	G	G	G	A	G	G
SLM_r1.2ch08	35026756	T	A	T	T	A	A	A	A
SLM_r1.2ch08	35279376	G	A	G	G	G	A	G	G
SLM_r1.2ch08	35313924	T	A	T	A	A	A	A	A
SLM_r1.2ch08	36953104	A	G	A	A	G	G	G	G
SLM_r1.2ch08	37300849	T	G	T	T	G	G	G	G
SLM_r1.2ch08	38662075	C	T	C	C	C	T	C	C
SLM_r1.2ch08	38662797	T	C	T	T	C	C	C	C
SLM_r1.2ch08	39229872	C	T	C	C	C	T	C	C
SLM_r1.2ch08	39640716	C	T	C	C	T	C	C	C
SLM_r1.2ch08	39680840	A	C	A	A	C	C	C	C
SLM_r1.2ch08	40061802	A	G	A	A	G	G	G	G
SLM_r1.2ch08	40087913	T	G	T	T	T	G	T	T
SLM_r1.2ch08	40255124	C	T	C	C	T	T	T	T
SLM_r1.2ch08	40443493	A	G	A	A	G	A	A	A
SLM_r1.2ch08	41237964	G	A	G	G	G	A	G	G
SLM_r1.2ch08	41269788	G	T	G	G	G	T	G	G
SLM_r1.2ch08	41795091	C	T	C	C	T	C	C	C
SLM_r1.2ch08	42229539	C	A	C	C	C	C	A	A
SLM_r1.2ch08	43495473	A	G	A	A	G	G	G	G
SLM_r1.2ch08	43835170	T	A	T	T	A	T	T	T
SLM_r1.2ch08	43846658	G	A	G	G	A	A	A	A
SLM_r1.2ch08	43864620	T	C	T	T	T	C	T	T
SLM_r1.2ch08	44314658	A	G	A	A	G	G	G	G
SLM_r1.2ch08	47358280	A	G	A	A	G	G	A	A
SLM_r1.2ch08	47359010	A	G	A	A	G	G	A	A
SLM_r1.2ch08	47359906	C	A	C	C	A	A	C	C
SLM_r1.2ch08	47359916	C	A	C	C	A	A	C	C
SLM_r1.2ch08	47361703	T	C	T	T	C	C	T	T
SLM_r1.2ch08	47361743	T	C	T	T	C	C	T	T
SLM_r1.2ch08	47362392	T	C	T	T	C	C	T	T
SLM_r1.2ch08	47362746	T	C	T	T	C	C	T	T
SLM_r1.2ch08	50374296	G	A	G	G	G	A	G	G
SLM_r1.2ch08	51667319	C	A	C	C	C	A	C	C
SLM_r1.2ch08	53081769	G	C	G	C	C	C	C	C
SLM_r1.2ch08	53081773	C	T	C	T	T	T	T	T
SLM_r1.2ch08	53684963	G	A	G	A	A	A	A	A
SLM_r1.2ch08	53751018	G	A	G	G	G	A	G	G
SLM_r1.2ch08	56615866	T	A	T	T	A	A	A	A
SLM_r1.2ch08	57326061	G	C	G	C	C	C	G	C
SLM_r1.2ch08	59227049	C	T	C	T	T	T	T	C
SLM_r1.2ch08	59239286	C	T	C	C	T	T	C	C
SLM_r1.2ch08	59239413	A	G	A	A	G	G	A	A
SLM_r1.2ch08	59241315	T	C	T	T	C	C	T	T
SLM_r1.2ch08	59241501	A	G	A	A	G	G	A	A
SLM_r1.2ch08	60184116	C	T	C	C	T	T	T	T
SLM_r1.2ch08	62605030	C	T	C	C	C	C	T	T
SLM_r1.2ch08	62607181	A	T	A	A	A	A	T	T
SLM_r1.2ch08	62611157	A	G	A	A	A	A	G	G
SLM_r1.2ch08	62613908	A	G	A	A	A	A	G	G
SLM_r1.2ch08	62615019	G	A	G	G	G	G	A	A
SLM_r1.2ch08	62998883	A	G	A	A	A	A	G	G
SLM_r1.2ch08	63499984	C	T	C	C	C	C	T	T
SLM_r1.2ch08	64000126	G	C	G	G	G	G	C	C
SLM_r1.2ch08	64501424	G	A	G	G	G	G	A	A
SLM_r1.2ch08	64574308	G	A	G	G	G	G	A	A
SLM_r1.2ch08	64574557	G	A	G	G	G	G	A	A
SLM_r1.2ch08	64575686	A	T	A	A	A	A	T	T
SLM_r1.2ch08	66672783	C	T	C	C	T	T	C	C
SLM_r1.2ch09	1177370	C	T	C	C	C	C	T	T
SLM_r1.2ch09	1478399	A	G	A	A	A	A	G	G
SLM_r1.2ch09	9436245	G	A	G	G	G	A	G	G
SLM_r1.2ch09	10314213	G	A	G	G	A	G	G	G
SLM_r1.2ch09	10529358	A	C	A	A	C	C	C	C
SLM_r1.2ch09	10679098	C	T	C	C	C	T	C	C
SLM_r1.2ch09	10722874	A	C	A	A	C	C	C	C
SLM_r1.2ch09	11404253	A	C	A	C	C	C	C	C
SLM_r1.2ch09	11406764	C	G	C	G	G	G	G	C
SLM_r1.2ch09	11670669	T	C	T	T	C	C	C	C
SLM_r1.2ch09	11970634	G	C	G	G	C	C	C	C
SLM_r1.2ch09	12271624	C	A	C	C	A	A	C	C
SLM_r1.2ch09	12630516	G	A	G	G	G	A	G	G
SLM_r1.2ch09	12806027	C	T	C	C	T	T	C	C
SLM_r1.2ch09	13765994	A	G	A	A	G	G	G	G
SLM_r1.2ch09	13840527	A	G	A	A	G	G	G	G
SLM_r1.2ch09	15082790	A	T	A	A	T	T	T	T
SLM_r1.2ch09	15355182	T	C	T	C	C	C	C	C
SLM_r1.2ch09	16137047	A	C	A	A	C	C	A	A
SLM_r1.2ch09	16487581	A	T	A	A	T	T	T	T
SLM_r1.2ch09	17484210	C	A	C	C	A	A	C	C
SLM_r1.2ch09	19457481	T	C	T	T	C	C	C	C
SLM_r1.2ch09	21556850	C	G	C	C	G	G	C	C
SLM_r1.2ch09	21556870	T	A	T	T	A	A	T	T
SLM_r1.2ch09	21557361	C	T	C	C	T	T	C	C
SLM_r1.2ch09	21557363	A	C	A	A	C	C	A	A
SLM_r1.2ch09	21560112	T	C	T	T	C	C	T	T
SLM_r1.2ch09	21560309	T	G	T	T	G	G	T	T
SLM_r1.2ch09	21560484	C	T	C	C	T	T	C	C
SLM_r1.2ch09	21726965	C	A	C	C	A	A	A	A
SLM_r1.2ch09	22221119	A	G	A	A	G	G	G	G
SLM_r1.2ch09	22376844	A	C	A	A	C	C	C	C
SLM_r1.2ch09	22591864	T	A	T	T	T	A	T	T
SLM_r1.2ch09	22756452	A	C	A	A	C	C	C	C
SLM_r1.2ch09	24934353	C	G	C	C	G	G	G	G
SLM_r1.2ch09	26412218	T	C	T	T	C	C	C	C
SLM_r1.2ch09	26647070	C	T	C	C	T	C	C	C
SLM_r1.2ch09	26922588	T	C	T	T	C	C	C	C
SLM_r1.2ch09	26953641	A	G	A	A	G	G	A	A
SLM_r1.2ch09	28239887	A	C	A	A	C	C	C	C
SLM_r1.2ch09	30047979	C	T	C	C	T	T	T	T
SLM_r1.2ch09	30662593	A	C	A	A	C	C	C	C
SLM_r1.2ch09	31729480	T	C	T	T	C	C	C	C
SLM_r1.2ch09	32039772	A	T	A	A	A	A	T	T
SLM_r1.2ch09	32250526	A	G	A	G	G	G	G	G
SLM_r1.2ch09	32250547	T	G	T	G	G	G	G	G
SLM_r1.2ch09	32250555	A	G	A	G	G	G	G	G
SLM_r1.2ch09	32250559	T	C	T	C	C	C	C	C
SLM_r1.2ch09	32250561	A	G	A	G	G	G	G	G
SLM_r1.2ch09	32253938	T	A	T	A	A	A	A	A
SLM_r1.2ch09	32253942	T	G	T	G	G	G	G	G
SLM_r1.2ch09	32447971	G	C	G	C	C	C	G	C
SLM_r1.2ch09	32448045	T	A	T	A	A	A	A	A
SLM_r1.2ch09	32448090	G	C	G	C	C	C	C	C
SLM_r1.2ch09	32477741	C	G	C	G	G	G	G	G
SLM_r1.2ch09	32477751	G	C	G	C	C	C	C	C
SLM_r1.2ch09	32732886	T	A	T	T	A	A	A	A
SLM_r1.2ch09	33114980	A	C	A	A	C	C	C	C
SLM_r1.2ch09	33245556	G	A	G	G	G	A	G	G
SLM_r1.2ch09	33340384	G	T	G	G	T	G	G	G
SLM_r1.2ch09	33483781	C	A	C	C	A	A	C	C
SLM_r1.2ch09	34456582	A	T	A	A	T	T	T	T
SLM_r1.2ch09	34477026	A	T	A	A	A	T	A	A
SLM_r1.2ch09	34478482	C	A	C	C	C	A	C	C
SLM_r1.2ch09	34478483	A	T	A	A	A	T	A	A
SLM_r1.2ch09	34847479	G	A	G	G	G	A	G	G
SLM_r1.2ch09	34962380	A	C	A	A	C	C	C	C
SLM_r1.2ch09	35630474	G	A	G	G	G	A	G	G
SLM_r1.2ch09	36131639	C	A	C	C	A	C	C	C
SLM_r1.2ch09	36255469	G	T	G	G	G	T	G	G
SLM_r1.2ch09	36265679	C	A	C	C	C	A	C	C
SLM_r1.2ch09	37069273	G	A	G	G	A	G	G	G
SLM_r1.2ch09	37485858	A	G	A	A	G	G	G	G
SLM_r1.2ch09	37703332	T	A	T	T	A	A	A	A
SLM_r1.2ch09	37862723	A	C	A	A	C	C	C	C
SLM_r1.2ch09	37865271	G	T	G	G	T	G	G	G
SLM_r1.2ch09	39229311	T	G	T	T	G	G	G	G
SLM_r1.2ch09	40754194	A	G	A	A	G	G	G	G
SLM_r1.2ch09	40757472	A	C	A	A	C	C	C	C
SLM_r1.2ch09	41352855	T	C	T	T	T	C	T	T
SLM_r1.2ch09	41535502	A	G	A	A	G	G	G	G
SLM_r1.2ch09	41770378	C	A	C	C	C	A	C	C
SLM_r1.2ch09	41785955	C	T	C	C	T	C	C	C
SLM_r1.2ch09	41999685	A	G	A	A	G	G	G	G
SLM_r1.2ch09	42800391	A	C	A	A	C	C	C	C
SLM_r1.2ch09	44617323	C	T	C	C	T	T	C	C
SLM_r1.2ch09	45147147	A	C	A	A	C	C	C	C
SLM_r1.2ch09	45196712	C	T	C	C	T	T	C	C
SLM_r1.2ch09	45670138	A	G	A	A	G	G	G	G
SLM_r1.2ch09	45977917	T	C	T	T	C	C	C	C
SLM_r1.2ch09	46102677	C	T	C	C	C	C	T	T
SLM_r1.2ch09	47109333	G	T	G	G	T	T	G	G
SLM_r1.2ch09	47111980	C	T	C	C	T	C	C	C
SLM_r1.2ch09	47118180	G	A	G	G	G	G	A	A
SLM_r1.2ch09	47849830	G	A	G	G	A	G	G	G
SLM_r1.2ch09	48620344	A	G	A	A	G	G	G	G
SLM_r1.2ch09	49597040	G	A	G	G	A	G	G	G
SLM_r1.2ch09	50679228	A	G	A	A	G	G	A	A
SLM_r1.2ch09	50679744	C	T	C	C	T	T	C	C
SLM_r1.2ch09	50679809	G	T	G	G	T	T	G	G
SLM_r1.2ch09	50679847	G	A	G	G	A	A	G	G
SLM_r1.2ch09	50679955	A	G	A	A	G	G	A	A
SLM_r1.2ch09	50680184	T	C	T	T	C	C	T	T
SLM_r1.2ch09	51539277	A	C	A	A	C	C	C	C
SLM_r1.2ch09	52188248	C	T	C	C	T	T	T	T
SLM_r1.2ch09	52377705	T	C	T	T	C	C	C	C
SLM_r1.2ch09	52621642	G	T	G	G	G	G	T	T
SLM_r1.2ch09	53059024	T	A	T	T	T	A	T	T
SLM_r1.2ch09	53212636	T	A	T	T	A	A	A	A
SLM_r1.2ch09	53565350	T	A	T	T	A	A	A	A
SLM_r1.2ch09	53751181	C	T	C	C	C	T	C	C
SLM_r1.2ch09	53952980	G	A	G	G	G	A	G	G
SLM_r1.2ch09	54911186	T	G	T	G	G	G	G	T
SLM_r1.2ch09	56527965	T	A	T	T	T	A	T	T
SLM_r1.2ch09	58840091	C	T	C	T	C	T	C	T
SLM_r1.2ch09	60936554	T	A	T	T	A	A	A	A
SLM_r1.2ch09	61507811	G	A	G	G	A	G	G	G
SLM_r1.2ch09	63008335	T	A	T	T	A	A	A	A
SLM_r1.2ch09	65271756	G	A	G	G	A	A	A	A
SLM_r1.2ch10	2043206	A	T	A	A	A	A	T	T
SLM_r1.2ch10	2043207	C	T	C	C	C	C	T	T
SLM_r1.2ch10	2977146	T	A	T	T	A	A	A	A
SLM_r1.2ch10	2991309	C	T	C	C	T	T	T	T
SLM_r1.2ch10	2991449	C	T	C	C	T	T	T	T
SLM_r1.2ch10	3016592	T	C	T	T	C	C	C	C
SLM_r1.2ch10	3023662	T	A	T	T	A	A	A	A
SLM_r1.2ch10	3524630	G	A	G	G	G	G	A	A
SLM_r1.2ch10	3991589	T	A	T	T	T	T	A	A
SLM_r1.2ch10	4510373	G	T	G	G	G	G	T	T
SLM_r1.2ch10	5001280	A	G	A	A	A	A	G	G
SLM_r1.2ch10	5500737	T	A	T	T	T	T	A	A
SLM_r1.2ch10	5996599	T	C	T	T	T	T	C	C
SLM_r1.2ch10	6499083	T	C	T	T	T	T	C	C
SLM_r1.2ch10	7018402	A	T	A	A	A	A	T	T
SLM_r1.2ch10	7500094	G	T	G	G	G	G	T	T
SLM_r1.2ch10	8107278	T	A	T	T	T	T	A	A
SLM_r1.2ch10	8497963	C	T	C	C	C	C	T	T
SLM_r1.2ch10	9005563	A	G	A	A	A	A	G	G
SLM_r1.2ch10	9360513	T	C	T	T	T	T	C	C
SLM_r1.2ch10	10021019	A	T	A	A	A	A	T	T
SLM_r1.2ch10	10526792	C	A	C	C	C	C	A	A
SLM_r1.2ch10	10898290	C	A	C	C	C	C	A	A
SLM_r1.2ch10	11520754	G	C	G	G	G	G	C	C
SLM_r1.2ch10	11942945	C	T	C	C	C	C	T	T
SLM_r1.2ch10	12530816	A	T	A	A	A	A	T	T
SLM_r1.2ch10	13025802	G	A	G	G	G	G	A	A
SLM_r1.2ch10	13158909	G	T	G	G	G	G	T	T
SLM_r1.2ch10	13966604	C	T	C	C	C	C	T	T
SLM_r1.2ch10	14474653	G	A	G	G	G	G	A	A
SLM_r1.2ch10	15095207	T	G	T	T	T	T	G	G
SLM_r1.2ch10	15605339	A	G	A	G	G	G	G	A
SLM_r1.2ch10	15853448	C	A	C	C	C	C	A	A
SLM_r1.2ch10	16464366	A	G	A	A	A	A	G	G
SLM_r1.2ch10	17082997	A	G	A	A	A	A	G	G
SLM_r1.2ch10	17490962	T	G	T	T	T	T	G	G
SLM_r1.2ch10	18028380	T	C	T	T	T	T	C	C
SLM_r1.2ch10	18502336	G	A	G	G	G	G	A	A
SLM_r1.2ch10	18952805	A	C	A	A	A	A	C	C
SLM_r1.2ch10	19619045	C	T	C	C	C	C	T	T
SLM_r1.2ch10	20009409	T	C	T	T	T	T	C	C
SLM_r1.2ch10	20480757	C	T	C	C	C	C	T	T
SLM_r1.2ch10	21147323	A	C	A	A	A	A	C	C
SLM_r1.2ch10	21491390	A	C	A	A	A	A	C	C
SLM_r1.2ch10	21969006	G	T	G	G	G	G	T	T
SLM_r1.2ch10	22521796	T	C	T	T	T	T	C	C
SLM_r1.2ch10	23051157	C	T	C	C	T	T	C	C
SLM_r1.2ch10	23706373	A	G	A	A	A	A	G	G
SLM_r1.2ch10	23897857	C	T	C	C	C	C	T	T
SLM_r1.2ch10	24365496	A	T	A	A	A	A	T	T
SLM_r1.2ch10	25020535	C	T	C	C	C	C	T	T
SLM_r1.2ch10	25487819	T	G	T	T	T	T	G	G
SLM_r1.2ch10	26256989	T	G	T	T	T	T	G	G
SLM_r1.2ch10	26516192	C	T	C	C	C	C	T	T
SLM_r1.2ch10	26849351	T	C	T	T	T	T	C	C
SLM_r1.2ch10	27542125	C	A	C	C	C	C	A	A
SLM_r1.2ch10	28038628	C	G	C	C	C	C	G	G
SLM_r1.2ch10	28506969	G	T	G	G	G	G	T	T
SLM_r1.2ch10	29006050	C	T	C	C	T	C	C	C
SLM_r1.2ch10	29556704	G	A	G	G	G	G	A	A
SLM_r1.2ch10	29983843	C	A	C	C	C	C	A	A
SLM_r1.2ch10	30514163	A	T	A	A	A	A	T	T
SLM_r1.2ch10	30998577	C	G	C	C	C	C	G	G
SLM_r1.2ch10	31603875	A	C	A	A	A	A	C	C
SLM_r1.2ch10	31952165	T	C	T	T	T	C	T	C
SLM_r1.2ch10	32549318	A	G	A	A	A	A	G	G
SLM_r1.2ch10	32982696	G	T	G	G	G	G	T	T
SLM_r1.2ch10	33445501	C	A	C	C	C	C	A	A
SLM_r1.2ch10	33993079	C	A	C	C	A	C	C	C
SLM_r1.2ch10	34607560	C	T	C	C	C	C	T	T
SLM_r1.2ch10	35026308	T	C	T	T	T	T	C	C
SLM_r1.2ch10	35498798	C	A	C	C	C	C	A	A
SLM_r1.2ch10	36038874	T	A	T	T	T	T	A	A
SLM_r1.2ch10	36485531	A	C	A	A	A	A	C	C
SLM_r1.2ch10	36997012	T	C	T	T	T	T	C	C
SLM_r1.2ch10	37457733	C	G	C	C	C	C	G	G
SLM_r1.2ch10	37979371	G	C	G	G	G	G	C	C
SLM_r1.2ch10	38540269	T	A	T	T	T	T	A	A
SLM_r1.2ch10	39063368	C	A	C	C	C	C	A	A
SLM_r1.2ch10	39360743	A	C	A	A	A	A	C	C
SLM_r1.2ch10	40051045	T	C	T	T	T	T	C	C
SLM_r1.2ch10	40423353	A	G	A	A	A	A	G	G
SLM_r1.2ch10	41059512	A	G	A	A	A	A	G	G
SLM_r1.2ch10	41523520	G	A	G	G	G	G	A	A
SLM_r1.2ch10	41954855	C	T	C	C	C	C	T	T
SLM_r1.2ch10	42473035	T	C	T	T	T	T	C	C
SLM_r1.2ch10	42978132	A	C	A	A	A	A	C	C
SLM_r1.2ch10	43477112	C	T	C	C	C	C	T	T
SLM_r1.2ch10	44008770	G	T	G	G	G	G	T	T
SLM_r1.2ch10	44470253	C	A	C	C	C	C	A	A
SLM_r1.2ch10	44982110	T	C	T	T	T	T	C	C
SLM_r1.2ch10	45572635	T	A	T	T	T	T	A	A
SLM_r1.2ch10	46151160	C	T	C	C	C	C	T	T
SLM_r1.2ch10	46463419	A	G	A	A	A	A	G	G
SLM_r1.2ch10	46944519	G	A	G	G	G	G	A	A
SLM_r1.2ch10	47427117	T	C	T	T	T	T	C	C
SLM_r1.2ch10	47999963	A	C	A	A	A	A	C	C
SLM_r1.2ch10	48545173	T	G	T	T	T	T	G	G
SLM_r1.2ch10	48915856	C	A	C	C	C	C	A	A
SLM_r1.2ch10	48915858	T	A	T	T	T	T	A	A
SLM_r1.2ch10	49060298	C	T	C	C	C	C	T	T
SLM_r1.2ch10	49151013	C	T	C	C	C	C	T	T
SLM_r1.2ch10	49750241	G	T	G	G	G	G	T	T
SLM_r1.2ch10	49809297	G	A	G	G	G	G	A	A
SLM_r1.2ch10	49854530	T	A	T	T	T	T	A	A
SLM_r1.2ch10	50120293	A	G	A	A	A	A	G	G
SLM_r1.2ch10	50260430	A	G	A	A	A	A	G	G
SLM_r1.2ch10	52020587	T	A	T	T	T	A	T	T
SLM_r1.2ch10	54721570	G	A	G	G	G	G	A	A
SLM_r1.2ch10	56561455	C	T	C	C	T	T	T	T
SLM_r1.2ch10	58985628	C	T	C	C	T	C	C	C
SLM_r1.2ch10	59316247	G	A	G	G	G	A	G	G
SLM_r1.2ch10	61427844	T	C	T	T	C	T	T	T
SLM_r1.2ch10	61711921	C	T	C	C	C	T	C	C
SLM_r1.2ch10	62235651	C	T	C	C	T	C	C	C
SLM_r1.2ch10	64767794	G	A	G	G	A	A	A	A
SLM_r1.2ch11	2568279	C	G	C	C	G	G	C	C
SLM_r1.2ch11	4846155	T	G	T	T	G	G	T	T
SLM_r1.2ch11	5805848	A	T	A	A	T	T	T	T
SLM_r1.2ch11	6998079	G	T	G	G	T	G	G	G
SLM_r1.2ch11	9183087	G	A	G	G	A	A	A	A
SLM_r1.2ch11	10995428	T	G	T	T	T	T	G	G
SLM_r1.2ch11	10995429	A	C	A	A	A	A	C	C
SLM_r1.2ch11	10995533	C	A	C	C	C	C	A	A
SLM_r1.2ch11	10995565	G	A	G	G	G	G	A	A
SLM_r1.2ch11	10995574	G	A	G	G	G	G	A	A
SLM_r1.2ch11	10995615	C	G	C	C	C	C	G	G
SLM_r1.2ch11	10995624	G	T	G	G	G	G	T	T
SLM_r1.2ch11	10995644	A	T	A	A	A	A	T	T
SLM_r1.2ch11	11726058	G	T	G	G	G	G	T	T
SLM_r1.2ch11	13396923	A	G	A	A	A	G	A	A
SLM_r1.2ch11	13758114	T	C	T	C	C	C	C	C
SLM_r1.2ch11	13786219	A	T	A	T	T	T	T	T
SLM_r1.2ch11	13789876	A	G	A	G	G	G	G	G
SLM_r1.2ch11	13789883	T	C	T	C	C	C	C	C
SLM_r1.2ch11	15334429	T	C	T	C	C	C	T	C
SLM_r1.2ch11	16456989	G	C	G	G	C	C	C	C
SLM_r1.2ch11	16950215	C	T	C	C	C	T	C	C
SLM_r1.2ch11	17780750	C	G	C	C	C	G	G	G
SLM_r1.2ch11	17881698	C	T	C	T	T	T	T	T
SLM_r1.2ch11	18666439	A	C	A	C	C	C	C	A
SLM_r1.2ch11	19023869	C	T	C	T	T	T	T	C
SLM_r1.2ch11	19234800	A	C	A	C	C	C	C	C
SLM_r1.2ch11	19420889	C	T	C	C	C	T	C	C
SLM_r1.2ch11	20530731	C	T	C	C	T	C	C	C
SLM_r1.2ch11	20679064	A	G	A	A	A	G	A	A
SLM_r1.2ch11	21125456	G	T	G	G	T	G	G	G
SLM_r1.2ch11	21449034	G	A	G	G	A	A	A	A
SLM_r1.2ch11	22029920	G	T	G	G	G	T	G	G
SLM_r1.2ch11	22283817	T	A	T	T	A	A	A	A
SLM_r1.2ch11	23228002	A	T	A	A	T	A	A	A
SLM_r1.2ch11	23676457	T	C	T	C	C	C	C	C
SLM_r1.2ch11	23807901	T	C	T	T	T	C	T	T
SLM_r1.2ch11	24626462	A	C	A	A	C	C	C	C
SLM_r1.2ch11	24995869	G	A	G	G	A	G	G	G
SLM_r1.2ch11	25709624	A	C	A	C	C	C	C	C
SLM_r1.2ch11	25715938	A	C	A	C	C	C	C	C
SLM_r1.2ch11	25717129	G	A	G	A	A	A	A	A
SLM_r1.2ch11	26640069	A	G	A	A	G	G	G	G
SLM_r1.2ch11	29064714	C	T	C	C	T	C	C	C
SLM_r1.2ch11	29198439	G	A	G	G	G	A	G	G
SLM_r1.2ch11	29221767	C	T	C	C	C	T	C	C
SLM_r1.2ch11	29229083	C	T	C	C	C	T	C	C
SLM_r1.2ch11	30598687	C	A	C	C	C	A	C	C
SLM_r1.2ch11	30871108	G	A	G	G	G	A	G	G
SLM_r1.2ch11	30954747	G	A	G	G	A	G	G	G
SLM_r1.2ch11	31435930	G	T	G	G	T	G	G	G
SLM_r1.2ch11	32493274	T	G	T	G	G	G	G	T
SLM_r1.2ch11	32493279	T	C	T	C	C	C	C	T
SLM_r1.2ch11	32493349	A	G	A	G	G	G	G	G
SLM_r1.2ch11	32943967	A	T	A	A	T	T	A	A
SLM_r1.2ch11	32943980	G	A	G	G	A	A	G	G
SLM_r1.2ch11	35315933	T	A	T	T	A	A	A	A
SLM_r1.2ch11	36465197	A	T	A	A	T	T	T	T
SLM_r1.2ch11	36465198	A	G	A	A	G	G	G	G
SLM_r1.2ch11	36468553	T	A	T	T	A	A	A	A
SLM_r1.2ch11	37156687	C	T	C	C	T	C	C	C
SLM_r1.2ch11	37720860	G	T	G	G	G	T	G	G
SLM_r1.2ch11	38237147	C	A	C	C	C	A	C	C
SLM_r1.2ch11	41835147	A	T	A	A	A	T	A	A
SLM_r1.2ch11	42766720	C	G	C	C	C	C	G	G
SLM_r1.2ch11	44546683	C	T	C	C	C	T	C	C
SLM_r1.2ch11	44592837	T	C	T	T	C	C	C	C
SLM_r1.2ch11	44906386	C	T	C	C	C	T	C	C
SLM_r1.2ch11	45542419	T	C	T	T	C	C	C	C
SLM_r1.2ch11	46322074	G	T	G	G	G	T	G	G
SLM_r1.2ch11	46667906	G	A	G	G	A	G	G	G
SLM_r1.2ch11	47087346	G	A	G	G	A	G	G	G
SLM_r1.2ch11	48392291	T	G	T	T	G	G	G	G
SLM_r1.2ch11	48440079	T	C	T	T	T	T	C	C
SLM_r1.2ch11	48504512	C	T	C	C	C	T	C	C
SLM_r1.2ch11	48776948	T	C	T	T	C	T	T	T
SLM_r1.2ch11	49183163	G	T	G	G	G	T	G	G
SLM_r1.2ch11	51177746	T	C	T	T	C	C	C	C
SLM_r1.2ch11	51841389	A	G	A	G	G	G	G	G
SLM_r1.2ch11	51843601	T	C	T	C	C	C	C	C
SLM_r1.2ch11	51843618	T	C	T	C	C	C	C	C
SLM_r1.2ch11	51848316	C	T	C	T	T	T	T	T
SLM_r1.2ch11	55726417	A	T	A	A	A	T	A	A
SLM_r1.2ch11	56660721	A	C	A	A	C	C	C	C
SLM_r1.2ch12	40678	T	C	T	T	T	T	C	C
SLM_r1.2ch12	499841	G	A	G	G	A	A	A	A
SLM_r1.2ch12	999146	C	T	C	C	T	C	T	T
SLM_r1.2ch12	1560653	A	T	A	A	A	T	A	A
SLM_r1.2ch12	2000210	G	C	G	G	C	C	G	G
SLM_r1.2ch12	2649675	A	T	A	A	T	T	A	A
SLM_r1.2ch12	3010762	A	G	A	A	G	G	A	A
SLM_r1.2ch12	3514510	A	T	A	A	T	T	A	A
SLM_r1.2ch12	3997092	C	T	C	C	T	T	C	C
SLM_r1.2ch12	4498119	A	T	A	A	T	T	A	A
SLM_r1.2ch12	4755342	A	T	A	A	A	A	T	T
SLM_r1.2ch12	5511531	T	C	T	C	C	C	T	C
SLM_r1.2ch12	5999958	A	T	A	A	T	T	A	A
SLM_r1.2ch12	6484928	G	T	G	G	T	T	G	G
SLM_r1.2ch12	6999894	T	C	T	T	C	C	T	T
SLM_r1.2ch12	7500314	G	A	G	G	A	A	G	G
SLM_r1.2ch12	7999152	C	T	C	C	T	T	C	C
SLM_r1.2ch12	8500002	A	T	A	A	T	T	A	A
SLM_r1.2ch12	8999738	T	G	T	T	G	G	T	T
SLM_r1.2ch12	9501022	A	G	A	A	G	G	A	A
SLM_r1.2ch12	9999692	T	G	T	T	G	G	T	T
SLM_r1.2ch12	10500055	A	G	A	A	G	G	A	A
SLM_r1.2ch12	11000041	G	C	G	G	C	C	G	G
SLM_r1.2ch12	11499445	A	C	A	A	C	C	A	A
SLM_r1.2ch12	12000031	A	G	A	A	G	G	A	A
SLM_r1.2ch12	12500022	A	G	A	A	G	G	A	A
SLM_r1.2ch12	13000118	G	C	G	G	C	C	G	G
SLM_r1.2ch12	13499589	G	T	G	G	T	T	G	G
SLM_r1.2ch12	13999999	A	G	A	A	G	G	A	A
SLM_r1.2ch12	14499885	G	A	G	G	A	A	G	G
SLM_r1.2ch12	15000330	G	T	G	G	T	T	G	G
SLM_r1.2ch12	15499971	G	A	G	G	A	A	G	G
SLM_r1.2ch12	15999724	C	T	C	C	T	T	C	C
SLM_r1.2ch12	16500254	A	G	A	A	G	G	A	A
SLM_r1.2ch12	16999900	A	C	A	A	C	C	A	A
SLM_r1.2ch12	17461276	A	G	A	A	G	G	A	A
SLM_r1.2ch12	17999704	T	G	T	T	G	G	T	T
SLM_r1.2ch12	18500182	A	G	A	A	G	G	A	A
SLM_r1.2ch12	18999964	C	A	C	C	A	A	C	C
SLM_r1.2ch12	19499969	C	A	C	C	A	A	C	C
SLM_r1.2ch12	20023139	G	A	G	G	A	A	G	G
SLM_r1.2ch12	20499983	C	G	C	C	G	G	C	C
SLM_r1.2ch12	20999879	T	A	T	T	A	A	T	T
SLM_r1.2ch12	21500128	T	G	T	T	G	G	T	T
SLM_r1.2ch12	22000058	T	A	T	T	A	A	T	T
SLM_r1.2ch12	22500044	T	G	T	T	G	G	T	T
SLM_r1.2ch12	23000363	T	A	T	T	A	A	T	T
SLM_r1.2ch12	23499897	A	C	A	A	C	C	A	A
SLM_r1.2ch12	24000902	A	G	A	A	G	G	A	A
SLM_r1.2ch12	24500237	A	G	A	A	G	G	A	A
SLM_r1.2ch12	25000023	C	A	C	C	A	A	C	C
SLM_r1.2ch12	25500060	T	A	T	T	A	A	T	T
SLM_r1.2ch12	26000025	A	G	A	A	G	G	A	A
SLM_r1.2ch12	26499947	G	A	G	G	A	A	G	G
SLM_r1.2ch12	27000103	T	G	T	T	G	G	T	T
SLM_r1.2ch12	27499933	A	C	A	A	C	C	A	A
SLM_r1.2ch12	27999981	T	C	T	T	C	C	T	T
SLM_r1.2ch12	28500046	C	G	C	C	G	G	C	C
SLM_r1.2ch12	29000026	T	G	T	T	G	G	T	T
SLM_r1.2ch12	29501189	T	G	T	T	G	G	T	T
SLM_r1.2ch12	30000212	C	A	C	C	A	A	C	C
SLM_r1.2ch12	30500189	G	A	G	G	A	A	G	G
SLM_r1.2ch12	30999110	C	T	C	C	T	T	C	C
SLM_r1.2ch12	31500019	G	A	G	G	A	A	G	G
SLM_r1.2ch12	31999145	G	T	G	G	T	T	G	G
SLM_r1.2ch12	32499764	T	C	T	T	C	C	T	T
SLM_r1.2ch12	33000210	A	T	A	A	T	T	A	A
SLM_r1.2ch12	33499987	T	G	T	T	G	G	T	T
SLM_r1.2ch12	33999965	C	A	C	C	A	A	C	C
SLM_r1.2ch12	34499987	T	C	T	T	C	C	T	T
SLM_r1.2ch12	34999914	T	A	T	T	A	A	T	T
SLM_r1.2ch12	35500144	T	C	T	T	T	C	T	T
SLM_r1.2ch12	36000026	A	C	A	A	C	C	A	A
SLM_r1.2ch12	36500376	T	G	T	T	G	G	T	T
SLM_r1.2ch12	37000309	A	C	A	A	C	C	A	A
SLM_r1.2ch12	37507168	T	A	T	T	A	A	T	T
SLM_r1.2ch12	38000160	T	C	T	T	C	C	T	T
SLM_r1.2ch12	38494593	A	G	A	A	G	G	A	A
SLM_r1.2ch12	38999894	T	C	T	T	C	C	T	T
SLM_r1.2ch12	39500031	A	G	A	A	G	G	A	A
SLM_r1.2ch12	39999762	G	C	G	G	C	C	G	G
SLM_r1.2ch12	40500131	C	G	C	C	G	G	C	C
SLM_r1.2ch12	40999546	A	G	A	A	G	G	A	A
SLM_r1.2ch12	41499872	C	A	C	C	A	A	C	C
SLM_r1.2ch12	42000347	T	C	T	T	C	C	T	T
SLM_r1.2ch12	42499994	C	A	C	C	A	A	C	C
SLM_r1.2ch12	43000043	A	T	A	A	T	T	A	A
SLM_r1.2ch12	43500038	T	C	T	T	C	C	T	T
SLM_r1.2ch12	44000840	A	G	A	A	G	G	A	A
SLM_r1.2ch12	44499603	G	C	G	G	C	C	G	G
SLM_r1.2ch12	45000087	G	A	G	G	A	A	G	G
SLM_r1.2ch12	45499921	A	T	A	A	T	T	A	A
SLM_r1.2ch12	46000564	T	C	T	T	C	C	T	T
SLM_r1.2ch12	46500158	T	C	T	T	C	C	T	T
SLM_r1.2ch12	47000595	C	T	C	C	T	T	C	C
SLM_r1.2ch12	47500474	C	T	C	C	T	T	C	C
SLM_r1.2ch12	48000227	T	C	T	T	C	C	T	T
SLM_r1.2ch12	48499712	T	G	T	T	G	G	T	T
SLM_r1.2ch12	49000166	T	C	T	T	C	C	T	T
SLM_r1.2ch12	49500144	T	C	T	T	C	C	T	T
SLM_r1.2ch12	50000308	A	C	A	A	C	C	A	A
SLM_r1.2ch12	50499937	G	C	G	G	C	C	G	G
SLM_r1.2ch12	50999859	T	C	T	T	C	C	T	T
SLM_r1.2ch12	51500215	G	A	G	G	A	A	G	G
SLM_r1.2ch12	51999905	A	G	A	A	G	G	A	A
SLM_r1.2ch12	52499963	T	C	T	T	C	C	T	T
SLM_r1.2ch12	52999835	T	C	T	T	C	C	T	T
SLM_r1.2ch12	53476318	T	A	T	T	A	A	T	T
SLM_r1.2ch12	54223837	A	T	A	A	T	T	A	A
SLM_r1.2ch12	54499791	C	G	C	C	G	G	C	C
SLM_r1.2ch12	54999960	G	C	G	G	C	C	G	G
SLM_r1.2ch12	55499962	C	G	C	C	G	G	C	C
SLM_r1.2ch12	56000062	C	T	C	C	T	T	C	C
SLM_r1.2ch12	56500043	A	C	A	A	C	C	A	A
SLM_r1.2ch12	56999973	A	G	A	A	G	G	A	A
SLM_r1.2ch12	57499997	C	T	C	C	T	T	C	C
SLM_r1.2ch12	57999731	T	A	T	T	A	A	T	T
SLM_r1.2ch12	58499999	A	G	A	A	G	G	A	A
SLM_r1.2ch12	58999260	A	C	A	A	C	C	A	A
SLM_r1.2ch12	59500770	G	A	G	G	A	A	G	G
SLM_r1.2ch12	60000116	C	A	C	C	A	A	C	C
SLM_r1.2ch12	60499837	A	C	A	A	C	C	A	A
SLM_r1.2ch12	60999832	A	G	A	A	G	G	A	A
SLM_r1.2ch12	61500021	C	T	C	C	T	T	C	C
SLM_r1.2ch12	62011472	C	T	C	C	T	T	C	C
SLM_r1.2ch12	62500756	G	A	G	G	A	A	G	G
SLM_r1.2ch12	63000013	A	T	A	A	T	T	A	A
SLM_r1.2ch12	63499930	T	C	T	T	C	C	T	T
SLM_r1.2ch12	63958695	C	T	C	C	T	T	T	T
SLM_r1.2ch12	65060467	T	A	T	T	A	A	A	A
SLM_r1.2ch12	65200485	G	T	G	G	G	T	G	G
SLM_r1.2ch12	65321575	T	G	T	T	G	G	T	T
SLM_r1.2ch12	66037176	C	A	C	C	A	C	C	C
SLM_r1.2ch12	66500038	A	G	A	A	G	A	A	A
SLM_r1.2ch12	67569901	C	T	C	C	T	C	C	C
