# Supplementary material for: Genomic variation across distribution of Micro-Tom, a model cultivar of tomato (Solanum lycopersicum)
Source: DNA Res. 2024 Jun 7;31(5):dsae016. doi: 10.1093/dnares/dsae016 (PMC11481021; doi:10.1093/dnares/dsae016)
Supplement: dsae016_suppl_Supplementary_Data_S8 [file dsae016_suppl_supplementary_data_s8.xlsx]

## Sheet: Supplementary_Data8
Supplemetary Data8. A survey of alleles via SNPs and indels in 29 genes that are potentially influential in determining phenotypic traits among different tomato cultivars.
Phenotype	Gene	Reference	GeneID	Locus	Position	REF	ALT	Ontology*	KDRI**	NBRP	NIVITS	USA	FRA	BRA	Description
Glossy fruit	SlCER1–1 (CER1 homologue)	Wu et al. 2022, Horticulture Research, 9: uhac004.	Solyc03g065250	SLM_r1.2ch03:37972797..37967185											Although the fruits of BRA and KDRI lines look glossy, no polymorphism were found.
	SlCER1–2 (CER1 homologue)	Wu et al. 2022, Horticulture Research, 9: uhac004.	Solyc01g088400	SLM_r1.2ch01:77179545..77183883											Although the fruits of BRA and KDRI lines look glossy, no polymorphism were found.
	SlCER1–3 (CER1 homologue)	Wu et al. 2022, Horticulture Research, 9: uhac004.	Solyc01g088430	SLM_r1.2ch01:77208635..77211658											Although the fruits of BRA and KDRI lines look glossy, no polymorphism were found.
	SlCER1–4 (CER1 homologue)	Wu et al. 2022, Horticulture Research, 9: uhac004.	Solyc12g100270	SLM_r1.2ch12:67584158..67586900											Although the fruits of BRA and KDRI lines look glossy, no polymorphism were found.
	SlCER1–5 (CER1 homologue)	Wu et al. 2022, Horticulture Research, 9: uhac004.	Solyc08g044260	SLM_r1.2ch03:37972797..37967185											Although the fruits of BRA and KDRI lines look glossy, no polymorphism were found.
	SlCER3–1 (CER3 homologue)	Wu et al. 2022, Horticulture Research, 9: uhac004.	Solyc03g117800	SLM_r1.2ch03:62668978..62672706	62669159	A	T	DP=611;ANN=T|intron_variant|MODIFIER|Solyc03g117800.4.1|gene:Solyc03g117800.4.1|transcript|mRNA:Solyc03g117800.4.1|protein_coding|1/10|c.106-13A>T||||||	0/0	0/0	1/1	1/1	1/1	1/1	Although the fruits of BRA and KDRI lines look glossy, genotype of BRA indicates ALT homo.
					62669213	C	T	DP=581;ANN=T|synonymous_variant|LOW|Solyc03g117800.4.1|gene:Solyc03g117800.4.1|transcript|mRNA:Solyc03g117800.4.1|protein_coding|2/11|c.147C>T|p.Ser49Ser|147/1926|147/1926|49/641||	0/0	0/0	1/1	1/1	1/1	1/1
					62669249	T	C	DP=494;ANN=C|synonymous_variant|LOW|Solyc03g117800.4.1|gene:Solyc03g117800.4.1|transcript|mRNA:Solyc03g117800.4.1|protein_coding|2/11|c.183T>C|p.Cys61Cys|183/1926|183/1926|61/641||	0/0	0/0	1/1	1/1	1/1	1/1
					62669262	G	A	DP=495;ANN=A|missense_variant|MODERATE|Solyc03g117800.4.1|gene:Solyc03g117800.4.1|transcript|mRNA:Solyc03g117800.4.1|protein_coding|2/11|c.196G>A|p.Val66Ile|196/1926|196/1926|66/641||	0/0	0/0	1/1	1/1	1/1	1/1
					62669269	G	T	DP=490;ANN=T|missense_variant|MODERATE|Solyc03g117800.4.1|gene:Solyc03g117800.4.1|transcript|mRNA:Solyc03g117800.4.1|protein_coding|2/11|c.203G>T|p.Cys68Phe|203/1926|203/1926|68/641||	0/0	0/0	1/1	1/1	1/1	1/1
					62669271	T	G	DP=488;ANN=G|missense_variant|MODERATE|Solyc03g117800.4.1|gene:Solyc03g117800.4.1|transcript|mRNA:Solyc03g117800.4.1|protein_coding|2/11|c.205T>G|p.Ser69Ala|205/1926|205/1926|69/641||	0/0	0/0	1/1	1/1	1/1	1/1
					62669324	T	C	DP=516;ANN=C|synonymous_variant|LOW|Solyc03g117800.4.1|gene:Solyc03g117800.4.1|transcript|mRNA:Solyc03g117800.4.1|protein_coding|2/11|c.258T>C|p.Tyr86Tyr|258/1926|258/1926|86/641||	0/0	0/0	1/1	1/1	1/1	1/1
					62669325	C	T	DP=522;ANN=T|synonymous_variant|LOW|Solyc03g117800.4.1|gene:Solyc03g117800.4.1|transcript|mRNA:Solyc03g117800.4.1|protein_coding|2/11|c.259C>T|p.Leu87Leu|259/1926|259/1926|87/641||	0/0	0/0	1/1	1/1	1/1	1/1
					62669327	G	A	DP=532;ANN=A|synonymous_variant|LOW|Solyc03g117800.4.1|gene:Solyc03g117800.4.1|transcript|mRNA:Solyc03g117800.4.1|protein_coding|2/11|c.261G>A|p.Leu87Leu|261/1926|261/1926|87/641||	0/0	0/0	1/1	1/1	1/1	1/1
					62669331	A	C	DP=527;ANN=C|missense_variant|MODERATE|Solyc03g117800.4.1|gene:Solyc03g117800.4.1|transcript|mRNA:Solyc03g117800.4.1|protein_coding|2/11|c.265A>C|p.Ser89Arg|265/1926|265/1926|89/641||	0/0	0/0	1/1	1/1	1/1	1/1
					62669378	C	T	DP=528;ANN=T|synonymous_variant|LOW|Solyc03g117800.4.1|gene:Solyc03g117800.4.1|transcript|mRNA:Solyc03g117800.4.1|protein_coding|2/11|c.312C>T|p.Asp104Asp|312/1926|312/1926|104/641||	0/0	0/0	1/1	1/1	1/1	1/1
					62669502	G	A	DP=437;ANN=A|missense_variant|MODERATE|Solyc03g117800.4.1|gene:Solyc03g117800.4.1|transcript|mRNA:Solyc03g117800.4.1|protein_coding|3/11|c.352G>A|p.Val118Ile|352/1926|352/1926|118/641||	0/0	0/0	1/1	1/1	1/1	1/1
					62669553	G	C	DP=487;ANN=C|missense_variant|MODERATE|Solyc03g117800.4.1|gene:Solyc03g117800.4.1|transcript|mRNA:Solyc03g117800.4.1|protein_coding|3/11|c.403G>C|p.Val135Leu|403/1926|403/1926|135/641||	0/0	0/0	1/1	1/1	1/1	1/1
					62669581	G	A	DP=391;ANN=A|missense_variant|MODERATE|Solyc03g117800.4.1|gene:Solyc03g117800.4.1|transcript|mRNA:Solyc03g117800.4.1|protein_coding|3/11|c.431G>A|p.Cys144Tyr|431/1926|431/1926|144/641||	0/0	0/0	1/1	1/1	1/1	1/1
					62669716	T	A	DP=457;ANN=A|splice_region_variant&intron_variant|LOW|Solyc03g117800.4.1|gene:Solyc03g117800.4.1|transcript|mRNA:Solyc03g117800.4.1|protein_coding|3/10|c.559+7T>A||||||	0/0	0/0	1/1	1/1	1/1	1/1
					62669722	C	T	DP=450;ANN=T|intron_variant|MODIFIER|Solyc03g117800.4.1|gene:Solyc03g117800.4.1|transcript|mRNA:Solyc03g117800.4.1|protein_coding|3/10|c.559+13C>T||||||	0/0	0/0	1/1	1/1	1/1	1/1
					62669732	T	C	DP=461;ANN=C|intron_variant|MODIFIER|Solyc03g117800.4.1|gene:Solyc03g117800.4.1|transcript|mRNA:Solyc03g117800.4.1|protein_coding|3/10|c.559+23T>C||||||	0/0	0/0	1/1	1/1	1/1	1/1
					62669780	G	A	DP=541;ANN=A|intron_variant|MODIFIER|Solyc03g117800.4.1|gene:Solyc03g117800.4.1|transcript|mRNA:Solyc03g117800.4.1|protein_coding|3/10|c.559+71G>A||||||	0/0	0/0	1/1	1/1	1/1	1/1
					62670310	T	C	DP=415;ANN=C|synonymous_variant|LOW|Solyc03g117800.4.1|gene:Solyc03g117800.4.1|transcript|mRNA:Solyc03g117800.4.1|protein_coding|5/11|c.867T>C|p.Thr289Thr|867/1926|867/1926|289/641||	0/0	0/0	1/1	1/1	1/1	1/1
					62670716	T	A	DP=427;ANN=A|missense_variant|MODERATE|Solyc03g117800.4.1|gene:Solyc03g117800.4.1|transcript|mRNA:Solyc03g117800.4.1|protein_coding|6/11|c.1100T>A|p.Phe367Tyr|1100/1926|1100/1926|367/641||	0/0	0/0	1/1	1/1	1/1	1/1
					62670795	T	A	DP=514;ANN=A|intron_variant|MODIFIER|Solyc03g117800.4.1|gene:Solyc03g117800.4.1|transcript|mRNA:Solyc03g117800.4.1|protein_coding|6/10|c.1158+21T>A||||||	0/0	0/0	1/1	1/1	1/1	1/1
					62670797	A	G	DP=503;ANN=G|intron_variant|MODIFIER|Solyc03g117800.4.1|gene:Solyc03g117800.4.1|transcript|mRNA:Solyc03g117800.4.1|protein_coding|6/10|c.1158+23A>G||||||	0/0	0/0	1/1	1/1	1/1	1/1
					62670924	T	G	DP=525;ANN=G|intron_variant|MODIFIER|Solyc03g117800.4.1|gene:Solyc03g117800.4.1|transcript|mRNA:Solyc03g117800.4.1|protein_coding|6/10|c.1159-73T>G||||||	0/0	0/0	1/1	1/1	1/1	1/1
					62670932	C	T	DP=528;ANN=T|intron_variant|MODIFIER|Solyc03g117800.4.1|gene:Solyc03g117800.4.1|transcript|mRNA:Solyc03g117800.4.1|protein_coding|6/10|c.1159-65C>T||||||	0/0	0/0	1/1	1/1	1/1	1/1
					62670948	G	A	DP=528;ANN=A|intron_variant|MODIFIER|Solyc03g117800.4.1|gene:Solyc03g117800.4.1|transcript|mRNA:Solyc03g117800.4.1|protein_coding|6/10|c.1159-49G>A||||||	0/0	0/0	1/1	1/1	1/1	1/1
					62670971	C	T	DP=535;ANN=T|intron_variant|MODIFIER|Solyc03g117800.4.1|gene:Solyc03g117800.4.1|transcript|mRNA:Solyc03g117800.4.1|protein_coding|6/10|c.1159-26C>T||||||	0/0	0/0	1/1	1/1	1/1	1/1
					62670976	A	C	DP=531;ANN=C|intron_variant|MODIFIER|Solyc03g117800.4.1|gene:Solyc03g117800.4.1|transcript|mRNA:Solyc03g117800.4.1|protein_coding|6/10|c.1159-21A>C||||||	0/0	0/0	1/1	1/1	1/1	1/1
					62670986	T	A	DP=543;ANN=A|intron_variant|MODIFIER|Solyc03g117800.4.1|gene:Solyc03g117800.4.1|transcript|mRNA:Solyc03g117800.4.1|protein_coding|6/10|c.1159-11T>A||||||	0/0	0/0	1/1	1/1	1/1	1/1
					62671122	A	T	DP=521;ANN=T|intron_variant|MODIFIER|Solyc03g117800.4.1|gene:Solyc03g117800.4.1|transcript|mRNA:Solyc03g117800.4.1|protein_coding|7/10|c.1266+18A>T||||||	0/0	0/0	1/1	1/1	1/1	1/1
					62671124	T	C	DP=525;ANN=C|intron_variant|MODIFIER|Solyc03g117800.4.1|gene:Solyc03g117800.4.1|transcript|mRNA:Solyc03g117800.4.1|protein_coding|7/10|c.1266+20T>C||||||	0/0	0/0	1/1	1/1	1/1	1/1
					62671253	C	A	DP=527;ANN=A|intron_variant|MODIFIER|Solyc03g117800.4.1|gene:Solyc03g117800.4.1|transcript|mRNA:Solyc03g117800.4.1|protein_coding|7/10|c.1266+149C>A||||||	0/0	0/0	1/1	1/1	1/1	1/1
					62671257	C	T	DP=534;ANN=T|intron_variant|MODIFIER|Solyc03g117800.4.1|gene:Solyc03g117800.4.1|transcript|mRNA:Solyc03g117800.4.1|protein_coding|7/10|c.1266+153C>T||||||	0/0	0/0	1/1	1/1	1/1	1/1
					62671273	G	C	DP=535;ANN=C|intron_variant|MODIFIER|Solyc03g117800.4.1|gene:Solyc03g117800.4.1|transcript|mRNA:Solyc03g117800.4.1|protein_coding|7/10|c.1266+169G>C||||||	0/0	0/0	1/1	1/1	1/1	1/1
					62671283	A	C	DP=510;ANN=C|intron_variant|MODIFIER|Solyc03g117800.4.1|gene:Solyc03g117800.4.1|transcript|mRNA:Solyc03g117800.4.1|protein_coding|7/10|c.1267-175A>C||||||	0/0	0/0	1/1	1/1	1/1	1/1
					62671375	C	T	DP=271;ANN=T|intron_variant|MODIFIER|Solyc03g117800.4.1|gene:Solyc03g117800.4.1|transcript|mRNA:Solyc03g117800.4.1|protein_coding|7/10|c.1267-83C>T||||||	0/0	0/0	1/1	1/1	1/1	1/1
					62671421	A	T	DP=530;ANN=T|intron_variant|MODIFIER|Solyc03g117800.4.1|gene:Solyc03g117800.4.1|transcript|mRNA:Solyc03g117800.4.1|protein_coding|7/10|c.1267-37A>T||||||	0/0	0/0	1/1	1/1	1/1	1/1
					62671626	A	G	DP=300;ANN=G|missense_variant|MODERATE|Solyc03g117800.4.1|gene:Solyc03g117800.4.1|transcript|mRNA:Solyc03g117800.4.1|protein_coding|8/11|c.1435A>G|p.Ile479Val|1435/1926|1435/1926|479/641||	0/0	0/0	1/1	1/1	1/1	1/1
					62671687	A	T	DP=526;ANN=T|intron_variant|MODIFIER|Solyc03g117800.4.1|gene:Solyc03g117800.4.1|transcript|mRNA:Solyc03g117800.4.1|protein_coding|8/10|c.1473+23A>T||||||	0/0	0/0	1/1	1/1	1/1	1/1
					62672310	T	A	DP=496;ANN=A|intron_variant|MODIFIER|Solyc03g117800.4.1|gene:Solyc03g117800.4.1|transcript|mRNA:Solyc03g117800.4.1|protein_coding|10/10|c.1758+101T>A||||||	0/0	0/0	1/1	1/1	1/1	1/1
					62672347	G	A	DP=467;ANN=A|intron_variant|MODIFIER|Solyc03g117800.4.1|gene:Solyc03g117800.4.1|transcript|mRNA:Solyc03g117800.4.1|protein_coding|10/10|c.1758+138G>A||||||	0/0	0/0	1/1	1/1	1/1	1/1
					62672405	A	T	DP=526;ANN=T|intron_variant|MODIFIER|Solyc03g117800.4.1|gene:Solyc03g117800.4.1|transcript|mRNA:Solyc03g117800.4.1|protein_coding|10/10|c.1759-134A>T||||||	0/0	0/0	1/1	1/1	1/1	1/1
					62672420	G	A	DP=544;ANN=A|intron_variant|MODIFIER|Solyc03g117800.4.1|gene:Solyc03g117800.4.1|transcript|mRNA:Solyc03g117800.4.1|protein_coding|10/10|c.1759-119G>A||||||	0/0	0/0	1/1	1/1	1/1	1/1
	SlCER3–2 (CER3 homologue)	Wu et al. 2022, Horticulture Research, 9: uhac004.	Solyc07g006300	SLM_r1.2ch07:1211441..1219047											Although the fruits of BRA and KDRI lines look glossy, no polymorphism were found.
Shoot branching	Bl	Busch et al. 2011, The Plant Cell, 23, 3595–609.	Solyc11g069030	SLM_r1.2ch11:55736249..55737790											Although the numbers of branching buds of FRA, BRA and USA lines are less than that of KDRI, NBRP, and NIVITS, there was no polymorphism.
	Bli1	Busch et al. 2011, The Plant Cell, 23, 3595–609.	Solyc09g008250	SLM_r1.2ch09:1772152..1770430											Although the numbers of branching buds of FRA, BRA and USA lines are less than that of KDRI, NBRP, and NIVITS, there was no polymorphism.
	Bli3	Busch et al. 2011, The Plant Cell, 23, 3595–609.	Solyc04g077260	SLM_r1.2ch04:60396664..60398404	60396696	T	C	DP=351;ANN=C|synonymous_variant|LOW|Solyc04g077260.3.1|gene:Solyc04g077260.3.1|transcript|mRNA:Solyc04g077260.3.1|protein_coding|1/3|c.33T>C|p.Asn11Asn|33/978|33/978|11/325||	0/0	0/0	1/1	1/1	0/0	0/0	The numbers of branching buds of FRA, BRA and USA lines are less than that of KDRI, NBRP, and NIVITS. These genotypes do not match the phenotypes.
					60396816	T	C	DP=498;ANN=C|intron_variant|MODIFIER|Solyc04g077260.3.1|gene:Solyc04g077260.3.1|transcript|mRNA:Solyc04g077260.3.1|protein_coding|1/2|c.136+17T>C||||||	0/0	0/0	1/1	1/1	0/0	0/0
					60396824	C	A	DP=498;ANN=A|intron_variant|MODIFIER|Solyc04g077260.3.1|gene:Solyc04g077260.3.1|transcript|mRNA:Solyc04g077260.3.1|protein_coding|1/2|c.136+25C>A||||||	0/0	0/0	1/1	1/1	0/0	0/0
					60396854	T	G	DP=520;ANN=G|intron_variant|MODIFIER|Solyc04g077260.3.1|gene:Solyc04g077260.3.1|transcript|mRNA:Solyc04g077260.3.1|protein_coding|1/2|c.136+55T>G||||||	0/0	0/0	1/1	1/1	0/0	0/0
					60396868	A	T	DP=539;ANN=T|intron_variant|MODIFIER|Solyc04g077260.3.1|gene:Solyc04g077260.3.1|transcript|mRNA:Solyc04g077260.3.1|protein_coding|1/2|c.136+69A>T||||||	0/0	0/0	1/1	1/1	0/0	0/0
					60396888	C	T	DP=531;ANN=T|intron_variant|MODIFIER|Solyc04g077260.3.1|gene:Solyc04g077260.3.1|transcript|mRNA:Solyc04g077260.3.1|protein_coding|1/2|c.136+89C>T||||||	0/0	0/0	1/1	1/1	0/0	0/0
					60396922	T	C	DP=552;ANN=C|intron_variant|MODIFIER|Solyc04g077260.3.1|gene:Solyc04g077260.3.1|transcript|mRNA:Solyc04g077260.3.1|protein_coding|1/2|c.136+123T>C||||||	0/0	0/0	1/1	1/1	0/0	0/0
					60396939	C	T	DP=554;ANN=T|intron_variant|MODIFIER|Solyc04g077260.3.1|gene:Solyc04g077260.3.1|transcript|mRNA:Solyc04g077260.3.1|protein_coding|1/2|c.136+140C>T||||||	0/0	0/0	1/1	1/1	0/0	0/0
					60397020	T	C	DP=506;ANN=C|intron_variant|MODIFIER|Solyc04g077260.3.1|gene:Solyc04g077260.3.1|transcript|mRNA:Solyc04g077260.3.1|protein_coding|1/2|c.137-142T>C||||||	0/0	0/0	1/1	1/1	0/0	0/0
					60397087	T	A	DP=480;ANN=A|intron_variant|MODIFIER|Solyc04g077260.3.1|gene:Solyc04g077260.3.1|transcript|mRNA:Solyc04g077260.3.1|protein_coding|1/2|c.137-75T>A||||||	0/0	0/0	1/1	1/1	0/0	0/0
					60397089	A	T	DP=480;ANN=T|intron_variant|MODIFIER|Solyc04g077260.3.1|gene:Solyc04g077260.3.1|transcript|mRNA:Solyc04g077260.3.1|protein_coding|1/2|c.137-73A>T||||||	0/0	0/0	1/1	1/1	0/0	0/0
					60397306	T	A	DP=340;ANN=A|intron_variant|MODIFIER|Solyc04g077260.3.1|gene:Solyc04g077260.3.1|transcript|mRNA:Solyc04g077260.3.1|protein_coding|2/2|c.266+15T>A||||||	0/0	0/0	1/1	1/1	0/0	0/0
					60397316	A	G	DP=344;ANN=G|intron_variant|MODIFIER|Solyc04g077260.3.1|gene:Solyc04g077260.3.1|transcript|mRNA:Solyc04g077260.3.1|protein_coding|2/2|c.266+25A>G||||||	0/0	0/0	1/1	1/1	0/0	0/0
					60397343	T	C	DP=430;ANN=C|intron_variant|MODIFIER|Solyc04g077260.3.1|gene:Solyc04g077260.3.1|transcript|mRNA:Solyc04g077260.3.1|protein_coding|2/2|c.266+52T>C||||||	0/0	0/0	1/1	1/1	0/0	0/0
					60397344	C	T	DP=430;ANN=T|intron_variant|MODIFIER|Solyc04g077260.3.1|gene:Solyc04g077260.3.1|transcript|mRNA:Solyc04g077260.3.1|protein_coding|2/2|c.266+53C>T||||||	0/0	0/0	1/1	1/1	0/0	0/0
					60397364	T	C	DP=408;ANN=C|intron_variant|MODIFIER|Solyc04g077260.3.1|gene:Solyc04g077260.3.1|transcript|mRNA:Solyc04g077260.3.1|protein_coding|2/2|c.266+73T>C||||||	0/0	0/0	1/1	1/1	0/0	0/0
					60397366	T	C	DP=407;ANN=C|intron_variant|MODIFIER|Solyc04g077260.3.1|gene:Solyc04g077260.3.1|transcript|mRNA:Solyc04g077260.3.1|protein_coding|2/2|c.266+75T>C||||||	0/0	0/0	1/1	1/1	0/0	0/0
					60397367	C	T	DP=405;ANN=T|intron_variant|MODIFIER|Solyc04g077260.3.1|gene:Solyc04g077260.3.1|transcript|mRNA:Solyc04g077260.3.1|protein_coding|2/2|c.266+76C>T||||||	0/0	0/0	1/1	1/1	0/0	0/0
					60397368	T	C	DP=393;ANN=C|intron_variant|MODIFIER|Solyc04g077260.3.1|gene:Solyc04g077260.3.1|transcript|mRNA:Solyc04g077260.3.1|protein_coding|2/2|c.266+77T>C||||||	0/0	0/0	1/1	1/1	0/0	0/0
					60397404	T	C	DP=378;ANN=C|intron_variant|MODIFIER|Solyc04g077260.3.1|gene:Solyc04g077260.3.1|transcript|mRNA:Solyc04g077260.3.1|protein_coding|2/2|c.266+113T>C||||||	0/0	0/0	1/1	1/1	0/0	0/0
					60397438	T	A	DP=357;ANN=A|intron_variant|MODIFIER|Solyc04g077260.3.1|gene:Solyc04g077260.3.1|transcript|mRNA:Solyc04g077260.3.1|protein_coding|2/2|c.266+147T>A||||||	0/0	0/0	1/1	1/1	0/0	0/0
					60397443	T	C	DP=368;ANN=C|intron_variant|MODIFIER|Solyc04g077260.3.1|gene:Solyc04g077260.3.1|transcript|mRNA:Solyc04g077260.3.1|protein_coding|2/2|c.266+152T>C||||||	0/0	0/0	1/1	1/1	0/0	0/0
					60397444	T	A	DP=375;ANN=A|intron_variant|MODIFIER|Solyc04g077260.3.1|gene:Solyc04g077260.3.1|transcript|mRNA:Solyc04g077260.3.1|protein_coding|2/2|c.266+153T>A||||||	0/0	0/0	1/1	1/1	0/0	0/0
					60397448	A	G	DP=380;ANN=G|intron_variant|MODIFIER|Solyc04g077260.3.1|gene:Solyc04g077260.3.1|transcript|mRNA:Solyc04g077260.3.1|protein_coding|2/2|c.266+157A>G||||||	0/0	0/0	1/1	1/1	0/0	0/0
					60397517	A	T	DP=429;ANN=T|intron_variant|MODIFIER|Solyc04g077260.3.1|gene:Solyc04g077260.3.1|transcript|mRNA:Solyc04g077260.3.1|protein_coding|2/2|c.267-176A>T||||||	0/0	0/0	1/1	1/1	0/0	0/0
					60397607	A	G	DP=481;ANN=G|intron_variant|MODIFIER|Solyc04g077260.3.1|gene:Solyc04g077260.3.1|transcript|mRNA:Solyc04g077260.3.1|protein_coding|2/2|c.267-86A>G||||||	0/0	0/0	1/1	1/1	0/0	0/0
					60397619	C	T	DP=501;ANN=T|intron_variant|MODIFIER|Solyc04g077260.3.1|gene:Solyc04g077260.3.1|transcript|mRNA:Solyc04g077260.3.1|protein_coding|2/2|c.267-74C>T||||||	0/0	0/0	1/1	1/1	0/0	0/0
					60397667	A	G	DP=495;ANN=G|intron_variant|MODIFIER|Solyc04g077260.3.1|gene:Solyc04g077260.3.1|transcript|mRNA:Solyc04g077260.3.1|protein_coding|2/2|c.267-26A>G||||||	0/0	0/0	1/1	1/1	0/0	0/0
					60397729	T	C	DP=497;ANN=C|synonymous_variant|LOW|Solyc04g077260.3.1|gene:Solyc04g077260.3.1|transcript|mRNA:Solyc04g077260.3.1|protein_coding|3/3|c.303T>C|p.Thr101Thr|303/978|303/978|101/325||	0/0	0/0	1/1	1/1	0/0	0/0
					60397756	T	C	DP=533;ANN=C|synonymous_variant|LOW|Solyc04g077260.3.1|gene:Solyc04g077260.3.1|transcript|mRNA:Solyc04g077260.3.1|protein_coding|3/3|c.330T>C|p.Asn110Asn|330/978|330/978|110/325||	0/0	0/0	1/1	1/1	0/0	0/0
					60397851	G	A	DP=555;ANN=A|missense_variant|MODERATE|Solyc04g077260.3.1|gene:Solyc04g077260.3.1|transcript|mRNA:Solyc04g077260.3.1|protein_coding|3/3|c.425G>A|p.Ser142Asn|425/978|425/978|142/325||	0/0	0/0	1/1	1/1	0/0	0/0
					60397899	T	C	DP=539;ANN=C|missense_variant|MODERATE|Solyc04g077260.3.1|gene:Solyc04g077260.3.1|transcript|mRNA:Solyc04g077260.3.1|protein_coding|3/3|c.473T>C|p.Met158Thr|473/978|473/978|158/325||	0/0	0/0	1/1	1/1	0/0	0/0
					60398101	C	G	DP=518;ANN=G|synonymous_variant|LOW|Solyc04g077260.3.1|gene:Solyc04g077260.3.1|transcript|mRNA:Solyc04g077260.3.1|protein_coding|3/3|c.675C>G|p.Val225Val|675/978|675/978|225/325||	0/0	0/0	1/1	1/1	0/0	0/0
					60398176	T	C	DP=573;ANN=C|synonymous_variant|LOW|Solyc04g077260.3.1|gene:Solyc04g077260.3.1|transcript|mRNA:Solyc04g077260.3.1|protein_coding|3/3|c.750T>C|p.His250His|750/978|750/978|250/325||	0/0	0/0	1/1	1/1	0/0	0/0
					60398263	T	A	DP=499;ANN=A|synonymous_variant|LOW|Solyc04g077260.3.1|gene:Solyc04g077260.3.1|transcript|mRNA:Solyc04g077260.3.1|protein_coding|3/3|c.837T>A|p.Ser279Ser|837/978|837/978|279/325||	0/0	0/0	1/1	1/1	0/0	0/0
					60398366	A	T	DP=603;ANN=T|missense_variant|MODERATE|Solyc04g077260.3.1|gene:Solyc04g077260.3.1|transcript|mRNA:Solyc04g077260.3.1|protein_coding|3/3|c.940A>T|p.Thr314Ser|940/978|940/978|314/325||	0/0	0/0	1/1	1/1	0/0	0/0
Leaf serration (leaflet shape)	LeT6	Kang and Sinha 2010, Botany, 88, 710–24.	Solyc02g081120	SLM_r1.2ch02:43658817..43663281	43661580	A	G	DP=542;ANN=G|intron_variant|MODIFIER|Solyc02g081120.4.1|gene:Solyc02g081120.4.1|transcript|mRNA:Solyc02g081120.4.1|protein_coding|2/3|c.617-834A>G||||||	0/0	0/0	1/1	0/0	1/1	1/1	The leaves of FRA and BRA lines are have less jaggedness. The genotypes have not matched to phenotypes.
	LeT12	Janssen et al. 1998, Plant Molecular Biology, 36, 417–25.	Solyc07g007120	SLM_r1.2ch07:1973475..1978728	1973681	G	A	DP=393;ANN=A|synonymous_variant|LOW|Solyc07g007120.3.1|gene:Solyc07g007120.3.1|transcript|mRNA:Solyc07g007120.3.1|protein_coding|1/5|c.207G>A|p.Ser69Ser|207/1284|207/1284|69/427||WARNING_TRANSCRIPT_NO_STOP_CODON	0/0	0/0	0/0	1/1	0/0	0/0	The leaves of FRA and BRA lines are have less jaggedness. But there was no polymorphism.
					1973816	C	T	DP=398;ANN=T|synonymous_variant|LOW|Solyc07g007120.3.1|gene:Solyc07g007120.3.1|transcript|mRNA:Solyc07g007120.3.1|protein_coding|1/5|c.342C>T|p.Gly114Gly|342/1284|342/1284|114/427||WARNING_TRANSCRIPT_NO_STOP_CODON	0/0	0/0	0/0	1/1	0/0	0/0
					1974143	A	G	DP=532;ANN=G|synonymous_variant|LOW|Solyc07g007120.3.1|gene:Solyc07g007120.3.1|transcript|mRNA:Solyc07g007120.3.1|protein_coding|1/5|c.669A>G|p.Lys223Lys|669/1284|669/1284|223/427||WARNING_TRANSCRIPT_NO_STOP_CODON	0/0	0/0	0/0	1/1	0/0	0/0
					1974170	T	G	DP=586;ANN=G|intron_variant|MODIFIER|Solyc07g007120.3.1|gene:Solyc07g007120.3.1|transcript|mRNA:Solyc07g007120.3.1|protein_coding|1/4|c.687+9T>G||||||WARNING_TRANSCRIPT_NO_STOP_CODON	0/0	0/0	0/0	1/1	0/0	0/0
					1974181	C	A	DP=569;ANN=A|intron_variant|MODIFIER|Solyc07g007120.3.1|gene:Solyc07g007120.3.1|transcript|mRNA:Solyc07g007120.3.1|protein_coding|1/4|c.687+20C>A||||||WARNING_TRANSCRIPT_NO_STOP_CODON	0/0	0/0	0/0	1/1	0/0	0/0
					1974208	A	C	DP=616;ANN=C|intron_variant|MODIFIER|Solyc07g007120.3.1|gene:Solyc07g007120.3.1|transcript|mRNA:Solyc07g007120.3.1|protein_coding|1/4|c.687+47A>C||||||WARNING_TRANSCRIPT_NO_STOP_CODON	0/0	0/0	0/0	1/1	0/0	0/0
					1974225	A	T	DP=616;ANN=T|intron_variant|MODIFIER|Solyc07g007120.3.1|gene:Solyc07g007120.3.1|transcript|mRNA:Solyc07g007120.3.1|protein_coding|1/4|c.687+64A>T||||||WARNING_TRANSCRIPT_NO_STOP_CODON	0/0	0/0	0/0	1/1	0/0	0/0
					1974281	C	T	DP=579;ANN=T|intron_variant|MODIFIER|Solyc07g007120.3.1|gene:Solyc07g007120.3.1|transcript|mRNA:Solyc07g007120.3.1|protein_coding|1/4|c.687+120C>T||||||WARNING_TRANSCRIPT_NO_STOP_CODON	0/0	0/0	0/0	1/1	0/0	0/0
					1974283	C	G	DP=568;ANN=G|intron_variant|MODIFIER|Solyc07g007120.3.1|gene:Solyc07g007120.3.1|transcript|mRNA:Solyc07g007120.3.1|protein_coding|1/4|c.687+122C>G||||||WARNING_TRANSCRIPT_NO_STOP_CODON	0/0	0/0	0/0	1/1	0/0	0/0
					1974299	C	A	DP=565;ANN=A|intron_variant|MODIFIER|Solyc07g007120.3.1|gene:Solyc07g007120.3.1|transcript|mRNA:Solyc07g007120.3.1|protein_coding|1/4|c.687+138C>A||||||WARNING_TRANSCRIPT_NO_STOP_CODON	0/0	0/0	0/0	1/1	0/0	0/0
					1974384	A	T	DP=544;ANN=T|intron_variant|MODIFIER|Solyc07g007120.3.1|gene:Solyc07g007120.3.1|transcript|mRNA:Solyc07g007120.3.1|protein_coding|1/4|c.687+223A>T||||||WARNING_TRANSCRIPT_NO_STOP_CODON	0/0	0/0	0/0	1/1	0/0	0/0
					1974594	A	T	DP=528;ANN=T|intron_variant|MODIFIER|Solyc07g007120.3.1|gene:Solyc07g007120.3.1|transcript|mRNA:Solyc07g007120.3.1|protein_coding|1/4|c.687+433A>T||||||WARNING_TRANSCRIPT_NO_STOP_CODON	0/0	0/0	0/0	1/1	0/0	0/0
					1974606	G	A	DP=523;ANN=A|intron_variant|MODIFIER|Solyc07g007120.3.1|gene:Solyc07g007120.3.1|transcript|mRNA:Solyc07g007120.3.1|protein_coding|1/4|c.687+445G>A||||||WARNING_TRANSCRIPT_NO_STOP_CODON	0/0	0/0	0/0	1/1	0/0	0/0
					1974615	G	A	DP=517;ANN=A|intron_variant|MODIFIER|Solyc07g007120.3.1|gene:Solyc07g007120.3.1|transcript|mRNA:Solyc07g007120.3.1|protein_coding|1/4|c.687+454G>A||||||WARNING_TRANSCRIPT_NO_STOP_CODON	0/0	0/0	0/0	1/1	0/0	0/0
					1974659	G	A	DP=493;ANN=A|intron_variant|MODIFIER|Solyc07g007120.3.1|gene:Solyc07g007120.3.1|transcript|mRNA:Solyc07g007120.3.1|protein_coding|1/4|c.687+498G>A||||||WARNING_TRANSCRIPT_NO_STOP_CODON	0/0	0/0	0/0	1/1	0/0	0/0
					1974757	G	A	DP=528;ANN=A|intron_variant|MODIFIER|Solyc07g007120.3.1|gene:Solyc07g007120.3.1|transcript|mRNA:Solyc07g007120.3.1|protein_coding|1/4|c.687+596G>A||||||WARNING_TRANSCRIPT_NO_STOP_CODON	0/0	0/0	0/0	1/1	0/0	0/0
					1974802	T	G	DP=381;ANN=G|intron_variant|MODIFIER|Solyc07g007120.3.1|gene:Solyc07g007120.3.1|transcript|mRNA:Solyc07g007120.3.1|protein_coding|1/4|c.687+641T>G||||||WARNING_TRANSCRIPT_NO_STOP_CODON	0/0	0/0	0/0	1/1	0/0	0/0
					1974959	T	C	DP=526;ANN=C|intron_variant|MODIFIER|Solyc07g007120.3.1|gene:Solyc07g007120.3.1|transcript|mRNA:Solyc07g007120.3.1|protein_coding|1/4|c.687+798T>C||||||WARNING_TRANSCRIPT_NO_STOP_CODON	0/0	0/0	0/0	1/1	0/0	0/0
					1975021	A	G	DP=535;ANN=G|intron_variant|MODIFIER|Solyc07g007120.3.1|gene:Solyc07g007120.3.1|transcript|mRNA:Solyc07g007120.3.1|protein_coding|1/4|c.687+860A>G||||||WARNING_TRANSCRIPT_NO_STOP_CODON	0/0	0/0	0/0	1/1	0/0	0/0
					1975212	A	C	DP=561;ANN=C|intron_variant|MODIFIER|Solyc07g007120.3.1|gene:Solyc07g007120.3.1|transcript|mRNA:Solyc07g007120.3.1|protein_coding|1/4|c.687+1051A>C||||||WARNING_TRANSCRIPT_NO_STOP_CODON	0/0	0/0	0/0	1/1	0/0	0/0
					1975498	T	C	DP=389;ANN=C|intron_variant|MODIFIER|Solyc07g007120.3.1|gene:Solyc07g007120.3.1|transcript|mRNA:Solyc07g007120.3.1|protein_coding|1/4|c.688-1024T>C||||||WARNING_TRANSCRIPT_NO_STOP_CODON	0/0	0/0	0/0	1/1	0/0	0/0
					1975867	C	T	DP=563;ANN=T|intron_variant|MODIFIER|Solyc07g007120.3.1|gene:Solyc07g007120.3.1|transcript|mRNA:Solyc07g007120.3.1|protein_coding|1/4|c.688-655C>T||||||WARNING_TRANSCRIPT_NO_STOP_CODON	0/0	0/0	0/0	1/1	0/0	0/0
					1975874	C	T	DP=562;ANN=T|intron_variant|MODIFIER|Solyc07g007120.3.1|gene:Solyc07g007120.3.1|transcript|mRNA:Solyc07g007120.3.1|protein_coding|1/4|c.688-648C>T||||||WARNING_TRANSCRIPT_NO_STOP_CODON	0/0	0/0	0/0	1/1	0/0	0/0
					1975906	G	C	DP=494;ANN=C|intron_variant|MODIFIER|Solyc07g007120.3.1|gene:Solyc07g007120.3.1|transcript|mRNA:Solyc07g007120.3.1|protein_coding|1/4|c.688-616G>C||||||WARNING_TRANSCRIPT_NO_STOP_CODON	0/0	0/0	0/0	1/1	0/0	0/0
					1976000	A	T	DP=580;ANN=T|intron_variant|MODIFIER|Solyc07g007120.3.1|gene:Solyc07g007120.3.1|transcript|mRNA:Solyc07g007120.3.1|protein_coding|1/4|c.688-522A>T||||||WARNING_TRANSCRIPT_NO_STOP_CODON	0/0	0/0	0/0	1/1	0/0	0/0
					1976128	A	G	DP=619;ANN=G|intron_variant|MODIFIER|Solyc07g007120.3.1|gene:Solyc07g007120.3.1|transcript|mRNA:Solyc07g007120.3.1|protein_coding|1/4|c.688-394A>G||||||WARNING_TRANSCRIPT_NO_STOP_CODON	0/0	0/0	0/0	1/1	0/0	0/0
					1976426	A	G	DP=558;ANN=G|intron_variant|MODIFIER|Solyc07g007120.3.1|gene:Solyc07g007120.3.1|transcript|mRNA:Solyc07g007120.3.1|protein_coding|1/4|c.688-96A>G||||||WARNING_TRANSCRIPT_NO_STOP_CODON	0/0	0/0	0/0	1/1	0/0	0/0
					1976432	A	G	DP=546;ANN=G|intron_variant|MODIFIER|Solyc07g007120.3.1|gene:Solyc07g007120.3.1|transcript|mRNA:Solyc07g007120.3.1|protein_coding|1/4|c.688-90A>G||||||WARNING_TRANSCRIPT_NO_STOP_CODON	0/0	0/0	0/0	1/1	0/0	0/0
					1976439	G	A	DP=540;ANN=A|intron_variant|MODIFIER|Solyc07g007120.3.1|gene:Solyc07g007120.3.1|transcript|mRNA:Solyc07g007120.3.1|protein_coding|1/4|c.688-83G>A||||||WARNING_TRANSCRIPT_NO_STOP_CODON	0/0	0/0	0/0	1/1	0/0	0/0
					1976460	A	G	DP=527;ANN=G|intron_variant|MODIFIER|Solyc07g007120.3.1|gene:Solyc07g007120.3.1|transcript|mRNA:Solyc07g007120.3.1|protein_coding|1/4|c.688-62A>G||||||WARNING_TRANSCRIPT_NO_STOP_CODON	0/0	0/0	0/0	1/1	0/0	0/0
					1976484	C	G	DP=519;ANN=G|intron_variant|MODIFIER|Solyc07g007120.3.1|gene:Solyc07g007120.3.1|transcript|mRNA:Solyc07g007120.3.1|protein_coding|1/4|c.688-38C>G||||||WARNING_TRANSCRIPT_NO_STOP_CODON	0/0	0/0	0/0	1/1	0/0	0/0
					1976533	T	C	DP=480;ANN=C|synonymous_variant|LOW|Solyc07g007120.3.1|gene:Solyc07g007120.3.1|transcript|mRNA:Solyc07g007120.3.1|protein_coding|2/5|c.699T>C|p.Val233Val|699/1284|699/1284|233/427||WARNING_TRANSCRIPT_NO_STOP_CODON	0/0	0/0	0/0	1/1	0/0	0/0
					1976617	A	C	DP=486;ANN=C|synonymous_variant|LOW|Solyc07g007120.3.1|gene:Solyc07g007120.3.1|transcript|mRNA:Solyc07g007120.3.1|protein_coding|2/5|c.783A>C|p.Leu261Leu|783/1284|783/1284|261/427||WARNING_TRANSCRIPT_NO_STOP_CODON	0/0	0/0	0/0	1/1	0/0	0/0
					1976889	A	G	DP=523;ANN=G|intron_variant|MODIFIER|Solyc07g007120.3.1|gene:Solyc07g007120.3.1|transcript|mRNA:Solyc07g007120.3.1|protein_coding|2/4|c.808+247A>G||||||WARNING_TRANSCRIPT_NO_STOP_CODON	0/0	0/0	0/0	1/1	0/0	0/0
					1976915	T	G	DP=546;ANN=G|intron_variant|MODIFIER|Solyc07g007120.3.1|gene:Solyc07g007120.3.1|transcript|mRNA:Solyc07g007120.3.1|protein_coding|2/4|c.808+273T>G||||||WARNING_TRANSCRIPT_NO_STOP_CODON	0/0	0/0	0/0	1/1	0/0	0/0
					1976968	G	A	DP=507;ANN=A|intron_variant|MODIFIER|Solyc07g007120.3.1|gene:Solyc07g007120.3.1|transcript|mRNA:Solyc07g007120.3.1|protein_coding|2/4|c.808+326G>A||||||WARNING_TRANSCRIPT_NO_STOP_CODON	0/0	0/0	0/0	1/1	0/0	0/0
					1976969	G	A	DP=498;ANN=A|intron_variant|MODIFIER|Solyc07g007120.3.1|gene:Solyc07g007120.3.1|transcript|mRNA:Solyc07g007120.3.1|protein_coding|2/4|c.808+327G>A||||||WARNING_TRANSCRIPT_NO_STOP_CODON	0/0	0/0	0/0	1/1	0/0	0/0
					1976978	G	A	DP=501;ANN=A|intron_variant|MODIFIER|Solyc07g007120.3.1|gene:Solyc07g007120.3.1|transcript|mRNA:Solyc07g007120.3.1|protein_coding|2/4|c.808+336G>A||||||WARNING_TRANSCRIPT_NO_STOP_CODON	0/0	0/0	0/0	1/1	0/0	0/0
					1977024	A	T	DP=518;ANN=T|intron_variant|MODIFIER|Solyc07g007120.3.1|gene:Solyc07g007120.3.1|transcript|mRNA:Solyc07g007120.3.1|protein_coding|2/4|c.808+382A>T||||||WARNING_TRANSCRIPT_NO_STOP_CODON	0/0	0/0	0/0	1/1	0/0	0/0
					1977065	G	T	DP=556;ANN=T|intron_variant|MODIFIER|Solyc07g007120.3.1|gene:Solyc07g007120.3.1|transcript|mRNA:Solyc07g007120.3.1|protein_coding|2/4|c.808+423G>T||||||WARNING_TRANSCRIPT_NO_STOP_CODON	0/0	0/0	0/0	1/1	0/0	0/0
					1977153	G	T	DP=547;ANN=T|intron_variant|MODIFIER|Solyc07g007120.3.1|gene:Solyc07g007120.3.1|transcript|mRNA:Solyc07g007120.3.1|protein_coding|2/4|c.809-383G>T||||||WARNING_TRANSCRIPT_NO_STOP_CODON	0/0	0/0	0/0	1/1	0/0	0/0
					1977231	G	C	DP=389;ANN=C|intron_variant|MODIFIER|Solyc07g007120.3.1|gene:Solyc07g007120.3.1|transcript|mRNA:Solyc07g007120.3.1|protein_coding|2/4|c.809-305G>C||||||WARNING_TRANSCRIPT_NO_STOP_CODON	0/0	0/0	0/0	1/1	0/0	0/0
					1977301	A	G	DP=446;ANN=G|intron_variant|MODIFIER|Solyc07g007120.3.1|gene:Solyc07g007120.3.1|transcript|mRNA:Solyc07g007120.3.1|protein_coding|2/4|c.809-235A>G||||||WARNING_TRANSCRIPT_NO_STOP_CODON	0/0	0/0	0/0	1/1	0/0	0/0
					1977303	G	T	DP=451;ANN=T|intron_variant|MODIFIER|Solyc07g007120.3.1|gene:Solyc07g007120.3.1|transcript|mRNA:Solyc07g007120.3.1|protein_coding|2/4|c.809-233G>T||||||WARNING_TRANSCRIPT_NO_STOP_CODON	0/0	0/0	0/0	1/1	0/0	0/0
					1977315	G	T	DP=473;ANN=T|intron_variant|MODIFIER|Solyc07g007120.3.1|gene:Solyc07g007120.3.1|transcript|mRNA:Solyc07g007120.3.1|protein_coding|2/4|c.809-221G>T||||||WARNING_TRANSCRIPT_NO_STOP_CODON	0/0	0/0	0/0	1/1	0/0	0/0
					1977325	T	C	DP=489;ANN=C|intron_variant|MODIFIER|Solyc07g007120.3.1|gene:Solyc07g007120.3.1|transcript|mRNA:Solyc07g007120.3.1|protein_coding|2/4|c.809-211T>C||||||WARNING_TRANSCRIPT_NO_STOP_CODON	0/0	0/0	0/0	1/1	0/0	0/0
					1977337	T	A	DP=523;ANN=A|intron_variant|MODIFIER|Solyc07g007120.3.1|gene:Solyc07g007120.3.1|transcript|mRNA:Solyc07g007120.3.1|protein_coding|2/4|c.809-199T>A||||||WARNING_TRANSCRIPT_NO_STOP_CODON	0/0	0/0	0/0	1/1	0/0	0/0
					1977471	A	T	DP=582;ANN=T|intron_variant|MODIFIER|Solyc07g007120.3.1|gene:Solyc07g007120.3.1|transcript|mRNA:Solyc07g007120.3.1|protein_coding|2/4|c.809-65A>T||||||WARNING_TRANSCRIPT_NO_STOP_CODON	0/0	0/0	0/0	1/1	0/0	0/0
					1977523	G	T	DP=554;ANN=T|intron_variant|MODIFIER|Solyc07g007120.3.1|gene:Solyc07g007120.3.1|transcript|mRNA:Solyc07g007120.3.1|protein_coding|2/4|c.809-13G>T||||||WARNING_TRANSCRIPT_NO_STOP_CODON	0/0	0/0	0/0	1/1	0/0	0/0
					1977720	A	G	DP=607;ANN=G|synonymous_variant|LOW|Solyc07g007120.3.1|gene:Solyc07g007120.3.1|transcript|mRNA:Solyc07g007120.3.1|protein_coding|3/5|c.993A>G|p.Glu331Glu|993/1284|993/1284|331/427||WARNING_TRANSCRIPT_NO_STOP_CODON	0/0	0/0	0/0	1/1	0/0	0/0
					1977751	G	A	DP=589;ANN=A|intron_variant|MODIFIER|Solyc07g007120.3.1|gene:Solyc07g007120.3.1|transcript|mRNA:Solyc07g007120.3.1|protein_coding|3/4|c.1002+22G>A||||||WARNING_TRANSCRIPT_NO_STOP_CODON	0/0	0/0	0/0	1/1	0/0	0/0
					1977816	C	A	DP=598;ANN=A|intron_variant|MODIFIER|Solyc07g007120.3.1|gene:Solyc07g007120.3.1|transcript|mRNA:Solyc07g007120.3.1|protein_coding|3/4|c.1002+87C>A||||||WARNING_TRANSCRIPT_NO_STOP_CODON	0/0	0/0	0/0	1/1	0/0	0/0
					1977857	T	G	DP=564;ANN=G|intron_variant|MODIFIER|Solyc07g007120.3.1|gene:Solyc07g007120.3.1|transcript|mRNA:Solyc07g007120.3.1|protein_coding|3/4|c.1002+128T>G||||||WARNING_TRANSCRIPT_NO_STOP_CODON	0/0	0/0	0/0	1/1	0/0	0/0
					1977873	T	A	DP=541;ANN=A|intron_variant|MODIFIER|Solyc07g007120.3.1|gene:Solyc07g007120.3.1|transcript|mRNA:Solyc07g007120.3.1|protein_coding|3/4|c.1002+144T>A||||||WARNING_TRANSCRIPT_NO_STOP_CODON	0/0	0/0	0/0	1/1	0/0	0/0
					1977881	T	C	DP=516;ANN=C|intron_variant|MODIFIER|Solyc07g007120.3.1|gene:Solyc07g007120.3.1|transcript|mRNA:Solyc07g007120.3.1|protein_coding|3/4|c.1002+152T>C||||||WARNING_TRANSCRIPT_NO_STOP_CODON	0/0	0/0	0/0	1/1	0/0	0/0
					1978082	G	A	DP=547;ANN=A|intron_variant|MODIFIER|Solyc07g007120.3.1|gene:Solyc07g007120.3.1|transcript|mRNA:Solyc07g007120.3.1|protein_coding|3/4|c.1003-267G>A||||||WARNING_TRANSCRIPT_NO_STOP_CODON	0/0	0/0	0/0	1/1	0/0	0/0
					1978085	G	A	DP=541;ANN=A|intron_variant|MODIFIER|Solyc07g007120.3.1|gene:Solyc07g007120.3.1|transcript|mRNA:Solyc07g007120.3.1|protein_coding|3/4|c.1003-264G>A||||||WARNING_TRANSCRIPT_NO_STOP_CODON	0/0	0/0	0/0	1/1	0/0	0/0
					1978135	C	T	DP=330;ANN=T|intron_variant|MODIFIER|Solyc07g007120.3.1|gene:Solyc07g007120.3.1|transcript|mRNA:Solyc07g007120.3.1|protein_coding|3/4|c.1003-214C>T||||||WARNING_TRANSCRIPT_NO_STOP_CODON	0/0	0/0	0/0	1/1	0/0	0/0
					1978151	G	A	DP=266;ANN=A|intron_variant|MODIFIER|Solyc07g007120.3.1|gene:Solyc07g007120.3.1|transcript|mRNA:Solyc07g007120.3.1|protein_coding|3/4|c.1003-198G>A||||||WARNING_TRANSCRIPT_NO_STOP_CODON	0/0	0/0	0/0	1/1	0/0	0/0
					1978170	G	T	DP=469;ANN=T|intron_variant|MODIFIER|Solyc07g007120.3.1|gene:Solyc07g007120.3.1|transcript|mRNA:Solyc07g007120.3.1|protein_coding|3/4|c.1003-179G>T||||||WARNING_TRANSCRIPT_NO_STOP_CODON	0/0	0/0	0/0	1/1	0/0	0/0
					1978222	T	A	DP=577;ANN=A|intron_variant|MODIFIER|Solyc07g007120.3.1|gene:Solyc07g007120.3.1|transcript|mRNA:Solyc07g007120.3.1|protein_coding|3/4|c.1003-127T>A||||||WARNING_TRANSCRIPT_NO_STOP_CODON	0/0	0/0	0/0	1/1	0/0	0/0
					1978246	A	G	DP=629;ANN=G|intron_variant|MODIFIER|Solyc07g007120.3.1|gene:Solyc07g007120.3.1|transcript|mRNA:Solyc07g007120.3.1|protein_coding|3/4|c.1003-103A>G||||||WARNING_TRANSCRIPT_NO_STOP_CODON	0/0	0/0	0/0	1/1	0/0	0/0
					1978282	C	T	DP=651;ANN=T|intron_variant|MODIFIER|Solyc07g007120.3.1|gene:Solyc07g007120.3.1|transcript|mRNA:Solyc07g007120.3.1|protein_coding|3/4|c.1003-67C>T||||||WARNING_TRANSCRIPT_NO_STOP_CODON	0/0	0/0	0/0	1/1	0/0	0/0
					1978488	CA	CAA	DP=616;ANN=CAA|intron_variant|MODIFIER|Solyc07g007120.3.1|gene:Solyc07g007120.3.1|transcript|mRNA:Solyc07g007120.3.1|protein_coding|4/4|c.1134+9_1134+10insA||||||WARNING_TRANSCRIPT_NO_STOP_CODON	0/0	0/0	0/0	1/1	0/0	0/0
					1978492	G	A	DP=620;ANN=A|intron_variant|MODIFIER|Solyc07g007120.3.1|gene:Solyc07g007120.3.1|transcript|mRNA:Solyc07g007120.3.1|protein_coding|4/4|c.1134+12G>A||||||WARNING_TRANSCRIPT_NO_STOP_CODON	0/0	0/0	0/0	1/1	0/0	0/0
					1978723	A	G	DP=500;ANN=G|missense_variant|MODERATE|Solyc07g007120.3.1|gene:Solyc07g007120.3.1|transcript|mRNA:Solyc07g007120.3.1|protein_coding|5/5|c.1279A>G|p.Asn427Asp|1279/1284|1279/1284|427/427||WARNING_TRANSCRIPT_NO_STOP_CODON	0/0	0/0	0/0	1/1	0/0	0/0
					1978727	A	G	DP=509;ANN=G|missense_variant&splice_region_variant|MODERATE|Solyc07g007120.3.1|gene:Solyc07g007120.3.1|transcript|mRNA:Solyc07g007120.3.1|protein_coding|5/5|c.1283A>G|p.Gln428Arg|1283/1284|1283/1284|428/427||WARNING_TRANSCRIPT_NO_STOP_CODON	0/0	0/0	0/0	1/1	0/0	0/0
	Bli2	Busch et al. 2011, The Plant Cell, 23, 3595–609.	Solyc06g074910	SLM_r1.2ch06:46045386..46047456											The leaves of FRA and BRA lines are have less jaggedness. But there was no polymorphism.
Bearing/ripening	MADS-RIN	Klee & Giovannoni 2011 Annu.Rev.Genet. 45, 41–59. Tomato Genome Consortium 2012, Nature, 485, 635–41.	Solyc05g012020	SLM_r1.2ch05:5283904..5278499	5278862	A	G	DP=558;ANN=G|intron_variant|MODIFIER|Solyc05g012020.4.1|gene:Solyc05g012020.4.1|transcript|mRNA:Solyc05g012020.4.1|protein_coding|7/7|c.758+137T>C||||||WARNING_TRANSCRIPT_NO_START_CODON	0/0	0/0	1/1	1/1	1/1	1/1	The BRA and FRA lines have few flowers and high bearing. But the genotypes have not matched to phenotypes.
					5278865	T	C	DP=551;ANN=C|intron_variant|MODIFIER|Solyc05g012020.4.1|gene:Solyc05g012020.4.1|transcript|mRNA:Solyc05g012020.4.1|protein_coding|7/7|c.758+134A>G||||||WARNING_TRANSCRIPT_NO_START_CODON	0/0	0/0	1/1	1/1	1/1	1/1
					5279160	G	T	DP=587;ANN=T|intron_variant|MODIFIER|Solyc05g012020.4.1|gene:Solyc05g012020.4.1|transcript|mRNA:Solyc05g012020.4.1|protein_coding|6/7|c.625-28C>A||||||WARNING_TRANSCRIPT_NO_START_CODON	0/0	0/0	1/1	1/1	1/1	1/1
					5279899	G	A	DP=536;ANN=A|intron_variant|MODIFIER|Solyc05g012020.4.1|gene:Solyc05g012020.4.1|transcript|mRNA:Solyc05g012020.4.1|protein_coding|3/7|c.441-54C>T||||||WARNING_TRANSCRIPT_NO_START_CODON	0/0	0/0	1/1	1/1	1/1	1/1
					5280417	G	A	DP=530;ANN=A|intron_variant|MODIFIER|Solyc05g012020.4.1|gene:Solyc05g012020.4.1|transcript|mRNA:Solyc05g012020.4.1|protein_coding|2/7|c.378+231C>T||||||WARNING_TRANSCRIPT_NO_START_CODON	0/0	0/0	1/1	1/1	1/1	1/1
					5280451	C	T	DP=559;ANN=T|intron_variant|MODIFIER|Solyc05g012020.4.1|gene:Solyc05g012020.4.1|transcript|mRNA:Solyc05g012020.4.1|protein_coding|2/7|c.378+197G>A||||||WARNING_TRANSCRIPT_NO_START_CODON	0/0	0/0	1/1	1/1	1/1	1/1
					5281129	G	C	DP=435;ANN=C|intron_variant|MODIFIER|Solyc05g012020.4.1|gene:Solyc05g012020.4.1|transcript|mRNA:Solyc05g012020.4.1|protein_coding|1/7|c.300-403C>G||||||WARNING_TRANSCRIPT_NO_START_CODON	0/0	0/0	1/1	1/1	1/1	1/1
					5281670	A	G	DP=574;ANN=G|intron_variant|MODIFIER|Solyc05g012020.4.1|gene:Solyc05g012020.4.1|transcript|mRNA:Solyc05g012020.4.1|protein_coding|1/7|c.300-944T>C||||||WARNING_TRANSCRIPT_NO_START_CODON	0/0	0/0	1/1	1/1	1/1	1/1
					5282056	C	T	DP=576;ANN=T|intron_variant|MODIFIER|Solyc05g012020.4.1|gene:Solyc05g012020.4.1|transcript|mRNA:Solyc05g012020.4.1|protein_coding|1/7|c.300-1330G>A||||||WARNING_TRANSCRIPT_NO_START_CODON	0/0	0/0	1/1	1/1	1/1	1/1
					5282060	T	A	DP=563;ANN=A|intron_variant|MODIFIER|Solyc05g012020.4.1|gene:Solyc05g012020.4.1|transcript|mRNA:Solyc05g012020.4.1|protein_coding|1/7|c.300-1334A>T||||||WARNING_TRANSCRIPT_NO_START_CODON	0/0	0/0	1/1	1/1	1/1	1/1
					5282062	A	G	DP=568;ANN=G|intron_variant|MODIFIER|Solyc05g012020.4.1|gene:Solyc05g012020.4.1|transcript|mRNA:Solyc05g012020.4.1|protein_coding|1/7|c.300-1336T>C||||||WARNING_TRANSCRIPT_NO_START_CODON	0/0	0/0	1/1	1/1	1/1	1/1
					5282066	A	G	DP=567;ANN=G|intron_variant|MODIFIER|Solyc05g012020.4.1|gene:Solyc05g012020.4.1|transcript|mRNA:Solyc05g012020.4.1|protein_coding|1/7|c.300-1340T>C||||||WARNING_TRANSCRIPT_NO_START_CODON	0/0	0/0	1/1	1/1	1/1	1/1
					5282738	C	T	DP=534;ANN=T|intron_variant|MODIFIER|Solyc05g012020.4.1|gene:Solyc05g012020.4.1|transcript|mRNA:Solyc05g012020.4.1|protein_coding|1/7|c.299+868G>A||||||WARNING_TRANSCRIPT_NO_START_CODON	0/0	0/0	1/1	1/1	1/1	1/1
					5282748	A	C	DP=516;ANN=C|intron_variant|MODIFIER|Solyc05g012020.4.1|gene:Solyc05g012020.4.1|transcript|mRNA:Solyc05g012020.4.1|protein_coding|1/7|c.299+858T>G||||||WARNING_TRANSCRIPT_NO_START_CODON	0/0	0/0	1/1	1/1	1/1	1/1
					5282826	C	T	DP=519;ANN=T|intron_variant|MODIFIER|Solyc05g012020.4.1|gene:Solyc05g012020.4.1|transcript|mRNA:Solyc05g012020.4.1|protein_coding|1/7|c.299+780G>A||||||WARNING_TRANSCRIPT_NO_START_CODON	0/0	0/0	1/1	1/1	1/1	1/1
					5282842	A	G	DP=490;ANN=G|intron_variant|MODIFIER|Solyc05g012020.4.1|gene:Solyc05g012020.4.1|transcript|mRNA:Solyc05g012020.4.1|protein_coding|1/7|c.299+764T>C||||||WARNING_TRANSCRIPT_NO_START_CODON	0/0	0/0	1/1	1/1	1/1	1/1
					5283481	G	T	DP=571;ANN=T|intron_variant|MODIFIER|Solyc05g012020.4.1|gene:Solyc05g012020.4.1|transcript|mRNA:Solyc05g012020.4.1|protein_coding|1/7|c.299+125C>A||||||WARNING_TRANSCRIPT_NO_START_CODON	0/0	0/0	1/1	1/1	1/1	1/1
					5283507	T	C	DP=605;ANN=C|intron_variant|MODIFIER|Solyc05g012020.4.1|gene:Solyc05g012020.4.1|transcript|mRNA:Solyc05g012020.4.1|protein_coding|1/7|c.299+99A>G||||||WARNING_TRANSCRIPT_NO_START_CODON	0/0	0/0	1/1	1/1	1/1	1/1
	FLU1	Shima et al., 2013,Plant Molecular Biology 82, 427–438.	Solyc06g069430	SLM_r1.2ch06:42833342..42825637	42826269	T	C	DP=594;ANN=C|intron_variant|MODIFIER|Solyc06g069430.3.1|gene:Solyc06g069430.3.1|transcript|mRNA:Solyc06g069430.3.1|protein_coding|7/7|c.612-506A>G||||||	0/0	0/0	1/1	1/1	1/1	1/1	The BRA and FRA lines have few flowers and high bearing. But the genotypes have not matched to phenotypes.
					42827231	G	A	DP=637;ANN=A|intron_variant|MODIFIER|Solyc06g069430.3.1|gene:Solyc06g069430.3.1|transcript|mRNA:Solyc06g069430.3.1|protein_coding|5/7|c.472-243C>T||||||	0/0	0/0	1/1	1/1	1/1	1/1
					42828407	A	C	DP=551;ANN=C|intron_variant|MODIFIER|Solyc06g069430.3.1|gene:Solyc06g069430.3.1|transcript|mRNA:Solyc06g069430.3.1|protein_coding|1/7|c.186-350T>G||||||	0/0	0/0	1/1	1/1	1/1	1/1
					42828560	C	T	DP=558;ANN=T|intron_variant|MODIFIER|Solyc06g069430.3.1|gene:Solyc06g069430.3.1|transcript|mRNA:Solyc06g069430.3.1|protein_coding|1/7|c.186-503G>A||||||	0/0	0/0	1/1	1/1	1/1	1/1
					42832134	T	A	DP=561;ANN=A|intron_variant|MODIFIER|Solyc06g069430.3.1|gene:Solyc06g069430.3.1|transcript|mRNA:Solyc06g069430.3.1|protein_coding|1/7|c.185+1024A>T||||||	0/0	0/0	1/1	1/1	1/1	1/1
					42832450	A	T	DP=619;ANN=T|intron_variant|MODIFIER|Solyc06g069430.3.1|gene:Solyc06g069430.3.1|transcript|mRNA:Solyc06g069430.3.1|protein_coding|1/7|c.185+708T>A||||||	0/0	0/0	1/1	1/1	1/1	1/1
	CNR	Klee & Giovannoni 2011 Annu.Rev.Genet. 45, 41–59. Tomato Genome Consortium 2012, Nature, 485, 635–41.	Solyc02g077920	SLM_r1.2ch02:41243135..41241676											The BRA and FRA lines have few flowers and high bearing. But there was no polymorphism.
	PHYB1	Tomato Genome Consortium 2012, Nature, 485, 635–41.	Solyc01g059870	SLM_r1.2ch01:63937574..63931057											The BRA and FRA lines have few flowers and high bearing. But there was no polymorphism.
	PHYB2	Tomato Genome Consortium 2012, Nature, 485, 635–41.	Solyc05g053410	SLM_r1.2ch05:66281548..66276576											The BRA and FRA lines have few flowers and high bearing. But there was no polymorphism.
	PSY1	Tomato Genome Consortium 2012, Nature, 485, 635–41.	Solyc03g031860	SLM_r1.2ch03:5022700..5026001											The BRA and FRA lines have few flowers and high bearing. But there was no polymorphism.
	PSY2	Tomato Genome Consortium 2012, Nature, 485, 635–41.	Solyc02g081330	SLM_r1.2ch02:43810676..43813707											The BRA and FRA lines have few flowers and high bearing. But there was no polymorphism.
	ACS2	Klee & Giovannoni 2011 Annu.Rev.Genet. 45, 41–59. Tomato Genome Consortium 2012, Nature, 485, 635–41.	Solyc01g095080	SLM_r1.2ch01:80420076..80417558											The BRA and FRA lines have few flowers and high bearing. But there was no polymorphism.
	ETR3	Klee & Giovannoni 2011 Annu.Rev.Genet. 45, 41–59. Tomato Genome Consortium 2012, Nature, 485, 635–41.	Solyc09g075440	SLM_r1.2ch09: 63023281..63018896											The BRA and FRA lines have few flowers and high bearing. But there was no polymorphism.
	ETR4	Klee & Giovannoni 2011 Annu.Rev.Genet. 45, 41–59. Tomato Genome Consortium 2012, Nature, 485, 635–41.	Solyc06g053710	SLM_r1.2ch06: 36357766.. 36354925											The BRA and FRA lines have few flowers and high bearing. But there was no polymorphism.
	TAGL1	Itkin et al., 2009 Plant J 60 : 1081- 1095. Ito 2016, Regulation of Plant Growth & Development, 51, 30-6.	Solyc07g055920	SLM_r1.2ch07:64385208..64392463											The BRA and FRA lines have few flowers and high bearing. But there was no polymorphism.
	SlERF6	Lee et al., 2012 Plant J 70 : 191- 204. Ito 2016, Regulation of Plant Growth & Development, 51, 30-6.	Solyc01g065980	SLM_r1.2ch01:67368707..67366538											The BRA and FRA lines have few flowers and high bearing. But there was no polymorphism.
	SlAP2a	Chung et al., 2010 Plant J 64 : 936-947. Ito 2016, Regulation of Plant Growth & Development, 51, 30-6.	Solyc03g044300	SLM_r1.2ch03:9121522..9125708											The BRA and FRA lines have few flowers and high bearing. But there was no polymorphism.
	SlNAC1	Ma et al., 2014 BMC Plant Biol 14 : 351. Ito 2016, Regulation of Plant Growth & Development, 51, 30-6.	Solyc04g009440	SLM_r1.2ch04:3054018..3055627											The BRA and FRA lines have few flowers and high bearing. But there was no polymorphism.
	LeHB-1	Lin et al., 2008 Plant J. 55: 301–310. Ito 2016, Regulation of Plant Growth & Development, 51, 30-6.	Solyc02g086930	SLM_r1.2ch02:47964997..47967986											The BRA and FRA lines have few flowers and high bearing. But there was no polymorphism.
	SINGLE-FLOWER-TRUSS	Navarro et al., 2011 Nature 478, 119–122. Tomato Genome Consortium 2012, Nature, 485, 635–41. Ito 2016, Regulation of Plant Growth & Development, 51, 30-6.	Solyc03g063100	SLM_r1.2ch03:30605028..30608843											The BRA and FRA lines have few flowers and high bearing. But there was no polymorphism.
* Ontologies were added by SnpEff (Cingolani et al. 2012).
** Genotypes represented the values (0: reference allele and 1: alternative allele) and indicated same values splitted by "/", that mean homo. On the other hand, if the values are different, that mean hetero, but not included in this table.
